# Supplementary material for: A bioinspired flexible neuromuscular system based thermal-annealing-free perovskite with passivation
Source: Nat Commun. 2022 Dec 2;13:7427. doi: 10.1038/s41467-022-35092-w (PMC9718817; doi:10.1038/s41467-022-35092-w)
Supplement: Supplementary file 6 — Source Data [file 41467_2022_35092_MOESM6_ESM.zip]

Archive with 48 entries (48 files):
- fig1b.txt
- fig1c.txt
- fig1d.txt
- fig1e.txt
- fig1f.txt
- fig1g.txt
- fig2a.txt
- fig2b.txt
- fig2c.txt
- fig2d.txt
- fig2e.txt
- fig2f.txt
- fig3b.txt
- fig3f.txt
- fig3g.txt
- fig3h.txt
- fig3i.txt
- fig3j.txt
- fig4a.txt
- fig4b.txt
- fig4c.txt
- fig4f.txt
- fig4g.txt
- fig5b.txt
- fig5d.txt
- figS11a.txt
- figS11b.txt
- figS12a.txt
- figS12b.txt
- figS14a.txt
- figS14b.txt
- figS15.txt
- figS16a.txt
- figS16b.txt
- figS16c.txt
- figS19.txt
- figS2.txt
- figS20.txt
- figS21.txt
- figS22.txt
- figS24a.txt
- figS24b.txt
- figS25b.txt
- figS25c.txt
- figS25d.txt
- figS5g.txt
- figS5h.txt
- figS6.txt
