# Supplementary material for: A bioinspired flexible neuromuscular system based thermal-annealing-free perovskite with passivation
Source: Nat Commun. 2022 Dec 2;13:7427. doi: 10.1038/s41467-022-35092-w (PMC9718817; doi:10.1038/s41467-022-35092-w)
Supplement: Supplementary file 6 — Source Data [file 41467_2022_35092_MOESM6_ESM.zip › fig1b.txt]

MAPbI3��n(MA)
0	-22.89629	-22.89605
0.13654	-22.89629	-22.89606
0.22741	-22.89629	-22.89605
0.31827	-22.89629	-22.89605
0.40914	-22.89629	-22.89605
0.5	-22.89629	-22.89605
0.63654	-22.89629	-22.89605
0.72741	-22.89629	-22.89605
0.81827	-22.8963	-22.89605
0.90914	-22.89629	-22.89606
1	-22.89629	-22.89605
0	--	--
0	-22.55251	-22.55241
0.13654	-22.55251	-22.55241
0.22741	-22.55251	-22.55242
0.31827	-22.5525	-22.55241
0.40914	-22.5525	-22.55241
0.5	-22.55251	-22.55241
0.63654	-22.5525	-22.55241
0.72741	-22.55251	-22.55241
0.81827	-22.55251	-22.55241
0.90914	-22.5525	-22.55241
1	-22.55251	-22.55241
0	--	--
0	-22.54227	-22.54224
0.13654	-22.54227	-22.54224
0.22741	-22.54228	-22.54224
0.31827	-22.54226	-22.54223
0.40914	-22.54227	-22.54223
0.5	-22.54226	-22.54223
0.63654	-22.54227	-22.54223
0.72741	-22.54226	-22.54223
0.81827	-22.54226	-22.54223
0.90914	-22.54227	-22.54224
1	-22.54227	-22.54224
0	--	--
0	-22.50232	-22.50184
0.13654	-22.50231	-22.50184
0.22741	-22.50231	-22.50183
0.31827	-22.50231	-22.50183
0.40914	-22.50232	-22.50184
0.5	-22.50232	-22.50184
0.63654	-22.50232	-22.50184
0.72741	-22.50231	-22.50184
0.81827	-22.50231	-22.50183
0.90914	-22.50231	-22.50184
1	-22.50232	-22.50184
0	--	--
0	-22.49577	-22.49543
0.13654	-22.49577	-22.49543
0.22741	-22.49577	-22.49542
0.31827	-22.49576	-22.49542
0.40914	-22.49576	-22.49543
0.5	-22.49577	-22.49543
0.63654	-22.49576	-22.49543
0.72741	-22.49576	-22.49542
0.81827	-22.49576	-22.49543
0.90914	-22.49576	-22.49543
1	-22.49577	-22.49543
0	--	--
0	-22.0082	-22.01056
0.13654	-22.0082	-22.01056
0.22741	-22.0082	-22.01056
0.31827	-22.0082	-22.01057
0.40914	-22.0082	-22.01057
0.5	-22.0082	-22.01056
0.63654	-22.00819	-22.01056
0.72741	-22.0082	-22.01056
0.81827	-22.00819	-22.01056
0.90914	-22.00819	-22.01056
1	-22.0082	-22.01056
0	--	--
0	-21.55689	-21.55759
0.13654	-21.5569	-21.5576
0.22741	-21.5569	-21.5576
0.31827	-21.55689	-21.55759
0.40914	-21.55689	-21.55759
0.5	-21.5569	-21.55759
0.63654	-21.5569	-21.5576
0.72741	-21.5569	-21.5576
0.81827	-21.5569	-21.55759
0.90914	-21.5569	-21.55759
1	-21.55689	-21.55759
0	--	--
0	-21.53825	-21.53944
0.13654	-21.53826	-21.53944
0.22741	-21.53826	-21.53944
0.31827	-21.53825	-21.53943
0.40914	-21.53825	-21.53944
0.5	-21.53826	-21.53944
0.63654	-21.53825	-21.53943
0.72741	-21.53826	-21.53943
0.81827	-21.53826	-21.53944
0.90914	-21.53826	-21.53944
1	-21.53825	-21.53944
0	--	--
0	-21.21212	-21.21481
0.13654	-21.21211	-21.2148
0.22741	-21.21211	-21.21481
0.31827	-21.21212	-21.2148
0.40914	-21.21211	-21.2148
0.5	-21.21212	-21.21481
0.63654	-21.21211	-21.2148
0.72741	-21.21211	-21.21481
0.81827	-21.21212	-21.2148
0.90914	-21.21212	-21.21481
1	-21.21212	-21.21481
0	--	--
0	-20.12055	-20.12098
0.13654	-20.12055	-20.12098
0.22741	-20.12056	-20.12098
0.31827	-20.12056	-20.12098
0.40914	-20.12055	-20.12098
0.5	-20.12055	-20.12098
0.63654	-20.12055	-20.12097
0.72741	-20.12055	-20.12098
0.81827	-20.12055	-20.12098
0.90914	-20.12056	-20.12098
1	-20.12055	-20.12098
0	--	--
0	-19.70033	-19.70191
0.13654	-19.70033	-19.7019
0.22741	-19.70032	-19.7019
0.31827	-19.70032	-19.7019
0.40914	-19.70032	-19.7019
0.5	-19.70032	-19.7019
0.63654	-19.70033	-19.70191
0.72741	-19.70032	-19.7019
0.81827	-19.70032	-19.7019
0.90914	-19.70032	-19.7019
1	-19.70033	-19.70191
0	--	--
0	-19.68367	-19.686
0.13654	-19.68366	-19.68599
0.22741	-19.68366	-19.68599
0.31827	-19.68367	-19.686
0.40914	-19.68367	-19.686
0.5	-19.68367	-19.68599
0.63654	-19.68367	-19.686
0.72741	-19.68367	-19.68599
0.81827	-19.68367	-19.68599
0.90914	-19.68366	-19.68599
1	-19.68367	-19.686
0	--	--
0	-19.67843	-19.67828
0.13654	-19.67842	-19.67827
0.22741	-19.67842	-19.67827
0.31827	-19.67842	-19.67826
0.40914	-19.67841	-19.67827
0.5	-19.67842	-19.67827
0.63654	-19.67841	-19.67827
0.72741	-19.67841	-19.67827
0.81827	-19.67842	-19.67826
0.90914	-19.67841	-19.67827
1	-19.67843	-19.67828
0	--	--
0	-19.40406	-19.40403
0.13654	-19.40406	-19.40403
0.22741	-19.40406	-19.40403
0.31827	-19.40406	-19.40403
0.40914	-19.40406	-19.40403
0.5	-19.40406	-19.40403
0.63654	-19.40406	-19.40403
0.72741	-19.40406	-19.40403
0.81827	-19.40405	-19.40402
0.90914	-19.40406	-19.40403
1	-19.40406	-19.40403
0	--	--
0	-18.70744	-18.70774
0.13654	-18.70744	-18.70775
0.22741	-18.70744	-18.70773
0.31827	-18.70743	-18.70774
0.40914	-18.70743	-18.70773
0.5	-18.70744	-18.70774
0.63654	-18.70744	-18.70773
0.72741	-18.70744	-18.70774
0.81827	-18.70744	-18.70774
0.90914	-18.70744	-18.70773
1	-18.70744	-18.70774
0	--	--
0	-18.6922	-18.69231
0.13654	-18.6922	-18.69232
0.22741	-18.6922	-18.69231
0.31827	-18.6922	-18.6923
0.40914	-18.69221	-18.69231
0.5	-18.6922	-18.69231
0.63654	-18.6922	-18.69231
0.72741	-18.6922	-18.69231
0.81827	-18.6922	-18.69232
0.90914	-18.6922	-18.69231
1	-18.6922	-18.69231
0	--	--
0	-18.64655	-18.64693
0.13654	-18.64655	-18.64693
0.22741	-18.64655	-18.64693
0.31827	-18.64654	-18.64692
0.40914	-18.64654	-18.64693
0.5	-18.64654	-18.64692
0.63654	-18.64654	-18.64693
0.72741	-18.64654	-18.64692
0.81827	-18.64654	-18.64692
0.90914	-18.64655	-18.64693
1	-18.64655	-18.64693
0	--	--
0	-18.11569	-18.11558
0.13654	-18.11568	-18.11557
0.22741	-18.11568	-18.11558
0.31827	-18.11566	-18.11557
0.40914	-18.11566	-18.11556
0.5	-18.11566	-18.11555
0.63654	-18.11565	-18.11555
0.72741	-18.11565	-18.11555
0.81827	-18.11566	-18.11556
0.90914	-18.11567	-18.11558
1	-18.11569	-18.11558
0	--	--
0	-18.08512	-18.08501
0.13654	-18.08512	-18.08501
0.22741	-18.08513	-18.08501
0.31827	-18.08512	-18.085
0.40914	-18.08512	-18.085
0.5	-18.08511	-18.085
0.63654	-18.08512	-18.085
0.72741	-18.08511	-18.085
0.81827	-18.08512	-18.085
0.90914	-18.08512	-18.085
1	-18.08512	-18.08501
0	--	--
0	-18.05058	-18.05166
0.13654	-18.05059	-18.05167
0.22741	-18.05059	-18.05167
0.31827	-18.05059	-18.05167
0.40914	-18.05059	-18.05166
0.5	-18.05058	-18.05166
0.63654	-18.05059	-18.05167
0.72741	-18.05058	-18.05166
0.81827	-18.05058	-18.05166
0.90914	-18.05059	-18.05166
1	-18.05058	-18.05166
0	--	--
0	-18.03134	-18.03389
0.13654	-18.03134	-18.03389
0.22741	-18.03133	-18.03389
0.31827	-18.03133	-18.03389
0.40914	-18.03135	-18.0339
0.5	-18.03134	-18.03389
0.63654	-18.03133	-18.03389
0.72741	-18.03134	-18.03389
0.81827	-18.03135	-18.0339
0.90914	-18.03134	-18.0339
1	-18.03134	-18.03389
0	--	--
0	-17.73656	-17.73759
0.13654	-17.73656	-17.73759
0.22741	-17.73655	-17.73758
0.31827	-17.73648	-17.73751
0.40914	-17.73643	-17.73746
0.5	-17.7364	-17.73744
0.63654	-17.7364	-17.73743
0.72741	-17.73642	-17.73746
0.81827	-17.73648	-17.73752
0.90914	-17.73653	-17.73757
1	-17.73656	-17.73759
0	--	--
0	-17.50741	-17.50736
0.13654	-17.50741	-17.50735
0.22741	-17.50743	-17.50736
0.31827	-17.50744	-17.50737
0.40914	-17.50746	-17.50739
0.5	-17.50746	-17.50741
0.63654	-17.50746	-17.5074
0.72741	-17.50746	-17.5074
0.81827	-17.50743	-17.50737
0.90914	-17.50742	-17.50737
1	-17.50741	-17.50736
0	--	--
0	-17.4722	-17.4719
0.13654	-17.4722	-17.4719
0.22741	-17.4722	-17.47191
0.31827	-17.4722	-17.4719
0.40914	-17.47221	-17.4719
0.5	-17.47221	-17.47191
0.63654	-17.4722	-17.47191
0.72741	-17.4722	-17.4719
0.81827	-17.47219	-17.47191
0.90914	-17.4722	-17.47191
1	-17.4722	-17.4719
0	--	--
0	-17.3331	-17.33191
0.13654	-17.3331	-17.3319
0.22741	-17.3331	-17.33191
0.31827	-17.33309	-17.33189
0.40914	-17.33309	-17.3319
0.5	-17.33308	-17.33189
0.63654	-17.33309	-17.33189
0.72741	-17.33309	-17.3319
0.81827	-17.3331	-17.3319
0.90914	-17.3331	-17.33191
1	-17.3331	-17.33191
0	--	--
0	-16.89955	-16.89988
0.13654	-16.89956	-16.89988
0.22741	-16.89957	-16.8999
0.31827	-16.89961	-16.89994
0.40914	-16.89965	-16.89997
0.5	-16.89967	-16.89999
0.63654	-16.89967	-16.9
0.72741	-16.89965	-16.89998
0.81827	-16.8996	-16.89993
0.90914	-16.89957	-16.89989
1	-16.89955	-16.89988
0	--	--
0	-16.87546	-16.87513
0.13654	-16.87546	-16.87513
0.22741	-16.87546	-16.87513
0.31827	-16.87546	-16.87512
0.40914	-16.87545	-16.87512
0.5	-16.87546	-16.87512
0.63654	-16.87546	-16.87513
0.72741	-16.87545	-16.87512
0.81827	-16.87545	-16.87513
0.90914	-16.87546	-16.87513
1	-16.87546	-16.87513
0	--	--
0	-16.84107	-16.84116
0.13654	-16.84107	-16.84115
0.22741	-16.84108	-16.84116
0.31827	-16.84108	-16.84115
0.40914	-16.84108	-16.84116
0.5	-16.84108	-16.84117
0.63654	-16.84108	-16.84117
0.72741	-16.84108	-16.84117
0.81827	-16.84108	-16.84116
0.90914	-16.84107	-16.84115
1	-16.84107	-16.84116
0	--	--
0	-16.8394	-16.83992
0.13654	-16.83939	-16.83991
0.22741	-16.8394	-16.83992
0.31827	-16.83939	-16.83991
0.40914	-16.83939	-16.83991
0.5	-16.8394	-16.83991
0.63654	-16.83939	-16.83991
0.72741	-16.83939	-16.83991
0.81827	-16.83939	-16.83991
0.90914	-16.8394	-16.83991
1	-16.8394	-16.83992
0	--	--
0	-16.0353	-16.03517
0.13654	-16.03531	-16.03517
0.22741	-16.0353	-16.03516
0.31827	-16.03526	-16.03512
0.40914	-16.03522	-16.03508
0.5	-16.03521	-16.03507
0.63654	-16.03521	-16.03507
0.72741	-16.03522	-16.03508
0.81827	-16.03526	-16.03511
0.90914	-16.03529	-16.03515
1	-16.0353	-16.03517
0	--	--
0	-15.37287	-15.37504
0.13654	-15.37286	-15.37504
0.22741	-15.37299	-15.37515
0.31827	-15.37326	-15.37541
0.40914	-15.37353	-15.37568
0.5	-15.37364	-15.37578
0.63654	-15.37364	-15.37578
0.72741	-15.37352	-15.37567
0.81827	-15.37325	-15.37541
0.90914	-15.37299	-15.37514
1	-15.37287	-15.37504
0	--	--
0	-15.34296	-15.34275
0.13654	-15.34296	-15.34275
0.22741	-15.3429	-15.34267
0.31827	-15.34271	-15.3425
0.40914	-15.34254	-15.34234
0.5	-15.34247	-15.34228
0.63654	-15.34247	-15.34228
0.72741	-15.34254	-15.34234
0.81827	-15.34271	-15.3425
0.90914	-15.34289	-15.34267
1	-15.34296	-15.34275
0	--	--
0	-15.30038	-15.29997
0.13654	-15.30038	-15.29997
0.22741	-15.30043	-15.30003
0.31827	-15.30055	-15.30015
0.40914	-15.30068	-15.30027
0.5	-15.30073	-15.30033
0.63654	-15.30073	-15.30032
0.72741	-15.30068	-15.30027
0.81827	-15.30056	-15.30014
0.90914	-15.30043	-15.30003
1	-15.30038	-15.29997
0	--	--
0	-15.10882	-15.10877
0.13654	-15.10882	-15.10877
0.22741	-15.10874	-15.10868
0.31827	-15.10851	-15.10845
0.40914	-15.10828	-15.10823
0.5	-15.10818	-15.10812
0.63654	-15.10818	-15.10811
0.72741	-15.10827	-15.10823
0.81827	-15.10851	-15.10845
0.90914	-15.10874	-15.10868
1	-15.10882	-15.10877
0	--	--
0	-15.09271	-15.09277
0.13654	-15.0927	-15.09278
0.22741	-15.09282	-15.09287
0.31827	-15.09307	-15.09314
0.40914	-15.09334	-15.0934
0.5	-15.09345	-15.09352
0.63654	-15.09345	-15.09351
0.72741	-15.09333	-15.0934
0.81827	-15.09307	-15.09313
0.90914	-15.09281	-15.09288
1	-15.09271	-15.09277
0	--	--
0	-14.64864	-14.64812
0.13654	-14.64865	-14.64812
0.22741	-14.64849	-14.64796
0.31827	-14.64811	-14.64759
0.40914	-14.64774	-14.64721
0.5	-14.64757	-14.64706
0.63654	-14.64758	-14.64705
0.72741	-14.64773	-14.64721
0.81827	-14.64811	-14.64759
0.90914	-14.64848	-14.64797
1	-14.64864	-14.64812
0	--	--
0	-13.85025	-13.85043
0.13654	-13.85026	-13.85044
0.22741	-13.84895	-13.84912
0.31827	-13.84572	-13.84591
0.40914	-13.84244	-13.84262
0.5	-13.84106	-13.84125
0.63654	-13.84104	-13.84123
0.72741	-13.84243	-13.84262
0.81827	-13.84572	-13.8459
0.90914	-13.84895	-13.84912
1	-13.85025	-13.85043
0	--	--
0	-13.67851	-13.68051
0.13654	-13.67852	-13.68051
0.22741	-13.67894	-13.68092
0.31827	-13.67994	-13.68193
0.40914	-13.68095	-13.68294
0.5	-13.68138	-13.68336
0.63654	-13.68138	-13.68336
0.72741	-13.68095	-13.68295
0.81827	-13.67994	-13.68193
0.90914	-13.67894	-13.68092
1	-13.67851	-13.68051
0	--	--
0	-13.26807	-13.26763
0.13654	-13.26808	-13.26763
0.22741	-13.26842	-13.26796
0.31827	-13.26924	-13.26878
0.40914	-13.27005	-13.26959
0.5	-13.27039	-13.26993
0.63654	-13.27039	-13.26993
0.72741	-13.27006	-13.26959
0.81827	-13.26924	-13.26878
0.90914	-13.26842	-13.26796
1	-13.26807	-13.26763
0	--	--
0	-12.93364	-12.93325
0.13654	-12.93364	-12.93325
0.22741	-12.9423	-12.94191
0.31827	-12.96226	-12.96185
0.40914	-12.98109	-12.98067
0.5	-12.98862	-12.98819
0.63654	-12.98862	-12.98818
0.72741	-12.98109	-12.98066
0.81827	-12.96226	-12.96184
0.90914	-12.9423	-12.94191
1	-12.93364	-12.93325
0	--	--
0	-12.72013	-12.71939
0.13654	-12.72013	-12.7194
0.22741	-12.71917	-12.71844
0.31827	-12.71693	-12.71618
0.40914	-12.71471	-12.71397
0.5	-12.71378	-12.71306
0.63654	-12.71379	-12.71305
0.72741	-12.71471	-12.71397
0.81827	-12.71693	-12.71619
0.90914	-12.71918	-12.71845
1	-12.72013	-12.71939
0	--	--
0	-12.42737	-12.42677
0.13654	-12.42722	-12.42662
0.22741	-12.41973	-12.41939
0.31827	-12.41174	-12.41155
0.40914	-12.40408	-12.4039
0.5	-12.40082	-12.40065
0.63654	-12.40082	-12.40066
0.72741	-12.40409	-12.40391
0.81827	-12.41179	-12.41161
0.90914	-12.4201	-12.41975
1	-12.42737	-12.42677
0	--	--
0	-12.42188	-12.42165
0.13654	-12.42199	-12.42177
0.22741	-12.41817	-12.41769
0.31827	-12.39961	-12.39902
0.40914	-12.38166	-12.38108
0.5	-12.37451	-12.37393
0.63654	-12.37453	-12.37397
0.72741	-12.38167	-12.3811
0.81827	-12.3996	-12.399
0.90914	-12.41782	-12.41737
1	-12.42188	-12.42165
0	--	--
0	-12.24485	-12.24492
0.13654	-12.24484	-12.24491
0.22741	-12.23946	-12.23953
0.31827	-12.22496	-12.22502
0.40914	-12.20781	-12.2078
0.5	-12.20032	-12.20028
0.63654	-12.20027	-12.20023
0.72741	-12.20777	-12.20778
0.81827	-12.22495	-12.22502
0.90914	-12.23945	-12.23953
1	-12.24485	-12.24492
0	--	--
0	-12.16308	-12.16322
0.13654	-12.16307	-12.16321
0.22741	-12.16428	-12.16443
0.31827	-12.16661	-12.1668
0.40914	-12.16534	-12.16565
0.5	-12.15792	-12.15848
0.63654	-12.15794	-12.15849
0.72741	-12.16532	-12.16563
0.81827	-12.16657	-12.16676
0.90914	-12.16426	-12.16442
1	-12.16308	-12.16322
0	--	--
0	-12.08421	-12.0843
0.13654	-12.08417	-12.08427
0.22741	-12.08868	-12.08878
0.31827	-12.102	-12.1021
0.40914	-12.12216	-12.12219
0.5	-12.13793	-12.13778
0.63654	-12.13794	-12.13777
0.72741	-12.12215	-12.12219
0.81827	-12.102	-12.10209
0.90914	-12.08869	-12.08879
1	-12.08421	-12.0843
0	--	--
0	-12.04237	-12.04122
0.13654	-12.04246	-12.04131
0.22741	-12.04287	-12.04173
0.31827	-12.04389	-12.04276
0.40914	-12.04492	-12.04381
0.5	-12.04536	-12.04425
0.63654	-12.04528	-12.04417
0.72741	-12.04485	-12.04373
0.81827	-12.04381	-12.04268
0.90914	-12.04279	-12.04164
1	-12.04237	-12.04122
0	--	--
0	-12.01099	-12.00994
0.13654	-12.01105	-12.01
0.22741	-12.0115	-12.01045
0.31827	-12.01258	-12.01153
0.40914	-12.01369	-12.01264
0.5	-12.01415	-12.01311
0.63654	-12.01414	-12.01309
0.72741	-12.0137	-12.01265
0.81827	-12.0126	-12.01155
0.90914	-12.01146	-12.01042
1	-12.01099	-12.00994
0	--	--
0	-11.96649	-11.96652
0.13654	-11.9666	-11.96663
0.22741	-11.96896	-11.96897
0.31827	-11.97272	-11.9727
0.40914	-11.97494	-11.9749
0.5	-11.97553	-11.9755
0.63654	-11.97566	-11.97561
0.72741	-11.97505	-11.97502
0.81827	-11.97282	-11.9728
0.90914	-11.96896	-11.96897
1	-11.96649	-11.96652
0	--	--
0	-11.94616	-11.94601
0.13654	-11.94616	-11.946
0.22741	-11.94382	-11.94364
0.31827	-11.93996	-11.93965
0.40914	-11.93701	-11.93661
0.5	-11.93586	-11.93544
0.63654	-11.93584	-11.93541
0.72741	-11.93697	-11.93657
0.81827	-11.93993	-11.93962
0.90914	-11.94378	-11.94359
1	-11.94616	-11.94601
0	--	--
0	-11.93956	-11.93916
0.13654	-11.93953	-11.93912
0.22741	-11.93801	-11.93766
0.31827	-11.93413	-11.93388
0.40914	-11.93034	-11.93017
0.5	-11.92884	-11.9287
0.63654	-11.92883	-11.9287
0.72741	-11.93032	-11.93016
0.81827	-11.9341	-11.93387
0.90914	-11.93801	-11.93767
1	-11.93956	-11.93916
0	--	--
0	-11.86246	-11.8621
0.13654	-11.86333	-11.86298
0.22741	-11.86366	-11.86327
0.31827	-11.86632	-11.86586
0.40914	-11.87014	-11.86966
0.5	-11.8719	-11.8714
0.63654	-11.87184	-11.87134
0.72741	-11.87007	-11.86959
0.81827	-11.86609	-11.86563
0.90914	-11.86303	-11.86264
1	-11.86246	-11.8621
0	--	--
0	-11.8549	-11.85455
0.13654	-11.85428	-11.85391
0.22741	-11.85397	-11.85364
0.31827	-11.85127	-11.851
0.40914	-11.84729	-11.84706
0.5	-11.84547	-11.84527
0.63654	-11.84558	-11.84536
0.72741	-11.84737	-11.84715
0.81827	-11.85139	-11.85113
0.90914	-11.8544	-11.85408
1	-11.8549	-11.85455
0	--	--
0	-11.79877	-11.79894
0.13654	-11.79788	-11.79805
0.22741	-11.79868	-11.79885
0.31827	-11.80047	-11.80062
0.40914	-11.80206	-11.8022
0.5	-11.80265	-11.80278
0.63654	-11.80246	-11.80258
0.72741	-11.80202	-11.80216
0.81827	-11.80079	-11.80095
0.90914	-11.79939	-11.79956
1	-11.79877	-11.79894
0	--	--
0	-11.77238	-11.7721
0.13654	-11.77259	-11.77229
0.22741	-11.77398	-11.7737
0.31827	-11.77721	-11.77694
0.40914	-11.78013	-11.77991
0.5	-11.78117	-11.78097
0.63654	-11.78137	-11.78117
0.72741	-11.78026	-11.78003
0.81827	-11.77719	-11.77693
0.90914	-11.77383	-11.77355
1	-11.77238	-11.7721
0	--	--
0	-11.70227	-11.7016
0.13654	-11.70263	-11.70194
0.22741	-11.70512	-11.70442
0.31827	-11.71158	-11.71085
0.40914	-11.71886	-11.71812
0.5	-11.72221	-11.72145
0.63654	-11.72215	-11.72139
0.72741	-11.71878	-11.71804
0.81827	-11.7114	-11.71068
0.90914	-11.70482	-11.70414
1	-11.70227	-11.7016
0	--	--
0	-11.18906	-11.18925
0.13654	-11.18905	-11.18925
0.22741	-11.18901	-11.1892
0.31827	-11.18888	-11.18908
0.40914	-11.18876	-11.18897
0.5	-11.18872	-11.18891
0.63654	-11.18872	-11.18892
0.72741	-11.18877	-11.18897
0.81827	-11.18888	-11.18908
0.90914	-11.189	-11.1892
1	-11.18906	-11.18925
0	--	--
0	-10.88286	-10.88244
0.13654	-10.88287	-10.88245
0.22741	-10.88273	-10.88232
0.31827	-10.88237	-10.88197
0.40914	-10.88204	-10.88163
0.5	-10.88191	-10.8815
0.63654	-10.88191	-10.8815
0.72741	-10.88204	-10.88163
0.81827	-10.88237	-10.88196
0.90914	-10.88272	-10.8823
1	-10.88286	-10.88244
0	--	--
0	-10.26895	-10.27053
0.13654	-10.26895	-10.27053
0.22741	-10.26897	-10.27055
0.31827	-10.26901	-10.27059
0.40914	-10.26906	-10.27064
0.5	-10.26908	-10.27067
0.63654	-10.26908	-10.27066
0.72741	-10.26906	-10.27064
0.81827	-10.26901	-10.27058
0.90914	-10.26896	-10.27054
1	-10.26895	-10.27053
0	--	--
0	-10.13431	-10.13486
0.13654	-10.13431	-10.13486
0.22741	-10.13271	-10.13326
0.31827	-10.1288	-10.12936
0.40914	-10.12482	-10.12539
0.5	-10.12315	-10.12372
0.63654	-10.12316	-10.12372
0.72741	-10.12483	-10.12539
0.81827	-10.1288	-10.12936
0.90914	-10.13271	-10.13327
1	-10.13431	-10.13486
0	--	--
0	-9.96007	-9.96245
0.13654	-9.96005	-9.96244
0.22741	-9.9607	-9.96308
0.31827	-9.96226	-9.96464
0.40914	-9.96384	-9.96623
0.5	-9.9645	-9.96689
0.63654	-9.9645	-9.96688
0.72741	-9.96384	-9.96623
0.81827	-9.96226	-9.96466
0.90914	-9.96071	-9.9631
1	-9.96007	-9.96245
0	--	--
0	-9.77391	-9.77344
0.13654	-9.77394	-9.77347
0.22741	-9.77381	-9.77334
0.31827	-9.77347	-9.77299
0.40914	-9.77316	-9.77268
0.5	-9.77304	-9.77256
0.63654	-9.77305	-9.77255
0.72741	-9.77315	-9.77267
0.81827	-9.77346	-9.77298
0.90914	-9.77379	-9.77332
1	-9.77391	-9.77344
0	--	--
0	-9.72679	-9.72641
0.13654	-9.72678	-9.7264
0.22741	-9.7269	-9.72653
0.31827	-9.72715	-9.72677
0.40914	-9.7274	-9.72704
0.5	-9.72751	-9.72715
0.63654	-9.72751	-9.72714
0.72741	-9.72739	-9.72703
0.81827	-9.72715	-9.72678
0.90914	-9.72689	-9.72653
1	-9.72679	-9.72641
0	--	--
0	-9.57447	-9.57419
0.13654	-9.57447	-9.57418
0.22741	-9.57423	-9.57395
0.31827	-9.57358	-9.57329
0.40914	-9.57287	-9.57258
0.5	-9.57256	-9.57226
0.63654	-9.57254	-9.57225
0.72741	-9.57286	-9.57257
0.81827	-9.57358	-9.5733
0.90914	-9.57423	-9.57395
1	-9.57447	-9.57419
0	--	--
0	-9.55816	-9.55787
0.13654	-9.55815	-9.55786
0.22741	-9.55854	-9.55827
0.31827	-9.55952	-9.55924
0.40914	-9.5606	-9.56033
0.5	-9.56108	-9.56082
0.63654	-9.56109	-9.56081
0.72741	-9.5606	-9.56032
0.81827	-9.55952	-9.55924
0.90914	-9.55854	-9.55827
1	-9.55816	-9.55787
0	--	--
0	-9.38397	-9.38452
0.13654	-9.38397	-9.38452
0.22741	-9.38412	-9.38468
0.31827	-9.38448	-9.38506
0.40914	-9.38487	-9.38544
0.5	-9.38504	-9.38561
0.63654	-9.38504	-9.3856
0.72741	-9.38488	-9.38544
0.81827	-9.38449	-9.38506
0.90914	-9.38412	-9.38468
1	-9.38397	-9.38452
0	--	--
0	-8.96496	-8.96461
0.13654	-8.96497	-8.96461
0.22741	-8.97053	-8.97017
0.31827	-8.98355	-8.98319
0.40914	-8.99618	-8.99579
0.5	-9.00131	-9.00093
0.63654	-9.00129	-9.00092
0.72741	-8.99617	-8.9958
0.81827	-8.98356	-8.98318
0.90914	-8.97053	-8.97015
1	-8.96496	-8.96461
0	--	--
0	-8.93909	-8.94171
0.13654	-8.9391	-8.94171
0.22741	-8.94059	-8.94321
0.31827	-8.94417	-8.94679
0.40914	-8.9477	-8.95034
0.5	-8.94916	-8.95178
0.63654	-8.94915	-8.95179
0.72741	-8.9477	-8.95033
0.81827	-8.94418	-8.94679
0.90914	-8.94059	-8.94321
1	-8.93909	-8.94171
0	--	--
0	-8.79062	-8.78994
0.13654	-8.79062	-8.78993
0.22741	-8.78866	-8.78797
0.31827	-8.78433	-8.78367
0.40914	-8.78053	-8.77985
0.5	-8.77907	-8.7784
0.63654	-8.77906	-8.77839
0.72741	-8.78052	-8.77984
0.81827	-8.78433	-8.78366
0.90914	-8.78865	-8.78797
1	-8.79062	-8.78994
0	--	--
0	-8.09489	-8.09585
0.13654	-8.0949	-8.09585
0.22741	-8.09472	-8.09567
0.31827	-8.09427	-8.09525
0.40914	-8.09385	-8.09482
0.5	-8.09367	-8.09465
0.63654	-8.09366	-8.09464
0.72741	-8.09384	-8.09482
0.81827	-8.09427	-8.09524
0.90914	-8.09471	-8.09568
1	-8.09489	-8.09585
0	--	--
0	-7.64766	-7.64807
0.13654	-7.64765	-7.64806
0.22741	-7.64698	-7.6474
0.31827	-7.64511	-7.64555
0.40914	-7.64279	-7.64324
0.5	-7.64164	-7.6421
0.63654	-7.64162	-7.64209
0.72741	-7.64277	-7.64322
0.81827	-7.6451	-7.64553
0.90914	-7.64699	-7.6474
1	-7.64766	-7.64807
0	--	--
0	-7.62199	-7.62245
0.13654	-7.62202	-7.62249
0.22741	-7.62174	-7.62219
0.31827	-7.62143	-7.62185
0.40914	-7.62178	-7.62216
0.5	-7.62218	-7.62254
0.63654	-7.62209	-7.62244
0.72741	-7.6217	-7.62208
0.81827	-7.62136	-7.62178
0.90914	-7.6217	-7.62215
1	-7.62199	-7.62245
0	--	--
0	-7.57348	-7.57408
0.13654	-7.57345	-7.57406
0.22741	-7.57361	-7.57424
0.31827	-7.57386	-7.57451
0.40914	-7.57386	-7.57453
0.5	-7.57377	-7.57447
0.63654	-7.57391	-7.5746
0.72741	-7.57397	-7.57465
0.81827	-7.57393	-7.57458
0.90914	-7.57365	-7.57427
1	-7.57348	-7.57408
0	--	--
0	-7.5211	-7.52137
0.13654	-7.52109	-7.52138
0.22741	-7.52118	-7.52145
0.31827	-7.52133	-7.52161
0.40914	-7.52147	-7.52176
0.5	-7.52153	-7.52182
0.63654	-7.52154	-7.52182
0.72741	-7.52148	-7.52176
0.81827	-7.52133	-7.52162
0.90914	-7.52116	-7.52144
1	-7.5211	-7.52137
0	--	--
0	-7.4685	-7.46874
0.13654	-7.46845	-7.46868
0.22741	-7.46918	-7.46942
0.31827	-7.47098	-7.4712
0.40914	-7.47284	-7.47306
0.5	-7.47365	-7.47385
0.63654	-7.47364	-7.47385
0.72741	-7.47286	-7.47307
0.81827	-7.47101	-7.47124
0.90914	-7.46923	-7.46946
1	-7.4685	-7.46874
0	--	--
0	-7.36302	-7.36298
0.13654	-7.36302	-7.36299
0.22741	-7.36264	-7.3626
0.31827	-7.36165	-7.36161
0.40914	-7.36056	-7.36053
0.5	-7.36008	-7.36006
0.63654	-7.36008	-7.36007
0.72741	-7.36056	-7.36054
0.81827	-7.36165	-7.36162
0.90914	-7.36263	-7.36261
1	-7.36302	-7.36298
0	--	--
0	-7.31217	-7.31219
0.13654	-7.31219	-7.31222
0.22741	-7.31236	-7.31238
0.31827	-7.31273	-7.31275
0.40914	-7.31309	-7.31312
0.5	-7.31325	-7.31326
0.63654	-7.31323	-7.31324
0.72741	-7.31308	-7.3131
0.81827	-7.31271	-7.31274
0.90914	-7.31233	-7.31235
1	-7.31217	-7.31219
0	--	--
0	-7.25986	-7.25926
0.13654	-7.25988	-7.25928
0.22741	-7.26393	-7.26337
0.31827	-7.26977	-7.2692
0.40914	-7.27407	-7.27352
0.5	-7.27566	-7.27511
0.63654	-7.27571	-7.27516
0.72741	-7.27412	-7.27357
0.81827	-7.2698	-7.26925
0.90914	-7.26394	-7.26338
1	-7.25986	-7.25926
0	--	--
0	-7.24747	-7.24701
0.13654	-7.24749	-7.24704
0.22741	-7.24179	-7.24129
0.31827	-7.23127	-7.23076
0.40914	-7.22055	-7.22007
0.5	-7.21523	-7.21477
0.63654	-7.21513	-7.21466
0.72741	-7.22045	-7.21996
0.81827	-7.23116	-7.23067
0.90914	-7.24172	-7.24122
1	-7.24747	-7.24701
0	--	--
0	-7.15516	-7.15454
0.13654	-7.15515	-7.15452
0.22741	-7.15753	-7.15689
0.31827	-7.16401	-7.16337
0.40914	-7.1723	-7.17165
0.5	-7.17684	-7.17617
0.63654	-7.17683	-7.17617
0.72741	-7.1723	-7.17166
0.81827	-7.16402	-7.16339
0.90914	-7.15755	-7.15691
1	-7.15516	-7.15454
0	--	--
0	-7.07181	-7.072
0.13654	-7.07181	-7.07201
0.22741	-7.07182	-7.07201
0.31827	-7.07183	-7.07202
0.40914	-7.07182	-7.07201
0.5	-7.07182	-7.07202
0.63654	-7.07182	-7.07201
0.72741	-7.07181	-7.07202
0.81827	-7.07182	-7.07201
0.90914	-7.07181	-7.072
1	-7.07181	-7.072
0	--	--
0	-6.95667	-6.95689
0.13654	-6.95666	-6.95689
0.22741	-6.95644	-6.95668
0.31827	-6.95592	-6.95615
0.40914	-6.95543	-6.95565
0.5	-6.95523	-6.95545
0.63654	-6.95523	-6.95545
0.72741	-6.95542	-6.95566
0.81827	-6.95593	-6.95617
0.90914	-6.95644	-6.95667
1	-6.95667	-6.95689
0	--	--
0	-6.79118	-6.79109
0.13654	-6.79115	-6.79106
0.22741	-6.79257	-6.79248
0.31827	-6.79591	-6.79583
0.40914	-6.79915	-6.79905
0.5	-6.80045	-6.80036
0.63654	-6.8005	-6.80042
0.72741	-6.79917	-6.79908
0.81827	-6.79593	-6.79583
0.90914	-6.79259	-6.79249
1	-6.79118	-6.79109
0	--	--
0	-6.61953	-6.62061
0.13654	-6.61953	-6.62061
0.22741	-6.63458	-6.63562
0.31827	-6.65678	-6.6579
0.40914	-6.67298	-6.67415
0.5	-6.67877	-6.67997
0.63654	-6.67884	-6.68005
0.72741	-6.67306	-6.67424
0.81827	-6.65683	-6.65796
0.90914	-6.63459	-6.63565
1	-6.61953	-6.62061
0	--	--
0	-6.59569	-6.59606
0.13654	-6.59571	-6.59607
0.22741	-6.58578	-6.58622
0.31827	-6.57403	-6.57446
0.40914	-6.56628	-6.56668
0.5	-6.56355	-6.56395
0.63654	-6.56356	-6.56396
0.72741	-6.56629	-6.56669
0.81827	-6.57405	-6.57447
0.90914	-6.58578	-6.58622
1	-6.59569	-6.59606
0	--	--
0	-6.53908	-6.53871
0.13654	-6.5391	-6.53873
0.22741	-6.5354	-6.53503
0.31827	-6.52623	-6.52587
0.40914	-6.51657	-6.51619
0.5	-6.51237	-6.51202
0.63654	-6.51225	-6.5119
0.72741	-6.51647	-6.5161
0.81827	-6.52617	-6.5258
0.90914	-6.53539	-6.53501
1	-6.53908	-6.53871
0	--	--
0	-6.38652	-6.38677
0.13654	-6.38652	-6.38677
0.22741	-6.38588	-6.38613
0.31827	-6.38398	-6.38422
0.40914	-6.38128	-6.38149
0.5	-6.37979	-6.38001
0.63654	-6.37974	-6.37996
0.72741	-6.38123	-6.38145
0.81827	-6.38394	-6.38418
0.90914	-6.38587	-6.3861
1	-6.38652	-6.38677
0	--	--
0	-6.36249	-6.36323
0.13654	-6.36248	-6.36324
0.22741	-6.35091	-6.35162
0.31827	-6.32529	-6.32595
0.40914	-6.30226	-6.30288
0.5	-6.29333	-6.29394
0.63654	-6.29337	-6.29399
0.72741	-6.30229	-6.30293
0.81827	-6.3253	-6.32597
0.90914	-6.35092	-6.35163
1	-6.36249	-6.36323
0	--	--
0	-6.0803	-6.07987
0.13654	-6.08026	-6.07982
0.22741	-6.09615	-6.09571
0.31827	-6.13327	-6.13284
0.40914	-6.16939	-6.16897
0.5	-6.18433	-6.18392
0.63654	-6.18435	-6.18394
0.72741	-6.16944	-6.16901
0.81827	-6.1333	-6.13288
0.90914	-6.09617	-6.09575
1	-6.0803	-6.07987
0	--	--
0	-6.07091	-6.07183
0.13654	-6.07094	-6.07187
0.22741	-6.06328	-6.06421
0.31827	-6.04424	-6.04519
0.40914	-6.02453	-6.02548
0.5	-6.01615	-6.01713
0.63654	-6.01615	-6.01712
0.72741	-6.02452	-6.02547
0.81827	-6.04423	-6.04518
0.90914	-6.06325	-6.0642
1	-6.07091	-6.07183
0	--	--
0	-5.58762	-5.58889
0.13654	-5.58764	-5.5889
0.22741	-5.58597	-5.58713
0.31827	-5.58229	-5.58327
0.40914	-5.57882	-5.57969
0.5	-5.57738	-5.57822
0.63654	-5.57735	-5.57818
0.72741	-5.57879	-5.57967
0.81827	-5.58227	-5.58326
0.90914	-5.58596	-5.58712
1	-5.58762	-5.58889
0	--	--
0	-5.50566	-5.50929
0.13654	-5.50568	-5.50932
0.22741	-5.49692	-5.50065
0.31827	-5.47371	-5.47761
0.40914	-5.44762	-5.45163
0.5	-5.43594	-5.44001
0.63654	-5.43594	-5.43999
0.72741	-5.4476	-5.45162
0.81827	-5.47368	-5.4776
0.90914	-5.49689	-5.50063
1	-5.50566	-5.50929
0	--	--
0	-4.63547	-4.63514
0.13654	-4.63546	-4.63514
0.22741	-4.61527	-4.61497
0.31827	-4.56785	-4.56752
0.40914	-4.52007	-4.51967
0.5	-4.50044	-4.50005
0.63654	-4.50043	-4.50005
0.72741	-4.52007	-4.51968
0.81827	-4.56785	-4.56751
0.90914	-4.61528	-4.61497
1	-4.63547	-4.63514
0	--	--
0	-4.54032	-4.54025
0.13654	-4.54032	-4.54025
0.22741	-4.49728	-4.4972
0.31827	-4.43981	-4.44104
0.40914	-4.47485	-4.47604
0.5	-4.48986	-4.49102
0.63654	-4.48985	-4.49101
0.72741	-4.47484	-4.47604
0.81827	-4.43981	-4.44103
0.90914	-4.49727	-4.4972
1	-4.54032	-4.54025
0	--	--
0	-4.39382	-4.39506
0.13654	-4.39381	-4.39504
0.22741	-4.40687	-4.40809
0.31827	-4.39528	-4.39526
0.40914	-4.31084	-4.31093
0.5	-4.28161	-4.28175
0.63654	-4.28161	-4.28173
0.72741	-4.31085	-4.31092
0.81827	-4.39528	-4.39525
0.90914	-4.40687	-4.4081
1	-4.39382	-4.39506
0	--	--
0	-4.2146	-4.21432
0.13654	-4.21461	-4.21434
0.22741	-4.20185	-4.20158
0.31827	-4.14809	-4.14779
0.40914	-4.15529	-4.15644
0.5	-4.16332	-4.16444
0.63654	-4.16333	-4.16447
0.72741	-4.1553	-4.15644
0.81827	-4.1481	-4.14781
0.90914	-4.20186	-4.20158
1	-4.2146	-4.21432
0	--	--
0	-4.1125	-4.11366
0.13654	-4.11252	-4.11368
0.22741	-4.11948	-4.12064
0.31827	-4.13683	-4.13798
0.40914	-4.0226	-4.02224
0.5	-3.91679	-3.91637
0.63654	-3.91681	-3.91638
0.72741	-4.02261	-4.02225
0.81827	-4.13681	-4.13796
0.90914	-4.11946	-4.12062
1	-4.1125	-4.11366
0	--	--
0	-3.63759	-3.63964
0.13654	-3.63756	-3.63962
0.22741	-3.63441	-3.6365
0.31827	-3.627	-3.62919
0.40914	-3.61999	-3.62227
0.5	-3.68384	-3.68373
0.63654	-3.68385	-3.68373
0.72741	-3.62001	-3.6223
0.81827	-3.627	-3.62919
0.90914	-3.63442	-3.63651
1	-3.63759	-3.63964
0	--	--
0	-3.36474	-3.36463
0.13654	-3.36472	-3.36462
0.22741	-3.39388	-3.39379
0.31827	-3.47576	-3.47565
0.40914	-3.59552	-3.59539
0.5	-3.61719	-3.61953
0.63654	-3.61715	-3.61949
0.72741	-3.59548	-3.59535
0.81827	-3.47576	-3.47565
0.90914	-3.39389	-3.39379
1	-3.36474	-3.36463
0	--	--
0	-3.12923	-3.12941
0.13654	-3.12923	-3.12941
0.22741	-3.11798	-3.11812
0.31827	-3.15325	-3.15322
0.40914	-3.24827	-3.24821
0.5	-3.30072	-3.30068
0.63654	-3.30072	-3.30068
0.72741	-3.24827	-3.24821
0.81827	-3.15324	-3.15322
0.90914	-3.11798	-3.11812
1	-3.12923	-3.12941
0	--	--
0	-2.98792	-2.98765
0.13654	-2.9879	-2.98763
0.22741	-3.00612	-3.00591
0.31827	-2.99776	-2.99773
0.40914	-2.93536	-2.93534
0.5	-2.87252	-2.87246
0.63654	-2.87248	-2.87241
0.72741	-2.93537	-2.93536
0.81827	-2.99777	-2.99775
0.90914	-3.00613	-3.00591
1	-2.98792	-2.98765
0	--	--
0	-2.77163	-2.77097
0.13654	-2.77164	-2.77098
0.22741	-2.7644	-2.7638
0.31827	-2.78114	-2.78083
0.40914	-2.82928	-2.82904
0.5	-2.85405	-2.85392
0.63654	-2.85425	-2.85412
0.72741	-2.82935	-2.82911
0.81827	-2.78122	-2.7809
0.90914	-2.76441	-2.76383
1	-2.77163	-2.77097
0	--	--
0	-2.66917	-2.66897
0.13654	-2.669	-2.6688
0.22741	-2.69499	-2.69478
0.31827	-2.73697	-2.73675
0.40914	-2.78854	-2.78835
0.5	-2.85025	-2.85002
0.63654	-2.85015	-2.84992
0.72741	-2.78852	-2.78832
0.81827	-2.73691	-2.73669
0.90914	-2.69508	-2.69487
1	-2.66917	-2.66897
0	--	--
0	-2.61857	-2.61855
0.13654	-2.61857	-2.61854
0.22741	-2.62246	-2.62243
0.31827	-2.65435	-2.6542
0.40914	-2.70275	-2.7027
0.5	-2.72614	-2.7261
0.63654	-2.72614	-2.7261
0.72741	-2.70275	-2.7027
0.81827	-2.65433	-2.65418
0.90914	-2.6225	-2.62246
1	-2.61857	-2.61855
0	--	--
0	-2.53156	-2.53167
0.13654	-2.53169	-2.53181
0.22741	-2.59648	-2.59644
0.31827	-2.64095	-2.6409
0.40914	-2.67295	-2.67292
0.5	-2.68233	-2.68232
0.63654	-2.68234	-2.68232
0.72741	-2.67296	-2.67293
0.81827	-2.64104	-2.64099
0.90914	-2.59644	-2.5964
1	-2.53156	-2.53167
0	--	--
0	-2.4027	-2.40246
0.13654	-2.40204	-2.40177
0.22741	-2.45166	-2.45172
0.31827	-2.52788	-2.52769
0.40914	-2.5994	-2.59922
0.5	-2.61955	-2.61936
0.63654	-2.61955	-2.61936
0.72741	-2.5994	-2.59922
0.81827	-2.52885	-2.52865
0.90914	-2.45191	-2.45196
1	-2.4027	-2.40246
0	--	--
0	-2.39282	-2.39266
0.13654	-2.39353	-2.39337
0.22741	-2.43777	-2.43753
0.31827	-2.5266	-2.52638
0.40914	-2.48151	-2.48102
0.5	-2.38645	-2.38576
0.63654	-2.38646	-2.38576
0.72741	-2.4815	-2.48102
0.81827	-2.52562	-2.5254
0.90914	-2.43747	-2.43725
1	-2.39282	-2.39266
0	--	--
0	-2.37011	-2.37062
0.13654	-2.37017	-2.37068
0.22741	-2.32721	-2.32769
0.31827	-2.2866	-2.28707
0.40914	-2.29915	-2.29912
0.5	-2.36788	-2.36779
0.63654	-2.36789	-2.3678
0.72741	-2.29918	-2.29915
0.81827	-2.28651	-2.28698
0.90914	-2.32711	-2.32758
1	-2.37011	-2.37062
0	--	--
0	-2.24424	-2.24431
0.13654	-2.24419	-2.24427
0.22741	-2.1942	-2.194
0.31827	-2.23478	-2.23476
0.40914	-2.26157	-2.26154
0.5	-2.26145	-2.26139
0.63654	-2.26198	-2.26191
0.72741	-2.2615	-2.26148
0.81827	-2.23468	-2.23468
0.90914	-2.19447	-2.19428
1	-2.24424	-2.24431
0	--	--
0	-2.18461	-2.18462
0.13654	-2.18462	-2.18464
0.22741	-2.18774	-2.18774
0.31827	-2.18409	-2.18374
0.40914	-2.24331	-2.24334
0.5	-2.25732	-2.2573
0.63654	-2.25666	-2.25663
0.72741	-2.24324	-2.24327
0.81827	-2.18412	-2.18376
0.90914	-2.18743	-2.18743
1	-2.18461	-2.18462
0	--	--
0	-2.09938	-2.09948
0.13654	-2.09938	-2.09947
0.22741	-2.1096	-2.10964
0.31827	-2.12508	-2.12519
0.40914	-2.17235	-2.1723
0.5	-2.21495	-2.21506
0.63654	-2.21517	-2.21528
0.72741	-2.17241	-2.17235
0.81827	-2.12511	-2.12522
0.90914	-2.10962	-2.10966
1	-2.09938	-2.09948
0	--	--
0	-2.03606	-2.03586
0.13654	-2.03605	-2.03585
0.22741	-2.08149	-2.08153
0.31827	-2.1125	-2.11253
0.40914	-2.16774	-2.16777
0.5	-2.20913	-2.20918
0.63654	-2.20901	-2.20906
0.72741	-2.16774	-2.16777
0.81827	-2.11251	-2.11253
0.90914	-2.0815	-2.08154
1	-2.03606	-2.03586
0	--	--
0	-1.95759	-1.95806
0.13654	-1.95761	-1.95808
0.22741	-1.95806	-1.95798
0.31827	-1.97604	-1.97601
0.40914	-1.9734	-1.97423
0.5	-1.9753	-1.97634
0.63654	-1.97531	-1.97635
0.72741	-1.9734	-1.97423
0.81827	-1.97611	-1.97608
0.90914	-1.95785	-1.95776
1	-1.95759	-1.95806
0	--	--
0	-1.93127	-1.93107
0.13654	-1.93117	-1.93095
0.22741	-1.94935	-1.94975
0.31827	-1.95922	-1.95977
0.40914	-1.94833	-1.94837
0.5	-1.93286	-1.93295
0.63654	-1.93298	-1.93306
0.72741	-1.94845	-1.94849
0.81827	-1.95926	-1.95981
0.90914	-1.94958	-1.95
1	-1.93127	-1.93107
0	--	--
0	-1.91044	-1.91073
0.13654	-1.91055	-1.91085
0.22741	-1.91845	-1.91866
0.31827	-1.9249	-1.92499
0.40914	-1.88506	-1.88518
0.5	-1.85908	-1.85914
0.63654	-1.85912	-1.85918
0.72741	-1.8851	-1.88521
0.81827	-1.9249	-1.925
0.90914	-1.91848	-1.9187
1	-1.91044	-1.91073
0	--	--
0	-1.81556	-1.81541
0.13654	-1.81546	-1.8153
0.22741	-1.80183	-1.80169
0.31827	-1.78663	-1.78647
0.40914	-1.77265	-1.77237
0.5	-1.76437	-1.76402
0.63654	-1.76421	-1.76387
0.72741	-1.77255	-1.77227
0.81827	-1.78662	-1.78646
0.90914	-1.80186	-1.80172
1	-1.81556	-1.81541
0	--	--
0	-1.80335	-1.80392
0.13654	-1.80337	-1.80395
0.22741	-1.76973	-1.77018
0.31827	-1.70458	-1.70497
0.40914	-1.65572	-1.65608
0.5	-1.64112	-1.64147
0.63654	-1.64113	-1.64148
0.72741	-1.65573	-1.65609
0.81827	-1.70457	-1.70497
0.90914	-1.76972	-1.77017
1	-1.80335	-1.80392
0	--	--
0	-1.67386	-1.67375
0.13654	-1.67384	-1.67373
0.22741	-1.64874	-1.64896
0.31827	-1.61494	-1.61546
0.40914	-1.57169	-1.57165
0.5	-1.56981	-1.5698
0.63654	-1.56982	-1.56981
0.72741	-1.57175	-1.57172
0.81827	-1.61496	-1.61548
0.90914	-1.64823	-1.64852
1	-1.67386	-1.67375
0	--	--
0	-1.65315	-1.6533
0.13654	-1.65314	-1.65329
0.22741	-1.64564	-1.64557
0.31827	-1.59718	-1.59704
0.40914	-1.56375	-1.5643
0.5	-1.53594	-1.53648
0.63654	-1.53596	-1.5365
0.72741	-1.56371	-1.56426
0.81827	-1.59717	-1.59704
0.90914	-1.64616	-1.64603
1	-1.65315	-1.6533
0	--	--
0	-1.42578	-1.42597
0.13654	-1.42579	-1.42599
0.22741	-1.41915	-1.41942
0.31827	-1.41281	-1.41322
0.40914	-1.43728	-1.43642
0.5	-1.44697	-1.44607
0.63654	-1.44698	-1.44607
0.72741	-1.43727	-1.43642
0.81827	-1.41277	-1.41319
0.90914	-1.41912	-1.4194
1	-1.42578	-1.42597
0	--	--
0	-1.34172	-1.34125
0.13654	-1.34176	-1.34129
0.22741	-1.36186	-1.36132
0.31827	-1.40359	-1.40291
0.40914	-1.41928	-1.41987
0.5	-1.42816	-1.42882
0.63654	-1.42817	-1.42883
0.72741	-1.4193	-1.41989
0.81827	-1.40365	-1.40297
0.90914	-1.3619	-1.36135
1	-1.34172	-1.34125
0	--	--
0	-1.32478	-1.32446
0.13654	-1.32468	-1.32438
0.22741	-1.32465	-1.32431
0.31827	-1.32446	-1.32407
0.40914	-1.32448	-1.32406
0.5	-1.32448	-1.32404
0.63654	-1.32445	-1.32402
0.72741	-1.32447	-1.32404
0.81827	-1.32445	-1.32407
0.90914	-1.32467	-1.32434
1	-1.32478	-1.32446
0	--	--
0	-1.25092	-1.25037
0.13654	-1.25094	-1.25039
0.22741	-1.23718	-1.23665
0.31827	-1.20728	-1.20679
0.40914	-1.17848	-1.17802
0.5	-1.16665	-1.1662
0.63654	-1.16673	-1.16629
0.72741	-1.17856	-1.1781
0.81827	-1.20731	-1.20682
0.90914	-1.23716	-1.23663
1	-1.25092	-1.25037
0	--	--
0	-1.1404	-1.1402
0.13654	-1.14041	-1.1402
0.22741	-1.13795	-1.13776
0.31827	-1.13265	-1.13249
0.40914	-1.12809	-1.12796
0.5	-1.1264	-1.12629
0.63654	-1.12641	-1.1263
0.72741	-1.1281	-1.12796
0.81827	-1.13265	-1.13249
0.90914	-1.13795	-1.13776
1	-1.1404	-1.1402
0	--	--
0	-0.46055	-0.46038
0.13654	-0.44655	-0.4453
0.22741	-0.45405	-0.45239
0.31827	-0.45786	-0.45572
0.40914	-0.45349	-0.45106
0.5	-0.45024	-0.44772
0.63654	-0.45435	-0.45203
0.72741	-0.45777	-0.45557
0.81827	-0.46331	-0.46152
0.90914	-0.46328	-0.46233
1	-0.46055	-0.46038
0	--	--
0	-0.3793	-0.38063
0.13654	-0.39669	-0.39944
0.22741	-0.3745	-0.37792
0.31827	-0.32835	-0.33275
0.40914	-0.28347	-0.28871
0.5	-0.26468	-0.27034
0.63654	-0.25359	-0.25939
0.72741	-0.27376	-0.27893
0.81827	-0.3194	-0.3234
0.90914	-0.36214	-0.36464
1	-0.3793	-0.38063
0	--	--
0	-0.27063	-0.27097
0.13654	-0.26671	-0.26666
0.22741	-0.24664	-0.24621
0.31827	-0.20441	-0.20321
0.40914	-0.16626	-0.16412
0.5	-0.15033	-0.14767
0.63654	-0.1616	-0.15904
0.72741	-0.17493	-0.17297
0.81827	-0.20983	-0.20885
0.90914	-0.2507	-0.25058
1	-0.27063	-0.27097
0	--	--
0	-0.01288	-0.01982
0.13654	-0.00494	-0.01244
0.22741	-0.00465	-0.01191
0.31827	-1.35E-04	-0.00703
0.40914	5.25E-10	-0.00111
0.5	6.57E-13	5.43E-14
0.63654	1.35E-12	8.05E-17
0.72741	9.14E-11	3.19E-12
0.81827	-7.10E-04	-0.00738
0.90914	-0.00969	-0.01662
1	-0.01288	-0.01982
0	--	--
0	1.61424	1.61399
0.13654	1.61501	1.61487
0.22741	1.62105	1.62392
0.31827	1.66952	1.67276
0.40914	1.72647	1.73007
0.5	1.75632	1.76022
0.63654	1.73307	1.73487
0.72741	1.72039	1.72352
0.81827	1.67386	1.67741
0.90914	1.62891	1.63193
1	1.61424	1.61399
0	--	--
0	1.83548	1.83567
0.13654	1.82973	1.8304
0.22741	1.82826	1.82867
0.31827	1.82152	1.8211
0.40914	1.80826	1.80658
0.5	1.79956	1.79698
0.63654	1.83064	1.83033
0.72741	1.82091	1.81976
0.81827	1.82544	1.82461
0.90914	1.83331	1.83323
1	1.83548	1.83567
0	--	--
0	2.15923	2.16035
0.13654	2.15186	2.15293
0.22741	2.14523	2.14617
0.31827	2.12819	2.12897
0.40914	2.11619	2.11714
0.5	2.11797	2.11923
0.63654	2.12141	2.1219
0.72741	2.12701	2.12741
0.81827	2.14098	2.14153
0.90914	2.15453	2.15545
1	2.15923	2.16035
0	--	--
0	2.3746	2.37323
0.13654	2.38962	2.38813
0.22741	2.38257	2.38133
0.31827	2.35682	2.35666
0.40914	2.28535	2.28679
0.5	2.23395	2.23541
0.63654	2.23898	2.24066
0.72741	2.28579	2.2873
0.81827	2.34696	2.34666
0.90914	2.36787	2.36673
1	2.3746	2.37323
0	--	--
0	2.52692	2.5287
0.13654	2.52721	2.52902
0.22741	2.50168	2.50349
0.31827	2.43287	2.43402
0.40914	2.38604	2.38564
0.5	2.37573	2.37513
0.63654	2.36046	2.3602
0.72741	2.3707	2.37069
0.81827	2.42612	2.4277
0.90914	2.50066	2.50252
1	2.52692	2.5287
0	--	--
0	2.80655	2.80882
0.13654	2.80784	2.81013
0.22741	2.79652	2.79855
0.31827	2.78389	2.78548
0.40914	2.78423	2.78557
0.5	2.78659	2.78786
0.63654	2.77824	2.77952
0.72741	2.77477	2.77608
0.81827	2.77505	2.77656
0.90914	2.79224	2.79423
1	2.80655	2.80882
0	--	--
0	3.03654	3.03705
0.13654	3.03909	3.03959
0.22741	3.07843	3.07902
0.31827	3.12764	3.12863
0.40914	3.10412	3.10531
0.5	3.08808	3.08924
0.63654	3.06465	3.06594
0.72741	3.08764	3.08897
0.81827	3.12359	3.12461
0.90914	3.07574	3.07631
1	3.03654	3.03705
0	--	--
0	3.15875	3.1593
0.13654	3.15943	3.15997
0.22741	3.16949	3.17032
0.31827	3.20033	3.20181
0.40914	3.20454	3.20619
0.5	3.19733	3.19908
0.63654	3.19282	3.19432
0.72741	3.19733	3.19879
0.81827	3.18982	3.19132
0.90914	3.16946	3.17037
1	3.15875	3.1593
0	--	--
0	3.19547	3.19602
0.13654	3.19219	3.19283
0.22741	3.22683	3.22776
0.31827	3.26025	3.26121
0.40914	3.32809	3.32938
0.5	3.35961	3.36097
0.63654	3.34741	3.34885
0.72741	3.31592	3.31732
0.81827	3.25134	3.25231
0.90914	3.21852	3.21931
1	3.19547	3.19602
0	--	--
0	3.28879	3.29049
0.13654	3.30339	3.30533
0.22741	3.3132	3.3144
0.31827	3.38142	3.38396
0.40914	3.41405	3.41773
0.5	3.42229	3.42627
0.63654	3.42518	3.4294
0.72741	3.41739	3.42099
0.81827	3.37565	3.37783
0.90914	3.30948	3.31082
1	3.28879	3.29049
0	--	--
0	3.35265	3.35398
0.13654	3.35581	3.35636
0.22741	3.37231	3.37305
0.31827	3.41863	3.41839
0.40914	3.48372	3.48395
0.5	3.51207	3.51288
0.63654	3.53812	3.53788
0.72741	3.4959	3.49643
0.81827	3.42281	3.42405
0.90914	3.36855	3.37008
1	3.35265	3.35398
0	--	--
0	3.40443	3.40787
0.13654	3.41597	3.42007
0.22741	3.40986	3.41349
0.31827	3.45498	3.45781
0.40914	3.54311	3.54526
0.5	3.58147	3.58231
0.63654	3.6193	3.62132
0.72741	3.57974	3.58177
0.81827	3.47339	3.47429
0.90914	3.40195	3.40452
1	3.40443	3.40787
