# Supplementary material for: A bioinspired flexible neuromuscular system based thermal-annealing-free perovskite with passivation
Source: Nat Commun. 2022 Dec 2;13:7427. doi: 10.1038/s41467-022-35092-w (PMC9718817; doi:10.1038/s41467-022-35092-w)
Supplement: Supplementary file 6 — Source Data [file 41467_2022_35092_MOESM6_ESM.zip › fig1c.txt]

MAPbI3
0	-19.68757	-19.68776
0.06953	-19.68754	-19.68772
0.13906	-19.68747	-19.68764
0.20858	-19.68742	-19.68758
0.28144	-19.68739	-19.68755
0.35429	-19.68731	-19.68747
0.42715	-19.68723	-19.6874
0.5	-19.6872	-19.68736
0.56953	-19.68721	-19.68737
0.63906	-19.68721	-19.68738
0.70858	-19.68722	-19.68738
0.78144	-19.68728	-19.68745
0.85429	-19.68741	-19.68759
0.92715	-19.68752	-19.68771
1	-19.68757	-19.68776
0	--	--
0	-19.68686	-19.68708
0.06953	-19.68689	-19.68711
0.13906	-19.68696	-19.6872
0.20858	-19.68701	-19.68725
0.28144	-19.68698	-19.68723
0.35429	-19.6869	-19.68715
0.42715	-19.68682	-19.68706
0.5	-19.68679	-19.68703
0.56953	-19.6868	-19.68704
0.63906	-19.6868	-19.68705
0.70858	-19.68681	-19.68705
0.78144	-19.68681	-19.68704
0.85429	-19.68681	-19.68704
0.92715	-19.68685	-19.68707
1	-19.68686	-19.68708
0	--	--
0	-19.68327	-19.68345
0.06953	-19.68324	-19.68343
0.13906	-19.68319	-19.68337
0.20858	-19.68316	-19.68334
0.28144	-19.68318	-19.68336
0.35429	-19.68325	-19.68342
0.42715	-19.68331	-19.68349
0.5	-19.68334	-19.68352
0.56953	-19.68334	-19.68352
0.63906	-19.68333	-19.6835
0.70858	-19.68332	-19.6835
0.78144	-19.68332	-19.6835
0.85429	-19.6833	-19.68349
0.92715	-19.68328	-19.68347
1	-19.68327	-19.68345
0	--	--
0	-19.68268	-19.68291
0.06953	-19.6827	-19.68292
0.13906	-19.68275	-19.68299
0.20858	-19.68278	-19.68302
0.28144	-19.68281	-19.68305
0.35429	-19.68286	-19.68311
0.42715	-19.68293	-19.68317
0.5	-19.68296	-19.6832
0.56953	-19.68296	-19.6832
0.63906	-19.68294	-19.68319
0.70858	-19.68294	-19.68318
0.78144	-19.68289	-19.68313
0.85429	-19.6828	-19.68303
0.92715	-19.68271	-19.68294
1	-19.68268	-19.68291
0	--	--
0	-16.76073	-16.76078
0.06953	-16.75994	-16.75999
0.13906	-16.7578	-16.75786
0.20858	-16.75489	-16.75493
0.28144	-16.75467	-16.75471
0.35429	-16.75402	-16.75407
0.42715	-16.75306	-16.7531
0.5	-16.75202	-16.75213
0.56953	-16.75495	-16.75505
0.63906	-16.75712	-16.75722
0.70858	-16.75792	-16.75801
0.78144	-16.75895	-16.75901
0.85429	-16.75988	-16.75994
0.92715	-16.76051	-16.76057
1	-16.76073	-16.76078
0	--	--
0	-16.75504	-16.75508
0.06953	-16.75422	-16.75428
0.13906	-16.75207	-16.75212
0.20858	-16.75482	-16.75489
0.28144	-16.7546	-16.75467
0.35429	-16.75396	-16.75403
0.42715	-16.75301	-16.75308
0.5	-16.75195	-16.75203
0.56953	-16.75482	-16.75484
0.63906	-16.75699	-16.757
0.70858	-16.75778	-16.7578
0.78144	-16.75675	-16.75681
0.85429	-16.75584	-16.75589
0.92715	-16.75525	-16.7553
1	-16.75504	-16.75508
0	--	--
0	-16.74899	-16.74904
0.06953	-16.74978	-16.74984
0.13906	-16.75188	-16.75195
0.20858	-16.74908	-16.74913
0.28144	-16.7493	-16.74934
0.35429	-16.7499	-16.74995
0.42715	-16.75084	-16.75088
0.5	-16.75194	-16.75196
0.56953	-16.74902	-16.74912
0.63906	-16.74684	-16.74694
0.70858	-16.74603	-16.74614
0.78144	-16.74712	-16.74719
0.85429	-16.7481	-16.74816
0.92715	-16.74876	-16.74882
1	-16.74899	-16.74904
0	--	--
0	-16.74322	-16.74326
0.06953	-16.74396	-16.74399
0.13906	-16.74607	-16.74612
0.20858	-16.74902	-16.74907
0.28144	-16.74923	-16.74929
0.35429	-16.74984	-16.7499
0.42715	-16.75076	-16.75082
0.5	-16.75174	-16.75177
0.56953	-16.74888	-16.7489
0.63906	-16.74671	-16.74672
0.70858	-16.74591	-16.74592
0.78144	-16.74485	-16.7449
0.85429	-16.74391	-16.74397
0.92715	-16.74336	-16.74341
1	-16.74322	-16.74326
0	--	--
0	-16.74131	-16.7413
0.06953	-16.74131	-16.7413
0.13906	-16.7413	-16.74131
0.20858	-16.74129	-16.74131
0.28144	-16.74063	-16.74065
0.35429	-16.73872	-16.73874
0.42715	-16.73585	-16.73587
0.5	-16.73283	-16.7329
0.56953	-16.73283	-16.73291
0.63906	-16.73283	-16.7329
0.70858	-16.73283	-16.7329
0.78144	-16.73586	-16.73587
0.85429	-16.73872	-16.73873
0.92715	-16.74065	-16.74064
1	-16.74131	-16.7413
0	--	--
0	-16.74112	-16.74111
0.06953	-16.74118	-16.74116
0.13906	-16.74126	-16.74122
0.20858	-16.74128	-16.74122
0.28144	-16.74061	-16.74056
0.35429	-16.7387	-16.73865
0.42715	-16.73584	-16.73578
0.5	-16.73277	-16.73276
0.56953	-16.73278	-16.73276
0.63906	-16.73277	-16.73275
0.70858	-16.73276	-16.73275
0.78144	-16.73582	-16.73577
0.85429	-16.73867	-16.73863
0.92715	-16.74051	-16.74049
1	-16.74112	-16.74111
0	--	--
0	-16.72357	-16.72358
0.06953	-16.72357	-16.72357
0.13906	-16.72357	-16.72357
0.20858	-16.72356	-16.72357
0.28144	-16.72423	-16.72424
0.35429	-16.72615	-16.72615
0.42715	-16.72902	-16.72902
0.5	-16.7321	-16.73199
0.56953	-16.7321	-16.732
0.63906	-16.73209	-16.73199
0.70858	-16.7321	-16.732
0.78144	-16.72902	-16.72902
0.85429	-16.72615	-16.72615
0.92715	-16.72424	-16.72425
1	-16.72357	-16.72358
0	--	--
0	-16.72354	-16.72349
0.06953	-16.72354	-16.72348
0.13906	-16.72354	-16.72349
0.20858	-16.72354	-16.72348
0.28144	-16.72421	-16.72415
0.35429	-16.72612	-16.72607
0.42715	-16.72899	-16.72893
0.5	-16.732	-16.73196
0.56953	-16.732	-16.73197
0.63906	-16.732	-16.73196
0.70858	-16.73199	-16.73196
0.78144	-16.72899	-16.72893
0.85429	-16.72612	-16.72606
0.92715	-16.72421	-16.72416
1	-16.72354	-16.72349
0	--	--
0	-16.70774	-16.70763
0.06953	-16.7077	-16.7076
0.13906	-16.70763	-16.70755
0.20858	-16.70755	-16.70751
0.28144	-16.70755	-16.70752
0.35429	-16.70755	-16.70752
0.42715	-16.70755	-16.70752
0.5	-16.70755	-16.70752
0.56953	-16.70764	-16.70755
0.63906	-16.7077	-16.7076
0.70858	-16.70771	-16.70761
0.78144	-16.70772	-16.70761
0.85429	-16.70773	-16.70763
0.92715	-16.70773	-16.70763
1	-16.70774	-16.70763
0	--	--
0	-16.70735	-16.70717
0.06953	-16.70736	-16.70718
0.13906	-16.70744	-16.70723
0.20858	-16.70752	-16.70727
0.28144	-16.70751	-16.70727
0.35429	-16.70751	-16.70727
0.42715	-16.70752	-16.70727
0.5	-16.70752	-16.70726
0.56953	-16.70744	-16.70724
0.63906	-16.70737	-16.70718
0.70858	-16.70734	-16.70716
0.78144	-16.70734	-16.70716
0.85429	-16.70734	-16.70717
0.92715	-16.70735	-16.70717
1	-16.70735	-16.70717
0	--	--
0	-16.70651	-16.70665
0.06953	-16.70648	-16.70662
0.13906	-16.70641	-16.70655
0.20858	-16.70636	-16.70648
0.28144	-16.70636	-16.70649
0.35429	-16.70637	-16.7065
0.42715	-16.70638	-16.70651
0.5	-16.70638	-16.70651
0.56953	-16.70643	-16.70658
0.63906	-16.70649	-16.70663
0.70858	-16.7065	-16.70665
0.78144	-16.7065	-16.70665
0.85429	-16.70651	-16.70666
0.92715	-16.70651	-16.70665
1	-16.70651	-16.70665
0	--	--
0	-16.7061	-16.70625
0.06953	-16.70611	-16.70627
0.13906	-16.70618	-16.70634
0.20858	-16.70623	-16.7064
0.28144	-16.70624	-16.7064
0.35429	-16.70623	-16.70641
0.42715	-16.70625	-16.70641
0.5	-16.70625	-16.70641
0.56953	-16.7062	-16.70636
0.63906	-16.70613	-16.70629
0.70858	-16.7061	-16.70626
0.78144	-16.7061	-16.70626
0.85429	-16.7061	-16.70626
0.92715	-16.7061	-16.70626
1	-16.7061	-16.70625
0	--	--
0	-16.69448	-16.69451
0.06953	-16.69446	-16.69449
0.13906	-16.69438	-16.6944
0.20858	-16.69431	-16.69432
0.28144	-16.69431	-16.69431
0.35429	-16.6943	-16.6943
0.42715	-16.69427	-16.69428
0.5	-16.69426	-16.69427
0.56953	-16.69434	-16.69436
0.63906	-16.6944	-16.69442
0.70858	-16.69443	-16.69445
0.78144	-16.69444	-16.69446
0.85429	-16.69446	-16.69449
0.92715	-16.69448	-16.69451
1	-16.69448	-16.69451
0	--	--
0	-16.69431	-16.69435
0.06953	-16.69428	-16.69433
0.13906	-16.69423	-16.69426
0.20858	-16.69423	-16.69428
0.28144	-16.69423	-16.69428
0.35429	-16.69423	-16.69427
0.42715	-16.69422	-16.69426
0.5	-16.69423	-16.69426
0.56953	-16.6943	-16.69434
0.63906	-16.69435	-16.6944
0.70858	-16.69437	-16.69443
0.78144	-16.69435	-16.6944
0.85429	-16.69434	-16.69438
0.92715	-16.69432	-16.69436
1	-16.69431	-16.69435
0	--	--
0	-16.69402	-16.69405
0.06953	-16.69404	-16.69407
0.13906	-16.69412	-16.69416
0.20858	-16.69415	-16.69415
0.28144	-16.69415	-16.69415
0.35429	-16.69417	-16.69417
0.42715	-16.69421	-16.69421
0.5	-16.69422	-16.69422
0.56953	-16.69412	-16.69413
0.63906	-16.69404	-16.69405
0.70858	-16.69401	-16.69402
0.78144	-16.69401	-16.69403
0.85429	-16.69401	-16.69404
0.92715	-16.69401	-16.69405
1	-16.69402	-16.69405
0	--	--
0	-16.69381	-16.69391
0.06953	-16.69383	-16.69392
0.13906	-16.6939	-16.69401
0.20858	-16.69395	-16.6941
0.28144	-16.69395	-16.6941
0.35429	-16.69397	-16.69412
0.42715	-16.69399	-16.69415
0.5	-16.69399	-16.69415
0.56953	-16.69395	-16.69409
0.63906	-16.69389	-16.69401
0.70858	-16.69387	-16.69398
0.78144	-16.69385	-16.69396
0.85429	-16.69383	-16.69393
0.92715	-16.69382	-16.69392
1	-16.69381	-16.69391
0	--	--
0	-16.68826	-16.68818
0.06953	-16.68825	-16.68817
0.13906	-16.68823	-16.68815
0.20858	-16.68822	-16.68814
0.28144	-16.68822	-16.68813
0.35429	-16.68819	-16.68809
0.42715	-16.68818	-16.68802
0.5	-16.68816	-16.68796
0.56953	-16.68818	-16.68798
0.63906	-16.68818	-16.688
0.70858	-16.68819	-16.688
0.78144	-16.6882	-16.68805
0.85429	-16.68823	-16.68812
0.92715	-16.68825	-16.68817
1	-16.68826	-16.68818
0	--	--
0	-16.68814	-16.68806
0.06953	-16.68813	-16.68806
0.13906	-16.68815	-16.68808
0.20858	-16.68816	-16.68809
0.28144	-16.68815	-16.68807
0.35429	-16.68811	-16.68804
0.42715	-16.68806	-16.68797
0.5	-16.68802	-16.68793
0.56953	-16.68802	-16.68791
0.63906	-16.68801	-16.68789
0.70858	-16.688	-16.68789
0.78144	-16.68804	-16.68794
0.85429	-16.68809	-16.68801
0.92715	-16.68812	-16.68804
1	-16.68814	-16.68806
0	--	--
0	-16.68761	-16.68761
0.06953	-16.6876	-16.6876
0.13906	-16.68759	-16.68759
0.20858	-16.68759	-16.68757
0.28144	-16.68761	-16.68761
0.35429	-16.68768	-16.68768
0.42715	-16.68777	-16.68778
0.5	-16.68782	-16.68785
0.56953	-16.68783	-16.68786
0.63906	-16.68783	-16.68786
0.70858	-16.68784	-16.68787
0.78144	-16.68778	-16.68781
0.85429	-16.6877	-16.68771
0.92715	-16.68763	-16.68764
1	-16.68761	-16.68761
0	--	--
0	-16.68745	-16.6875
0.06953	-16.68745	-16.6875
0.13906	-16.68746	-16.68751
0.20858	-16.68746	-16.68752
0.28144	-16.68749	-16.68755
0.35429	-16.68753	-16.68762
0.42715	-16.68759	-16.68772
0.5	-16.68762	-16.68778
0.56953	-16.68761	-16.68777
0.63906	-16.68761	-16.68776
0.70858	-16.6876	-16.68775
0.78144	-16.68758	-16.68769
0.85429	-16.68752	-16.68759
0.92715	-16.68747	-16.68752
1	-16.68745	-16.6875
0	--	--
0	-12.62976	-12.6299
0.06953	-12.62886	-12.629
0.13906	-12.6264	-12.62655
0.20858	-12.62319	-12.62334
0.28144	-12.62416	-12.62433
0.35429	-12.62639	-12.62656
0.42715	-12.62821	-12.62838
0.5	-12.62862	-12.62882
0.56953	-12.63182	-12.63201
0.63906	-12.63454	-12.63472
0.70858	-12.63555	-12.63574
0.78144	-12.63558	-12.63574
0.85429	-12.63359	-12.63374
0.92715	-12.63094	-12.63109
1	-12.62976	-12.6299
0	--	--
0	-12.6162	-12.61635
0.06953	-12.61712	-12.61726
0.13906	-12.61962	-12.61976
0.20858	-12.62286	-12.623
0.28144	-12.62385	-12.62398
0.35429	-12.62606	-12.62619
0.42715	-12.62784	-12.62799
0.5	-12.62821	-12.62836
0.56953	-12.62915	-12.62922
0.63906	-12.63174	-12.63182
0.70858	-12.63274	-12.63282
0.78144	-12.62872	-12.62882
0.85429	-12.62126	-12.62138
0.92715	-12.61717	-12.61733
1	-12.6162	-12.61635
0	--	--
0	-12.60878	-12.6089
0.06953	-12.60871	-12.60883
0.13906	-12.60849	-12.60862
0.20858	-12.60828	-12.60841
0.28144	-12.61056	-12.61068
0.35429	-12.61607	-12.61619
0.42715	-12.62179	-12.6219
0.5	-12.62446	-12.62454
0.56953	-12.62371	-12.6239
0.63906	-12.62121	-12.6214
0.70858	-12.62026	-12.62046
0.78144	-12.61972	-12.6199
0.85429	-12.61753	-12.61768
0.92715	-12.61191	-12.61204
1	-12.60878	-12.6089
0	--	--
0	-12.60746	-12.60757
0.06953	-12.60756	-12.60767
0.13906	-12.6078	-12.60792
0.20858	-12.60804	-12.60815
0.28144	-12.61032	-12.61044
0.35429	-12.61584	-12.61594
0.42715	-12.62161	-12.62171
0.5	-12.62432	-12.62441
0.56953	-12.62104	-12.62111
0.63906	-12.61837	-12.61845
0.70858	-12.61741	-12.61749
0.78144	-12.61574	-12.61583
0.85429	-12.61217	-12.61227
0.92715	-12.60881	-12.60893
1	-12.60746	-12.60757
0	--	--
0	-12.13803	-12.13813
0.06953	-12.12894	-12.12904
0.13906	-12.10221	-12.10232
0.20858	-12.05977	-12.05986
0.28144	-12.04758	-12.04769
0.35429	-12.01298	-12.01308
0.42715	-11.96102	-11.96112
0.5	-11.90174	-11.90186
0.56953	-11.93219	-11.9323
0.63906	-11.95279	-11.95289
0.70858	-11.95974	-11.95983
0.78144	-12.0278	-12.0279
0.85429	-12.0852	-12.0853
0.92715	-12.12411	-12.12423
1	-12.13803	-12.13813
0	--	--
0	-11.92543	-11.92549
0.06953	-11.95201	-11.95207
0.13906	-12.00598	-12.00606
0.20858	-12.05971	-12.05981
0.28144	-12.04753	-12.04762
0.35429	-12.01293	-12.01302
0.42715	-11.96096	-11.96106
0.5	-11.90165	-11.90174
0.56953	-11.93165	-11.93177
0.63906	-11.95219	-11.95233
0.70858	-11.95913	-11.95926
0.78144	-11.88751	-11.88764
0.85429	-11.88432	-11.88438
0.92715	-11.9149	-11.91497
1	-11.92543	-11.92549
0	--	--
0	-11.74227	-11.74243
0.06953	-11.73904	-11.73922
0.13906	-11.73028	-11.73046
0.20858	-11.71854	-11.71871
0.28144	-11.73378	-11.73394
0.35429	-11.7752	-11.77534
0.42715	-11.83336	-11.83349
0.5	-11.89509	-11.8952
0.56953	-11.85447	-11.85457
0.63906	-11.80596	-11.80605
0.70858	-11.77707	-11.77714
0.78144	-11.8366	-11.83665
0.85429	-11.81964	-11.81977
0.92715	-11.76547	-11.7656
1	-11.74227	-11.74243
0	--	--
0	-11.69573	-11.69589
0.06953	-11.69866	-11.69883
0.13906	-11.70689	-11.70706
0.20858	-11.71838	-11.71853
0.28144	-11.73364	-11.73379
0.35429	-11.7751	-11.77522
0.42715	-11.83328	-11.83339
0.5	-11.89503	-11.89515
0.56953	-11.85416	-11.85427
0.63906	-11.8059	-11.80598
0.70858	-11.77679	-11.77686
0.78144	-11.71297	-11.71303
0.85429	-11.68623	-11.68639
0.92715	-11.69305	-11.69322
1	-11.69573	-11.69589
0	--	--
0	-11.67668	-11.67685
0.06953	-11.64828	-11.64842
0.13906	-11.60012	-11.60022
0.20858	-11.588	-11.58809
0.28144	-11.58481	-11.58491
0.35429	-11.57684	-11.57694
0.42715	-11.56838	-11.5685
0.5	-11.56469	-11.56481
0.56953	-11.59308	-11.5932
0.63906	-11.64247	-11.64259
0.70858	-11.67266	-11.67278
0.78144	-11.67819	-11.67835
0.85429	-11.67123	-11.67139
0.92715	-11.67449	-11.67465
1	-11.67668	-11.67685
0	--	--
0	-11.5981	-11.59817
0.06953	-11.59632	-11.59638
0.13906	-11.59182	-11.59188
0.20858	-11.58799	-11.58805
0.28144	-11.5848	-11.58487
0.35429	-11.57679	-11.57689
0.42715	-11.56831	-11.56843
0.5	-11.56462	-11.56474
0.56953	-11.59264	-11.59278
0.63906	-11.64165	-11.64183
0.70858	-11.67147	-11.67167
0.78144	-11.6698	-11.66998
0.85429	-11.65467	-11.65473
0.92715	-11.61321	-11.61328
1	-11.5981	-11.59817
0	--	--
0	-11.5553	-11.55537
0.06953	-11.55485	-11.55495
0.13906	-11.54277	-11.54289
0.20858	-11.49249	-11.49265
0.28144	-11.49238	-11.49254
0.35429	-11.49223	-11.49237
0.42715	-11.49236	-11.49251
0.5	-11.49257	-11.49272
0.56953	-11.47441	-11.47455
0.63906	-11.45194	-11.45208
0.70858	-11.44326	-11.4434
0.78144	-11.47264	-11.47276
0.85429	-11.5076	-11.50769
0.92715	-11.54022	-11.54031
1	-11.5553	-11.55537
0	--	--
0	-11.47824	-11.47831
0.06953	-11.47749	-11.47756
0.13906	-11.47514	-11.47522
0.20858	-11.49238	-11.49251
0.28144	-11.49227	-11.4924
0.35429	-11.49211	-11.49223
0.42715	-11.49225	-11.49237
0.5	-11.49245	-11.49257
0.56953	-11.47429	-11.47441
0.63906	-11.45162	-11.45173
0.70858	-11.44281	-11.44292
0.78144	-11.43152	-11.4316
0.85429	-11.4561	-11.45616
0.92715	-11.47249	-11.47257
1	-11.47824	-11.47831
0	--	--
0	-11.45958	-11.45967
0.06953	-11.46145	-11.46153
0.13906	-11.46602	-11.4661
0.20858	-11.47113	-11.47122
0.28144	-11.46417	-11.46426
0.35429	-11.44586	-11.44596
0.42715	-11.42088	-11.42097
0.5	-11.39933	-11.39941
0.56953	-11.40009	-11.40017
0.63906	-11.40172	-11.40179
0.70858	-11.40272	-11.40279
0.78144	-11.42776	-11.42787
0.85429	-11.44048	-11.44056
0.92715	-11.45446	-11.45454
1	-11.45958	-11.45967
0	--	--
0	-11.38611	-11.38625
0.06953	-11.39942	-11.39956
0.13906	-11.43726	-11.4374
0.20858	-11.47112	-11.47118
0.28144	-11.46416	-11.46422
0.35429	-11.44585	-11.44591
0.42715	-11.42087	-11.42093
0.5	-11.39929	-11.39935
0.56953	-11.39987	-11.39993
0.63906	-11.40139	-11.40146
0.70858	-11.4024	-11.40246
0.78144	-11.40091	-11.40101
0.85429	-11.39583	-11.39595
0.92715	-11.38857	-11.38871
1	-11.38611	-11.38625
0	--	--
0	-11.32831	-11.32839
0.06953	-11.32672	-11.32679
0.13906	-11.32244	-11.32252
0.20858	-11.31671	-11.31681
0.28144	-11.32227	-11.32236
0.35429	-11.33807	-11.33817
0.42715	-11.36142	-11.36152
0.5	-11.38254	-11.38262
0.56953	-11.3824	-11.38248
0.63906	-11.38187	-11.38195
0.70858	-11.38157	-11.38165
0.78144	-11.37373	-11.3738
0.85429	-11.3496	-11.34968
0.92715	-11.33378	-11.33385
1	-11.32831	-11.32839
0	--	--
0	-11.30546	-11.30553
0.06953	-11.30695	-11.30704
0.13906	-11.31106	-11.31113
0.20858	-11.31671	-11.31676
0.28144	-11.32225	-11.32231
0.35429	-11.33805	-11.33812
0.42715	-11.36141	-11.36147
0.5	-11.38248	-11.38256
0.56953	-11.38189	-11.38197
0.63906	-11.38097	-11.38106
0.70858	-11.38053	-11.38061
0.78144	-11.35338	-11.35344
0.85429	-11.32855	-11.32862
0.92715	-11.31152	-11.31159
1	-11.30546	-11.30553
0	--	--
0	-9.17509	-9.17524
0.06953	-9.17335	-9.1735
0.13906	-9.16854	-9.16869
0.20858	-9.16184	-9.1621
0.28144	-9.16146	-9.16174
0.35429	-9.16096	-9.16123
0.42715	-9.16095	-9.16121
0.5	-9.16103	-9.16131
0.56953	-9.16235	-9.1626
0.63906	-9.16413	-9.16438
0.70858	-9.16479	-9.16505
0.78144	-9.16726	-9.16742
0.85429	-9.17066	-9.17081
0.92715	-9.1738	-9.17396
1	-9.17509	-9.17524
0	--	--
0	-9.15932	-9.15947
0.06953	-9.15843	-9.15858
0.13906	-9.15599	-9.15614
0.20858	-9.1616	-9.16164
0.28144	-9.16122	-9.16126
0.35429	-9.16071	-9.16076
0.42715	-9.1607	-9.16073
0.5	-9.16079	-9.16082
0.56953	-9.16205	-9.1621
0.63906	-9.16382	-9.16386
0.70858	-9.16447	-9.16452
0.78144	-9.16276	-9.16289
0.85429	-9.16121	-9.16135
0.92715	-9.1599	-9.16006
1	-9.15932	-9.15947
0	--	--
0	-9.14691	-9.14708
0.06953	-9.149	-9.14916
0.13906	-9.15456	-9.1547
0.20858	-9.15259	-9.15284
0.28144	-9.15248	-9.15272
0.35429	-9.15173	-9.15198
0.42715	-9.15045	-9.15069
0.5	-9.14979	-9.15005
0.56953	-9.14808	-9.14833
0.63906	-9.14531	-9.14555
0.70858	-9.1441	-9.14435
0.78144	-9.14478	-9.14497
0.85429	-9.14526	-9.14547
0.92715	-9.14616	-9.14634
1	-9.14691	-9.14708
0	--	--
0	-9.14489	-9.145
0.06953	-9.14594	-9.14607
0.13906	-9.14876	-9.14889
0.20858	-9.15233	-9.15236
0.28144	-9.1522	-9.15224
0.35429	-9.15147	-9.1515
0.42715	-9.15018	-9.15022
0.5	-9.14954	-9.14958
0.56953	-9.14779	-9.14783
0.63906	-9.14497	-9.14502
0.70858	-9.14377	-9.14381
0.78144	-9.14369	-9.1438
0.85429	-9.14459	-9.14467
0.92715	-9.14504	-9.14515
1	-9.14489	-9.145
0	--	--
0	-9.12134	-9.12135
0.06953	-9.11916	-9.11916
0.13906	-9.11339	-9.11339
0.20858	-9.10609	-9.10595
0.28144	-9.10635	-9.10624
0.35429	-9.10702	-9.10689
0.42715	-9.10767	-9.10754
0.5	-9.10794	-9.1078
0.56953	-9.11084	-9.11084
0.63906	-9.11589	-9.11597
0.70858	-9.1182	-9.1183
0.78144	-9.11963	-9.11965
0.85429	-9.12063	-9.12064
0.92715	-9.12118	-9.1212
1	-9.12134	-9.12135
0	--	--
0	-9.10612	-9.10613
0.06953	-9.10303	-9.10304
0.13906	-9.09876	-9.09877
0.20858	-9.10559	-9.10574
0.28144	-9.10586	-9.10602
0.35429	-9.10652	-9.10667
0.42715	-9.10717	-9.10733
0.5	-9.10744	-9.10759
0.56953	-9.11036	-9.11038
0.63906	-9.11542	-9.11536
0.70858	-9.11774	-9.11766
0.78144	-9.11549	-9.11547
0.85429	-9.11206	-9.11206
0.92715	-9.10819	-9.1082
1	-9.10612	-9.10613
0	--	--
0	-9.09246	-9.09247
0.06953	-9.09405	-9.09406
0.13906	-9.0952	-9.0952
0.20858	-9.08627	-9.08613
0.28144	-9.08619	-9.08605
0.35429	-9.08596	-9.08582
0.42715	-9.08571	-9.08558
0.5	-9.0856	-9.08548
0.56953	-9.08432	-9.08432
0.63906	-9.08257	-9.08265
0.70858	-9.08196	-9.08204
0.78144	-9.08495	-9.08497
0.85429	-9.08806	-9.08808
0.92715	-9.09094	-9.09096
1	-9.09246	-9.09247
0	--	--
0	-9.07336	-9.07337
0.06953	-9.07458	-9.07459
0.13906	-9.07867	-9.07868
0.20858	-9.08576	-9.08592
0.28144	-9.08569	-9.08584
0.35429	-9.08546	-9.08562
0.42715	-9.08522	-9.08538
0.5	-9.08512	-9.08528
0.56953	-9.08385	-9.08387
0.63906	-9.08213	-9.08206
0.70858	-9.08151	-9.08144
0.78144	-9.07857	-9.07858
0.85429	-9.07587	-9.07587
0.92715	-9.07402	-9.07403
1	-9.07336	-9.07337
0	--	--
0	-8.49987	-8.49993
0.06953	-8.46702	-8.4671
0.13906	-8.37473	-8.3748
0.20858	-8.24183	-8.24193
0.28144	-8.20872	-8.2088
0.35429	-8.11366	-8.11377
0.42715	-7.9686	-7.9687
0.5	-7.80412	-7.80421
0.56953	-7.90613	-7.90615
0.63906	-7.9835	-7.98352
0.70858	-8.01059	-8.01062
0.78144	-8.20099	-8.20106
0.85429	-8.35861	-8.35868
0.92715	-8.46313	-8.46321
1	-8.49987	-8.49993
0	--	--
0	-7.94453	-7.94462
0.06953	-7.9874	-7.98748
0.13906	-8.09929	-8.09939
0.20858	-8.24181	-8.24188
0.28144	-8.20869	-8.20876
0.35429	-8.11365	-8.11372
0.42715	-7.96859	-7.96865
0.5	-7.80411	-7.80419
0.56953	-7.90598	-7.90613
0.63906	-7.98337	-7.9835
0.70858	-8.01047	-8.01061
0.78144	-7.81143	-7.81151
0.85429	-7.82514	-7.82523
0.92715	-7.9138	-7.91389
1	-7.94453	-7.94462
0	--	--
0	-7.45846	-7.45856
0.06953	-7.43496	-7.43504
0.13906	-7.36744	-7.36753
0.20858	-7.26834	-7.26845
0.28144	-7.31135	-7.31147
0.35429	-7.43118	-7.43129
0.42715	-7.60119	-7.60129
0.5	-7.77588	-7.77597
0.56953	-7.66194	-7.66196
0.63906	-7.56005	-7.56008
0.70858	-7.52055	-7.52058
0.78144	-7.68866	-7.68875
0.85429	-7.63223	-7.63231
0.92715	-7.50496	-7.50506
1	-7.45846	-7.45856
0	--	--
0	-7.08528	-7.08537
0.06953	-7.10372	-7.10383
0.13906	-7.16729	-7.16738
0.20858	-7.26831	-7.26839
0.28144	-7.31133	-7.31141
0.35429	-7.43116	-7.43124
0.42715	-7.60117	-7.60124
0.5	-7.77585	-7.77595
0.56953	-7.66174	-7.6619
0.63906	-7.55984	-7.56
0.70858	-7.52033	-7.52049
0.78144	-7.34407	-7.34416
0.85429	-7.19467	-7.19476
0.92715	-7.10914	-7.10925
1	-7.08528	-7.08537
0	--	--
0	-7.02211	-7.02222
0.06953	-7.01811	-7.01821
0.13906	-7.01441	-7.01451
0.20858	-7.01391	-7.01393
0.28144	-7.01625	-7.01628
0.35429	-7.02162	-7.02165
0.42715	-7.02617	-7.02619
0.5	-7.02705	-7.02707
0.56953	-7.03188	-7.03194
0.63906	-7.03595	-7.03601
0.70858	-7.03742	-7.03748
0.78144	-7.03593	-7.03602
0.85429	-7.03055	-7.03066
0.92715	-7.02468	-7.02478
1	-7.02211	-7.02222
0	--	--
0	-7.01492	-7.01503
0.06953	-7.01478	-7.01488
0.13906	-7.01301	-7.01313
0.20858	-7.01356	-7.01376
0.28144	-7.01589	-7.0161
0.35429	-7.02126	-7.02145
0.42715	-7.02581	-7.026
0.5	-7.02665	-7.02685
0.56953	-7.03076	-7.03092
0.63906	-7.03479	-7.03497
0.70858	-7.03627	-7.03644
0.78144	-7.03198	-7.0321
0.85429	-7.02342	-7.02354
0.92715	-7.01614	-7.01623
1	-7.01492	-7.01503
0	--	--
0	-7.01215	-7.01227
0.06953	-7.01233	-7.01246
0.13906	-7.00596	-7.00609
0.20858	-6.98491	-6.98496
0.28144	-6.99132	-6.99136
0.35429	-7.00484	-7.00488
0.42715	-7.01733	-7.01736
0.5	-7.02319	-7.02324
0.56953	-7.01829	-7.01836
0.63906	-7.01224	-7.01231
0.70858	-7.00964	-7.00972
0.78144	-7.01738	-7.0175
0.85429	-7.01821	-7.01833
0.92715	-7.01537	-7.01552
1	-7.01215	-7.01227
0	--	--
0	-6.87142	-6.87155
0.06953	-6.89829	-6.89843
0.13906	-6.94875	-6.94887
0.20858	-6.98459	-6.9848
0.28144	-6.991	-6.99121
0.35429	-7.00451	-7.00471
0.42715	-7.01699	-7.0172
0.5	-7.02289	-7.0231
0.56953	-7.01721	-7.01737
0.63906	-7.01116	-7.01131
0.70858	-7.00856	-7.00872
0.78144	-6.98914	-6.98927
0.85429	-6.95191	-6.95205
0.92715	-6.89925	-6.89939
1	-6.87142	-6.87155
0	--	--
0	-4.98017	-4.98021
0.06953	-4.97698	-4.97702
0.13906	-4.96832	-4.96837
0.20858	-4.96181	-4.96184
0.28144	-4.96105	-4.9611
0.35429	-4.96015	-4.96027
0.42715	-4.95982	-4.95998
0.5	-4.9596	-4.95979
0.56953	-4.96459	-4.96471
0.63906	-4.97145	-4.97156
0.70858	-4.97494	-4.97505
0.78144	-4.97953	-4.97957
0.85429	-4.98107	-4.98112
0.92715	-4.98062	-4.98066
1	-4.98017	-4.98021
0	--	--
0	-4.96992	-4.96996
0.06953	-4.96882	-4.96886
0.13906	-4.96579	-4.96584
0.20858	-4.96167	-4.96179
0.28144	-4.96094	-4.96104
0.35429	-4.96009	-4.96015
0.42715	-4.95977	-4.95978
0.5	-4.95949	-4.95948
0.56953	-4.96348	-4.96348
0.63906	-4.96966	-4.96963
0.70858	-4.97303	-4.97299
0.78144	-4.96424	-4.96426
0.85429	-4.95732	-4.95741
0.92715	-4.9648	-4.96484
1	-4.96992	-4.96996
0	--	--
0	-4.9544	-4.9545
0.06953	-4.95526	-4.95534
0.13906	-4.95779	-4.95786
0.20858	-4.95652	-4.95652
0.28144	-4.95653	-4.95654
0.35429	-4.95688	-4.95689
0.42715	-4.95814	-4.95821
0.5	-4.95905	-4.9591
0.56953	-4.95717	-4.95727
0.63906	-4.95773	-4.9579
0.70858	-4.95833	-4.95847
0.78144	-4.95859	-4.95868
0.85429	-4.95301	-4.95305
0.92715	-4.95536	-4.95546
1	-4.9544	-4.9545
0	--	--
0	-4.94699	-4.94707
0.06953	-4.94671	-4.94678
0.13906	-4.94588	-4.94594
0.20858	-4.95635	-4.95643
0.28144	-4.95637	-4.95646
0.35429	-4.95677	-4.95686
0.42715	-4.95807	-4.95811
0.5	-4.95896	-4.95904
0.56953	-4.95663	-4.95669
0.63906	-4.95754	-4.95752
0.70858	-4.958	-4.95803
0.78144	-4.95589	-4.95596
0.85429	-4.95216	-4.95223
0.92715	-4.94851	-4.94859
1	-4.94699	-4.94707
0	--	--
0	-4.93696	-4.937
0.06953	-4.9381	-4.93814
0.13906	-4.94457	-4.94464
0.20858	-4.94358	-4.94371
0.28144	-4.94451	-4.94462
0.35429	-4.94644	-4.94649
0.42715	-4.94824	-4.94825
0.5	-4.94906	-4.94908
0.56953	-4.95022	-4.95029
0.63906	-4.94839	-4.94857
0.70858	-4.94706	-4.94722
0.78144	-4.94566	-4.94576
0.85429	-4.95212	-4.95216
0.92715	-4.94151	-4.94154
1	-4.93696	-4.937
0	--	--
0	-4.93312	-4.93321
0.06953	-4.93631	-4.93639
0.13906	-4.94076	-4.9408
0.20858	-4.94354	-4.94354
0.28144	-4.94446	-4.94449
0.35429	-4.94637	-4.94645
0.42715	-4.94809	-4.94818
0.5	-4.94889	-4.94897
0.56953	-4.94961	-4.94966
0.63906	-4.94819	-4.94818
0.70858	-4.94674	-4.94676
0.78144	-4.94368	-4.94376
0.85429	-4.94079	-4.94089
0.92715	-4.93545	-4.93555
1	-4.93312	-4.93321
0	--	--
0	-4.93065	-4.93074
0.06953	-4.9297	-4.92978
0.13906	-4.92707	-4.92716
0.20858	-4.92355	-4.92371
0.28144	-4.9252	-4.92536
0.35429	-4.92895	-4.92909
0.42715	-4.93229	-4.93239
0.5	-4.93354	-4.93362
0.56953	-4.9327	-4.93281
0.63906	-4.93159	-4.93171
0.70858	-4.93144	-4.93156
0.78144	-4.94045	-4.94049
0.85429	-4.93795	-4.93803
0.92715	-4.93274	-4.93283
1	-4.93065	-4.93074
0	--	--
0	-4.91779	-4.91782
0.06953	-4.91818	-4.91823
0.13906	-4.92014	-4.92021
0.20858	-4.92347	-4.92346
0.28144	-4.92513	-4.92512
0.35429	-4.92891	-4.9289
0.42715	-4.93225	-4.93227
0.5	-4.93348	-4.93353
0.56953	-4.93164	-4.93164
0.63906	-4.92993	-4.9299
0.70858	-4.92953	-4.92949
0.78144	-4.9236	-4.92363
0.85429	-4.91953	-4.91956
0.92715	-4.91791	-4.91795
1	-4.91779	-4.91782
0	--	--
0	-3.52316	-3.52318
0.06953	-3.50991	-3.50993
0.13906	-3.47348	-3.47351
0.20858	-3.42377	-3.4238
0.28144	-3.35597	-3.356
0.35429	-3.17079	-3.17082
0.42715	-2.93066	-2.93068
0.5	-2.72262	-2.72264
0.56953	-2.98506	-2.98509
0.63906	-3.23093	-3.23097
0.70858	-3.32401	-3.32405
0.78144	-3.37947	-3.37951
0.85429	-3.43683	-3.43687
0.92715	-3.48107	-3.4811
1	-3.52316	-3.52318
0	--	--
0	-3.49787	-3.4979
0.06953	-3.40445	-3.40449
0.13906	-3.37798	-3.378
0.20858	-3.42376	-3.42377
0.28144	-3.35595	-3.35596
0.35429	-3.17077	-3.17079
0.42715	-2.93062	-2.93065
0.5	-2.7226	-2.72262
0.56953	-2.98485	-2.98486
0.63906	-3.23069	-3.2307
0.70858	-3.32377	-3.32378
0.78144	-3.28284	-3.28286
0.85429	-3.27503	-3.27505
0.92715	-3.44267	-3.4427
1	-3.49787	-3.4979
0	--	--
0	-3.37757	-3.37759
0.06953	-3.36353	-3.36355
0.13906	-3.21728	-3.21731
0.20858	-3.17781	-3.17784
0.28144	-3.1386	-3.13863
0.35429	-3.0213	-3.02133
0.42715	-2.82333	-2.82336
0.5	-2.71939	-2.71941
0.56953	-2.67166	-2.67167
0.63906	-2.71231	-2.7123
0.70858	-2.72745	-2.72743
0.78144	-2.91865	-2.91866
0.85429	-3.2207	-3.22072
0.92715	-3.33323	-3.33324
1	-3.37757	-3.37759
0	--	--
0	-3.22867	-3.22869
0.06953	-3.22086	-3.22088
0.13906	-3.19996	-3.19998
0.20858	-3.17779	-3.1778
0.28144	-3.13859	-3.1386
0.35429	-3.02128	-3.02129
0.42715	-2.8233	-2.8233
0.5	-2.71933	-2.71935
0.56953	-2.67163	-2.67164
0.63906	-2.71224	-2.71228
0.70858	-2.72737	-2.7274
0.78144	-2.90851	-2.90856
0.85429	-3.08647	-3.08649
0.92715	-3.19256	-3.19258
1	-3.22867	-3.22869
0	--	--
0	-3.14061	-3.14061
0.06953	-3.06556	-3.06556
0.13906	-2.93475	-2.93476
0.20858	-2.61031	-2.61034
0.28144	-2.59578	-2.59581
0.35429	-2.55318	-2.55321
0.42715	-2.5503	-2.55032
0.5	-2.59809	-2.59812
0.56953	-2.56898	-2.569
0.63906	-2.50612	-2.50612
0.70858	-2.47936	-2.4794
0.78144	-2.74542	-2.74545
0.85429	-3.008	-3.00803
0.92715	-3.12341	-3.12342
1	-3.14061	-3.14061
0	--	--
0	-3.00378	-3.00378
0.06953	-3.0045	-3.0045
0.13906	-2.80051	-2.80051
0.20858	-2.61024	-2.61026
0.28144	-2.59572	-2.59574
0.35429	-2.55312	-2.55315
0.42715	-2.55023	-2.55024
0.5	-2.59807	-2.59805
0.56953	-2.56894	-2.56895
0.63906	-2.50603	-2.50608
0.70858	-2.47911	-2.47922
0.78144	-2.68254	-2.68254
0.85429	-2.86061	-2.86061
0.92715	-2.96815	-2.96816
1	-3.00378	-3.00378
0	--	--
0	-2.19122	-2.19125
0.06953	-2.18145	-2.18147
0.13906	-2.21827	-2.21829
0.20858	-2.3928	-2.39279
0.28144	-2.40907	-2.40907
0.35429	-2.45529	-2.4553
0.42715	-2.46381	-2.46384
0.5	-2.47532	-2.47533
0.56953	-2.43038	-2.43039
0.63906	-2.45782	-2.45785
0.70858	-2.47251	-2.47253
0.78144	-2.40146	-2.40148
0.85429	-2.18612	-2.18613
0.92715	-2.16793	-2.16796
1	-2.19122	-2.19125
0	--	--
0	-2.15982	-2.15985
0.06953	-2.13417	-2.13419
0.13906	-2.15338	-2.15341
0.20858	-2.3927	-2.39271
0.28144	-2.40898	-2.40899
0.35429	-2.45521	-2.45523
0.42715	-2.46376	-2.4638
0.5	-2.47528	-2.47529
0.56953	-2.43021	-2.43026
0.63906	-2.45761	-2.4577
0.70858	-2.47249	-2.47248
0.78144	-2.20628	-2.20635
0.85429	-2.11795	-2.11799
0.92715	-2.15147	-2.1515
1	-2.15982	-2.15985
0	--	--
0	-2.03145	-2.0315
0.06953	-2.04743	-2.04749
0.13906	-2.09621	-2.09625
0.20858	-2.10774	-2.10779
0.28144	-2.09188	-2.09193
0.35429	-2.0924	-2.09245
0.42715	-2.27859	-2.27861
0.5	-2.30983	-2.30988
0.56953	-2.41032	-2.41036
0.63906	-2.38235	-2.38234
0.70858	-2.36781	-2.3678
0.78144	-2.13489	-2.13489
0.85429	-2.03238	-2.0324
0.92715	-2.0146	-2.01466
1	-2.03145	-2.0315
0	--	--
0	-1.94259	-1.94257
0.06953	-1.9823	-1.98229
0.13906	-2.06373	-2.06376
0.20858	-2.10772	-2.10775
0.28144	-2.09184	-2.09188
0.35429	-2.09234	-2.09235
0.42715	-2.27856	-2.27854
0.5	-2.3098	-2.30984
0.56953	-2.4102	-2.41028
0.63906	-2.38194	-2.382
0.70858	-2.36737	-2.36743
0.78144	-2.10104	-2.10108
0.85429	-1.99238	-1.99246
0.92715	-1.95223	-1.9522
1	-1.94259	-1.94257
0	--	--
0	-1.92503	-1.925
0.06953	-1.93252	-1.9325
0.13906	-1.93398	-1.93397
0.20858	-1.96131	-1.96137
0.28144	-1.94074	-1.9408
0.35429	-1.99732	-1.99737
0.42715	-2.10599	-2.10608
0.5	-2.29996	-2.30004
0.56953	-2.08804	-2.08808
0.63906	-1.99295	-1.99299
0.70858	-1.98634	-1.98636
0.78144	-2.02393	-2.02395
0.85429	-1.97697	-1.97696
0.92715	-1.91779	-1.91777
1	-1.92503	-1.925
0	--	--
0	-1.81809	-1.81806
0.06953	-1.82824	-1.8282
0.13906	-1.90389	-1.90386
0.20858	-1.96122	-1.96121
0.28144	-1.94067	-1.94066
0.35429	-1.99731	-1.99734
0.42715	-2.10597	-2.10603
0.5	-2.29993	-2.30001
0.56953	-2.08786	-2.0879
0.63906	-1.99287	-1.99287
0.70858	-1.98617	-1.98617
0.78144	-1.97124	-1.97122
0.85429	-1.91412	-1.91412
0.92715	-1.89557	-1.89556
1	-1.81809	-1.81806
0	--	--
0	-1.60255	-1.60267
0.06953	-1.67307	-1.67315
0.13906	-1.83046	-1.8305
0.20858	-1.86114	-1.86116
0.28144	-1.88758	-1.88761
0.35429	-1.87122	-1.87127
0.42715	-1.76982	-1.76983
0.5	-1.745	-1.74496
0.56953	-1.78051	-1.78044
0.63906	-1.8309	-1.83081
0.70858	-1.84925	-1.84917
0.78144	-1.91764	-1.91764
0.85429	-1.81997	-1.81995
0.92715	-1.62728	-1.6274
1	-1.60255	-1.60267
0	--	--
0	-1.58118	-1.58111
0.06953	-1.57309	-1.57302
0.13906	-1.78988	-1.78987
0.20858	-1.86108	-1.86101
0.28144	-1.88752	-1.88747
0.35429	-1.87115	-1.87115
0.42715	-1.76976	-1.76974
0.5	-1.74492	-1.74486
0.56953	-1.78029	-1.78028
0.63906	-1.83063	-1.83065
0.70858	-1.84899	-1.84902
0.78144	-1.76696	-1.76692
0.85429	-1.68836	-1.68831
0.92715	-1.6191	-1.61902
1	-1.58118	-1.58111
0	--	--
0	-1.47146	-1.47143
0.06953	-1.56624	-1.56623
0.13906	-1.55563	-1.55556
0.20858	-1.54119	-1.54114
0.28144	-1.58039	-1.58035
0.35429	-1.67017	-1.67013
0.42715	-1.7315	-1.73147
0.5	-1.70462	-1.70459
0.56953	-1.6812	-1.68116
0.63906	-1.61668	-1.61666
0.70858	-1.60503	-1.60502
0.78144	-1.68916	-1.68917
0.85429	-1.68096	-1.68102
0.92715	-1.52503	-1.52501
1	-1.47146	-1.47143
0	--	--
0	-1.4654	-1.46536
0.06953	-1.45708	-1.457
0.13906	-1.5218	-1.52175
0.20858	-1.54108	-1.541
0.28144	-1.5803	-1.58024
0.35429	-1.6701	-1.67004
0.42715	-1.73143	-1.73137
0.5	-1.70453	-1.70444
0.56953	-1.68113	-1.68108
0.63906	-1.61656	-1.61656
0.70858	-1.60494	-1.60494
0.78144	-1.55701	-1.55699
0.85429	-1.50925	-1.50922
0.92715	-1.47349	-1.47346
1	-1.4654	-1.46536
0	--	--
0	-1.4443	-1.44442
0.06953	-1.44885	-1.44883
0.13906	-1.44688	-1.44686
0.20858	-1.42715	-1.42714
0.28144	-1.49681	-1.49676
0.35429	-1.61343	-1.6134
0.42715	-1.667	-1.66699
0.5	-1.6045	-1.60453
0.56953	-1.58292	-1.58294
0.63906	-1.49119	-1.49115
0.70858	-1.4655	-1.46548
0.78144	-1.4848	-1.48477
0.85429	-1.40543	-1.40535
0.92715	-1.42052	-1.42047
1	-1.4443	-1.44442
0	--	--
0	-1.36433	-1.36429
0.06953	-1.43048	-1.4306
0.13906	-1.41022	-1.41027
0.20858	-1.42709	-1.42708
0.28144	-1.49674	-1.4967
0.35429	-1.61334	-1.61327
0.42715	-1.66692	-1.66686
0.5	-1.60448	-1.60448
0.56953	-1.58284	-1.58285
0.63906	-1.49104	-1.49102
0.70858	-1.46542	-1.46541
0.78144	-1.36969	-1.36961
0.85429	-1.37721	-1.37716
0.92715	-1.4118	-1.41189
1	-1.36433	-1.36429
0	--	--
0	-1.35027	-1.35016
0.06953	-1.33889	-1.33888
0.13906	-1.34967	-1.34971
0.20858	-1.32877	-1.32887
0.28144	-1.37597	-1.37606
0.35429	-1.40165	-1.40173
0.42715	-1.47537	-1.47541
0.5	-1.60176	-1.60179
0.56953	-1.54444	-1.54446
0.63906	-1.47691	-1.47687
0.70858	-1.36227	-1.36213
0.78144	-1.3564	-1.35637
0.85429	-1.336	-1.33598
0.92715	-1.34738	-1.34733
1	-1.35027	-1.35016
0	--	--
0	-1.33	-1.32999
0.06953	-1.27937	-1.27929
0.13906	-1.29628	-1.29632
0.20858	-1.32867	-1.32873
0.28144	-1.37589	-1.37593
0.35429	-1.40157	-1.40161
0.42715	-1.47531	-1.47532
0.5	-1.60169	-1.60172
0.56953	-1.54436	-1.54434
0.63906	-1.47685	-1.47685
0.70858	-1.36142	-1.36135
0.78144	-1.33632	-1.33624
0.85429	-1.32967	-1.32962
0.92715	-1.34402	-1.34394
1	-1.33	-1.32999
0	--	--
0	-1.27936	-1.27929
0.06953	-1.2631	-1.26307
0.13906	-1.28398	-1.28391
0.20858	-1.28717	-1.28709
0.28144	-1.2553	-1.25525
0.35429	-1.26427	-1.26422
0.42715	-1.33233	-1.33229
0.5	-1.37404	-1.37401
0.56953	-1.35543	-1.35538
0.63906	-1.28415	-1.28409
0.70858	-1.3331	-1.33306
0.78144	-1.32874	-1.32872
0.85429	-1.3239	-1.32388
0.92715	-1.32336	-1.32334
1	-1.27936	-1.27929
0	--	--
0	-1.26111	-1.26116
0.06953	-1.2555	-1.25543
0.13906	-1.27644	-1.27637
0.20858	-1.28714	-1.28707
0.28144	-1.25525	-1.25521
0.35429	-1.26424	-1.26421
0.42715	-1.33229	-1.33227
0.5	-1.37401	-1.37399
0.56953	-1.35516	-1.35515
0.63906	-1.28404	-1.28401
0.70858	-1.33252	-1.3325
0.78144	-1.30794	-1.30791
0.85429	-1.28762	-1.28768
0.92715	-1.22806	-1.22801
1	-1.26111	-1.26116
0	--	--
0	-1.24442	-1.24435
0.06953	-1.22735	-1.22737
0.13906	-1.1675	-1.16749
0.20858	-1.12321	-1.12318
0.28144	-1.13071	-1.13068
0.35429	-1.1785	-1.17849
0.42715	-1.22778	-1.22777
0.5	-1.24323	-1.24324
0.56953	-1.20929	-1.20932
0.63906	-1.21788	-1.21782
0.70858	-1.20116	-1.20109
0.78144	-1.24132	-1.24132
0.85429	-1.26781	-1.26779
0.92715	-1.22383	-1.22382
1	-1.24442	-1.24435
0	--	--
0	-1.1457	-1.14566
0.06953	-1.20227	-1.20222
0.13906	-1.15188	-1.15184
0.20858	-1.12314	-1.12311
0.28144	-1.13064	-1.13061
0.35429	-1.17843	-1.1784
0.42715	-1.2277	-1.22771
0.5	-1.24315	-1.24318
0.56953	-1.2092	-1.20923
0.63906	-1.21749	-1.21744
0.70858	-1.20051	-1.20048
0.78144	-1.22154	-1.2215
0.85429	-1.23731	-1.23727
0.92715	-1.22268	-1.22265
1	-1.1457	-1.14566
0	--	--
0	-1.12216	-1.12209
0.06953	-1.14065	-1.14061
0.13906	-1.12946	-1.12943
0.20858	-1.10396	-1.1039
0.28144	-1.07871	-1.07864
0.35429	-1.06793	-1.06786
0.42715	-1.09289	-1.0928
0.5	-1.09852	-1.09841
0.56953	-1.13521	-1.1351
0.63906	-1.15069	-1.1507
0.70858	-1.16333	-1.16332
0.78144	-1.1814	-1.18147
0.85429	-1.15754	-1.15752
0.92715	-1.10575	-1.1057
1	-1.12216	-1.12209
0	--	--
0	-1.06944	-1.06941
0.06953	-1.0753	-1.07526
0.13906	-1.08804	-1.08799
0.20858	-1.10393	-1.10388
0.28144	-1.07867	-1.07861
0.35429	-1.06787	-1.06784
0.42715	-1.09285	-1.09279
0.5	-1.09847	-1.09837
0.56953	-1.13499	-1.13491
0.63906	-1.15049	-1.15051
0.70858	-1.16314	-1.16317
0.78144	-1.15784	-1.15779
0.85429	-1.12059	-1.12054
0.92715	-1.08529	-1.08526
1	-1.06944	-1.06941
0	--	--
0	-0.94461	-0.94461
0.06953	-0.95741	-0.95741
0.13906	-0.98763	-0.98759
0.20858	-0.97538	-0.97535
0.28144	-0.99239	-0.99238
0.35429	-1.01727	-1.01722
0.42715	-1.03242	-1.03235
0.5	-1.04003	-1.03997
0.56953	-1.04308	-1.04302
0.63906	-1.05238	-1.05237
0.70858	-1.04964	-1.04968
0.78144	-1.05435	-1.05434
0.85429	-0.96738	-0.96739
0.92715	-0.9545	-0.95451
1	-0.94461	-0.94461
0	--	--
0	-0.90082	-0.90083
0.06953	-0.93866	-0.93865
0.13906	-0.98312	-0.9831
0.20858	-0.97535	-0.97527
0.28144	-0.99236	-0.99229
0.35429	-1.01721	-1.01717
0.42715	-1.03235	-1.03228
0.5	-1.03995	-1.03991
0.56953	-1.04283	-1.04278
0.63906	-1.05215	-1.05215
0.70858	-1.04953	-1.04957
0.78144	-0.98185	-0.98186
0.85429	-0.94817	-0.94812
0.92715	-0.89005	-0.89005
1	-0.90082	-0.90083
0	--	--
0	-0.85783	-0.85771
0.06953	-0.87563	-0.87553
0.13906	-0.92282	-0.92274
0.20858	-0.96751	-0.9675
0.28144	-0.97713	-0.97712
0.35429	-0.9886	-0.98857
0.42715	-0.96178	-0.96179
0.5	-0.94017	-0.94018
0.56953	-0.93255	-0.93254
0.63906	-0.89932	-0.8993
0.70858	-0.88593	-0.88595
0.78144	-0.86621	-0.8662
0.85429	-0.87033	-0.87033
0.92715	-0.87672	-0.87663
1	-0.85783	-0.85771
0	--	--
0	-0.8301	-0.83011
0.06953	-0.84736	-0.84736
0.13906	-0.89856	-0.89855
0.20858	-0.9675	-0.96746
0.28144	-0.97712	-0.97707
0.35429	-0.98859	-0.98856
0.42715	-0.96176	-0.96173
0.5	-0.94014	-0.94012
0.56953	-0.93252	-0.93251
0.63906	-0.89922	-0.89924
0.70858	-0.88574	-0.88578
0.78144	-0.85537	-0.85544
0.85429	-0.82712	-0.82713
0.92715	-0.82892	-0.82892
1	-0.8301	-0.83011
0	--	--
0	-0.75985	-0.7599
0.06953	-0.75513	-0.75518
0.13906	-0.74639	-0.74644
0.20858	-0.73804	-0.73807
0.28144	-0.74712	-0.74717
0.35429	-0.7868	-0.78687
0.42715	-0.83586	-0.83592
0.5	-0.85859	-0.85865
0.56953	-0.86058	-0.86064
0.63906	-0.85919	-0.8592
0.70858	-0.83603	-0.83607
0.78144	-0.85077	-0.85077
0.85429	-0.82391	-0.82392
0.92715	-0.77703	-0.77708
1	-0.75985	-0.7599
0	--	--
0	-0.75537	-0.75537
0.06953	-0.74945	-0.74945
0.13906	-0.73855	-0.73857
0.20858	-0.73798	-0.73804
0.28144	-0.7471	-0.74712
0.35429	-0.78676	-0.78679
0.42715	-0.83578	-0.83582
0.5	-0.85851	-0.85854
0.56953	-0.86049	-0.86053
0.63906	-0.85912	-0.85913
0.70858	-0.83592	-0.8359
0.78144	-0.82841	-0.82841
0.85429	-0.7779	-0.77795
0.92715	-0.7374	-0.73741
1	-0.75537	-0.75537
0	--	--
0	-0.67286	-0.67291
0.06953	-0.68064	-0.68068
0.13906	-0.69246	-0.6925
0.20858	-0.68727	-0.68728
0.28144	-0.67014	-0.67015
0.35429	-0.63531	-0.63532
0.42715	-0.60931	-0.60932
0.5	-0.59436	-0.59436
0.56953	-0.59872	-0.59873
0.63906	-0.59909	-0.5991
0.70858	-0.59883	-0.59885
0.78144	-0.62244	-0.62245
0.85429	-0.65826	-0.65827
0.92715	-0.68557	-0.68561
1	-0.67286	-0.67291
0	--	--
0	-0.62111	-0.62112
0.06953	-0.63942	-0.63944
0.13906	-0.66667	-0.66668
0.20858	-0.6872	-0.68724
0.28144	-0.67009	-0.67012
0.35429	-0.63526	-0.63529
0.42715	-0.60927	-0.6093
0.5	-0.59431	-0.59434
0.56953	-0.59849	-0.59852
0.63906	-0.59885	-0.59888
0.70858	-0.59859	-0.59861
0.78144	-0.57226	-0.57227
0.85429	-0.57037	-0.57039
0.92715	-0.60561	-0.60563
1	-0.62111	-0.62112
0	--	--
0	-0.3038	-0.30381
0.06953	-0.3028	-0.3028
0.13906	-0.2978	-0.2978
0.20858	-0.281	-0.281
0.28144	-0.37098	-0.37098
0.35429	-0.51213	-0.51215
0.42715	-0.5745	-0.57453
0.5	-0.59408	-0.59411
0.56953	-0.57802	-0.57802
0.63906	-0.53173	-0.53174
0.70858	-0.4839	-0.48391
0.78144	-0.53121	-0.53122
0.85429	-0.51032	-0.51033
0.92715	-0.38378	-0.38378
1	-0.3038	-0.30381
0	--	--
0	0	-2.37E-05
0.06953	-0.10996	-0.10997
0.13906	-0.2309	-0.23091
0.20858	-0.28097	-0.28096
0.28144	-0.37095	-0.37095
0.35429	-0.51211	-0.51212
0.42715	-0.57447	-0.5745
0.5	-0.59405	-0.59408
0.56953	-0.57783	-0.57786
0.63906	-0.53155	-0.53158
0.70858	-0.4837	-0.48372
0.78144	-0.40849	-0.40851
0.85429	-0.2787	-0.27873
0.92715	-0.10062	-0.10065
1	0	-2.37E-05
0	--	--
0	1.56755	1.56734
0.06953	1.74181	1.74164
0.13906	1.81844	1.81826
0.20858	1.91863	1.91846
0.28144	2.03118	2.03101
0.35429	2.34282	2.34265
0.42715	2.78761	2.78745
0.5	3.21783	3.21771
0.56953	2.79773	2.79766
0.63906	2.20053	2.20044
0.70858	1.94293	1.94278
0.78144	1.80723	1.80706
0.85429	1.68465	1.68447
0.92715	1.59856	1.59836
1	1.56755	1.56734
0	--	--
0	1.71304	1.71286
0.06953	1.89144	1.89125
0.13906	1.96461	1.96448
0.20858	1.91865	1.91851
0.28144	2.0312	2.03105
0.35429	2.34285	2.34271
0.42715	2.78764	2.7875
0.5	3.21793	3.21774
0.56953	2.79795	2.79774
0.63906	2.20065	2.20047
0.70858	1.94301	1.94288
0.78144	2.07065	2.07053
0.85429	2.1726	2.17243
0.92715	1.83644	1.83626
1	1.71304	1.71286
0	--	--
0	1.86484	1.86469
0.06953	1.89199	1.89186
0.13906	2.01385	2.01371
0.20858	2.06029	2.06016
0.28144	2.22432	2.22419
0.35429	2.62072	2.6206
0.42715	3.09892	3.09881
0.5	3.33174	3.3316
0.56953	3.21622	3.21619
0.63906	3.18378	3.18377
0.70858	3.1726	3.17259
0.78144	2.64735	2.64717
0.85429	2.17346	2.17336
0.92715	2.04996	2.04982
1	1.86484	1.86469
0	--	--
0	2.10405	2.10392
0.06953	2.08039	2.08026
0.13906	2.15182	2.15168
0.20858	2.06031	2.06017
0.28144	2.22435	2.22422
0.35429	2.62075	2.62063
0.42715	3.09895	3.09884
0.5	3.33181	3.33166
0.56953	3.2167	3.2164
0.63906	3.18433	3.18401
0.70858	3.17317	3.17285
0.78144	2.96209	2.96196
0.85429	2.4832	2.48307
0.92715	2.21285	2.21271
1	2.10405	2.10392
0	--	--
0	2.21594	2.21577
0.06953	2.21409	2.21395
0.13906	2.5796	2.57943
0.20858	3.3538	3.35361
0.28144	3.36415	3.36397
0.35429	3.39546	3.39528
0.42715	3.44626	3.4461
0.5	3.42831	3.42822
0.56953	3.38617	3.38615
0.63906	3.43876	3.43877
0.70858	3.46152	3.46154
0.78144	3.00292	3.00279
0.85429	2.5172	2.51707
0.92715	2.23631	2.23621
1	2.21594	2.21577
0	--	--
0	2.28377	2.28372
0.06953	2.49509	2.495
0.13906	3.06979	3.06969
0.20858	3.35388	3.35372
0.28144	3.36424	3.36408
0.35429	3.39555	3.3954
0.42715	3.44634	3.44622
0.5	3.42835	3.42827
0.56953	3.38651	3.38626
0.63906	3.43915	3.43888
0.70858	3.46192	3.46165
0.78144	3.24981	3.24969
0.85429	2.7754	2.77527
0.92715	2.39577	2.39566
1	2.28377	2.28372
0	--	--
0	4.09313	4.09311
0.06953	4.14686	4.14684
0.13906	4.06518	4.06502
0.20858	3.7918	3.79166
0.28144	3.76567	3.76553
0.35429	3.69339	3.69323
0.42715	3.57855	3.57839
0.5	3.51399	3.5139
0.56953	3.57185	3.57176
0.63906	3.57745	3.57737
0.70858	3.57934	3.57927
0.78144	3.75776	3.75759
0.85429	4.15014	4.15013
0.92715	4.11206	4.11204
1	4.09313	4.09311
0	--	--
0	4.65014	4.65023
0.06953	4.56671	4.56658
0.13906	4.28634	4.28627
0.20858	3.79191	3.79179
0.28144	3.76577	3.76565
0.35429	3.69348	3.69335
0.42715	3.57863	3.57848
0.5	3.51403	3.51395
0.56953	3.57194	3.5718
0.63906	3.57757	3.57741
0.70858	3.57948	3.5793
0.78144	4.03594	4.0358
0.85429	4.22727	4.2271
0.92715	4.55915	4.55897
1	4.65014	4.65023
0	--	--
0	4.68039	4.68021
0.06953	4.6625	4.66233
0.13906	4.47398	4.47389
0.20858	4.53672	4.53675
0.28144	4.5011	4.50113
0.35429	4.3575	4.35746
0.42715	3.96884	3.96864
0.5	3.72111	3.72093
0.56953	3.74413	3.74401
0.63906	3.76207	3.76196
0.70858	3.77062	3.77052
0.78144	4.05952	4.0594
0.85429	4.47442	4.47432
0.92715	4.63729	4.63738
1	4.68039	4.68021
0	--	--
0	4.74045	4.74035
0.06953	4.66767	4.66774
0.13906	4.71525	4.71528
0.20858	4.53691	4.53679
0.28144	4.50128	4.50117
0.35429	4.35762	4.35749
0.42715	3.96889	3.96873
0.5	3.72122	3.72104
0.56953	3.74429	3.74411
0.63906	3.76227	3.7621
0.70858	3.77083	3.77067
0.78144	4.09308	4.093
0.85429	4.48269	4.48255
0.92715	4.7023	4.70222
1	4.74045	4.74035
0	--	--
0	4.89755	4.89741
0.06953	4.8426	4.84246
0.13906	4.73199	4.73188
0.20858	4.78599	4.78599
0.28144	4.69005	4.68994
0.35429	4.39269	4.39252
0.42715	4.08495	4.08481
0.5	3.8056	3.80535
0.56953	4.2534	4.2533
0.63906	4.50757	4.50761
0.70858	4.51325	4.51338
0.78144	4.46242	4.46245
0.85429	4.57496	4.575
0.92715	4.78665	4.78652
1	4.89755	4.89741
0	--	--
0	4.97089	4.97094
0.06953	4.97365	4.97363
0.13906	4.8806	4.8805
0.20858	4.78617	4.78604
0.28144	4.69012	4.69
0.35429	4.39272	4.39258
0.42715	4.08499	4.08485
0.5	3.80567	3.80545
0.56953	4.25367	4.25341
0.63906	4.50821	4.50817
0.70858	4.51412	4.5141
0.78144	4.67336	4.67342
0.85429	4.86158	4.86162
0.92715	4.95927	4.95932
1	4.97089	4.97094
0	--	--
--	--	--
--	--	--
--	--	--
--	--	--
--	--	--
--	--	--
--	--	--
--	--	--
--	--	--
--	--	--
--	--	--
--	--	--
--	--	--
--	--	--
--	--	--
--	--	--
--	--	--
--	--	--
--	--	--
--	--	--
--	--	--
--	--	--
--	--	--
--	--	--
--	--	--
--	--	--
--	--	--
--	--	--
--	--	--
--	--	--
--	--	--
--	--	--
--	--	--
--	--	--
--	--	--
--	--	--
--	--	--
--	--	--
--	--	--
--	--	--
--	--	--
--	--	--
--	--	--
--	--	--
--	--	--
--	--	--
--	--	--
--	--	--
--	--	--
--	--	--
--	--	--
--	--	--
--	--	--
--	--	--
--	--	--
--	--	--
--	--	--
--	--	--
--	--	--
--	--	--
--	--	--
--	--	--
--	--	--
--	--	--
--	--	--
--	--	--
--	--	--
--	--	--
--	--	--
--	--	--
--	--	--
--	--	--
--	--	--
--	--	--
--	--	--
--	--	--
--	--	--
--	--	--
--	--	--
--	--	--
--	--	--
--	--	--
--	--	--
--	--	--
--	--	--
--	--	--
--	--	--
--	--	--
--	--	--
--	--	--
--	--	--
--	--	--
--	--	--
--	--	--
--	--	--
--	--	--
--	--	--
--	--	--
--	--	--
--	--	--
--	--	--
--	--	--
--	--	--
--	--	--
--	--	--
--	--	--
--	--	--
--	--	--
--	--	--
--	--	--
--	--	--
--	--	--
--	--	--
--	--	--
--	--	--
--	--	--
--	--	--
--	--	--
--	--	--
--	--	--
--	--	--
--	--	--
--	--	--
--	--	--
--	--	--
--	--	--
--	--	--
--	--	--
--	--	--
--	--	--
--	--	--
--	--	--
--	--	--
--	--	--
--	--	--
--	--	--
--	--	--
--	--	--
--	--	--
--	--	--
--	--	--
--	--	--
--	--	--
--	--	--
--	--	--
--	--	--
--	--	--
--	--	--
--	--	--
--	--	--
--	--	--
--	--	--
--	--	--
--	--	--
--	--	--
--	--	--
--	--	--
--	--	--
--	--	--
--	--	--
--	--	--
--	--	--
--	--	--
--	--	--
--	--	--
--	--	--
--	--	--
--	--	--
--	--	--
--	--	--
--	--	--
--	--	--
--	--	--
--	--	--
--	--	--
--	--	--
--	--	--
--	--	--
--	--	--
--	--	--
--	--	--
--	--	--
--	--	--
--	--	--
--	--	--
--	--	--
--	--	--
--	--	--
--	--	--
--	--	--
--	--	--
--	--	--
--	--	--
--	--	--
--	--	--
--	--	--
--	--	--
--	--	--
--	--	--
--	--	--
--	--	--
--	--	--
--	--	--
--	--	--
--	--	--
--	--	--
--	--	--
[truncated: 531 more rows]
