# Supplementary material for: A bioinspired flexible neuromuscular system based thermal-annealing-free perovskite with passivation
Source: Nat Commun. 2022 Dec 2;13:7427. doi: 10.1038/s41467-022-35092-w (PMC9718817; doi:10.1038/s41467-022-35092-w)
Supplement: Supplementary file 6 — Source Data [file 41467_2022_35092_MOESM6_ESM.zip › fig1d.txt]

	10	20	30	40	50	60	70	80	90	100	110	120	130	140	150	160	170	180	190	200	210	220	230	240	250	260	270
Wavelength(nm)	Intensity	Intensity	Intensity	Intensity	Intensity	Intensity	Intensity	Intensity	Intensity	Intensity	Intensity	Intensity	Intensity	Intensity	Intensity	Intensity	Intensity	Intensity	Intensity	Intensity	Intensity	Intensity	Intensity	Intensity	Intensity	Intensity	Intensity
698	21437.6992	12281.6016	10103.8926	9315.00977	8028.46338	7258.27344	6800.99219	6652.90332	6423.14014	6533.96924	6501.12744	6589.06006	6488.51221	6258.63184	6608.38428	5922.50781	6034.46338	5982.33838	5876.90527	6049.29443	5408.62012	5763.7334	5824.50146	5491.41895	5657.70605	5598.96777	5437.50781
700	24945.5547	13428.918	11028.1133	10328.2188	9041.39941	8277.82813	8171.80615	8027.71338	7852.9541	7764.70703	7515.85498	7124.5415	8163.01709	7693.55029	7760.88623	6596.5835	6616.7876	6714.30029	6872.43408	6467.14795	7018.90039	6630.23682	6649.76172	6557.36377	6549.79297	6633.75049	6861.26172
702	29966.6016	16579.0684	13228.0078	11767.2236	10897.5283	9767.17188	9868.76563	9795.75586	9422.83105	8867.22363	9061.58691	8689.98535	8786.77637	8630.5625	8719.79102	8092.23291	7846.73633	7724.20947	7820.74072	7796.75146	7503.39209	7481.21484	7941.82275	7819.25635	7930.35938	8563.03906	7943.90332
704	35396.6094	19871.4922	15463.541	14022.959	12406.0771	12048.8408	10838.8779	10958.7842	11457.2725	9912.29883	10272.2861	10126.3984	10186.1748	9742.84082	9764.04199	9961.19238	8974.07422	9178.2373	9637.51855	9435.69727	9480.18555	9222.16211	8824.28418	9325.8916	8941.79492	9191.04102	8732.77246
706	40847.5156	22370	18669.0508	16447.6074	14626.5615	13902.7861	13196.4766	12825.1523	12591.375	13000.5723	12495.1016	12384.8574	12581.5879	11993.2422	12587.4941	11132.9766	12358.0977	11600.0195	10875.793	10694.4727	10753.3516	10495.8301	10477.6514	10755.9385	10557.2852	10911.7607	11312.6914
708	47696.3828	26274.1465	21989.1426	18745.9492	17995.4375	15795.7686	14661.5127	14601.4082	15101.6426	14890.5889	14918.9053	14029.4199	14526.0645	14311.2041	14441.9316	13433.1484	12620.9766	13324.1855	12703.2246	12661.4648	13048.2383	12447.0283	12622.5557	12290.5713	12462.2119	12398.5908	12645.584
710	54635.293	30885.6777	25297.1152	22378.5254	20108.8438	17898.6094	18000.1582	17432.5703	16474.9414	17168.623	16283.7129	16506.3691	15598.3691	15662.4033	16259.4189	14367.8643	14698.8428	14666.4316	14739.6387	15160.46	14182.8975	14085.5039	13632.083	14133.5371	14916.9609	14675.7686	14513.5918
712	65576.5781	35794.9375	30754.6348	25943.3887	24219.1094	21312.8242	19737.7129	20536.2129	19243.9727	19651.1855	19925.1563	19604.4492	19187.3887	19031.8398	18903.2754	17312.4961	18497.459	17997.127	16878.6797	17370.5156	17498.6934	16661.3945	16479.7363	16540.1406	17244.2832	16265.0469	16999.9629
714	76686.6719	42582.5313	35594.4297	30003.5352	26564.9863	25366.3945	23394.8555	24362.8867	22099.8672	23230.248	23129.3262	22331.9629	22007.7637	21659.6465	22063.6523	20798.1563	20393.2988	20323.9766	19441.5938	20054.0742	20060.7324	19496.7754	19666.0156	19980.457	19960.5527	18659.9727	19214.9766
716	88223.7344	51262.1133	41735.5625	34627.6563	31655.791	29559.6152	27974.4766	27767.4219	26573.9824	26198.1738	25675.1406	25017.0156	25004.9961	25367.8848	26338.5098	23670.1914	25057.918	23971.6523	22738.9316	23441.1855	23519.9727	23420.6543	22847.0039	23449.0664	21812.6055	23188.8945	22680.3242
718	103010.563	58945.8398	48010.6953	43025.5234	38342.3828	34230.8477	32688.0645	31560.7559	31611.2441	31708.4023	30848.6816	30889.2754	30687.373	29770.0801	30211.7168	29064.3086	28261.5586	28357.7656	27420.2051	27422.2754	26939.6641	27144.334	26455.2578	26443	26536.8711	26513.832	26222.7715
720	121946.781	71263.6016	56851.8125	51387.3516	44867.875	40218.8516	39454.3359	36624.6719	37513.8867	37008.6211	37648.9414	35372.6914	34501.6719	35130.4102	35161.9258	33219.7461	32738.9941	33178.2617	31520.3633	32474.5391	31998.082	31348.6563	31576.6719	31258.1504	30251.9336	30251.2344	30614.1738
722	140392.938	81683.1797	66918.4531	59000.9805	53068.5586	47880.1406	44893.3711	45970.582	44189.6914	44334.7305	41957.4336	42593.9883	40544.6211	41632.1055	41227.1719	39786.1094	40209.0625	38836.5781	36979.3906	38766.2813	37888.9961	37349.125	37063.3125	36711.793	36215.5781	35558.3555	35343.0508
724	162441.375	96969.6328	77317.6641	68434.6172	59209.0508	56431.6328	52992.8086	53170.5352	51498.6133	50171.0313	49642.0273	50150.3945	49462.5977	48713.8164	48618.0508	45628.3594	44357.1641	45174.6875	44631	44384.1523	43494.5547	43756.8438	42949.3789	43865.6523	43681.1211	43954.7109	41844.5273
726	183541.438	113369.688	92246.4063	80016.7344	71669.9297	66021.5156	61692.3789	61072.5664	59621.5078	59007.6016	59508.0508	58935.168	57357.0391	57072.2188	57891.6602	54656.2617	52184.5547	52586.043	51929.793	51852.9531	51551.6445	50812.6758	51543.8086	51574.1719	50228.1953	49596.9531	51199.9336
728	214050.281	131386.125	106085.789	95084.8438	85730.5547	76435.0391	73973.1875	71671.6094	69717.8281	71604.2578	69936.2969	68557.0859	66326.3438	66231.1875	68051.6406	62455.7344	62527.7539	61353.8711	59510.2344	61373.6641	60267.2813	60033.8125	59942.8516	58942.4492	58038.5352	58881.1953	58129.8281
730	242656.094	155013.219	127068.141	109376.734	99914.6719	92111.6094	86912.7031	84545.0547	83556.8125	83275.6719	82698.0156	81897.3906	79736.3828	77188.1953	80806.2109	74458.9453	76211.0156	73913.8594	71063.6172	71038.6563	69714.3203	70379.8047	70607.7656	70049.5313	69281.4531	69690.6484	68805.8438
732	272736	178584.922	145144.047	126571.617	113727.852	104911.055	98347.1172	98723.4375	94826.4375	96864.6641	94047.3047	93274.3984	91590.7266	88808.2578	94622.3906	87873.5859	88181.1953	86570.8125	83428.1719	84049.125	83504.5781	81579.8438	81340.4766	81864.9375	81114.6094	81363.5234	81436.3047
734	313061.281	203707.453	172501.469	149837.766	132694.484	120322.156	116575.07	116054.406	115580.313	111134.555	112804.344	108006.883	107023.023	106335.797	110267.563	102167.922	98972.2813	97907.3906	97394.2188	97309.4531	96537.2031	97865.2734	94388.4453	93483.5234	92752.8594	92492.4688	93405.8828
736	347319.094	238167.672	193540.219	174351.531	153319.719	141059.969	134766.359	132649.813	132425.938	132571.406	128507.453	129568.32	125237.547	122588.492	125327.414	118518.617	114921.922	117478.031	114107.508	111295.219	113029.242	108866.25	112281.836	111578.961	108616.906	109653.18	108734.5
738	385951.531	274000.563	227701.453	197392	181391.219	166314.25	157098.094	155315.953	153016.547	151708.438	148004.688	147219.172	147789.141	145301.313	147206.313	132676.438	137070.594	133534.719	129834.313	130621.508	131227.828	130192.25	125319.438	129768.508	129468.742	126031.766	124106.117
740	422773.563	309431.75	257145.047	228473.938	208074.922	192556.375	181519.188	181018.422	174685.391	174801.984	173045.172	171164.219	168567.969	165290.984	167938.359	158849.563	154415.188	163052.891	151520.234	150707.703	150908.781	145975.969	148591.516	149101.875	151046.938	149104.828	144010.781
742	466863.469	345595.344	300352.469	263154.875	240603.359	221941.484	210202.484	208578.938	209033.813	200362.109	202390.203	202880.469	198734.531	194377.563	197641.109	185769.188	188762.813	185263.125	182432.578	179362.328	179115.391	170533.516	172246.5	175788.797	172950.125	174295.984	170923.109
744	509415.625	388651.969	332591.656	303471.656	271580.906	254737.172	239336.047	237109.234	237349.344	240370.438	232495.969	231058.516	231572.594	223285.188	223745.828	216984.031	210887.656	211455.406	206505.156	208350.125	207230.563	201151.344	204179.641	202504.578	200395.859	202339.891	196666.188
746	552733	434854.844	380078.094	340670.688	310083.438	288989.563	282684.344	274988.563	271867.688	270063.563	270160.625	267854.25	263690.688	258271.688	260217.859	248123.109	243755.547	245289.703	237678.125	238090.047	236717.625	231425.141	233950.891	235109.5	230332.234	229605.703	229521.484
748	591331.563	477911.625	423777.625	379595.969	358582.063	326262.688	315472.625	311930.094	309588.625	309969	307592.813	305543.344	304395.031	295162.813	299322.344	285487.75	282697.25	279540.281	276969.5	275354.625	276246.469	266882.594	265460.594	269476.875	265566.469	271755.938	267400
750	639175.438	528390.563	473090.094	430640.938	395448.313	364953.844	362456.688	355457.156	352420.625	351646.969	352452.25	344143.219	343033.938	337228.219	341546.156	326056.625	323535.063	322608	318483.219	314715.313	313283.563	306382.469	311208.406	310443.531	307514.688	309388.75	305660.688
752	673586.188	565553.375	520423.75	476334.125	444706.438	413050.438	403471.063	402448.156	400654.438	394810.25	397788.438	395749.531	394237.938	389999.656	382725.438	372967.125	372130.438	365246.063	360280.5	360276.344	359201.875	349529.438	352151.063	358589.219	352014.719	351435.188	350159.906
754	718332.688	615958.313	563048.5	523955.375	491336.688	465284.5	445311.344	444319.5	449799.875	444676.969	444925.031	450731.906	441173.063	437365.406	438139.375	417233.813	408980.906	415350.156	410535.125	406264.188	406154.063	396530.813	403322.875	405680.844	404806.719	399983.969	398421.938
756	755315.813	665737.25	605074.188	566206.75	531412.375	509261.531	499472.531	496082.781	495124.563	495554.313	497645.063	498429.219	499728.906	488855.875	485426.313	469216.469	461555.875	469005.438	459754.188	458214.875	464930.656	446323.531	455084.375	457065.344	450908.625	448916.813	442763.156
758	780205.438	702160	653003.875	606887.188	583015.688	545083.313	545658.5	544834.125	557070.813	543513	545375.563	547952.813	546273.938	552220.688	540695.75	532094.688	521897.625	522219.5	515672.031	513202.094	511013.094	502050.313	509800.938	512258.969	509287.25	506518.031	503411.625
760	819641.75	752869.625	706654.438	661360.063	629984.313	602012.688	590818.75	588732.438	597195.25	603030.813	604191	601177	604750.25	598395.063	602870.375	583514.188	574607	588101.75	569386.563	572263.25	578587.625	559884.875	564824.75	566977.688	559236.5	560363.75	556965.938
762	848400.375	788918.625	738806.813	702532.375	677550.188	648412.75	637847.313	638179.25	651084.938	651944.313	660703.375	661422.25	659192.938	657847.938	661124.313	638465.438	638063.063	642207.125	629321.188	631340	637173.125	617046.563	627645.313	626749.25	626842.25	621405.063	615293
764	855829.5	824491.125	775737.063	742976.938	715467.313	688174.5	690751.563	691486.5	709088.688	713035	715333.313	713657.688	714219.875	723061.813	713093.75	698745.438	699589.438	709215.313	692772.563	692229.375	693057.25	677466.25	685090.625	682756.125	684914.625	682294.563	680062.188
766	860072.5	850181.125	816685.688	782088.063	762512.063	734972.938	740934.313	743591.438	752678.313	764158.813	762376.25	766545.688	766181.875	775009.25	775818.813	752206.938	754296.875	754262.25	763964.75	746620.813	754647.563	743913.313	748980.25	744664.938	750511.313	746666.188	742158.563
768	847738.938	873489.875	857925	824816.938	801670.625	776970.563	773907	781507	802602	812308.313	821753.625	824268.125	830148.875	827816	831841.938	807304.188	806941.875	820357.438	809192.375	810737.5	816620.688	807524.25	814317.063	812386.5	817430.25	811849.25	803032.75
770	831893.313	889046.688	885172.375	862674.75	831744.25	814124.125	816876.688	835270.813	858940.75	859054.688	871802.125	876199.875	888401.5	884077.875	891422.875	874527.563	884110.25	880491.313	876960.188	868654.625	873901.813	862682	873275.063	869500.25	880627.688	876348.188	882339.375
772	796772.313	895973.625	906832	888008.875	871770.188	855775.313	858896.313	876859.813	891799.438	910272.813	922086.375	931968.313	934052.625	947935.875	935676.938	925645.75	934854.438	935437.688	938740.563	933502.813	937621.063	932261.875	933187.188	932393.125	944607.938	943189.313	938380.063
774	772439.938	903180	913892.563	916990.938	894774	886012.125	906838.125	918516.375	930926.688	948882.5	967362.313	972580.563	990995.813	1002397.19	991331.125	989143.813	985111.813	1001882	991512.688	973820.563	1002893.44	991168.875	988185.438	995856.688	992130.313	1015602.75	996552.375
776	720982.5	901412.375	914393.313	919581.625	916663.188	909911.313	925454.25	948836.25	969466.813	995298.5	1014321.06	1028440.13	1029038.81	1046672.06	1044345.88	1024374.31	1045518.94	1056454.88	1051533.25	1039318.38	1045593.13	1051498.75	1042537.06	1050395.38	1054764.13	1062128.13	1062297.75
778	683452.75	859025.375	907050	921396.813	932737.938	925357.75	951168.5	973459.75	997558.625	1024598	1041830.44	1047615.5	1077786.63	1083127	1076325.75	1077702.13	1077577.25	1102478.13	1093008.13	1086161.38	1100237	1088687.5	1097197.13	1114432.25	1107077.75	1107837.13	1113007.25
780	629376.938	829638	879577.938	906607.313	931572.375	932366.25	960032.75	980126.375	1010503	1032024.63	1060155.25	1079593.13	1086036.13	1106555.88	1102759.75	1096427.88	1108722	1118925.13	1138355.5	1123444.88	1137387	1124167	1127864.38	1153169.88	1145965.75	1144203.38	1158279.88
782	571868.188	778192.438	851321.25	881329.688	904272.125	924751.813	958140.875	984883.938	1011691	1044284.63	1072144.38	1093037.13	1107652.63	1136576.5	1121507.25	1125925.88	1138272	1150013.38	1163592.13	1149723.88	1166426.38	1153051.25	1167331.63	1171198	1176625.88	1185838.75	1178326.88
784	518874.531	735267	803547.063	853034.125	874323.75	908492.438	923950.438	985572.188	1006174.94	1035522.75	1049557.88	1095950.88	1099726.25	1132449.5	1124293.63	1127416.75	1127748.5	1147934	1170383.5	1165368.63	1178459.13	1160365.5	1183434.75	1185196.63	1196643.63	1187643.88	1188590.13
786	470491.406	684290.313	755912.063	806582.438	836102.75	866280.438	910733.25	936585.438	984270.563	1017646.94	1050662	1075519	1084964.38	1123467.88	1110554.5	1115267.13	1128422.38	1154246.63	1158063.13	1154343.63	1172698.5	1171061.38	1184579	1197442.5	1209179.75	1193501.5	1201555.38
788	414801.344	609824.75	689551.063	763622.188	790026.625	828857.625	855604.625	897039.063	937234.063	971798.688	994659.063	1030188.44	1046954.25	1079325.63	1062244.88	1079340.13	1103574.38	1122293.5	1148517.13	1121976.88	1156818.5	1134877.25	1158135.5	1166366	1165419.88	1173607.25	1175345.5
790	381289.438	557968.688	645848.625	697001	742663.125	764886.188	806262.875	847899	900812	934409.813	953578.5	980169.563	993351.813	1032381.56	1026396.75	1049197.13	1057799.5	1078336.75	1091782.5	1093324.5	1119454.5	1102946.75	1127981.63	1119829.25	1133501.25	1132002	1151993.75
792	328441.156	493538.969	578889.938	638265.313	673372.813	704898.875	756084.438	782608.875	836072.5	875684.813	883001.5	919648.563	941364.438	984800.875	951781.438	980921.75	1002215.56	1023526.94	1060070.13	1031800.38	1068685.75	1054954.13	1077357.25	1070411.5	1094719.88	1086546.88	1088730.13
794	296453.219	435460.031	516202.313	582490.813	607499.25	660151	693337.75	733740.5	765936.813	799966.313	815786.25	865569.813	873777.625	911208.625	886168.188	927615.313	938494.938	940947.063	988374.5	977241.563	1000774.5	981360.25	1014322.25	1013098.5	1018293.5	1027627.44	1026576.94
796	270568.125	399027.219	467766.781	524138.781	554977.938	603662.125	635048.25	678503.688	703945.625	738779.313	753713.563	786502.313	802706.188	834316.438	833342.125	857260.375	868162.813	892428.375	915382.438	902433.5	925148.688	930736	941453.313	941684.875	944586.438	961638.438	955723.188
798	240177.313	350934.813	422884.938	472136.969	511221.5	534296.563	569720.5	616485.125	641835.313	669964.438	691321.625	722858.625	738034.063	760369.313	766487.625	778805.5	800043.188	831698.438	832650.625	838533.563	848069.688	848831.688	871152.313	880055.563	878218.188	880455.813	884915.375
800	211762.703	322121.875	380734.594	413231.063	452511	484814.094	519358.969	547961.813	581902.063	610101.25	628100	655441.5	677913.5	705216.125	686655.5	708490.688	737635	750796.313	774067	761434.688	777017.375	767543.563	793674.375	803629.75	799508.5	810736.438	797848.125
802	180220.953	279541.594	331009.875	374138.906	401165.969	424149.281	457703.469	485772.313	506986.469	533069.375	565754.063	578058.125	592965.688	631189.875	614435.625	643963.75	651746.5	674051.813	692829.188	681117.313	679431.563	685051.438	704609.5	711704	711174.938	729266.875	721421.25
804	160017.484	239717.469	288411.688	325627.188	350956.688	366782.719	414295.875	428035.531	460902.688	473842.5	498451.219	504483.656	526641.625	557899.5	551979.063	577577.875	584200.438	599335.125	614011.5	599491.688	614737.438	602472.375	647583.938	633132.188	644570.375	642491.063	648498.25
806	140226.281	208085.953	252119.156	283356.25	314700.906	330119.031	361146.813	374114.781	407276.5	421577.438	443322.094	457073.281	475974.438	503831	476713.781	508638.594	519518.625	527027.25	543404.375	530413.438	546524.75	537262.563	560189.688	559352.688	559195.375	563890.875	579334.438
808	124795.594	187745.203	229463.344	255243.531	280664.531	299300.688	307029.344	341726.688	361574.469	371849.656	397066.844	403769.469	419242.938	442324.469	424707.219	456978.938	459542.5	466774.031	485693.25	469318	487081.219	485491.188	500355.688	489285.75	514298.906	513595.375	501951.406
810	114447.922	161161.344	196173.875	224944.813	248861.297	263315.531	277051.188	294579.531	318465.906	336711	355188.281	354702.25	374561.563	386931.406	380632.25	400363.531	400960.469	415535.406	429441.063	413908.219	425591.063	427709.469	436711	445578.688	442782.344	451254.063	453728.563
812	99249.2656	147388.75	178425.984	188934.563	214459.188	231491.438	247318.453	257065.609	276582.094	287436.219	300640.063	315044	319939.875	340132.563	329903.938	348557.156	345158.063	358981.406	371084.406	363577.156	376418.031	367626.188	381617.75	387060.313	388475.781	396158.375	402251.219
814	90819.5625	129269.383	153426.266	174018.922	187215.609	200213.922	218354.938	232795.25	247080.875	256214.922	271786.344	277348.969	289893.531	299447.813	298709.344	300528.406	313811.438	319199.906	331680.344	328621.344	337986.156	322107.875	342631.906	344523.938	348515.906	358155.406	351206.063
816	90726.4297	124549.469	146405.141	159885.938	180896.469	185666.734	204464.203	206345.109	225623.047	237015.344	241369.703	256180.781	259224.906	273044.063	274017.313	281648.688	292084.344	290602.875	300431.438	294083.938	305201.438	302893.438	315180.094	314557.094	306555.813	318730.875	320012.313
818	102381.391	135633.672	152945.438	161218.188	178847.938	182443.875	201165.75	208456.547	221675.516	227439.094	237561.656	240325.672	250918.984	261174.656	257493.047	267224.813	275363.438	282949.563	287941.313	276664.969	289731.938	290201.031	289742.594	294591.531	297647.594	303320.875	299373.75
820	88129.2656	113547.922	124837.25	137265.484	152129.391	160027.156	168117.375	177293.984	184358.156	193447.031	204021.594	214001.266	217143.016	224672.891	216003.531	226621.609	229497.156	238595.453	248440.063	239391.031	244120.156	247465.484	248916.563	259612.875	254896.813	262278.563	260381.703
822	69806.1328	91853.625	104121.844	115092.063	129572.172	132980.656	134654.313	149455.453	155175.094	163260.844	176244.203	177784.828	182914.516	191276.484	183683.172	191697.547	197356.828	203821.125	212460.875	205474.484	213146.234	211611.266	212942.563	215038.969	217420.797	218795.281	215359.656
824	59563.9648	77354.3516	91430.4375	100190.805	109798.281	117639.289	116690.766	127837.078	134575.938	142934.891	149138.25	152091.578	157836.016	163301.203	163364.391	169496.813	169537.109	175806.047	178094.344	171954.984	177642.453	179154.641	180880.828	187949.297	189014.078	186141.938	193576.688
826	44377.1992	61257.8398	71638.8359	83270.2266	88618.7813	94473.9766	100899.023	104208.813	109120.086	114251.453	119643.32	123814.547	126889.617	135103.828	132246.984	132453.297	140441.234	142626.438	150008.406	146410.75	152766.125	149064.688	149660.781	158914.063	156484.703	155170.609	152998.375
828	41928.3789	56800.2734	65516.4141	76766.5703	82813.3438	84520.4375	89714.9141	93958.3828	96951.1563	100004.477	106116.375	109590.258	114504.828	123056.727	115825.195	122292.102	125613.867	125442.414	131505.109	132799.813	127419.211	136836.328	137441.938	135566.094	136015	133676.313	140404.656
830	40300.5781	57669.5	62361.9219	65626.0313	72786.3359	76202.3828	82133.6953	85194.0156	90035.1094	92955.9688	96603.5859	99089.8672	100907.008	105698.852	101933.563	106135.789	114008.5	116938.883	116334.656	116236.742	112945.352	121250.656	117562.07	117643.555	120447.352	121542.992	130839.328
832	32301.5566	41957.1953	48158.625	54183.8516	61139.75	62362.8398	68414.3359	70582.3281	72639.6172	78026.9453	82649.4297	84259.9766	83736.9141	87225.5703	88865.1875	90833.8281	94235.7266	91629.0625	96822.8125	94662.6797	99564.3047	103445.773	101107.602	106771.516	101852.586	100936.688	105868.656
834	31818.3711	40161.6289	46400.707	51782.8359	55104.1172	53590.3477	62335.043	59176.8984	65502.8945	70899.7969	73291.6875	70955.7813	73024.3984	80323.5703	77188.6563	75342.1016	82587.7891	84273.5781	85402.1641	83532.2656	84413.0625	85986.9609	88930.7734	89432.8125	93547.4063	86141.7656	98333.5625
836	28552.6309	39560	40853.2578	46420.125	46245.2891	52656.8789	52678.7539	58098.707	55654.918	62693.1445	64488.7891	67491.8281	67785.4609	75605.9766	74205.75	74115.5781	72181.7656	78592.8516	79464.1094	77344.0391	80290.8984	76393.4375	78855.9375	83410.0547	85817.6094	80474.8203	87858.8125
838	25142.7402	29127.1504	34879.3828	42395.1172	41911.1758	45055.1836	47067.375	51307.1367	48378.375	54464.9336	49902.1992	54778.3438	53646.9023	57614.3164	57878.3164	59930.6523	65730.1016	65269.5195	61742.7148	64539.0703	67795.3906	63271.2305	67423.2109	70054.625	67613.5781	68030.5625	71195.0234
840	21209.6855	25546.7656	34425.7813	29559.1133	28102.6719	36314.8438	37321.1445	39265.707	41540.0742	42809.3047	43321.5703	46146.0547	44107.832	49313.3047	47020.5469	42864.2383	51054.332	51251.582	58183.7148	52619.6289	54405.7852	56787.3906	55719.625	55833.9453	60323.5586	54945.8828	61894.1406
842	16611.9258	24213.2031	25063.3633	27664.1484	27369.6777	27196.9512	31819.1309	34237.7891	35843.8242	35941.8516	38219.2148	42126.4766	38719.3945	44962.2227	43416.4453	41834.7656	46094.6328	44650.9258	48320.3867	42703.5859	47400.1563	47651.0195	49669.3203	45388.5664	50341.8984	47034.5898	46933.5273
844	12508.6113	19975.6758	23236.8105	24190.293	19626.8301	28530.1895	28086.7168	32090.3438	30604.2383	31843.6484	32262.9121	31173.0215	32668.3027	34200.2109	32678.5391	37140.0664	38105.1055	41234.6133	33996.7734	37362.8438	40598.707	41270.7305	40104.6602	49067.8672	41256.9297	42345.8594	38980.2617
846	14346.2119	16868.5781	25026.6484	16669.0664	20514.9492	24000.7754	20926.4316	26141.3105	24765.8262	25498.3086	29088.4277	30245.6074	28581.6543	34468.8438	34164.1484	31024.8555	39909.1523	36481.1758	34251.4336	38082.0781	36338.5195	33897.9609	36171.2344	35159.0625	36175.2695	35964.8008	38471.0352
