# Supplementary material for: A bioinspired flexible neuromuscular system based thermal-annealing-free perovskite with passivation
Source: Nat Commun. 2022 Dec 2;13:7427. doi: 10.1038/s41467-022-35092-w (PMC9718817; doi:10.1038/s41467-022-35092-w)
Supplement: Supplementary file 6 — Source Data [file 41467_2022_35092_MOESM6_ESM.zip › fig1e.txt]

PEAI+MAPbI3					MAPbI3
2�� ��degree��	Intensity(a.u.)				2�� ��degree��	Intensity(a.u.)
2	10627				2	607
2.02	10574				2.02	490
2.04	10519				2.04	458
2.06	10552				2.06	445
2.08	10536				2.08	412
2.1	10492				2.1	351
2.12	10481				2.12	344
2.14	10434				2.14	326
2.16	10409				2.16	293
2.18	10406				2.18	270
2.2	10377				2.2	268
2.22	10377				2.22	262
2.24	10346				2.24	270
2.26	10352				2.26	226
2.28	10346				2.28	256
2.3	10321				2.3	237
2.32	10268				2.32	224
2.34	10287				2.34	198
2.36	10274				2.36	215
2.38	10268				2.38	222
2.4	10276				2.4	190
2.42	10283				2.42	216
2.44	10228				2.44	182
2.46	10229				2.46	201
2.48	10238				2.48	180
2.5	10212				2.5	166
2.52	10218				2.52	197
2.54	10195				2.54	179
2.56	10195				2.56	178
2.58	10189				2.58	188
2.6	10183				2.6	160
2.62	10182				2.62	169
2.64	10207				2.64	171
2.66	10189				2.66	153
2.68	10198				2.68	149
2.7	10181				2.7	151
2.72	10184				2.72	132
2.74	10174				2.74	134
2.76	10152				2.76	124
2.78	10158				2.78	158
2.8	10166				2.8	127
2.82	10149				2.82	123
2.84	10161				2.84	116
2.86	10143				2.86	148
2.88	10144				2.88	113
2.9	10155				2.9	134
2.92	10155				2.92	119
2.94	10152				2.94	121
2.96	10117				2.96	118
2.98	10150				2.98	99
3	10139				3	118
3.02	10161				3.02	117
3.04	10141				3.04	97
3.06	10144				3.06	97
3.08	10158				3.08	112
3.1	10130				3.1	97
3.12	10142				3.12	104
3.14	10141				3.14	94
3.16	10148				3.16	95
3.18	10141				3.18	100
3.2	10135				3.2	88
3.22	10147				3.22	87
3.24	10150				3.24	83
3.26	10136				3.26	98
3.28	10158				3.28	94
3.3	10136				3.3	87
3.32	10121				3.32	85
3.34	10151				3.34	109
3.36	10142				3.36	117
3.38	10128				3.38	99
3.4	10137				3.4	94
3.42	10144				3.42	90
3.44	10149				3.44	102
3.46	10142				3.46	85
3.48	10133				3.48	100
3.5	10142				3.5	105
3.52	10147				3.52	114
3.54	10132				3.54	124
3.56	10149				3.56	109
3.58	10142				3.58	94
3.6	10129				3.6	86
3.62	10143				3.62	92
3.64	10128				3.64	124
3.66	10140				3.66	111
3.68	10133				3.68	92
3.7	10132				3.7	98
3.72	10133				3.72	99
3.74	10140				3.74	76
3.76	10141				3.76	94
3.78	10139				3.78	95
3.8	10141				3.8	100
3.82	10156				3.82	81
3.84	10158				3.84	82
3.86	10159				3.86	70
3.88	10144				3.88	93
3.9	10148				3.9	66
3.92	10141				3.92	80
3.94	10129				3.94	61
3.96	10147				3.96	83
3.98	10166				3.98	57
4	10170				4	61
4.02	10189				4.02	65
4.04	10166				4.04	64
4.06	10152				4.06	74
4.08	10166				4.08	67
4.1	10179				4.1	56
4.12	10177				4.12	51
4.14	10194				4.14	56
4.16	10196				4.16	67
4.18	10185				4.18	54
4.2	10213				4.2	50
4.22	10239				4.22	50
4.24	10253				4.24	55
4.26	10295				4.26	56
4.28	10329				4.28	49
4.3	10353				4.3	60
4.32	10397				4.32	57
4.34	10456				4.34	41
4.36	10487				4.36	67
4.38	10556				4.38	53
4.4	10615				4.4	54
4.42	10673				4.42	50
4.44	10699				4.44	60
4.46	10826				4.46	53
4.48	10826				4.48	54
4.5	10896				4.5	54
4.52	10940				4.52	55
4.54	10985				4.54	49
4.56	11045				4.56	51
4.58	11021				4.58	48
4.6	11019				4.6	56
4.62	10974				4.62	49
4.64	11024				4.64	53
4.66	10985				4.66	57
4.68	11023				4.68	53
4.7	10927				4.7	46
4.72	10862				4.72	62
4.74	10796				4.74	36
4.76	10782				4.76	48
4.78	10682				4.78	46
4.8	10619				4.8	40
4.82	10590				4.82	56
4.84	10536				4.84	30
4.86	10474				4.86	44
4.88	10373				4.88	46
4.9	10352				4.9	49
4.92	10301				4.92	45
4.94	10286				4.94	47
4.96	10240				4.96	57
4.98	10194				4.98	47
5	10176				5	40
5.02	10183				5.02	51
5.04	10144				5.04	52
5.06	10118				5.06	47
5.08	10136				5.08	53
5.1	10104				5.1	48
5.12	10137				5.12	46
5.14	10104				5.14	49
5.16	10101				5.16	36
5.18	10094				5.18	40
5.2	10112				5.2	31
5.22	10093				5.22	45
5.24	10093				5.24	52
5.26	10092				5.26	48
5.28	10091				5.28	43
5.3	10088				5.3	44
5.32	10080				5.32	26
5.34	10074				5.34	36
5.36	10080				5.36	41
5.38	10087				5.38	46
5.4	10084				5.4	43
5.42	10084				5.42	29
5.44	10078				5.44	40
5.46	10081				5.46	35
5.48	10063				5.48	44
5.5	10071				5.5	36
5.52	10067				5.52	43
5.54	10064				5.54	33
5.56	10085				5.56	28
5.58	10060				5.58	34
5.6	10063				5.6	45
5.62	10071				5.62	42
5.64	10068				5.64	40
5.66	10056				5.66	49
5.68	10062				5.68	48
5.7	10074				5.7	39
5.72	10066				5.72	43
5.74	10075				5.74	42
5.76	10066				5.76	38
5.78	10074				5.78	45
5.8	10072				5.8	33
5.82	10067				5.82	32
5.84	10068				5.84	41
5.86	10059				5.86	48
5.88	10071				5.88	41
5.9	10071				5.9	42
5.92	10067				5.92	41
5.94	10063				5.94	36
5.96	10068				5.96	41
5.98	10058				5.98	39
6	10067				6	37
6.02	10072				6.02	39
6.04	10080				6.04	38
6.06	10077				6.06	30
6.08	10067				6.08	30
6.1	10073				6.1	27
6.12	10083				6.12	44
6.14	10055				6.14	42
6.16	10073				6.16	36
6.18	10069				6.18	43
6.2	10077				6.2	34
6.22	10079				6.22	38
6.24	10073				6.24	31
6.26	10098				6.26	34
6.28	10066				6.28	27
6.3	10069				6.3	40
6.32	10083				6.32	34
6.34	10074				6.34	30
6.36	10075				6.36	42
6.38	10078				6.38	32
6.4	10096				6.4	26
6.42	10079				6.42	40
6.44	10094				6.44	34
6.46	10072				6.46	40
6.48	10095				6.48	35
6.5	10084				6.5	36
6.52	10091				6.52	26
6.54	10071				6.54	33
6.56	10085				6.56	32
6.58	10071				6.58	24
6.6	10059				6.6	33
6.62	10076				6.62	38
6.64	10080				6.64	31
6.66	10078				6.66	30
6.68	10068				6.68	39
6.7	10068				6.7	32
6.72	10075				6.72	28
6.74	10060				6.74	27
6.76	10063				6.76	40
6.78	10073				6.78	26
6.8	10056				6.8	34
6.82	10069				6.82	43
6.84	10051				6.84	32
6.86	10063				6.86	28
6.88	10062				6.88	27
6.9	10072				6.9	27
6.92	10058				6.92	25
6.94	10052				6.94	37
6.96	10058				6.96	28
6.98	10046				6.98	31
7	10070				7	24
7.02	10056				7.02	26
7.04	10058				7.04	26
7.06	10046				7.06	36
7.08	10054				7.08	41
7.1	10052				7.1	28
7.12	10053				7.12	33
7.14	10053				7.14	25
7.16	10049				7.16	25
7.18	10056				7.18	37
7.2	10040				7.2	29
7.22	10051				7.22	33
7.24	10044				7.24	31
7.26	10037				7.26	28
7.28	10050				7.28	35
7.3	10061				7.3	22
7.32	10038				7.32	33
7.34	10056				7.34	22
7.36	10048				7.36	27
7.38	10052				7.38	28
7.4	10039				7.4	28
7.42	10046				7.42	25
7.44	10050				7.44	31
7.46	10037				7.46	32
7.48	10039				7.48	37
7.5	10047				7.5	24
7.52	10045				7.52	27
7.54	10036				7.54	28
7.56	10058				7.56	26
7.58	10034				7.58	32
7.6	10034				7.6	27
7.62	10046				7.62	19
7.64	10032				7.64	25
7.66	10036				7.66	33
7.68	10043				7.68	27
7.7	10043				7.7	28
7.72	10035				7.72	23
7.74	10048				7.74	22
7.76	10043				7.76	38
7.78	10036				7.78	36
7.8	10047				7.8	28
7.82	10037				7.82	33
7.84	10028				7.84	32
7.86	10037				7.86	30
7.88	10038				7.88	28
7.9	10042				7.9	37
7.92	10043				7.92	32
7.94	10038				7.94	26
7.96	10037				7.96	22
7.98	10040				7.98	31
8	10039				8	33
8.02	10041				8.02	25
8.04	10052				8.04	27
8.06	10025				8.06	29
8.08	10032				8.08	36
8.1	10033				8.1	28
8.12	10038				8.12	31
8.14	10039				8.14	23
8.16	10043				8.16	27
8.18	10030				8.18	22
8.2	10040				8.2	26
8.22	10032				8.22	26
8.24	10047				8.24	21
8.26	10042				8.26	30
8.28	10046				8.28	23
8.3	10031				8.3	28
8.32	10049				8.32	27
8.34	10056				8.34	28
8.36	10041				8.36	32
8.38	10052				8.38	24
8.4	10051				8.4	35
8.42	10040				8.42	17
8.44	10043				8.44	37
8.46	10046				8.46	29
8.48	10041				8.48	25
8.5	10043				8.5	29
8.52	10045				8.52	26
8.54	10046				8.54	23
8.56	10045				8.56	27
8.58	10044				8.58	39
8.6	10043				8.6	28
8.62	10052				8.62	27
8.64	10050				8.64	23
8.66	10046				8.66	23
8.68	10050				8.68	25
8.7	10045				8.7	27
8.72	10046				8.72	25
8.74	10046				8.74	27
8.76	10040				8.76	29
8.78	10041				8.78	29
8.8	10049				8.8	29
8.82	10059				8.82	27
8.84	10051				8.84	23
8.86	10049				8.86	44
8.88	10058				8.88	33
8.9	10049				8.9	36
8.92	10061				8.92	26
8.94	10065				8.94	36
8.96	10069				8.96	38
8.98	10078				8.98	26
9	10061				9	20
9.02	10082				9.02	37
9.04	10079				9.04	25
9.06	10084				9.06	35
9.08	10091				9.08	30
9.1	10084				9.1	31
9.12	10089				9.12	30
9.14	10094				9.14	22
9.16	10103				9.16	22
9.18	10106				9.18	19
9.2	10101				9.2	40
9.22	10105				9.22	30
9.24	10095				9.24	29
9.26	10112				9.26	18
9.28	10104				9.28	25
9.3	10094				9.3	35
9.32	10092				9.32	26
9.34	10092				9.34	29
9.36	10103				9.36	25
9.38	10083				9.38	20
9.4	10065				9.4	31
9.42	10073				9.42	23
9.44	10067				9.44	22
9.46	10064				9.46	24
9.48	10070				9.48	18
9.5	10055				9.5	25
9.52	10055				9.52	21
9.54	10049				9.54	21
9.56	10047				9.56	31
9.58	10043				9.58	23
9.6	10038				9.6	27
9.62	10056				9.62	25
9.64	10046				9.64	18
9.66	10027				9.66	21
9.68	10031				9.68	17
9.7	10042				9.7	19
9.72	10030				9.72	25
9.74	10040				9.74	27
9.76	10035				9.76	34
9.78	10036				9.78	34
9.8	10030				9.8	29
9.82	10016				9.82	27
9.84	10027				9.84	30
9.86	10038				9.86	26
9.88	10034				9.88	23
9.9	10037				9.9	31
9.92	10031				9.92	29
9.94	10031				9.94	37
9.96	10032				9.96	29
9.98	10019				9.98	15
10	10025				10	22
10.02	10034				10.02	29
10.04	10035				10.04	26
10.06	10026				10.06	25
10.08	10029				10.08	28
10.1	10021				10.1	26
10.12	10028				10.12	28
10.14	10029				10.14	18
10.16	10026				10.16	25
10.18	10031				10.18	24
10.2	10029				10.2	26
10.22	10024				10.22	27
10.24	10027				10.24	15
10.26	10028				10.26	23
10.28	10036				10.28	17
10.3	10036				10.3	27
10.32	10025				10.32	23
10.34	10035				10.34	21
10.36	10023				10.36	24
10.38	10027				10.38	24
10.4	10028				10.4	20
10.42	10038				10.42	30
10.44	10031				10.44	23
10.46	10030				10.46	24
10.48	10030				10.48	17
10.5	10032				10.5	22
10.52	10026				10.52	30
10.54	10033				10.54	29
10.56	10028				10.56	31
10.58	10028				10.58	23
10.6	10015				10.6	24
10.62	10022				10.62	23
10.64	10031				10.64	22
10.66	10028				10.66	24
10.68	10034				10.68	23
10.7	10038				10.7	24
10.72	10029				10.72	21
10.74	10035				10.74	24
10.76	10033				10.76	29
10.78	10027				10.78	24
10.8	10036				10.8	25
10.82	10034				10.82	23
10.84	10026				10.84	28
10.86	10025				10.86	14
10.88	10021				10.88	24
10.9	10036				10.9	21
10.92	10030				10.92	22
10.94	10036				10.94	31
10.96	10021				10.96	25
10.98	10042				10.98	30
11	10030				11	29
11.02	10031				11.02	25
11.04	10019				11.04	23
11.06	10029				11.06	16
11.08	10030				11.08	31
11.1	10023				11.1	34
11.12	10025				11.12	29
11.14	10037				11.14	22
11.16	10027				11.16	20
11.18	10021				11.18	35
11.2	10028				11.2	27
11.22	10030				11.22	32
11.24	10035				11.24	26
11.26	10029				11.26	17
11.28	10030				11.28	32
11.3	10027				11.3	35
11.32	10036				11.32	29
11.34	10031				11.34	27
11.36	10040				11.36	28
11.38	10034				11.38	28
11.4	10030				11.4	26
11.42	10036				11.42	32
11.44	10028				11.44	27
11.46	10039				11.46	24
11.48	10033				11.48	21
11.5	10028				11.5	34
11.52	10035				11.52	38
11.54	10029				11.54	27
11.56	10046				11.56	27
11.58	10029				11.58	29
11.6	10043				11.6	35
11.62	10026				11.62	29
11.64	10029				11.64	37
11.66	10040				11.66	26
11.68	10033				11.68	29
11.7	10034				11.7	30
11.72	10029				11.72	31
11.74	10047				11.74	24
11.76	10031				11.76	31
11.78	10048				11.78	40
11.8	10029				11.8	33
11.82	10047				11.82	35
11.84	10037				11.84	33
11.86	10040				11.86	26
11.88	10031				11.88	32
11.9	10049				11.9	28
11.92	10038				11.92	31
11.94	10047				11.94	34
11.96	10033				11.96	23
11.98	10039				11.98	39
12	10030				12	35
12.02	10040				12.02	27
12.04	10054				12.04	41
12.06	10045				12.06	33
12.08	10038				12.08	29
12.1	10054				12.1	36
12.12	10050				12.12	33
12.14	10038				12.14	34
12.16	10029				12.16	41
12.18	10049				12.18	39
12.2	10061				12.2	36
12.22	10053				12.22	53
12.24	10054				12.24	34
12.26	10064				12.26	49
12.28	10063				12.28	47
12.3	10049				12.3	52
12.32	10060				12.32	53
12.34	10062				12.34	47
12.36	10049				12.36	38
12.38	10061				12.38	46
12.4	10064				12.4	47
12.42	10082				12.42	54
12.44	10054				12.44	41
12.46	10071				12.46	51
12.48	10079				12.48	45
12.5	10062				12.5	62
12.52	10078				12.52	59
12.54	10097				12.54	72
12.56	10076				12.56	68
12.58	10096				12.58	71
12.6	10092				12.6	80
12.62	10104				12.62	78
12.64	10122				12.64	77
12.66	10124				12.66	94
12.68	10103				12.68	75
12.7	10125				12.7	82
12.72	10116				12.72	98
12.74	10092				12.74	90
12.76	10120				12.76	88
12.78	10136				12.78	93
12.8	10114				12.8	83
12.82	10104				12.82	100
12.84	10125				12.84	83
12.86	10117				12.86	114
12.88	10106				12.88	96
12.9	10119				12.9	85
12.92	10113				12.92	88
12.94	10151				12.94	94
12.96	10128				12.96	73
12.98	10150				12.98	93
13	10153				13	89
13.02	10120				13.02	94
13.04	10163				13.04	99
13.06	10156				13.06	118
13.08	10144				13.08	107
13.1	10162				13.1	114
13.12	10194				13.12	125
13.14	10190				13.14	125
13.16	10188				13.16	130
13.18	10208				13.18	144
13.2	10195				13.2	159
13.22	10220				13.22	165
13.24	10228				13.24	165
13.26	10234				13.26	180
13.28	10277				13.28	198
13.3	10255				13.3	182
13.32	10280				13.32	196
13.34	10293				13.34	216
13.36	10305				13.36	234
13.38	10334				13.38	255
13.4	10374				13.4	241
13.42	10347				13.42	287
13.44	10370				13.44	266
13.46	10402				13.46	282
13.48	10429				13.48	292
13.5	10446				13.5	321
13.52	10486				13.52	379
13.54	10500				13.54	339
13.56	10559				13.56	398
13.58	10572				13.58	408
13.6	10588				13.6	425
13.62	10657				13.62	447
13.64	10685				13.64	462
13.66	10714				13.66	491
13.68	10754				13.68	554
13.7	10843				13.7	615
13.72	10852				13.72	644
13.74	10993				13.74	692
13.76	11105				13.76	783
13.78	11226				13.78	853
13.8	11247				13.8	1002
13.82	11481				13.82	1092
13.84	11660				13.84	1218
13.86	12024				13.86	1523
13.88	12282				13.88	1810
13.9	12803				13.9	2200
13.92	13116				13.92	2610
13.94	13782				13.94	2989
13.96	14216				13.96	3466
13.98	14597				13.98	4019
14	15173				14	4448
14.02	15353				14.02	4914
14.04	15934				14.04	5232
14.06	16177				14.06	5353
14.08	16222				14.08	5622
14.1	16283				14.1	5834
14.12	16339				14.12	5630
14.14	16248				14.14	5821
14.16	16107				14.16	5446
14.18	15636				14.18	5256
14.2	15284				14.2	4837
14.22	14762				14.22	4333
14.24	13958				14.24	3749
14.26	13365				14.26	3144
14.28	12807				14.28	2605
14.3	12185				14.3	1989
14.32	11726				14.32	1680
14.34	11320				14.34	1301
14.36	11104				14.36	1079
14.38	10917				14.38	944
14.4	10812				14.4	835
14.42	10671				14.42	720
14.44	10631				14.44	621
14.46	10573				14.46	542
14.48	10487				14.48	494
14.5	10463				14.5	488
14.52	10440				14.52	453
14.54	10437				14.54	376
14.56	10327				14.56	330
14.58	10338				14.58	303
14.6	10284				14.6	288
14.62	10319				14.62	262
14.64	10303				14.64	254
14.66	10212				14.66	254
14.68	10213				14.68	238
14.7	10241				14.7	186
14.72	10244				14.72	186
14.74	10186				14.74	183
14.76	10194				14.76	170
14.78	10174				14.78	145
14.8	10170				14.8	142
14.82	10138				14.82	141
14.84	10131				14.84	106
14.86	10126				14.86	103
14.88	10120				14.88	108
14.9	10133				14.9	104
14.92	10118				14.92	96
14.94	10090				14.94	98
14.96	10096				14.96	88
14.98	10091				14.98	68
15	10077				15	76
15.02	10095				15.02	101
15.04	10071				15.04	86
15.06	10076				15.06	75
15.08	10064				15.08	70
15.1	10072				15.1	51
15.12	10076				15.12	53
15.14	10074				15.14	54
15.16	10056				15.16	50
15.18	10067				15.18	47
15.2	10054				15.2	44
15.22	10067				15.22	47
15.24	10054				15.24	38
15.26	10066				15.26	56
15.28	10048				15.28	51
15.3	10053				15.3	53
15.32	10048				15.32	42
15.34	10034				15.34	36
15.36	10067				15.36	46
15.38	10046				15.38	35
15.4	10050				15.4	33
15.42	10050				15.42	31
15.44	10029				15.44	29
15.46	10048				15.46	33
15.48	10031				15.48	35
15.5	10027				15.5	24
15.52	10035				15.52	39
15.54	10042				15.54	50
15.56	10037				15.56	36
15.58	10034				15.58	17
15.6	10041				15.6	30
15.62	10032				15.62	36
15.64	10044				15.64	35
15.66	10036				15.66	32
15.68	10038				15.68	31
15.7	10031				15.7	27
15.72	10035				15.72	19
15.74	10031				15.74	25
15.76	10040				15.76	20
15.78	10034				15.78	28
15.8	10048				15.8	20
15.82	10036				15.82	29
15.84	10030				15.84	23
15.86	10022				15.86	26
15.88	10029				15.88	21
15.9	10026				15.9	35
15.92	10043				15.92	23
15.94	10028				15.94	29
15.96	10030				15.96	27
15.98	10025				15.98	15
16	10035				16	23
16.02	10031				16.02	29
16.04	10020				16.04	30
16.06	10026				16.06	34
16.08	10033				16.08	24
16.1	10026				16.1	16
16.12	10029				16.12	16
16.14	10028				16.14	9
16.16	10027				16.16	22
16.18	10026				16.18	24
16.2	10026				16.2	27
16.22	10020				16.22	25
16.24	10031				16.24	18
16.26	10025				16.26	28
16.28	10020				16.28	18
16.3	10021				16.3	30
16.32	10037				16.32	27
16.34	10026				16.34	19
16.36	10021				16.36	22
16.38	10034				16.38	14
16.4	10029				16.4	26
16.42	10024				16.42	18
16.44	10020				16.44	24
16.46	10028				16.46	24
16.48	10023				16.48	22
16.5	10021				16.5	23
16.52	10018				16.52	23
16.54	10024				16.54	18
16.56	10020				16.56	23
16.58	10029				16.58	21
16.6	10022				16.6	22
16.62	10024				16.62	23
16.64	10026				16.64	17
16.66	10020				16.66	22
16.68	10026				16.68	14
16.7	10026				16.7	24
16.72	10016				16.72	23
16.74	10020				16.74	23
16.76	10018				16.76	18
16.78	10019				16.78	14
16.8	10020				16.8	31
16.82	10026				16.82	19
16.84	10015				16.84	11
16.86	10031				16.86	19
16.88	10021				16.88	21
16.9	10022				16.9	14
16.92	10019				16.92	20
16.94	10026				16.94	16
16.96	10019				16.96	18
16.98	10022				16.98	20
17	10026				17	18
17.02	10029				17.02	14
17.04	10024				17.04	18
17.06	10023				17.06	17
17.08	10015				17.08	12
17.1	10026				17.1	17
17.12	10023				17.12	18
17.14	10021				17.14	16
17.16	10024				17.16	18
17.18	10017				17.18	28
17.2	10020				17.2	19
17.22	10016				17.22	17
17.24	10028				17.24	17
17.26	10024				17.26	20
17.28	10021				17.28	16
17.3	10023				17.3	12
17.32	10017				17.32	20
17.34	10026				17.34	16
17.36	10019				17.36	20
17.38	10024				17.38	18
17.4	10020				17.4	20
17.42	10021				17.42	19
17.44	10026				17.44	9
17.46	10022				17.46	15
17.48	10018				17.48	11
17.5	10026				17.5	20
17.52	10020				17.52	15
17.54	10019				17.54	16
17.56	10018				17.56	13
17.58	10022				17.58	20
17.6	10019				17.6	26
17.62	10023				17.62	18
17.64	10024				17.64	14
17.66	10027				17.66	20
17.68	10020				17.68	21
17.7	10018				17.7	12
17.72	10019				17.72	11
17.74	10024				17.74	16
17.76	10026				17.76	16
17.78	10022				17.78	16
17.8	10021				17.8	16
17.82	10028				17.82	19
17.84	10025				17.84	22
17.86	10035				17.86	22
17.88	10020				17.88	19
17.9	10014				17.9	10
17.92	10021				17.92	17
17.94	10017				17.94	18
17.96	10030				17.96	20
17.98	10024				17.98	20
18	10027				18	18
18.02	10020				18.02	21
18.04	10028				18.04	16
18.06	10021				18.06	16
18.08	10030				18.08	19
18.1	10027				18.1	17
18.12	10034				18.12	23
18.14	10037				18.14	13
18.16	10033				18.16	13
18.18	10035				18.18	18
18.2	10046				18.2	22
18.22	10035				18.22	19
18.24	10044				18.24	19
18.26	10054				18.26	14
18.28	10054				18.28	20
18.3	10060				18.3	17
18.32	10064				18.32	17
18.34	10069				18.34	18
18.36	10091				18.36	18
18.38	10086				18.38	24
18.4	10103				18.4	18
18.42	10077				18.42	22
18.44	10095				18.44	15
18.46	10088				18.46	17
18.48	10109				18.48	23
18.5	10104				18.5	15
18.52	10108				18.52	22
18.54	10116				18.54	16
18.56	10111				18.56	18
18.58	10086				18.58	22
18.6	10091				18.6	24
18.62	10093				18.62	21
18.64	10104				18.64	13
18.66	10086				18.66	25
18.68	10075				18.68	13
18.7	10088				18.7	19
18.72	10083				18.72	22
18.74	10057				18.74	15
18.76	10074				18.76	26
18.78	10065				18.78	20
18.8	10063				18.8	22
18.82	10054				18.82	12
18.84	10057				18.84	20
18.86	10049				18.86	16
18.88	10045				18.88	16
18.9	10033				18.9	14
18.92	10047				18.92	14
18.94	10035				18.94	16
18.96	10029				18.96	14
18.98	10027				18.98	22
19	10029				19	13
19.02	10038				19.02	15
19.04	10031				19.04	24
19.06	10022				19.06	24
19.08	10025				19.08	17
19.1	10026				19.1	20
19.12	10024				19.12	26
19.14	10029				19.14	19
19.16	10030				19.16	26
19.18	10017				19.18	26
19.2	10027				19.2	17
19.22	10024				19.22	18
19.24	10024				19.24	22
19.26	10026				19.26	24
19.28	10026				19.28	15
19.3	10016				19.3	18
19.32	10020				19.32	19
19.34	10025				19.34	26
19.36	10019				19.36	16
19.38	10018				19.38	20
19.4	10021				19.4	15
19.42	10022				19.42	23
19.44	10023				19.44	18
19.46	10032				19.46	21
19.48	10022				19.48	21
19.5	10023				19.5	24
19.52	10022				19.52	15
19.54	10030				19.54	31
19.56	10022				19.56	13
19.58	10029				19.58	31
19.6	10025				19.6	21
19.62	10023				19.62	20
19.64	10023				19.64	23
19.66	10026				19.66	23
19.68	10021				19.68	31
19.7	10038				19.7	26
19.72	10026				19.72	25
19.74	10029				19.74	22
19.76	10024				19.76	18
19.78	10031				19.78	28
19.8	10023				19.8	43
19.82	10036				19.82	29
19.84	10026				19.84	27
19.86	10032				19.86	37
19.88	10041				19.88	49
19.9	10036				19.9	47
19.92	10037				19.92	37
19.94	10028				19.94	46
19.96	10029				19.96	30
19.98	10030				19.98	33
20	10036				20	40
20.02	10032				20.02	46
20.04	10027				20.04	33
20.06	10028				20.06	27
20.08	10035				20.08	27
20.1	10025				20.1	32
20.12	10029				20.12	28
20.14	10023				20.14	27
20.16	10027				20.16	28
20.18	10025				20.18	16
20.2	10020				20.2	16
20.22	10017				20.22	21
20.24	10017				20.24	17
20.26	10015				20.26	28
20.28	10022				20.28	28
20.3	10021				20.3	13
20.32	10020				20.32	23
20.34	10039				20.34	14
20.36	10015				20.36	16
20.38	10014				20.38	18
20.4	10028				20.4	22
20.42	10028				20.42	24
20.44	10008				20.44	29
20.46	10020				20.46	23
20.48	10020				20.48	20
20.5	10024				20.5	38
20.52	10024				20.52	16
20.54	10010				20.54	17
20.56	10021				20.56	14
20.58	10015				20.58	18
20.6	10023				20.6	23
20.62	10026				20.62	21
20.64	10022				20.64	12
20.66	10022				20.66	16
20.68	10024				20.68	21
20.7	10029				20.7	16
20.72	10014				20.72	18
20.74	10017				20.74	15
20.76	10016				20.76	13
20.78	10013				20.78	26
20.8	10013				20.8	25
20.82	10024				20.82	19
20.84	10022				20.84	22
20.86	10022				20.86	33
20.88	10015				20.88	22
20.9	10028				20.9	24
20.92	10027				20.92	15
20.94	10030				20.94	18
20.96	10017				20.96	22
20.98	10015				20.98	16
21	10025				21	22
21.02	10024				21.02	25
21.04	10019				21.04	30
21.06	10025				21.06	16
21.08	10024				21.08	20
21.1	10027				21.1	24
21.12	10019				21.12	16
21.14	10023				21.14	24
21.16	10026				21.16	25
21.18	10021				21.18	10
21.2	10021				21.2	18
21.22	10018				21.22	12
21.24	10020				21.24	15
21.26	10028				21.26	18
21.28	10024				21.28	21
21.3	10020				21.3	23
21.32	10018				21.32	16
21.34	10033				21.34	18
21.36	10020				21.36	15
21.38	10027				21.38	31
21.4	10018				21.4	22
21.42	10021				21.42	25
21.44	10020				21.44	19
21.46	10024				21.46	21
21.48	10025				21.48	21
21.5	10022				21.5	15
21.52	10020				21.52	23
21.54	10022				21.54	25
21.56	10014				21.56	23
21.58	10021				21.58	14
21.6	10020				21.6	27
21.62	10024				21.62	21
21.64	10022				21.64	26
21.66	10021				21.66	29
21.68	10015				21.68	31
21.7	10027				21.7	19
21.72	10023				21.72	16
21.74	10021				21.74	18
21.76	10025				21.76	23
21.78	10018				21.78	13
21.8	10025				21.8	16
21.82	10015				21.82	27
21.84	10028				21.84	15
21.86	10017				21.86	18
21.88	10023				21.88	20
21.9	10020				21.9	18
21.92	10018				21.92	14
21.94	10014				21.94	25
21.96	10016				21.96	21
21.98	10016				21.98	19
22	10015				22	23
22.02	10027				22.02	18
22.04	10017				22.04	20
22.06	10029				22.06	23
22.08	10021				22.08	19
22.1	10029				22.1	24
22.12	10013				22.12	24
22.14	10028				22.14	23
22.16	10016				22.16	22
22.18	10021				22.18	20
22.2	10029				22.2	33
22.22	10026				22.22	27
22.24	10019				22.24	23
22.26	10023				22.26	11
22.28	10024				22.28	19
22.3	10023				22.3	13
22.32	10022				22.32	15
22.34	10022				22.34	11
22.36	10022				22.36	20
22.38	10018				22.38	28
22.4	10037				22.4	28
22.42	10034				22.42	20
22.44	10022				22.44	21
22.46	10022				22.46	22
22.48	10027				22.48	24
22.5	10013				22.5	23
22.52	10028				22.52	14
22.54	10025				22.54	15
22.56	10020				22.56	14
22.58	10034				22.58	13
22.6	10025				22.6	16
22.62	10028				22.62	20
22.64	10027				22.64	14
22.66	10024				22.66	24
22.68	10016				22.68	23
22.7	10029				22.7	15
22.72	10022				22.72	18
22.74	10023				22.74	24
22.76	10029				22.76	24
22.78	10037				22.78	17
22.8	10032				22.8	25
22.82	10035				22.82	24
22.84	10040				22.84	20
22.86	10033				22.86	17
22.88	10029				22.88	15
22.9	10041				22.9	19
22.92	10034				22.92	17
22.94	10039				22.94	20
22.96	10036				22.96	15
22.98	10064				22.98	10
23	10047				23	17
23.02	10049				23.02	21
23.04	10066				23.04	18
23.06	10066				23.06	21
23.08	10057				23.08	19
23.1	10068				23.1	26
23.12	10065				23.12	15
23.14	10063				23.14	20
23.16	10080				23.16	22
23.18	10080				23.18	22
23.2	10076				23.2	36
23.22	10080				23.22	25
23.24	10077				23.24	22
23.26	10072				23.26	24
23.28	10074				23.28	38
23.3	10071				23.3	28
23.32	10072				23.32	27
23.34	10082				23.34	30
23.36	10075				23.36	31
23.38	10072				23.38	31
23.4	10070				23.4	41
23.42	10070				23.42	28
23.44	10053				23.44	32
23.46	10057				23.46	23
23.48	10053				23.48	31
23.5	10048				23.5	29
23.52	10049				23.52	27
23.54	10051				23.54	18
23.56	10049				23.56	23
23.58	10038				23.58	16
23.6	10040				23.6	13
23.62	10030				23.62	20
23.64	10028				23.64	26
23.66	10027				23.66	35
23.68	10029				23.68	19
23.7	10023				23.7	22
23.72	10024				23.72	25
23.74	10036				23.74	20
23.76	10029				23.76	27
23.78	10021				23.78	19
23.8	10022				23.8	28
23.82	10030				23.82	24
23.84	10021				23.84	11
23.86	10025				23.86	21
23.88	10024				23.88	29
23.9	10029				23.9	23
23.92	10030				23.92	22
23.94	10021				23.94	24
23.96	10017				23.96	19
23.98	10025				23.98	17
24	10023				24	23
24.02	10032				24.02	19
24.04	10030				24.04	21
24.06	10025				24.06	29
24.08	10031				24.08	15
24.1	10029				24.1	26
24.12	10030				24.12	24
24.14	10026				24.14	24
24.16	10030				24.16	22
24.18	10029				24.18	28
24.2	10032				24.2	28
24.22	10034				24.22	22
24.24	10035				24.24	42
24.26	10033				24.26	32
24.28	10040				24.28	41
24.3	10033				24.3	46
24.32	10035				24.32	40
24.34	10025				24.34	33
24.36	10046				24.36	46
24.38	10039				24.38	41
24.4	10043				24.4	44
24.42	10044				24.42	41
24.44	10049				24.44	39
24.46	10044				24.46	37
24.48	10043				24.48	43
24.5	10041				24.5	59
24.52	10029				24.52	41
24.54	10030				24.54	33
24.56	10044				24.56	40
24.58	10039				24.58	39
24.6	10028				24.6	33
24.62	10028				24.62	23
24.64	10028				24.64	37
24.66	10029				24.66	34
24.68	10021				24.68	32
24.7	10031				24.7	25
24.72	10030				24.72	23
24.74	10025				24.74	30
24.76	10027				24.76	35
24.78	10023				24.78	18
24.8	10028				24.8	23
24.82	10020				24.82	29
24.84	10021				24.84	25
24.86	10025				24.86	23
24.88	10025				24.88	28
24.9	10021				24.9	21
24.92	10027				24.92	20
24.94	10016				24.94	20
24.96	10025				24.96	25
24.98	10020				24.98	31
25	10032				25	20
25.02	10027				25.02	27
25.04	10032				25.04	22
25.06	10028				25.06	27
25.08	10029				25.08	27
25.1	10031				25.1	26
25.12	10032				25.12	17
25.14	10033				25.14	25
25.16	10036				25.16	28
25.18	10017				25.18	26
25.2	10034				25.2	24
25.22	10024				25.22	34
25.24	10029				25.24	20
25.26	10026				25.26	37
25.28	10044				25.28	24
25.3	10034				25.3	28
25.32	10028				25.32	26
25.34	10035				25.34	33
25.36	10034				25.36	34
25.38	10041				25.38	40
25.4	10043				25.4	30
25.42	10056				25.42	52
25.44	10049				25.44	35
25.46	10041				25.46	38
25.48	10053				25.48	39
25.5	10061				25.5	59
25.52	10062				25.52	43
25.54	10072				25.54	52
25.56	10060				25.56	49
25.58	10065				25.58	55
25.6	10070				25.6	55
25.62	10052				25.62	53
25.64	10068				25.64	52
25.66	10073				25.66	71
25.68	10056				25.68	45
25.7	10074				25.7	68
25.72	10068				25.72	56
25.74	10049				25.74	32
25.76	10063				25.76	42
25.78	10058				25.78	39
25.8	10058				25.8	38
25.82	10047				25.82	39
25.84	10042				25.84	37
25.86	10046				25.86	46
25.88	10035				25.88	23
25.9	10040				25.9	23
25.92	10041				25.92	39
25.94	10044				25.94	31
25.96	10043				25.96	31
25.98	10041				25.98	30
26	10051				26	35
26.02	10049				26.02	24
26.04	10043				26.04	28
26.06	10036				26.06	26
26.08	10041				26.08	29
26.1	10047				26.1	29
26.12	10045				26.12	46
26.14	10038				26.14	26
26.16	10042				26.16	33
26.18	10036				26.18	26
26.2	10050				26.2	30
26.22	10048				26.22	32
26.24	10053				26.24	36
26.26	10042				26.26	28
26.28	10043				26.28	36
26.3	10054				26.3	36
26.32	10053				26.32	41
26.34	10052				26.34	32
26.36	10061				26.36	42
26.38	10045				26.38	41
26.4	10053				26.4	40
26.42	10048				26.42	39
26.44	10056				26.44	39
26.46	10059				26.46	36
26.48	10046				26.48	37
26.5	10056				26.5	32
26.52	10048				26.52	45
26.54	10057				26.54	41
26.56	10051				26.56	30
26.58	10050				26.58	34
26.6	10072				26.6	36
26.62	10052				26.62	44
26.64	10080				26.64	42
26.66	10054				26.66	52
26.68	10061				26.68	50
26.7	10074				26.7	52
26.72	10058				26.72	41
26.74	10071				26.74	46
26.76	10065				26.76	43
26.78	10082				26.78	30
26.8	10087				26.8	57
26.82	10071				26.82	44
26.84	10085				26.84	46
26.86	10066				26.86	56
26.88	10100				26.88	55
26.9	10083				26.9	54
26.92	10091				26.92	64
26.94	10090				26.94	59
26.96	10074				26.96	69
26.98	10118				26.98	69
27	10095				27	71
27.02	10089				27.02	67
27.04	10109				27.04	56
27.06	10095				27.06	78
27.08	10103				27.08	79
27.1	10136				27.1	70
27.12	10139				27.12	71
27.14	10123				27.14	74
27.16	10129				27.16	88
27.18	10129				27.18	90
27.2	10135				27.2	91
27.22	10137				27.22	81
27.24	10139				27.24	85
27.26	10138				27.26	82
27.28	10151				27.28	86
27.3	10148				27.3	93
27.32	10133				27.32	90
27.34	10134				27.34	93
27.36	10140				27.36	81
27.38	10152				27.38	107
27.4	10160				27.4	96
27.42	10156				27.42	100
27.44	10163				27.44	129
27.46	10158				27.46	119
27.48	10155				27.48	96
27.5	10189				27.5	102
27.52	10177				27.52	140
27.54	10189				27.54	120
27.56	10199				27.56	122
27.58	10205				27.58	97
27.6	10226				27.6	142
27.62	10245				27.62	164
27.64	10280				27.64	148
27.66	10250				27.66	151
27.68	10290				27.68	170
27.7	10300				27.7	140
27.72	10294				27.72	176
27.74	10335				27.74	165
27.76	10323				27.76	176
27.78	10372				27.78	210
27.8	10396				27.8	210
27.82	10418				27.82	242
27.84	10506				27.84	242
27.86	10518				27.86	261
27.88	10551				27.88	281
27.9	10604				27.9	308
27.92	10648				27.92	302
27.94	10693				27.94	327
27.96	10746				27.96	365
27.98	10755				27.98	403
28	10798				28	446
28.02	10924				28.02	486
28.04	11042				28.04	513
28.06	11115				28.06	541
28.08	11213				28.08	642
28.1	11317				28.1	695
28.12	11362				28.12	739
28.14	11557				28.14	874
28.16	11682				28.16	969
28.18	11837				28.18	1188
28.2	12040				28.2	1358
28.22	12300				28.22	1683
28.24	12524				28.24	1865
28.26	12851				28.26	2206
28.28	13169				28.28	2476
28.3	13590				28.3	2820
28.32	13728				28.32	3061
28.34	13902				28.34	3453
28.36	14148				28.36	3699
28.38	14305				28.38	3746
28.4	14352				28.4	3986
28.42	14530				28.42	4053
28.44	14536				28.44	4097
28.46	14410				28.46	4118
28.48	14295				28.48	4100
28.5	14033				28.5	3934
28.52	13771				28.52	3617
28.54	13433				28.54	3265
28.56	13036				28.56	2945
28.58	12579				28.58	2631
28.6	12188				28.6	2225
28.62	11856				28.62	1775
28.64	11490				28.64	1460
28.66	11177				28.66	1219
28.68	10977				28.68	971
28.7	10832				28.7	758
28.72	10648				28.72	654
28.74	10574				28.74	554
28.76	10488				28.76	475
28.78	10475				28.78	428
28.8	10428				28.8	356
28.82	10391				28.82	344
28.84	10357				28.84	307
28.86	10330				28.86	256
28.88	10285				28.88	246
28.9	10290				28.9	251
28.92	10289				28.92	222
28.94	10240				28.94	187
28.96	10237				28.96	205
28.98	10216				28.98	156
29	10201				29	171
29.02	10195				29.02	164
29.04	10183				29.04	149
29.06	10205				29.06	136
29.08	10181				29.08	139
29.1	10135				29.1	115
29.12	10156				29.12	155
29.14	10135				29.14	106
29.16	10119				29.16	115
29.18	10113				29.18	98
29.2	10127				29.2	92
29.22	10125				29.22	106
29.24	10125				29.24	99
29.26	10104				29.26	79
29.28	10104				29.28	78
29.3	10112				29.3	82
29.32	10101				29.32	73
29.34	10110				29.34	65
29.36	10091				29.36	52
29.38	10090				29.38	58
29.4	10103				29.4	60
29.42	10087				29.42	62
29.44	10069				29.44	49
29.46	10081				29.46	61
29.48	10077				29.48	60
29.5	10057				29.5	56
29.52	10055				29.52	47
29.54	10090				29.54	52
29.56	10056				29.56	35
29.58	10075				29.58	45
29.6	10069				29.6	46
29.62	10050				29.62	49
29.64	10069				29.64	54
29.66	10057				29.66	38
29.68	10053				29.68	53
29.7	10061				29.7	37
29.72	10047				29.72	54
29.74	10063				29.74	37
29.76	10055				29.76	38
29.78	10050				29.78	36
29.8	10051				29.8	44
29.82	10049				29.82	32
29.84	10041				29.84	38
29.86	10044				29.86	49
29.88	10039				29.88	45
29.9	10037				29.9	32
29.92	10048				29.92	37
29.94	10052				29.94	40
29.96	10036				29.96	26
29.98	10026				29.98	22
30	10036				30	28
30.02	10033				30.02	41
30.04	10038				30.04	29
30.06	10045				30.06	36
30.08	10022				30.08	35
30.1	10040				30.1	21
30.12	10037				30.12	35
30.14	10030				30.14	34
30.16	10023				30.16	20
30.18	10035				30.18	30
30.2	10028				30.2	27
30.22	10034				30.22	33
30.24	10033				30.24	25
30.26	10025				30.26	25
30.28	10028				30.28	20
30.3	10036				30.3	27
30.32	10028				30.32	29
30.34	10039				30.34	19
30.36	10039				30.36	31
30.38	10029				30.38	19
30.4	10035				30.4	20
30.42	10028				30.42	22
30.44	10033				30.44	28
30.46	10016				30.46	26
30.48	10029				30.48	28
30.5	10026				30.5	19
30.52	10024				30.52	23
30.54	10031				30.54	28
30.56	10029				30.56	22
30.58	10043				30.58	17
30.6	10028				30.6	27
30.62	10032				30.62	27
30.64	10032				30.64	33
30.66	10036				30.66	22
30.68	10039				30.68	33
30.7	10038				30.7	35
30.72	10035				30.72	31
30.74	10041				30.74	42
30.76	10028				30.76	37
30.78	10032				30.78	45
30.8	10038				30.8	37
30.82	10043				30.82	43
30.84	10045				30.84	40
30.86	10045				30.86	23
30.88	10047				30.88	49
30.9	10039				30.9	42
30.92	10046				30.92	41
30.94	10031				30.94	48
30.96	10034				30.96	27
30.98	10039				30.98	29
31	10038				31	35
31.02	10030				31.02	29
31.04	10032				31.04	36
31.06	10040				31.06	27
31.08	10032				31.08	31
31.1	10029				31.1	30
31.12	10024				31.12	27
31.14	10026				31.14	25
31.16	10033				31.16	23
31.18	10025				31.18	27
31.2	10028				31.2	25
31.22	10024				31.22	35
31.24	10023				31.24	23
31.26	10017				31.26	28
31.28	10017				31.28	24
31.3	10028				31.3	15
31.32	10021				31.32	22
31.34	10024				31.34	25
31.36	10021				31.36	19
31.38	10029				31.38	22
31.4	10024				31.4	22
31.42	10028				31.42	26
31.44	10024				31.44	19
31.46	10031				31.46	18
31.48	10031				31.48	25
31.5	10029				31.5	31
31.52	10031				31.52	23
31.54	10026				31.54	29
31.56	10033				31.56	29
31.58	10037				31.58	25
31.6	10055				31.6	30
31.62	10043				31.62	36
31.64	10044				31.64	48
31.66	10035				31.66	45
31.68	10047				31.68	43
31.7	10050				31.7	44
31.72	10040				31.72	46
31.74	10041				31.74	59
31.76	10048				31.76	57
31.78	10046				31.78	55
31.8	10044				31.8	52
31.82	10056				31.82	64
31.84	10050				31.84	49
31.86	10045				31.86	47
31.88	10038				31.88	53
31.9	10056				31.9	34
31.92	10059				31.92	51
31.94	10045				31.94	47
31.96	10035				31.96	39
31.98	10034				31.98	43
32	10026				32	33
32.02	10033				32.02	26
32.04	10031				32.04	23
32.06	10024				32.06	26
32.08	10031				32.08	30
32.1	10017				32.1	20
32.12	10024				32.12	11
32.14	10023				32.14	21
32.16	10026				32.16	22
32.18	10020				32.18	14
32.2	10017				32.2	18
32.22	10019				32.22	20
32.24	10028				32.24	18
32.26	10021				32.26	17
32.28	10021				32.28	19
32.3	10023				32.3	16
32.32	10027				32.32	24
32.34	10037				32.34	16
32.36	10022				32.36	22
32.38	10031				32.38	26
32.4	10032				32.4	20
32.42	10030				32.42	15
32.44	10027				32.44	15
32.46	10028				32.46	12
32.48	10030				32.48	17
32.5	10033				32.5	23
32.52	10037				32.52	20
32.54	10036				32.54	21
32.56	10029				32.56	13
32.58	10031				32.58	17
32.6	10028				32.6	18
32.62	10031				32.62	10
32.64	10036				32.64	24
32.66	10033				32.66	16
32.68	10049				32.68	19
32.7	10027				32.7	19
32.72	10028				32.72	13
32.74	10039				32.74	19
32.76	10033				32.76	15
32.78	10031				32.78	20
32.8	10031				32.8	15
32.82	10036				32.82	12
32.84	10032				32.84	23
32.86	10033				32.86	16
32.88	10030				32.88	13
32.9	10026				32.9	12
32.92	10026				32.92	11
32.94	10027				32.94	19
32.96	10021				32.96	15
32.98	10024				32.98	9
33	10021				33	17
33.02	10020				33.02	22
33.04	10022				33.04	14
33.06	10011				33.06	14
33.08	10019				33.08	21
33.1	10019				33.1	27
33.12	10019				33.12	16
33.14	10026				33.14	14
33.16	10015				33.16	13
33.18	10020				33.18	19
33.2	10020				33.2	15
33.22	10016				33.22	12
33.24	10015				33.24	20
33.26	10015				33.26	17
33.28	10015				33.28	19
33.3	10023				33.3	14
33.32	10019				33.32	23
33.34	10023				33.34	22
33.36	10024				33.36	14
33.38	10017				33.38	16
33.4	10016				33.4	18
33.42	10016				33.42	22
33.44	10022				33.44	11
33.46	10014				33.46	14
33.48	10022				33.48	14
33.5	10018				33.5	16
33.52	10019				33.52	13
33.54	10014				33.54	24
33.56	10011				33.56	25
33.58	10014				33.58	13
33.6	10015				33.6	18
33.62	10021				33.62	24
33.64	10014				33.64	9
33.66	10014				33.66	24
33.68	10014				33.68	10
33.7	10011				33.7	15
33.72	10022				33.72	18
33.74	10013				33.74	21
33.76	10016				33.76	16
33.78	10014				33.78	22
33.8	10019				33.8	19
33.82	10014				33.82	30
33.84	10017				33.84	15
33.86	10018				33.86	12
33.88	10018				33.88	17
33.9	10015				33.9	17
33.92	10015				33.92	22
33.94	10016				33.94	15
33.96	10016				33.96	15
33.98	10013				33.98	16
34	10018				34	13
34.02	10023				34.02	20
34.04	10019				34.04	19
34.06	10016				34.06	22
34.08	10023				34.08	19
34.1	10022				34.1	17
34.12	10021				34.12	16
34.14	10011				34.14	21
34.16	10015				34.16	17
34.18	10008				34.18	15
34.2	10010				34.2	14
34.22	10022				34.22	11
34.24	10016				34.24	17
34.26	10014				34.26	22
34.28	10016				34.28	15
34.3	10014				34.3	14
34.32	10016				34.32	13
34.34	10015				34.34	13
34.36	10017				34.36	14
34.38	10014				34.38	14
34.4	10009				34.4	18
34.42	10010				34.42	10
34.44	10018				34.44	16
34.46	10018				34.46	20
34.48	10018				34.48	19
34.5	10013				34.5	23
34.52	10022				34.52	18
34.54	10017				34.54	10
34.56	10009				34.56	21
34.58	10012				34.58	16
34.6	10019				34.6	22
34.62	10024				34.62	25
34.64	10014				34.64	24
34.66	10023				34.66	29
34.68	10030				34.68	22
34.7	10034				34.7	19
34.72	10020				34.72	29
34.74	10042				34.74	46
34.76	10045				34.76	39
34.78	10038				34.78	58
34.8	10046				34.8	58
34.82	10051				34.82	65
34.84	10068				34.84	57
34.86	10041				34.86	68
34.88	10080				34.88	72
34.9	10060				34.9	88
34.92	10083				34.92	91
34.94	10084				34.94	90
34.96	10080				34.96	93
34.98	10091				34.98	70
35	10080				35	81
35.02	10068				35.02	79
35.04	10095				35.04	87
35.06	10072				35.06	69
35.08	10059				35.08	65
35.1	10064				35.1	56
35.12	10054				35.12	41
35.14	10039				35.14	54
35.16	10044				35.16	50
35.18	10037				35.18	38
35.2	10029				35.2	13
35.22	10018				35.22	28
35.24	10023				35.24	14
35.26	10014				35.26	22
35.28	10012				35.28	23
35.3	10018				35.3	20
35.32	10023				35.32	21
35.34	10025				35.34	16
35.36	10025				35.36	13
35.38	10017				35.38	15
35.4	10018				35.4	12
35.42	10004				35.42	26
35.44	10018				35.44	10
35.46	10020				35.46	11
35.48	10022				35.48	18
35.5	10018				35.5	14
35.52	10013				35.52	12
35.54	10012				35.54	16
35.56	10010				35.56	13
35.58	10017				35.58	14
35.6	10023				35.6	16
35.62	10015				35.62	19
35.64	10023				35.64	10
35.66	10013				35.66	13
35.68	10010				35.68	11
35.7	10011				35.7	16
35.72	10011				35.72	18
35.74	10012				35.74	17
35.76	10020				35.76	15
35.78	10016				35.78	19
35.8	10018				35.8	7
35.82	10018				35.82	6
35.84	10012				35.84	8
35.86	10013				35.86	15
35.88	10020				35.88	13
35.9	10023				35.9	15
35.92	10017				35.92	8
35.94	10012				35.94	15
35.96	10015				35.96	11
35.98	10016				35.98	15
36	10007				36	19
36.02	10015				36.02	9
36.04	10011				36.04	11
36.06	10008				36.06	15
36.08	10017				36.08	10
36.1	10013				36.1	11
36.12	10012				36.12	8
36.14	10015				36.14	19
36.16	10016				36.16	16
36.18	10020				36.18	12
36.2	10012				36.2	10
36.22	10013				36.22	16
36.24	10016				36.24	5
36.26	10010				36.26	14
36.28	10010				36.28	13
36.3	10011				36.3	8
36.32	10017				36.32	12
36.34	10017				36.34	12
36.36	10014				36.36	11
36.38	10016				36.38	8
36.4	10018				36.4	22
36.42	10010				36.42	14
36.44	10013				36.44	12
36.46	10019				36.46	13
36.48	10012				36.48	15
36.5	10016				36.5	11
36.52	10014				36.52	11
36.54	10013				36.54	15
36.56	10016				36.56	15
36.58	10014				36.58	10
36.6	10013				36.6	18
36.62	10019				36.62	7
36.64	10015				36.64	13
36.66	10010				36.66	13
36.68	10018				36.68	19
36.7	10016				36.7	19
36.72	10012				36.72	11
36.74	10014				36.74	15
36.76	10009				36.76	10
36.78	10016				36.78	16
36.8	10008				36.8	14
36.82	10005				36.82	16
36.84	10013				36.84	10
36.86	10012				36.86	13
36.88	10017				36.88	8
36.9	10013				36.9	15
36.92	10017				36.92	14
36.94	10016				36.94	18
36.96	10021				36.96	9
36.98	10018				36.98	15
37	10020				37	12
37.02	10010				37.02	11
37.04	10008				37.04	14
37.06	10014				37.06	15
37.08	10021				37.08	18
37.1	10019				37.1	6
37.12	10011				37.12	17
37.14	10015				37.14	9
37.16	10022				37.16	15
37.18	10019				37.18	11
37.2	10013				37.2	11
37.22	10019				37.22	18
37.24	10014				37.24	22
37.26	10022				37.26	9
37.28	10019				37.28	8
37.3	10015				37.3	14
37.32	10017				37.32	14
37.34	10021				37.34	8
37.36	10018				37.36	17
37.38	10016				37.38	10
37.4	10028				37.4	11
37.42	10022				37.42	15
37.44	10022				37.44	13
37.46	10019				37.46	15
37.48	10021				37.48	6
37.5	10020				37.5	9
37.52	10022				37.52	12
37.54	10027				37.54	12
37.56	10021				37.56	16
37.58	10015				37.58	11
37.6	10019				37.6	13
37.62	10017				37.62	26
37.64	10018				37.64	10
37.66	10024				37.66	13
37.68	10024				37.68	11
37.7	10021				37.7	13
37.72	10012				37.72	12
37.74	10016				37.74	15
37.76	10020				37.76	16
37.78	10025				37.78	18
37.8	10019				37.8	15
37.82	10026				37.82	11
37.84	10014				37.84	8
37.86	10013				37.86	16
37.88	10018				37.88	9
37.9	10020				37.9	12
37.92	10009				37.92	17
37.94	10016				37.94	13
37.96	10015				37.96	22
37.98	10022				37.98	14
38	10023				38	12
38.02	10011				38.02	12
38.04	10010				38.04	18
38.06	10016				38.06	16
38.08	10018				38.08	18
38.1	10018				38.1	9
38.12	10011				38.12	19
38.14	10017				38.14	10
38.16	10011				38.16	15
38.18	10009				38.18	16
38.2	10014				38.2	17
38.22	10017				38.22	13
38.24	10012				38.24	16
38.26	10009				38.26	13
38.28	10012				38.28	13
38.3	10013				38.3	12
38.32	10017				38.32	15
38.34	10012				38.34	17
38.36	10019				38.36	20
38.38	10016				38.38	19
38.4	10019				38.4	9
38.42	10022				38.42	17
38.44	10019				38.44	19
38.46	10026				38.46	12
38.48	10024				38.48	17
38.5	10014				38.5	18
38.52	10016				38.52	12
38.54	10015				38.54	19
38.56	10018				38.56	25
38.58	10015				38.58	18
38.6	10022				38.6	18
38.62	10024				38.62	14
38.64	10030				38.64	20
38.66	10035				38.66	24
38.68	10021				38.68	15
38.7	10035				38.7	21
38.72	10027				38.72	26
38.74	10027				38.74	26
38.76	10030				38.76	26
38.78	10031				38.78	30
38.8	10024				38.8	23
38.82	10024				38.82	35
38.84	10030				38.84	25
38.86	10035				38.86	22
38.88	10029				38.88	21
38.9	10027				38.9	24
38.92	10019				38.92	29
38.94	10018				38.94	25
38.96	10015				38.96	22
38.98	10017				38.98	22
39	10029				39	24
39.02	10018				39.02	22
39.04	10014				39.04	20
39.06	10019				39.06	16
39.08	10016				39.08	21
39.1	10017				39.1	14
39.12	10018				39.12	13
39.14	10017				39.14	18
39.16	10013				39.16	15
39.18	10013				39.18	8
39.2	10019				39.2	20
39.22	10012				39.22	6
39.24	10028				39.24	18
39.26	10022				39.26	16
39.28	10020				39.28	19
39.3	10017				39.3	17
39.32	10012				39.32	20
39.34	10016				39.34	19
39.36	10013				39.36	21
39.38	10021				39.38	19
39.4	10033				39.4	18
39.42	10015				39.42	16
39.44	10019				39.44	12
39.46	10016				39.46	19
39.48	10016				39.48	14
39.5	10021				39.5	13
39.52	10024				39.52	18
39.54	10020				39.54	19
39.56	10015				39.56	22
39.58	10017				39.58	18
39.6	10014				39.6	20
39.62	10017				39.62	14
39.64	10021				39.64	19
39.66	10017				39.66	8
39.68	10023				39.68	14
39.7	10024				39.7	14
39.72	10010				39.72	22
39.74	10014				39.74	17
39.76	10023				39.76	21
39.78	10016				39.78	16
39.8	10023				39.8	18
39.82	10020				39.82	14
39.84	10023				39.84	16
39.86	10015				39.86	21
39.88	10024				39.88	17
39.9	10016				39.9	31
39.92	10020				39.92	15
39.94	10021				39.94	20
39.96	10021				39.96	22
39.98	10033				39.98	21
40	10020				40	20
40.02	10021				40.02	21
40.04	10014				40.04	20
40.06	10021				40.06	20
40.08	10021				40.08	25
40.1	10028				40.1	28
40.12	10022				40.12	20
40.14	10022				40.14	23
40.16	10022				40.16	33
40.18	10016				40.18	22
40.2	10025				40.2	23
40.22	10018				40.22	24
40.24	10032				40.24	20
40.26	10024				40.26	26
40.28	10030				40.28	23
40.3	10025				40.3	27
40.32	10028				40.32	20
40.34	10029				40.34	18
40.36	10020				40.36	21
40.38	10023				40.38	36
40.4	10028				40.4	29
40.42	10038				40.42	34
40.44	10042				40.44	34
40.46	10033				40.46	31
40.48	10034				40.48	45
40.5	10024				40.5	32
40.52	10033				40.52	46
40.54	10031				40.54	30
40.56	10040				40.56	51
40.58	10042				40.58	45
40.6	10041				40.6	36
40.62	10034				40.62	51
40.64	10039				40.64	55
40.66	10040				40.66	55
40.68	10031				40.68	39
40.7	10045				40.7	49
40.72	10041				40.72	53
40.74	10039				40.74	44
40.76	10043				40.76	51
40.78	10029				40.78	39
40.8	10039				40.8	38
40.82	10036				40.82	41
40.84	10031				40.84	25
40.86	10030				40.86	32
40.88	10037				40.88	28
40.9	10039				40.9	33
40.92	10029				40.92	30
40.94	10033				40.94	31
40.96	10035				40.96	30
40.98	10025				40.98	16
41	10030				41	32
41.02	10031				41.02	33
41.04	10022				41.04	29
41.06	10043				41.06	34
41.08	10033				41.08	32
41.1	10033				41.1	41
41.12	10034				41.12	33
41.14	10037				41.14	31
41.16	10045				41.16	41
41.18	10055				41.18	38
41.2	10030				41.2	31
41.22	10026				41.22	34
41.24	10042				41.24	33
41.26	10033				41.26	31
41.28	10031				41.28	41
41.3	10037				41.3	44
41.32	10041				41.32	33
41.34	10038				41.34	32
41.36	10042				41.36	47
41.38	10039				41.38	32
41.4	10038				41.4	30
41.42	10046				41.42	36
41.44	10042				41.44	35
41.46	10035				41.46	27
41.48	10046				41.48	33
41.5	10033				41.5	33
41.52	10033				41.52	41
41.54	10034				41.54	24
41.56	10036				41.56	37
41.58	10047				41.58	40
41.6	10043				41.6	34
41.62	10043				41.62	38
41.64	10031				41.64	34
41.66	10047				41.66	37
41.68	10040				41.68	36
41.7	10040				41.7	38
41.72	10035				41.72	37
41.74	10042				41.74	38
41.76	10044				41.76	31
41.78	10038				41.78	31
41.8	10041				41.8	32
41.82	10048				41.82	38
41.84	10036				41.84	28
41.86	10046				41.86	36
41.88	10026				41.88	46
41.9	10050				41.9	38
41.92	10049				41.92	48
41.94	10059				41.94	33
[truncated: 903 more rows]
