# Supplementary material for: A bioinspired flexible neuromuscular system based thermal-annealing-free perovskite with passivation
Source: Nat Commun. 2022 Dec 2;13:7427. doi: 10.1038/s41467-022-35092-w (PMC9718817; doi:10.1038/s41467-022-35092-w)
Supplement: Supplementary file 6 — Source Data [file 41467_2022_35092_MOESM6_ESM.zip › fig1f.txt]

	MAPbI3	PEAI+MAPbI3
Time(ns)	Intensity(a.u.)
3.02734	2	11
3.07617	2	11
3.125	2	6
3.17383	4	13
3.22266	3	8
3.27148	2	17
3.32031	1	14
3.36914	3	11
3.41797	3	11
3.4668	2	8
3.51563	3	11
3.56445	2	10
3.61328	2	9
3.66211	3	8
3.71094	0	7
3.75977	4	13
3.80859	1	9
3.85742	2	7
3.90625	3	11
3.95508	1	8
4.00391	5	9
4.05273	2	9
4.10156	3	7
4.15039	2	9
4.19922	5	11
4.24805	7	10
4.29688	4	12
4.3457	4	10
4.39453	2	8
4.44336	2	7
4.49219	2	12
4.54102	1	14
4.58984	5	11
4.63867	0	13
4.6875	2	13
4.73633	1	11
4.78516	4	11
4.83398	2	8
4.88281	4	10
4.93164	2	14
4.98047	0	5
5.0293	5	9
5.07813	2	10
5.12695	5	11
5.17578	0	7
5.22461	1	14
5.27344	2	15
5.32227	5	9
5.37109	2	9
5.41992	2	8
5.46875	4	10
5.51758	2	13
5.56641	1	11
5.61523	3	6
5.66406	1	7
5.71289	4	13
5.76172	2	12
5.81055	3	10
5.85938	2	12
5.9082	5	8
5.95703	2	16
6.00586	1	7
6.05469	1	6
6.10352	4	13
6.15234	2	6
6.20117	0	7
6.25	1	12
6.29883	2	14
6.34766	1	14
6.39648	7	4
6.44531	4	4
6.49414	6	11
6.54297	6	17
6.5918	9	11
6.64063	7	20
6.68945	13	16
6.73828	24	23
6.78711	22	21
6.83594	30	34
6.88477	30	42
6.93359	41	50
6.98242	79	78
7.03125	122	108
7.08008	191	179
7.12891	294	261
7.17773	403	368
7.22656	601	528
7.27539	846	638
7.32422	1026	874
7.37305	1209	995
7.42188	1452	1234
7.4707	1543	1322
7.51953	1674	1375
7.56836	1723	1595
7.61719	1832	1668
7.66602	1866	1744
7.71484	1962	1861
7.76367	1936	1853
7.8125	2000	1916
7.86133	1976	2000
7.91016	1881	1981
7.95898	1936	1965
8.00781	1858	1992
8.05664	1776	1882
8.10547	1832	1922
8.1543	1715	1896
8.20313	1646	1874
8.25195	1627	1872
8.30078	1574	1778
8.34961	1490	1792
8.39844	1405	1720
8.44727	1427	1742
8.49609	1375	1743
8.54492	1235	1623
8.59375	1245	1603
8.64258	1193	1575
8.69141	1198	1577
8.74023	1142	1445
8.78906	1102	1470
8.83789	990	1507
8.88672	978	1544
8.93555	965	1407
8.98438	983	1364
9.0332	917	1374
9.08203	916	1419
9.13086	858	1356
9.17969	891	1354
9.22852	778	1299
9.27734	806	1303
9.32617	789	1219
9.375	695	1267
9.42383	756	1205
9.47266	743	1247
9.52148	711	1249
9.57031	664	1238
9.61914	636	1215
9.66797	637	1224
9.7168	635	1201
9.76563	596	1173
9.81445	616	1134
9.86328	595	1167
9.91211	580	1166
9.96094	587	1128
10.00977	520	1153
10.05859	499	1164
10.10742	514	1121
10.15625	515	1101
10.20508	507	1109
10.25391	528	1056
10.30273	505	1081
10.35156	513	1081
10.40039	508	1016
10.44922	463	1092
10.49805	435	1105
10.54688	448	1022
10.5957	447	1080
10.64453	472	1011
10.69336	453	993
10.74219	425	1004
10.79102	370	1054
10.83984	453	988
10.88867	402	948
10.9375	417	989
10.98633	384	957
11.03516	356	990
11.08398	327	921
11.13281	379	979
11.18164	344	954
11.23047	334	952
11.2793	357	952
11.32813	312	931
11.37695	357	825
11.42578	346	945
11.47461	351	847
11.52344	331	864
11.57227	298	930
11.62109	325	902
11.66992	289	894
11.71875	323	846
11.76758	253	893
11.81641	298	806
11.86523	279	841
11.91406	255	808
11.96289	295	806
12.01172	274	801
12.06055	267	754
12.10938	222	761
12.1582	241	795
12.20703	241	763
12.25586	242	665
12.30469	222	696
12.35352	275	785
12.40234	218	755
12.45117	242	704
12.5	231	764
12.54883	224	749
12.59766	239	684
12.64648	203	703
12.69531	207	713
12.74414	200	687
12.79297	200	671
12.8418	201	717
12.89063	201	627
12.93945	193	646
12.98828	179	591
13.03711	218	680
13.08594	213	686
13.13477	199	652
13.18359	163	633
13.23242	209	693
13.28125	205	650
13.33008	163	602
13.37891	188	669
13.42773	199	661
13.47656	163	646
13.52539	167	634
13.57422	184	568
13.62305	182	613
13.67188	172	602
13.7207	151	654
13.76953	144	607
13.81836	182	615
13.86719	162	636
13.91602	177	630
13.96484	153	631
14.01367	174	630
14.0625	149	565
14.11133	161	608
14.16016	152	536
14.20898	143	569
14.25781	145	547
14.30664	151	601
14.35547	128	556
14.4043	150	531
14.45313	149	559
14.50195	126	563
14.55078	135	551
14.59961	138	531
14.64844	150	532
14.69727	147	534
14.74609	128	511
14.79492	153	531
14.84375	122	566
14.89258	114	535
14.94141	122	495
14.99023	108	517
15.03906	132	525
15.08789	110	498
15.13672	111	486
15.18555	133	490
15.23438	110	494
15.2832	136	474
15.33203	111	433
15.38086	119	447
15.42969	110	440
15.47852	96	456
15.52734	95	464
15.57617	110	475
15.625	95	472
15.67383	107	469
15.72266	116	505
15.77148	95	440
15.82031	99	458
15.86914	111	450
15.91797	89	452
15.9668	97	458
16.01563	102	474
16.06445	87	434
16.11328	89	437
16.16211	109	433
16.21094	93	432
16.25977	91	471
16.30859	104	399
16.35742	104	493
16.40625	87	409
16.45508	88	483
16.50391	113	458
16.55273	78	404
16.60156	91	416
16.65039	95	399
16.69922	94	419
16.74805	94	461
16.79688	98	434
16.8457	102	419
16.89453	95	437
16.94336	79	466
16.99219	94	431
17.04102	82	414
17.08984	93	403
17.13867	73	416
17.1875	78	379
17.23633	72	382
17.28516	81	381
17.33398	76	401
17.38281	89	412
17.43164	69	372
17.48047	82	368
17.5293	63	383
17.57813	71	386
17.62695	71	374
17.67578	72	373
17.72461	69	376
17.77344	80	389
17.82227	87	344
17.87109	78	347
17.91992	69	339
17.96875	69	330
18.01758	53	349
18.06641	66	355
18.11523	76	334
18.16406	66	342
18.21289	79	328
18.26172	67	348
18.31055	61	306
18.35938	67	331
18.4082	64	321
18.45703	72	307
18.50586	66	342
18.55469	56	325
18.60352	50	313
18.65234	42	322
18.70117	55	295
18.75	62	323
18.79883	56	301
18.84766	51	323
18.89648	49	293
18.94531	63	287
18.99414	64	305
19.04297	66	350
19.0918	61	354
19.14063	55	335
19.18945	61	298
19.23828	50	276
19.28711	51	319
19.33594	59	313
19.38477	59	309
19.43359	39	327
19.48242	59	301
19.53125	50	300
19.58008	60	294
19.62891	62	292
19.67773	59	294
19.72656	47	275
19.77539	49	318
19.82422	53	305
19.87305	46	291
19.92188	48	311
19.9707	49	271
20.01953	55	286
20.06836	60	288
20.11719	55	290
20.16602	52	323
20.21484	58	276
20.26367	47	303
20.3125	46	289
20.36133	40	305
20.41016	47	274
20.45898	45	287
20.50781	48	278
20.55664	40	293
20.60547	51	271
20.6543	43	279
20.70313	54	277
20.75195	39	246
20.80078	34	264
20.84961	48	256
20.89844	39	262
20.94727	45	249
20.99609	51	260
21.04492	47	256
21.09375	56	244
21.14258	37	243
21.19141	39	247
21.24023	37	229
21.28906	32	261
21.33789	53	227
21.38672	34	227
21.43555	34	249
21.48438	34	243
21.5332	35	247
21.58203	40	238
21.63086	43	249
21.67969	40	252
21.72852	37	224
21.77734	38	234
21.82617	34	236
21.875	33	248
21.92383	37	223
21.97266	45	233
22.02148	38	249
22.07031	38	220
22.11914	41	204
22.16797	47	234
22.2168	42	224
22.26563	26	249
22.31445	44	233
22.36328	39	230
22.41211	39	216
22.46094	29	226
22.50977	41	223
22.55859	34	227
22.60742	28	228
22.65625	35	219
22.70508	52	216
22.75391	43	221
22.80273	40	201
22.85156	39	230
22.90039	34	254
22.94922	41	249
22.99805	24	233
23.04688	33	203
23.0957	30	229
23.14453	33	203
23.19336	34	203
23.24219	37	215
23.29102	37	206
23.33984	22	214
23.38867	36	187
23.4375	28	211
23.48633	35	180
23.53516	30	188
23.58398	28	199
23.63281	33	186
23.68164	34	183
23.73047	30	183
23.7793	30	191
23.82813	32	188
23.87695	35	198
23.92578	33	200
23.97461	32	198
24.02344	26	201
24.07227	31	171
24.12109	24	204
24.16992	23	177
24.21875	25	183
24.26758	25	181
24.31641	25	187
24.36523	33	206
24.41406	25	181
24.46289	28	177
24.51172	30	170
24.56055	19	182
24.60938	26	185
24.6582	30	202
24.70703	26	176
24.75586	32	185
24.80469	42	197
24.85352	25	183
24.90234	34	187
24.95117	42	187
25	27	211
25.04883	33	162
25.09766	31	192
25.14648	25	174
25.19531	40	158
25.24414	25	178
25.29297	34	149
25.3418	29	189
25.39063	30	181
25.43945	23	182
25.48828	23	183
25.53711	31	205
25.58594	21	178
25.63477	37	172
25.68359	33	162
25.73242	34	168
25.78125	27	172
25.83008	21	163
25.87891	29	158
25.92773	34	188
25.97656	28	153
26.02539	30	164
26.07422	27	147
26.12305	19	175
26.17188	25	175
26.2207	23	164
26.26953	21	158
26.31836	23	185
26.36719	30	147
26.41602	19	171
26.46484	23	173
26.51367	14	156
26.5625	22	135
26.61133	21	157
26.66016	20	141
26.70898	12	163
26.75781	23	154
26.80664	25	144
26.85547	23	168
26.9043	23	154
26.95313	21	129
27.00195	20	142
27.05078	26	128
27.09961	22	130
27.14844	26	126
27.19727	20	160
27.24609	25	144
27.29492	26	142
27.34375	20	144
27.39258	20	142
27.44141	17	147
27.49023	18	116
27.53906	23	138
27.58789	18	155
27.63672	17	142
27.68555	16	131
27.73438	23	118
27.7832	25	170
27.83203	20	156
27.88086	27	144
27.92969	23	154
27.97852	27	145
28.02734	18	134
28.07617	18	136
28.125	17	150
28.17383	20	110
28.22266	15	134
28.27148	18	140
28.32031	18	155
28.36914	19	150
28.41797	15	142
28.4668	19	136
28.51563	22	149
28.56445	18	144
28.61328	22	132
28.66211	24	142
28.71094	18	144
28.75977	25	151
28.80859	19	131
28.85742	21	130
28.90625	21	156
28.95508	24	141
29.00391	24	135
29.05273	19	127
29.10156	15	150
29.15039	15	130
29.19922	22	118
29.24805	22	133
29.29688	14	129
29.3457	16	125
29.39453	18	135
29.44336	10	123
29.49219	12	123
29.54102	14	140
29.58984	20	121
29.63867	17	110
29.6875	25	112
29.73633	17	126
29.78516	21	111
29.83398	20	109
29.88281	18	130
29.93164	23	129
29.98047	18	109
30.0293	17	128
30.07813	18	121
30.12695	21	115
30.17578	22	117
30.22461	10	129
30.27344	23	97
30.32227	16	109
30.37109	26	112
30.41992	17	125
30.46875	17	120
30.51758	18	121
30.56641	18	129
30.61523	15	115
30.66406	17	131
30.71289	17	98
30.76172	17	121
30.81055	16	118
30.85938	19	121
30.9082	21	117
30.95703	13	125
31.00586	15	101
31.05469	16	125
31.10352	17	128
31.15234	21	110
31.20117	18	105
31.25	20	113
31.29883	17	118
31.34766	27	121
31.39648	18	120
31.44531	18	130
31.49414	18	103
31.54297	11	118
31.5918	13	109
31.64063	19	100
31.68945	23	110
31.73828	23	98
31.78711	15	121
31.83594	15	139
31.88477	19	122
31.93359	15	136
31.98242	13	122
32.03125	13	132
32.08008	19	111
32.12891	8	102
32.17773	13	101
32.22656	8	89
32.27539	13	122
32.32422	16	114
32.37305	16	90
32.42188	11	93
32.4707	16	101
32.51953	18	87
32.56836	16	91
32.61719	18	95
32.66602	12	79
32.71484	9	114
32.76367	7	90
32.8125	14	111
32.86133	16	93
32.91016	11	115
32.95898	8	112
33.00781	12	101
33.05664	20	96
33.10547	20	94
33.1543	22	86
33.20313	20	87
33.25195	13	109
33.30078	12	101
33.34961	9	99
33.39844	9	117
33.44727	16	117
33.49609	17	102
33.54492	12	116
33.59375	18	101
33.64258	11	119
33.69141	11	93
33.74023	11	82
33.78906	16	105
33.83789	16	95
33.88672	14	89
33.93555	17	102
33.98438	23	115
34.0332	11	82
34.08203	13	94
34.13086	13	122
34.17969	23	86
34.22852	10	108
34.27734	7	94
34.32617	12	104
34.375	13	101
34.42383	12	96
34.47266	10	106
34.52148	14	104
34.57031	11	85
34.61914	18	98
34.66797	9	81
34.7168	14	106
34.76563	18	109
34.81445	18	106
34.86328	9	90
34.91211	12	82
34.96094	14	70
35.00977	12	71
35.05859	14	95
35.10742	11	86
35.15625	10	96
35.20508	10	95
35.25391	13	93
35.30273	10	100
35.35156	14	84
35.40039	13	97
35.44922	9	89
35.49805	12	91
35.54688	11	95
35.5957	11	76
35.64453	10	80
35.69336	8	90
35.74219	15	71
35.79102	10	99
35.83984	15	81
35.88867	12	69
35.9375	14	92
35.98633	11	78
36.03516	11	78
36.08398	14	90
36.13281	10	91
36.18164	12	93
36.23047	11	89
36.2793	17	96
36.32813	11	79
36.37695	15	79
36.42578	12	84
36.47461	15	79
36.52344	15	78
36.57227	13	99
36.62109	10	86
36.66992	7	98
36.71875	14	90
36.76758	17	85
36.81641	8	79
36.86523	13	66
36.91406	16	80
36.96289	11	84
37.01172	11	87
37.06055	14	84
37.10938	10	82
37.1582	9	70
37.20703	14	79
37.25586	11	73
37.30469	9	80
37.35352	8	88
37.40234	7	82
37.45117	15	98
37.5	10	87
37.54883	16	81
37.59766	9	94
37.64648	10	87
37.69531	8	78
37.74414	14	90
37.79297	6	82
37.8418	6	79
37.89063	11	90
37.93945	15	75
37.98828	7	65
38.03711	12	80
38.08594	12	82
38.13477	10	85
38.18359	8	84
38.23242	8	82
38.28125	6	85
38.33008	8	71
38.37891	12	75
38.42773	13	82
38.47656	10	80
38.52539	10	76
38.57422	8	60
38.62305	6	73
38.67188	4	68
38.7207	7	72
38.76953	8	86
38.81836	11	56
38.86719	9	66
38.91602	12	59
38.96484	14	73
39.01367	19	65
39.0625	13	86
39.11133	7	86
39.16016	17	78
39.20898	5	88
39.25781	9	77
39.30664	7	68
39.35547	12	68
39.4043	6	61
39.45313	11	68
39.50195	10	70
39.55078	16	74
39.59961	11	67
39.64844	9	85
39.69727	12	75
39.74609	10	70
39.79492	9	65
39.84375	5	67
39.89258	9	61
39.94141	12	76
39.99023	6	52
40.03906	9	74
40.08789	9	86
40.13672	7	69
40.18555	9	61
40.23438	8	71
40.2832	12	58
40.33203	14	59
40.38086	11	70
40.42969	9	58
40.47852	6	71
40.52734	10	79
40.57617	7	62
40.625	5	71
40.67383	10	66
40.72266	9	65
40.77148	10	76
40.82031	5	54
40.86914	12	68
40.91797	10	70
40.9668	10	58
41.01563	6	92
41.06445	8	77
41.11328	12	60
41.16211	8	80
41.21094	4	71
41.25977	6	76
41.30859	11	71
41.35742	6	56
41.40625	7	80
41.45508	5	58
41.50391	9	66
41.55273	8	62
41.60156	11	56
41.65039	12	66
41.69922	10	64
41.74805	13	59
41.79688	10	53
41.8457	7	67
41.89453	9	57
41.94336	6	70
41.99219	6	65
42.04102	10	58
42.08984	11	57
42.13867	10	60
42.1875	7	57
42.23633	10	53
42.28516	12	54
42.33398	9	69
42.38281	9	46
42.43164	6	59
42.48047	7	52
42.5293	6	67
42.57813	7	65
42.62695	6	53
42.67578	5	59
42.72461	7	60
42.77344	11	69
42.82227	6	73
42.87109	3	61
42.91992	5	56
42.96875	10	59
43.01758	9	49
43.06641	9	60
43.11523	8	60
43.16406	8	56
43.21289	8	70
43.26172	8	61
43.31055	9	65
43.35938	14	56
43.4082	4	56
43.45703	8	45
43.50586	4	48
43.55469	12	58
43.60352	8	72
43.65234	5	62
43.70117	6	43
43.75	10	56
43.79883	9	47
43.84766	17	58
43.89648	10	62
43.94531	16	62
43.99414	6	58
44.04297	10	53
44.0918	9	56
44.14063	5	68
44.18945	7	67
44.23828	9	54
44.28711	7	66
44.33594	10	55
44.38477	7	52
44.43359	9	50
44.48242	11	68
44.53125	10	62
44.58008	6	49
44.62891	6	56
44.67773	6	56
44.72656	7	69
44.77539	7	47
44.82422	14	55
44.87305	6	43
44.92188	6	62
44.9707	12	39
45.01953	7	39
45.06836	10	50
45.11719	8	52
45.16602	8	48
45.21484	7	59
45.26367	6	69
45.3125	6	54
45.36133	5	61
45.41016	5	39
45.45898	6	50
45.50781	7	63
45.55664	6	43
45.60547	10	46
45.6543	3	59
45.70313	7	46
45.75195	4	43
45.80078	8	56
45.84961	8	46
45.89844	12	51
45.94727	4	53
45.99609	10	50
46.04492	4	59
46.09375	5	54
46.14258	6	48
46.19141	7	53
46.24023	11	46
46.28906	13	49
46.33789	4	50
46.38672	9	43
46.43555	7	58
46.48438	3	50
46.5332	7	56
46.58203	4	50
46.63086	4	55
46.67969	2	52
46.72852	8	39
46.77734	6	53
46.82617	3	37
46.875	8	61
46.92383	7	56
46.97266	8	44
47.02148	4	64
47.07031	10	55
47.11914	4	43
47.16797	5	51
47.2168	8	46
47.26563	9	57
47.31445	6	48
47.36328	7	51
47.41211	7	41
47.46094	3	56
47.50977	4	54
47.55859	6	42
47.60742	5	41
47.65625	6	46
47.70508	6	52
47.75391	5	59
47.80273	4	53
47.85156	3	53
47.90039	6	43
47.94922	4	57
47.99805	8	56
48.04688	9	45
48.0957	8	50
48.14453	7	48
48.19336	7	51
48.24219	4	44
48.29102	7	46
48.33984	6	43
48.38867	2	50
48.4375	3	50
48.48633	2	49
48.53516	7	47
48.58398	7	51
48.63281	4	35
48.68164	5	57
48.73047	6	45
48.7793	6	47
48.82813	10	51
48.87695	6	42
48.92578	6	57
48.97461	3	49
49.02344	7	42
49.07227	7	46
49.12109	2	54
49.16992	9	43
49.21875	3	44
49.26758	5	58
49.31641	4	49
49.36523	8	49
49.41406	0	37
49.46289	2	43
49.51172	5	52
49.56055	5	38
49.60938	7	46
49.6582	3	40
49.70703	4	52
49.75586	7	36
49.80469	9	43
49.85352	5	52
49.90234	10	39
49.95117	5	45
50	7	50
50.04883	4	49
50.09766	5	51
50.14648	1	49
50.19531	5	45
50.24414	8	41
50.29297	8	50
50.3418	5	52
50.39063	5	38
50.43945	4	42
50.48828	10	48
50.53711	7	56
50.58594	7	51
50.63477	3	34
50.68359	3	42
50.73242	5	39
50.78125	6	45
50.83008	4	39
50.87891	6	40
50.92773	7	33
50.97656	6	44
51.02539	5	48
51.07422	7	50
51.12305	8	44
51.17188	6	38
51.2207	3	45
51.26953	4	39
51.31836	5	42
51.36719	2	41
51.41602	7	47
51.46484	4	43
51.51367	7	46
51.5625	4	40
51.61133	4	45
51.66016	8	35
51.70898	7	34
51.75781	7	37
51.80664	4	38
51.85547	3	34
51.9043	2	35
51.95313	7	41
52.00195	7	40
52.05078	2	40
52.09961	3	46
52.14844	3	34
52.19727	4	47
52.24609	3	41
52.29492	5	45
52.34375	2	40
52.39258	7	43
52.44141	6	42
52.49023	6	29
52.53906	4	41
52.58789	4	27
52.63672	6	40
52.68555	7	37
52.73438	5	45
52.7832	6	36
52.83203	4	40
52.88086	2	32
52.92969	2	43
52.97852	7	37
53.02734	2	31
53.07617	8	41
53.125	4	27
53.17383	7	39
53.22266	10	39
53.27148	7	47
53.32031	4	41
53.36914	5	32
53.41797	5	37
53.4668	3	33
53.51563	7	39
53.56445	6	37
53.61328	5	33
53.66211	4	36
53.71094	5	35
53.75977	5	41
53.80859	3	48
53.85742	2	31
53.90625	3	37
53.95508	2	50
54.00391	2	27
54.05273	6	38
54.10156	6	37
54.15039	4	24
54.19922	5	34
54.24805	10	51
54.29688	6	33
54.3457	4	35
54.39453	2	38
54.44336	4	41
54.49219	4	33
54.54102	3	40
54.58984	6	45
54.63867	5	42
54.6875	1	37
54.73633	10	44
54.78516	4	33
54.83398	5	37
54.88281	2	30
54.93164	6	36
54.98047	4	40
55.0293	9	35
55.07813	3	38
55.12695	4	45
55.17578	5	36
55.22461	6	27
55.27344	1	35
55.32227	2	43
55.37109	6	44
55.41992	3	31
55.46875	4	47
55.51758	5	37
55.56641	5	39
55.61523	8	30
55.66406	8	34
55.71289	5	29
55.76172	6	29
55.81055	4	35
55.85938	4	31
55.9082	2	39
55.95703	8	35
56.00586	8	42
56.05469	9	56
56.10352	4	35
56.15234	2	34
56.20117	5	37
56.25	1	28
56.29883	6	32
56.34766	4	37
56.39648	9	36
56.44531	3	36
56.49414	4	41
56.54297	5	33
56.5918	6	40
56.64063	5	27
56.68945	6	37
56.73828	2	37
56.78711	2	40
56.83594	3	33
56.88477	6	42
56.93359	9	29
56.98242	1	33
57.03125	3	40
57.08008	7	31
57.12891	2	30
57.17773	1	41
57.22656	6	33
57.27539	9	41
57.32422	6	38
57.37305	5	37
57.42188	2	32
57.4707	5	29
57.51953	7	33
57.56836	8	35
57.61719	3	37
57.66602	5	34
57.71484	2	34
57.76367	3	39
57.8125	3	43
57.86133	4	29
57.91016	5	29
57.95898	6	28
58.00781	4	41
58.05664	3	28
58.10547	4	29
58.1543	7	22
58.20313	4	24
58.25195	2	37
58.30078	1	35
58.34961	3	31
58.39844	5	37
58.44727	6	27
58.49609	5	33
58.54492	4	42
58.59375	4	32
58.64258	3	36
58.69141	2	27
58.74023	3	31
58.78906	4	42
58.83789	3	26
58.88672	4	30
58.93555	4	37
58.98438	5	23
59.0332	4	32
59.08203	6	39
59.13086	2	32
59.17969	5	25
59.22852	3	24
59.27734	6	32
59.32617	2	35
59.375	2	29
59.42383	2	35
59.47266	7	30
59.52148	7	29
59.57031	3	32
59.61914	9	47
59.66797	2	32
59.7168	5	33
59.76563	2	50
59.81445	6	41
59.86328	8	41
59.91211	7	33
59.96094	2	36
60.00977	2	28
60.05859	5	30
60.10742	4	30
60.15625	3	26
60.20508	3	23
60.25391	2	28
60.30273	4	34
60.35156	2	34
60.40039	7	25
60.44922	4	29
60.49805	6	21
60.54688	2	23
60.5957	3	28
60.64453	3	29
60.69336	5	29
60.74219	8	29
60.79102	7	23
60.83984	5	32
60.88867	6	32
60.9375	1	37
60.98633	3	24
61.03516	5	30
61.08398	4	15
61.13281	5	23
61.18164	3	30
61.23047	5	28
61.2793	5	27
61.32813	3	34
61.37695	3	17
61.42578	2	33
61.47461	0	29
61.52344	6	24
61.57227	3	26
61.62109	3	44
61.66992	5	29
61.71875	6	38
61.76758	4	31
61.81641	3	19
61.86523	6	27
61.91406	10	26
61.96289	10	17
62.01172	4	27
62.06055	7	35
62.10938	4	31
62.1582	0	33
62.20703	2	16
62.25586	6	32
62.30469	2	31
62.35352	3	19
62.40234	3	31
62.45117	3	35
62.5	4	28
62.54883	4	23
62.59766	1	33
62.64648	6	33
62.69531	8	31
62.74414	2	33
62.79297	3	30
62.8418	1	27
62.89063	6	30
62.93945	4	29
62.98828	6	21
63.03711	4	38
63.08594	4	18
63.13477	7	27
63.18359	4	25
63.23242	2	32
63.28125	6	19
63.33008	1	25
63.37891	5	20
63.42773	3	22
63.47656	3	25
63.52539	4	33
63.57422	5	24
63.62305	4	32
63.67188	0	24
63.7207	5	29
63.76953	5	19
63.81836	4	20
63.86719	2	27
63.91602	7	38
63.96484	4	28
64.01367	4	24
64.0625	5	24
64.11133	4	23
64.16016	1	37
64.20898	4	22
64.25781	6	30
64.30664	3	32
64.35547	5	24
64.4043	2	27
64.45313	8	27
64.50195	2	29
64.55078	5	25
64.59961	7	25
64.64844	3	22
64.69727	3	28
64.74609	1	27
64.79492	3	29
64.84375	7	33
64.89258	4	30
64.94141	3	23
64.99023	2	33
65.03906	2	33
65.08789	2	30
65.13672	2	27
65.18555	2	27
65.23438	2	21
65.2832	4	23
65.33203	6	17
65.38086	3	23
65.42969	3	24
65.47852	4	29
65.52734	0	30
65.57617	2	25
65.625	4	24
65.67383	4	14
65.72266	1	25
65.77148	4	30
65.82031	3	32
65.86914	4	34
65.91797	0	27
65.9668	6	19
66.01563	1	24
66.06445	4	26
66.11328	4	29
66.16211	1	31
66.21094	2	29
66.25977	3	23
66.30859	6	29
66.35742	2	26
66.40625	4	31
66.45508	4	23
66.50391	2	27
66.55273	1	25
66.60156	4	24
66.65039	4	27
66.69922	4	33
66.74805	3	20
66.79688	2	24
66.8457	2	30
66.89453	2	22
66.94336	6	22
66.99219	5	22
67.04102	6	34
67.08984	6	24
67.13867	3	25
67.1875	5	16
67.23633	4	26
67.28516	4	18
67.33398	1	16
67.38281	3	31
67.43164	1	26
67.48047	2	23
67.5293	1	22
67.57813	1	27
67.62695	2	21
67.67578	1	37
67.72461	3	18
67.77344	2	16
67.82227	6	24
67.87109	5	17
67.91992	5	30
67.96875	3	27
68.01758	3	32
68.06641	3	26
68.11523	0	33
68.16406	3	25
68.21289	4	27
68.26172	3	22
68.31055	2	28
68.35938	5	31
68.4082	4	25
68.45703	4	19
68.50586	4	17
68.55469	3	17
68.60352	3	21
68.65234	4	26
68.70117	5	25
68.75	4	24
68.79883	3	26
68.84766	3	16
68.89648	2	24
68.94531	4	24
68.99414	3	28
69.04297	3	18
69.0918	7	30
69.14063	2	12
69.18945	3	22
69.23828	1	22
69.28711	7	20
69.33594	3	18
69.38477	4	21
69.43359	5	15
69.48242	4	16
69.53125	2	24
69.58008	6	16
69.62891	4	22
69.67773	0	33
69.72656	7	24
69.77539	4	12
69.82422	1	28
69.87305	2	22
69.92188	2	21
69.9707	4	23
70.01953	4	27
70.06836	2	33
70.11719	2	23
70.16602	3	23
70.21484	4	23
70.26367	3	19
70.3125	3	24
70.36133	3	27
70.41016	8	21
70.45898	2	25
70.50781	5	30
70.55664	1	24
70.60547	2	19
70.6543	4	27
70.70313	2	11
70.75195	0	31
70.80078	5	12
70.84961	4	15
70.89844	2	20
70.94727	6	19
70.99609	2	22
71.04492	2	21
71.09375	4	16
71.14258	3	18
71.19141	1	25
71.24023	3	22
71.28906	3	26
71.33789	4	18
71.38672	6	17
71.43555	4	23
71.48438	3	21
71.5332	4	31
71.58203	3	34
71.63086	10	20
71.67969	1	19
71.72852	4	26
71.77734	0	23
71.82617	1	24
71.875	5	16
71.92383	3	16
71.97266	2	18
72.02148	3	16
72.07031	1	18
72.11914	2	17
72.16797	1	23
72.2168	3	28
72.26563	4	24
72.31445	5	22
72.36328	2	15
72.41211	0	24
72.46094	3	22
72.50977	1	20
72.55859	2	21
72.60742	1	24
72.65625	3	21
72.70508	5	22
72.75391	3	22
72.80273	3	22
72.85156	1	13
72.90039	3	21
72.94922	1	20
72.99805	1	38
73.04688	4	19
73.0957	1	19
73.14453	2	16
73.19336	3	17
73.24219	1	26
73.29102	3	26
73.33984	3	23
73.38867	2	21
73.4375	3	23
73.48633	1	21
73.53516	3	29
73.58398	4	14
73.63281	4	18
73.68164	0	13
73.73047	3	19
73.7793	4	26
73.82813	3	16
73.87695	2	8
73.92578	7	27
73.97461	5	19
74.02344	1	22
74.07227	5	26
74.12109	3	19
74.16992	4	20
74.21875	1	21
74.26758	4	22
74.31641	4	13
74.36523	6	17
74.41406	0	16
74.46289	4	17
74.51172	5	21
74.56055	5	17
74.60938	0	24
74.6582	2	25
74.70703	2	18
74.75586	3	22
74.80469	3	25
74.85352	3	23
74.90234	7	22
74.95117	5	27
75	5	28
75.04883	2	28
75.09766	4	25
75.14648	2	18
75.19531	4	16
75.24414	5	27
75.29297	5	18
75.3418	4	19
75.39063	3	14
75.43945	5	25
75.48828	4	19
75.53711	2	23
75.58594	4	10
75.63477	4	13
75.68359	2	20
75.73242	4	14
75.78125	7	15
75.83008	4	24
75.87891	2	17
75.92773	1	26
75.97656	4	23
76.02539	6	19
76.07422	3	21
76.12305	3	17
76.17188	3	24
76.2207	0	11
76.26953	4	25
76.31836	3	27
76.36719	2	27
76.41602	2	25
76.46484	4	29
76.51367	2	23
76.5625	3	21
76.61133	2	20
76.66016	1	25
76.70898	3	23
76.75781	3	16
76.80664	1	16
76.85547	3	18
76.9043	7	20
76.95313	8	19
77.00195	2	21
77.05078	5	22
77.09961	6	18
77.14844	3	20
77.19727	4	14
77.24609	2	17
77.29492	4	12
77.34375	2	14
77.39258	1	17
77.44141	3	19
77.49023	3	27
77.53906	3	13
77.58789	1	15
77.63672	3	20
77.68555	4	19
77.73438	1	29
77.7832	2	15
77.83203	1	23
77.88086	2	13
77.92969	4	16
77.97852	7	18
78.02734	4	12
78.07617	1	11
78.125	2	13
78.17383	1	17
78.22266	6	15
78.27148	2	23
78.32031	1	22
78.36914	4	15
78.41797	2	20
78.4668	3	14
78.51563	2	19
78.56445	0	14
78.61328	3	21
78.66211	3	12
78.71094	5	23
78.75977	2	21
78.80859	3	21
78.85742	3	15
78.90625	3	6
78.95508	2	9
79.00391	2	26
79.05273	1	24
79.10156	1	11
79.15039	2	7
79.19922	1	19
79.24805	2	22
79.29688	6	16
79.3457	3	16
79.39453	2	22
79.44336	4	21
79.49219	2	15
79.54102	2	14
79.58984	0	14
79.63867	2	13
79.6875	3	14
79.73633	2	18
79.78516	2	17
79.83398	3	18
79.88281	3	12
79.93164	2	21
79.98047	0	11
80.0293	2	15
80.07813	2	23
80.12695	1	19
80.17578	2	15
80.22461	0	21
80.27344	4	16
80.32227	4	21
80.37109	3	15
80.41992	3	14
80.46875	7	10
80.51758	3	19
80.56641	3	13
80.61523	4	10
80.66406	4	21
80.71289	5	13
80.76172	9	21
80.81055	1	12
80.85938	3	10
80.9082	4	17
80.95703	6	21
81.00586	2	9
81.05469	2	20
81.10352	2	14
81.15234	0	20
81.20117	3	18
81.25	3	15
81.29883	1	13
81.34766	5	13
81.39648	0	17
81.44531	3	18
81.49414	1	15
81.54297	4	21
81.5918	2	10
81.64063	3	13
81.68945	1	17
81.73828	3	21
81.78711	4	11
81.83594	4	21
81.88477	2	11
81.93359	5	13
81.98242	2	20
82.03125	4	14
82.08008	2	20
82.12891	3	11
82.17773	5	18
82.22656	3	12
82.27539	2	16
82.32422	0	12
82.37305	5	20
82.42188	0	20
82.4707	3	19
82.51953	2	12
82.56836	2	13
82.61719	2	21
82.66602	2	15
82.71484	1	11
82.76367	3	13
82.8125	4	20
82.86133	0	17
82.91016	1	13
82.95898	2	13
83.00781	3	15
83.05664	6	16
83.10547	3	11
83.1543	2	9
83.20313	2	20
83.25195	3	12
83.30078	3	12
83.34961	6	22
83.39844	1	9
83.44727	1	19
83.49609	3	13
83.54492	2	11
83.59375	1	15
83.64258	2	15
83.69141	2	11
83.74023	1	18
83.78906	5	18
83.83789	1	14
83.88672	3	8
83.93555	3	24
83.98438	3	13
84.0332	2	12
84.08203	2	16
84.13086	0	12
84.17969	2	17
84.22852	3	23
84.27734	4	16
84.32617	1	8
84.375	4	13
84.42383	0	17
84.47266	4	19
84.52148	6	9
84.57031	2	20
84.61914	4	15
84.66797	3	12
84.7168	1	16
84.76563	2	12
84.81445	4	17
84.86328	1	15
84.91211	0	8
84.96094	3	20
85.00977	1	17
85.05859	1	11
85.10742	2	13
85.15625	7	17
85.20508	2	19
85.25391	0	16
85.30273	2	18
85.35156	3	10
85.40039	3	7
85.44922	5	7
85.49805	1	13
85.54688	3	16
85.5957	4	13
85.64453	2	12
85.69336	2	10
85.74219	3	17
85.79102	2	15
85.83984	3	14
85.88867	1	14
85.9375	3	11
85.98633	4	13
86.03516	2	9
86.08398	4	9
86.13281	2	13
86.18164	1	22
86.23047	3	18
86.2793	2	11
86.32813	3	22
86.37695	4	15
86.42578	2	21
86.47461	2	19
86.52344	0	10
86.57227	2	5
86.62109	1	13
86.66992	5	13
86.71875	1	9
86.76758	1	15
86.81641	1	10
86.86523	2	7
86.91406	5	12
86.96289	2	18
87.01172	2	15
87.06055	6	12
87.10938	2	22
87.1582	2	11
87.20703	0	17
87.25586	2	16
87.30469	1	13
87.35352	1	11
87.40234	1	10
87.45117	2	16
87.5	0	14
87.54883	2	9
87.59766	1	10
87.64648	0	16
87.69531	0	27
87.74414	3	16
87.79297	4	12
87.8418	4	13
87.89063	4	8
87.93945	1	15
87.98828	2	19
88.03711	1	15
88.08594	2	23
88.13477	1	12
88.18359	2	13
88.23242	0	17
88.28125	3	17
88.33008	2	14
88.37891	1	16
88.42773	1	9
88.47656	5	8
88.52539	2	18
88.57422	3	13
88.62305	1	10
88.67188	3	10
88.7207	1	20
88.76953	2	10
88.81836	3	16
88.86719	1	19
88.91602	4	15
88.96484	1	17
89.01367	7	14
89.0625	3	15
89.11133	2	16
89.16016	0	11
89.20898	1	14
89.25781	5	7
89.30664	2	18
89.35547	2	10
89.4043	0	12
89.45313	5	5
89.50195	0	24
89.55078	2	11
89.59961	2	14
89.64844	5	10
89.69727	1	15
89.74609	0	13
89.79492	1	9
89.84375	4	11
89.89258	0	12
89.94141	3	12
89.99023	3	15
90.03906	2	8
90.08789	4	11
90.13672	3	17
90.18555	4	8
90.23438	1	16
90.2832	3	9
90.33203	1	11
90.38086	3	10
90.42969	2	13
90.47852	1	12
90.52734	2	12
90.57617	4	15
90.625	3	10
90.67383	0	10
90.72266	1	5
90.77148	1	7
90.82031	1	5
90.86914	1	12
90.91797	1	6
90.9668	5	17
91.01563	2	17
91.06445	1	12
91.11328	1	14
91.16211	3	21
91.21094	2	10
91.25977	1	12
91.30859	0	13
91.35742	6	10
91.40625	4	11
91.45508	2	11
91.50391	1	11
91.55273	1	7
91.60156	2	11
91.65039	3	12
91.69922	1	19
91.74805	2	10
91.79688	1	9
91.8457	3	8
91.89453	2	15
91.94336	4	8
91.99219	1	10
92.04102	2	21
92.08984	4	10
92.13867	1	8
92.1875	2	8
92.23633	1	14
92.28516	1	13
92.33398	1	14
92.38281	2	10
92.43164	2	14
92.48047	2	15
92.5293	1	16
92.57813	3	11
92.62695	2	7
92.67578	1	11
92.72461	6	12
92.77344	1	11
92.82227	0	10
92.87109	3	11
92.91992	2	17
92.96875	0	10
93.01758	2	8
93.06641	3	11
93.11523	3	16
93.16406	0	10
93.21289	5	18
93.26172	1	14
93.31055	2	12
93.35938	1	17
93.4082	1	13
93.45703	4	11
93.50586	3	9
93.55469	1	12
93.60352	2	6
93.65234	2	9
93.70117	3	5
93.75	4	18
93.79883	2	18
93.84766	3	11
93.89648	3	13
93.94531	1	11
93.99414	4	7
94.04297	5	17
94.0918	2	14
94.14063	3	11
94.18945	1	14
94.23828	2	11
94.28711	3	10
94.33594	4	7
94.38477	2	8
94.43359	3	8
94.48242	4	8
94.53125	3	10
94.58008	2	9
94.62891	4	6
94.67773	1	9
94.72656	3	10
94.77539	4	10
94.82422	1	15
94.87305	2	11
94.92188	6	10
94.9707	0	10
95.01953	5	16
95.06836	3	11
95.11719	2	6
95.16602	1	6
95.21484	0	16
95.26367	1	8
95.3125	3	15
95.36133	4	11
95.41016	2	16
95.45898	2	7
95.50781	3	17
95.55664	1	8
95.60547	2	10
95.6543	1	9
95.70313	2	8
95.75195	0	13
95.80078	0	10
95.84961	3	10
95.89844	1	7
95.94727	3	16
95.99609	4	15
96.04492	2	10
96.09375	1	10
96.14258	3	13
96.19141	1	14
96.24023	2	9
96.28906	1	8
96.33789	5	13
96.38672	1	13
96.43555	0	10
96.48438	2	19
96.5332	1	7
96.58203	1	14
96.63086	1	5
96.67969	1	7
96.72852	2	12
96.77734	3	6
96.82617	5	16
96.875	3	9
96.92383	2	12
96.97266	1	9
97.02148	3	10
97.07031	3	12
97.11914	3	15
97.16797	3	8
97.2168	2	13
97.26563	0	9
97.31445	3	12
97.36328	4	10
97.41211	6	10
97.46094	2	14
97.50977	1	11
97.55859	2	10
97.60742	4	13
97.65625	2	9
97.70508	3	9
97.75391	5	16
97.80273	1	10
97.85156	1	12
97.90039	2	7
97.94922	2	8
97.99805	5	13
98.04688	4	8
98.0957	3	19
98.14453	2	10
98.19336	0	16
98.24219	1	9
98.29102	1	10
98.33984	1	8
98.38867	5	6
98.4375	2	9
98.48633	3	13
98.53516	1	9
98.58398	2	9
98.63281	1	9
98.68164	1	10
98.73047	2	12
98.7793	3	11
98.82813	1	12
98.87695	0	14
98.92578	4	11
98.97461	5	11
99.02344	0	12
99.07227	3	9
99.12109	0	10
99.16992	3	10
99.21875	1	9
99.26758	2	11
99.31641	2	10
99.36523	2	11
99.41406	1	8
99.46289	2	12
99.51172	1	8
99.56055	4	11
99.60938	3	18
99.6582	2	5
99.70703	3	13
99.75586	2	16
99.80469	4	10
99.85352	0	10
99.90234	2	12
99.95117	1	11
