# Supplementary material for: A bioinspired flexible neuromuscular system based thermal-annealing-free perovskite with passivation
Source: Nat Commun. 2022 Dec 2;13:7427. doi: 10.1038/s41467-022-35092-w (PMC9718817; doi:10.1038/s41467-022-35092-w)
Supplement: Supplementary file 6 — Source Data [file 41467_2022_35092_MOESM6_ESM.zip › fig1g.txt]

	PEAI+MAPbI3	MAPbI3
V(v)	I(A)	I(A)
0	4.14E-11	4.75E-10
0.05	1.93E-10	2.23E-09
0.1	2.73E-10	3.11E-09
0.15	4.41E-10	3.70E-09
0.2	9.84E-10	4.18E-09
0.25	2.75E-09	4.37E-09
0.3	8.02E-09	4.58E-09
0.35	1.99E-08	4.83E-09
0.4	4.05E-08	5.00E-09
0.45	6.99E-08	5.20E-09
0.5	1.07E-07	5.63E-09
0.55	1.50E-07	6.67E-09
0.6	1.99E-07	9.87E-09
0.65	2.51E-07	1.68E-08
0.7	3.06E-07	2.63E-08
0.75	3.64E-07	3.63E-08
0.8	4.25E-07	4.59E-08
0.85	4.88E-07	5.49E-08
0.9	5.53E-07	6.32E-08
0.95	6.20E-07	7.08E-08
1	6.88E-07	7.80E-08
1.05	7.59E-07	8.46E-08
1.1	8.30E-07	9.06E-08
1.15	9.03E-07	9.61E-08
1.2	9.77E-07	1.01E-07
1.25	1.05E-06	1.06E-07
1.3	1.13E-06	1.10E-07
1.35	1.21E-06	1.14E-07
1.4	1.28E-06	1.18E-07
1.45	1.36E-06	1.22E-07
1.5	1.44E-06	1.26E-07
1.55	1.52E-06	1.29E-07
1.6	1.60E-06	1.33E-07
1.65	1.68E-06	1.38E-07
1.7	1.76E-06	1.42E-07
1.75	1.84E-06	1.47E-07
1.8	1.92E-06	1.53E-07
1.85	2.00E-06	1.59E-07
1.9	2.09E-06	1.64E-07
1.95	2.17E-06	1.71E-07
2	2.25E-06	1.78E-07
--	--	--
--	--	--
--	--	--
--	--	--
--	--	--
--	--	--
--	--	--
--	--	--
--	--	--
--	--	--
--	--	--
--	--	--
--	--	--
--	--	--
--	--	--
--	--	--
--	--	--
--	--	--
--	--	--
--	--	--
--	--	--
--	--	--
--	--	--
--	--	--
--	--	--
--	--	--
--	--
--	--
--	--
--	--
--	--
--	--
--	--
--	--
--	--
--	--
--	--
--	--
--	--
--	--
--	--
--	--
--	--
--	--
--	--
--	--
--	--
--	--
--	--
--	--
--	--
--	--
--	--
--	--
--	--
--	--
--	--
--	--
--	--
--	--
