# Supplementary material for: A bioinspired flexible neuromuscular system based thermal-annealing-free perovskite with passivation
Source: Nat Commun. 2022 Dec 2;13:7427. doi: 10.1038/s41467-022-35092-w (PMC9718817; doi:10.1038/s41467-022-35092-w)
Supplement: Supplementary file 6 — Source Data [file 41467_2022_35092_MOESM6_ESM.zip › fig2a.txt]

MAPbI3					PEAI+MAPbI3
Time (s)	I(nA)				Time (s)	I(nA)
0.05867	-9.68E-10				0.0822	-3.21E-11
0.12689	-8.22E-10				0.16918	-3.12E-11
0.21703	-6.76E-10				0.25617	-3.04E-11
0.30303	-5.69E-10				0.34314	-2.96E-11
0.38903	-4.85E-10				0.43013	-2.90E-11
0.47505	-4.18E-10				0.51711	-2.85E-11
0.56104	-3.64E-10				0.60413	-2.81E-11
0.64701	-3.19E-10				0.69113	-2.75E-11
0.73299	-2.82E-10				0.77814	-2.73E-11
0.81896	-2.51E-10				0.86511	-2.66E-11
0.90493	-2.24E-10				0.95214	-2.60E-11
0.99096	-2.02E-10				1.03914	-2.59E-11
1.07694	-1.83E-10				1.12612	-2.55E-11
1.16294	-1.67E-10				1.21313	-2.53E-11
1.24892	-1.51E-10				1.30013	-2.47E-11
1.33493	-1.39E-10				1.38715	-2.46E-11
1.42092	-1.29E-10				1.47414	-2.43E-11
1.50692	-1.19E-10				1.56114	-2.41E-11
1.59289	-1.10E-10				1.6481	-2.37E-11
1.67885	-1.03E-10				1.73509	-2.37E-11
1.76482	-9.60E-11				1.82203	-2.33E-11
1.8508	-8.95E-11				1.90904	-2.32E-11
1.93679	-8.51E-11				1.99602	-2.31E-11
2.02278	-8.03E-11				2.08303	-2.28E-11
2.10979	-7.51E-11				2.17001	-2.25E-11
2.19679	-7.14E-11				2.257	-2.23E-11
2.2838	-6.78E-11				2.34398	-2.22E-11
2.37077	-6.39E-11				2.43097	-2.21E-11
2.45776	-6.11E-11				2.51793	-2.18E-11
2.54471	-5.87E-11				2.60494	-2.17E-11
2.6317	-5.53E-11				2.69193	-2.15E-11
2.7187	-5.36E-11				2.77895	-2.15E-11
2.80571	-5.13E-11				2.86593	-2.12E-11
2.89276	-4.87E-11				2.95289	-2.11E-11
2.97978	-4.77E-11				3.03989	-2.09E-11
3.06677	-4.57E-11				3.12687	-2.06E-11
3.15374	-4.36E-11				3.21385	-2.08E-11
3.24074	-4.28E-11				3.30082	-2.06E-11
3.32772	-4.08E-11				3.38783	-2.03E-11
3.41473	-3.94E-11				3.47483	-2.04E-11
3.50169	-3.88E-11				3.56182	-2.03E-11
3.58868	-3.68E-11				3.64879	-2.02E-11
3.67566	-3.61E-11				3.73575	-2.03E-11
3.76265	-3.53E-11				3.82271	-1.97E-11
3.84962	-3.35E-11				3.90966	-1.99E-11
3.93664	-3.32E-11				3.99662	-1.98E-11
4.02364	-3.26E-11				4.0836	-1.97E-11
4.11067	-3.12E-11				4.17062	-1.96E-11
4.19771	-3.05E-11				4.25763	-1.95E-11
4.28473	-3.00E-11				4.34462	-1.93E-11
4.37173	-2.87E-11				4.43159	-1.94E-11
4.45871	-2.85E-11				4.51858	-1.92E-11
4.54572	-2.81E-11				4.60555	-1.91E-11
4.63277	-2.68E-11				4.69252	-1.92E-11
4.71978	-2.68E-11				4.77949	-1.90E-11
4.80679	-2.60E-11				4.8665	-1.88E-11
4.89377	-2.52E-11				4.95347	-1.88E-11
4.98076	-2.51E-11				5.04048	-1.88E-11
5.06773	-2.42E-11				5.12747	-1.89E-11
5.15474	-2.38E-11				5.21446	-1.86E-11
5.24174	-2.37E-11				5.30143	-1.83E-11
5.32874	-2.27E-11				5.3884	-1.84E-11
5.41574	-2.27E-11				5.47539	-1.87E-11
5.50273	-2.26E-11				5.56239	-1.83E-11
5.58972	-2.15E-11				5.64937	-1.83E-11
5.67673	-2.16E-11				5.73636	-1.83E-11
5.76375	-2.11E-11				5.82333	-1.81E-11
5.85075	-2.05E-11				5.91031	-1.80E-11
5.93774	-2.04E-11				5.99729	-1.79E-11
6.02473	-1.99E-11				6.08428	-1.79E-11
6.11172	-1.92E-11				6.17124	-1.80E-11
6.19871	-1.99E-11				6.25828	-1.80E-11
6.2857	-1.90E-11				6.34526	-1.79E-11
6.37269	-1.88E-11				6.43225	-1.78E-11
6.4597	-1.91E-11				6.51924	-1.78E-11
6.54671	-1.84E-11				6.60624	-1.76E-11
6.6337	-1.79E-11				6.69321	-1.76E-11
6.72071	-1.82E-11				6.78021	-1.74E-11
6.8077	-1.71E-11				6.86717	-1.74E-11
6.89468	-1.70E-11				6.95418	-1.74E-11
6.98165	-1.71E-11				7.04117	-1.72E-11
7.06862	-1.65E-11				7.12817	-1.72E-11
7.15562	-1.64E-11				7.21515	-1.72E-11
7.24261	-1.66E-11				7.30213	-1.72E-11
7.32961	-1.57E-11				7.3891	-1.73E-11
7.41658	-1.59E-11				7.47606	-1.74E-11
7.50358	-1.61E-11				7.56303	-1.70E-11
7.59054	-1.51E-11				7.65	-1.69E-11
7.67754	-1.55E-11				7.737	-1.70E-11
7.76452	-1.53E-11				7.82399	-1.68E-11
7.85153	-1.44E-11				7.91101	-1.68E-11
7.93853	-1.50E-11				7.99798	-1.69E-11
8.02554	-1.45E-11				8.08499	-1.65E-11
8.11257	-1.40E-11				8.17197	-1.69E-11
8.19956	-1.45E-11				8.25895	-1.69E-11
8.28654	-1.40E-11				8.34593	-1.68E-11
8.37353	-1.38E-11				8.43294	-1.68E-11
8.46054	-1.39E-11				8.51994	-1.64E-11
8.54756	-1.35E-11				8.60692	-1.66E-11
8.63567	-1.38E-11				8.6939	-1.67E-11
8.72374	-1.36E-11				8.78086	-1.64E-11
8.81181	-1.30E-11				8.86783	-1.66E-11
8.89992	-1.33E-11				8.9548	-1.66E-11
8.98802	-1.30E-11				9.04175	-1.64E-11
9.07614	-1.31E-11				9.12874	-1.66E-11
9.16425	-1.30E-11				9.21574	-1.64E-11
9.25237	-1.21E-11				9.30276	-1.62E-11
9.34049	-1.30E-11				9.38974	-1.63E-11
9.42857	-1.20E-11				9.47671	-1.62E-11
9.51668	-1.24E-11				9.56368	-1.63E-11
9.60479	-1.20E-11				9.65064	-1.62E-11
9.69291	-1.18E-11				9.73761	-1.62E-11
9.78097	-1.22E-11				9.82456	-1.58E-11
9.86908	-1.16E-11				9.91158	-1.64E-11
9.95717	-1.16E-11				9.99854	-1.60E-11
10.04529	-1.19E-11				10.08555	-1.60E-11
10.13336	-1.10E-11				10.17252	-1.61E-11
10.22146	-1.18E-11				10.25949	-1.59E-11
10.30959	-1.07E-11				10.34648	-1.60E-11
10.39767	-1.16E-11				10.43345	-1.63E-11
10.48575	-1.10E-11				10.52042	-1.59E-11
10.57388	-1.09E-11				10.60741	-1.58E-11
10.662	-1.12E-11				10.69442	-1.59E-11
10.7501	-1.07E-11				10.78141	-1.57E-11
10.8382	-1.10E-11				10.86841	-1.57E-11
10.92632	-1.09E-11				10.95539	-1.57E-11
11.01443	-1.03E-11				11.04237	-1.55E-11
11.10251	-1.11E-11				11.12934	-1.57E-11
11.19059	-9.94E-12				11.21633	-1.58E-11
11.27869	-1.08E-11				11.30336	-1.54E-11
11.3668	-9.52E-12				11.39037	-1.58E-11
11.45489	-1.01E-11				11.47737	-1.56E-11
11.54297	-1.02E-11				11.56434	-1.54E-11
11.63108	-9.98E-12				11.65132	-1.57E-11
11.71919	-1.00E-11				11.73826	-1.54E-11
11.80724	-1.01E-11				11.82523	-1.53E-11
11.89533	-9.70E-12				11.9122	-1.57E-11
11.98343	-1.02E-11				11.99916	-1.52E-11
12.07153	-9.32E-12				12.08617	-1.53E-11
12.15961	-1.01E-11				12.17316	-1.55E-11
12.24769	-9.31E-12				12.26015	-1.53E-11
12.33579	-9.74E-12				12.34712	-1.55E-11
12.4239	-9.39E-12				12.43408	-1.54E-11
12.51199	-8.92E-12				12.52107	-1.51E-11
12.60012	-9.41E-12				12.60804	-1.53E-11
12.68825	-9.12E-12				12.69501	-1.52E-11
12.77635	-9.04E-12				12.782	-1.48E-11
12.86444	-9.36E-12				12.86902	-1.54E-11
12.95259	-8.76E-12				12.95599	-1.53E-11
13.04068	-9.60E-12				13.04301	-1.50E-11
13.12875	-8.51E-12				13.13	-1.52E-11
13.21684	-9.20E-12				13.21696	-1.51E-11
13.30494	-8.75E-12				13.30396	-1.51E-11
13.39305	-8.63E-12				13.39092	-1.52E-11
13.48114	-8.92E-12				13.47786	-1.51E-11
13.56923	-8.45E-12				13.56488	-1.49E-11
13.65733	-8.55E-12				13.65187	-1.51E-11
13.74542	-8.47E-12				13.73886	-1.50E-11
13.83349	-8.22E-12				13.82583	-1.48E-11
13.92158	-8.82E-12				13.91284	-1.51E-11
14.00858	-8.37E-12				13.99983	-1.48E-11
14.09558	-8.61E-12				14.08681	-1.48E-11
14.18261	-8.92E-12				14.17379	-1.50E-11
14.26963	-8.11E-12				14.2608	-1.49E-11
14.35663	-8.41E-12				14.34779	-1.49E-11
14.44364	-8.67E-12				14.43481	-1.50E-11
14.53065	-7.69E-12				14.52181	-1.48E-11
14.61768	-8.27E-12				14.60878	-1.51E-11
14.70473	-8.23E-12				14.69576	-1.49E-11
14.79175	-7.61E-12				14.78273	-1.48E-11
14.87876	-8.35E-12				14.86967	-1.50E-11
14.96576	-7.96E-12				14.95667	-1.46E-11
15.05276	-7.58E-12				15.04368	-1.47E-11
15.13978	-8.25E-12				15.13068	-1.48E-11
15.2268	-7.86E-12				15.21769	-1.47E-11
15.31384	-7.57E-12				15.30468	-1.46E-11
15.40083	-8.19E-12				15.39166	-1.50E-11
15.48783	-7.45E-12				15.47862	-1.46E-11
15.57484	-7.71E-12				15.56561	-1.47E-11
15.66186	-7.92E-12				15.65264	-1.48E-11
15.74888	-7.33E-12				15.73963	-1.46E-11
15.83593	-7.73E-12				15.82665	-1.46E-11
15.92294	-7.68E-12				15.91363	-1.46E-11
16.00994	-7.01E-12				16.00062	-1.44E-11
16.09694	-7.67E-12				16.08761	-1.47E-11
16.18393	-7.60E-12				16.17459	-1.45E-11
16.27097	-7.18E-12				16.26162	-1.44E-11
16.358	-7.57E-12				16.34863	-1.49E-11
16.44504	-7.36E-12				16.43564	-1.45E-11
16.53206	-7.12E-12				16.52265	-1.42E-11
16.61906	-7.54E-12				16.60964	-1.48E-11
16.70605	-7.16E-12				16.69663	-1.43E-11
16.79306	-6.87E-12				16.78363	-1.43E-11
16.88009	-7.47E-12				16.87067	-1.47E-11
16.96713	-6.94E-12				16.95768	-1.44E-11
17.05414	-7.01E-12				17.04469	-1.45E-11
17.14115	-7.19E-12				17.13169	-1.47E-11
17.22814	-6.85E-12				17.21868	-1.44E-11
17.31515	-6.87E-12				17.30567	-1.45E-11
17.3792	1.24E-07				17.37078	1.20E-08
17.44742	-1.41E-09				17.46204	-1.04E-10
17.5156	1.04E-07				17.52715	1.18E-08
17.58382	-2.13E-09				17.61843	-1.43E-10
17.65204	-1.53E-09				17.70442	-9.65E-11
17.72021	-1.19E-09				17.79042	-8.13E-11
17.78842	-9.55E-10				17.87743	-7.18E-11
17.85662	-7.81E-10				17.9644	-6.51E-11
17.94678	-6.11E-10				18.05137	-6.05E-11
18.03278	-4.92E-10				18.13833	-5.62E-11
18.11874	-4.02E-10				18.22531	-5.28E-11
18.20474	-3.32E-10				18.3134	-5.01E-11
18.29072	-2.77E-10				18.40148	-4.73E-11
18.37671	-2.34E-10				18.48846	-4.54E-11
18.46268	-1.99E-10				18.57543	-4.33E-11
18.54864	-1.71E-10				18.6624	-4.14E-11
18.63465	-1.47E-10				18.74936	-4.02E-11
18.72063	-1.28E-10				18.83639	-3.86E-11
18.80659	-1.12E-10				18.92339	-3.75E-11
18.89258	-9.84E-11				19.01037	-3.66E-11
18.97856	-8.76E-11				19.09735	-3.51E-11
19.06454	-7.79E-11				19.18434	-3.40E-11
19.15156	-6.91E-11				19.27242	-3.35E-11
19.23858	-6.26E-11				19.36052	-3.23E-11
19.32555	-5.61E-11				19.44754	-3.18E-11
19.41253	-5.06E-11				19.53456	-3.11E-11
19.49953	-4.67E-11				19.62158	-3.03E-11
19.58655	-4.23E-11				19.70856	-2.99E-11
19.67354	-3.86E-11				19.79556	-2.91E-11
19.76055	-3.63E-11				19.88254	-2.82E-11
19.84755	-3.31E-11				19.96957	-2.80E-11
19.93454	-3.07E-11				20.05657	-2.76E-11
20.02154	-2.90E-11				20.1436	-2.70E-11
20.10854	-2.68E-11				20.23169	-2.68E-11
20.19553	-2.54E-11				20.31977	-2.61E-11
20.28256	-2.41E-11				20.40678	-2.60E-11
20.36955	-2.17E-11				20.4938	-2.55E-11
20.45654	-2.14E-11				20.58082	-2.49E-11
20.54353	-2.03E-11				20.66783	-2.49E-11
20.63052	-1.86E-11				20.75483	-2.46E-11
20.71749	-1.85E-11				20.84184	-2.38E-11
20.80448	-1.78E-11				20.92881	-2.41E-11
20.89149	-1.66E-11				21.01578	-2.34E-11
20.97849	-1.63E-11				21.1028	-2.30E-11
21.0655	-1.54E-11				21.1909	-2.32E-11
21.15252	-1.46E-11				21.27899	-2.26E-11
21.2395	-1.43E-11				21.36597	-2.25E-11
21.3265	-1.37E-11				21.45292	-2.23E-11
21.41352	-1.32E-11				21.53989	-2.19E-11
21.50054	-1.32E-11				21.62688	-2.19E-11
21.58756	-1.22E-11				21.71386	-2.16E-11
21.67459	-1.23E-11				21.80085	-2.13E-11
21.76163	-1.22E-11				21.88783	-2.12E-11
21.84862	-1.12E-11				21.97482	-2.11E-11
21.93563	-1.14E-11				22.06179	-2.05E-11
22.02264	-1.14E-11				22.14985	-2.07E-11
22.10964	-1.04E-11				22.23793	-2.05E-11
22.19665	-1.07E-11				22.32494	-2.02E-11
22.28367	-1.04E-11				22.41195	-2.03E-11
22.3707	-9.50E-12				22.49895	-2.00E-11
22.45768	-1.02E-11				22.58592	-1.98E-11
22.54468	-9.55E-12				22.67289	-2.00E-11
22.63167	-9.37E-12				22.75986	-1.95E-11
22.71871	-9.58E-12				22.84686	-1.96E-11
22.80572	-9.23E-12				22.93385	-1.94E-11
22.89274	-8.93E-12				23.02087	-1.91E-11
22.97976	-9.09E-12				23.10895	-1.93E-11
23.06676	-8.55E-12				23.19701	-1.89E-11
23.15376	-8.46E-12				23.28401	-1.88E-11
23.24081	-8.98E-12				23.37097	-1.89E-11
23.32782	-8.21E-12				23.45796	-1.86E-11
23.41487	-8.27E-12				23.54497	-1.86E-11
23.50189	-8.55E-12				23.63197	-1.86E-11
23.58888	-7.75E-12				23.71896	-1.83E-11
23.67592	-8.15E-12				23.80594	-1.81E-11
23.76293	-8.01E-12				23.89293	-1.84E-11
23.84999	-7.70E-12				23.97988	-1.80E-11
23.93703	-7.91E-12				24.06797	-1.81E-11
24.02402	-7.54E-12				24.15607	-1.79E-11
24.11103	-7.05E-12				24.24307	-1.77E-11
24.19804	-7.63E-12				24.33005	-1.80E-11
24.28504	-7.37E-12				24.41704	-1.76E-11
24.37206	-7.15E-12				24.50401	-1.75E-11
24.4591	-7.65E-12				24.59097	-1.76E-11
24.54613	-7.14E-12				24.67794	-1.75E-11
24.63314	-6.90E-12				24.76495	-1.71E-11
24.72015	-7.27E-12				24.85195	-1.75E-11
24.80717	-6.83E-12				24.93893	-1.71E-11
24.89416	-6.87E-12				25.02699	-1.72E-11
24.98117	-7.21E-12				25.11504	-1.72E-11
25.0682	-6.49E-12				25.20205	-1.70E-11
25.15522	-6.62E-12				25.28906	-1.70E-11
25.24222	-6.93E-12				25.37605	-1.69E-11
25.3292	-6.46E-12				25.46305	-1.67E-11
25.41621	-6.50E-12				25.55004	-1.70E-11
25.5032	-6.69E-12				25.637	-1.67E-11
25.59025	-6.23E-12				25.72398	-1.66E-11
25.67726	-6.57E-12				25.81093	-1.68E-11
25.76428	-6.52E-12				25.89789	-1.64E-11
25.85126	-5.99E-12				25.98596	-1.65E-11
25.93826	-6.81E-12				26.07293	-1.66E-11
26.02527	-6.32E-12				26.15991	-1.65E-11
26.1123	-6.11E-12				26.24689	-1.64E-11
26.17633	1.24E-07				26.31091	1.20E-08
26.24457	-1.41E-09				26.4022	-1.06E-10
26.31275	-9.57E-10				26.48919	-6.56E-11
26.38094	1.11E-07				26.55427	1.18E-08
26.44914	-1.98E-09				26.64557	-1.38E-10
26.51733	-1.42E-09				26.73156	-9.41E-11
26.58553	-1.11E-09				26.81754	-7.94E-11
26.65373	-8.91E-10				26.90455	-7.11E-11
26.74387	-6.86E-10				26.99153	-6.50E-11
26.82989	-5.46E-10				27.07849	-6.02E-11
26.91586	-4.43E-10				27.16547	-5.63E-11
27.00184	-3.64E-10				27.25244	-5.32E-11
27.08783	-3.01E-10				27.33943	-5.00E-11
27.1738	-2.53E-10				27.42648	-4.81E-11
27.25975	-2.14E-10				27.51347	-4.61E-11
27.34571	-1.82E-10				27.60049	-4.40E-11
27.43168	-1.56E-10				27.6875	-4.23E-11
27.51763	-1.36E-10				27.77448	-4.09E-11
27.6036	-1.18E-10				27.86147	-3.93E-11
27.68958	-1.03E-10				27.94844	-3.84E-11
27.77555	-9.13E-11				28.03539	-3.72E-11
27.86155	-8.12E-11				28.12239	-3.61E-11
27.94857	-7.17E-11				28.20937	-3.54E-11
28.03558	-6.47E-11				28.29635	-3.41E-11
28.12253	-5.82E-11				28.38335	-3.34E-11
28.20953	-5.21E-11				28.47035	-3.29E-11
28.29651	-4.76E-11				28.5573	-3.19E-11
28.38351	-4.35E-11				28.64429	-3.13E-11
28.47053	-3.92E-11				28.73127	-3.06E-11
28.55754	-3.67E-11				28.81829	-2.98E-11
28.64453	-3.36E-11				28.9053	-2.94E-11
28.73153	-3.07E-11				28.99234	-2.89E-11
28.81851	-2.92E-11				29.07937	-2.83E-11
28.90551	-2.66E-11				29.16635	-2.80E-11
28.99251	-2.47E-11				29.25333	-2.73E-11
29.07952	-2.37E-11				29.34031	-2.70E-11
29.16652	-2.20E-11				29.42734	-2.68E-11
29.25351	-2.06E-11				29.51434	-2.64E-11
29.3405	-1.99E-11				29.60137	-2.59E-11
29.42747	-1.83E-11				29.68839	-2.57E-11
29.51446	-1.78E-11				29.77539	-2.52E-11
29.60147	-1.72E-11				29.86238	-2.50E-11
29.68847	-1.58E-11				29.94936	-2.47E-11
29.77657	-1.53E-11				30.03639	-2.41E-11
29.86357	-1.47E-11				30.12339	-2.40E-11
29.95059	-1.37E-11				30.21043	-2.39E-11
30.0376	-1.37E-11				30.29742	-2.36E-11
30.12459	-1.32E-11				30.38437	-2.33E-11
30.21158	-1.21E-11				30.47135	-2.31E-11
30.29863	-1.24E-11				30.55831	-2.27E-11
30.38567	-1.16E-11				30.64528	-2.28E-11
30.47267	-1.12E-11				30.73228	-2.24E-11
30.5597	-1.16E-11				30.81926	-2.20E-11
30.64674	-1.03E-11				30.90626	-2.21E-11
30.73372	-1.02E-11				30.99325	-2.17E-11
30.82074	-1.07E-11				31.08024	-2.14E-11
30.90776	-9.53E-12				31.16721	-2.15E-11
30.99479	-9.46E-12				31.25419	-2.13E-11
31.08181	-9.88E-12				31.34114	-2.09E-11
31.16882	-8.76E-12				31.42814	-2.09E-11
31.25584	-9.24E-12				31.51515	-2.06E-11
31.34284	-9.03E-12				31.60214	-2.08E-11
31.42986	-8.31E-12				31.68912	-2.08E-11
31.51687	-8.67E-12				31.77614	-2.01E-11
31.60389	-8.52E-12				31.86311	-2.01E-11
31.69089	-8.08E-12				31.95009	-2.02E-11
31.7779	-8.37E-12				32.03705	-1.98E-11
31.8649	-7.77E-12				32.12403	-1.97E-11
31.95195	-7.38E-12				32.21103	-1.97E-11
32.03896	-8.16E-12				32.29802	-1.93E-11
32.12601	-7.28E-12				32.38504	-1.94E-11
32.21302	-7.40E-12				32.47201	-1.93E-11
32.30001	-7.72E-12				32.55898	-1.91E-11
32.38702	-6.86E-12				32.64595	-1.91E-11
32.47403	-7.04E-12				32.73293	-1.89E-11
32.56105	-7.48E-12				32.81989	-1.88E-11
32.64807	-6.55E-12				32.90689	-1.86E-11
32.73508	-6.81E-12				32.99387	-1.86E-11
32.82209	-7.07E-12				33.08089	-1.83E-11
32.9091	-6.45E-12				33.16788	-1.85E-11
32.99609	-6.91E-12				33.25487	-1.83E-11
33.08312	-6.79E-12				33.34184	-1.83E-11
33.17014	-6.25E-12				33.42882	-1.86E-11
33.25718	-7.02E-12				33.51578	-1.81E-11
33.34418	-6.63E-12				33.60278	-1.80E-11
33.43117	-5.87E-12				33.68978	-1.81E-11
33.51817	-6.82E-12				33.77677	-1.80E-11
33.60516	-6.05E-12				33.86375	-1.79E-11
33.6922	-5.93E-12				33.95076	-1.80E-11
33.7792	-6.48E-12				34.03773	-1.76E-11
33.86626	-5.85E-12				34.12471	-1.75E-11
33.95329	-5.78E-12				34.21167	-1.74E-11
34.04028	-6.52E-12				34.29868	-1.74E-11
34.12727	-5.64E-12				34.38566	-1.75E-11
34.21427	-5.97E-12				34.47267	-1.72E-11
34.30129	-6.20E-12				34.55965	-1.71E-11
34.38833	-5.37E-12				34.64667	-1.74E-11
34.47642	-6.13E-12				34.73473	-1.71E-11
34.56342	-5.93E-12				34.82169	-1.71E-11
34.65152	-5.34E-12				34.90978	-1.71E-11
34.73962	-6.21E-12				34.99788	-1.70E-11
34.82665	-5.22E-12				35.08485	-1.70E-11
34.91367	-5.63E-12				35.17184	-1.71E-11
35.00065	-6.08E-12				35.25883	-1.68E-11
35.0647	1.24E-07				35.32284	1.19E-08
35.13293	-1.42E-09				35.41304	-1.07E-10
35.20111	-9.65E-10				35.50109	-6.58E-11
35.29128	-6.75E-10				35.5881	-5.45E-11
35.35532	1.13E-07				35.65323	1.19E-08
35.42355	-1.84E-09				35.74346	-1.35E-10
35.49176	-1.32E-09				35.83052	-9.09E-11
35.55998	-1.03E-09				35.9165	-7.73E-11
35.62819	-8.26E-10				36.00348	-6.94E-11
35.71836	-6.38E-10				36.09047	-6.33E-11
35.80434	-5.09E-10				36.17743	-5.86E-11
35.89034	-4.13E-10				36.26552	-5.53E-11
35.97634	-3.40E-10				36.35361	-5.20E-11
36.06233	-2.83E-10				36.44061	-4.96E-11
36.1483	-2.37E-10				36.52758	-4.76E-11
36.23427	-2.01E-10				36.61457	-4.54E-11
36.32023	-1.72E-10				36.70156	-4.36E-11
36.40618	-1.47E-10				36.78963	-4.19E-11
36.49217	-1.27E-10				36.87772	-4.03E-11
36.57813	-1.12E-10				36.9647	-3.93E-11
36.66413	-9.78E-11				37.05168	-3.80E-11
36.75014	-8.58E-11				37.13867	-3.67E-11
36.83711	-7.69E-11				37.22563	-3.60E-11
36.92411	-6.83E-11				37.31372	-3.50E-11
37.01111	-6.02E-11				37.40183	-3.40E-11
37.09808	-5.51E-11				37.48882	-3.34E-11
37.18505	-4.95E-11				37.57582	-3.24E-11
37.27206	-4.45E-11				37.66282	-3.18E-11
37.35904	-4.15E-11				37.74979	-3.13E-11
37.44604	-3.72E-11				37.8379	-3.05E-11
37.53304	-3.41E-11				37.92599	-2.99E-11
37.62005	-3.21E-11				38.01301	-2.95E-11
37.70707	-2.90E-11				38.1	-2.88E-11
37.79405	-2.70E-11				38.187	-2.84E-11
37.88103	-2.59E-11				38.27399	-2.80E-11
37.968	-2.31E-11				38.36207	-2.76E-11
38.05496	-2.23E-11				38.45016	-2.72E-11
38.14198	-2.14E-11				38.53717	-2.65E-11
38.22898	-1.95E-11				38.62417	-2.64E-11
38.31599	-1.87E-11				38.71114	-2.61E-11
38.40298	-1.79E-11				38.79813	-2.57E-11
38.48995	-1.63E-11				38.88626	-2.56E-11
38.57696	-1.62E-11				38.97437	-2.50E-11
38.66395	-1.57E-11				39.06135	-2.49E-11
38.75096	-1.42E-11				39.14833	-2.44E-11
38.83796	-1.44E-11				39.23533	-2.41E-11
38.92496	-1.36E-11				39.32232	-2.39E-11
39.01199	-1.23E-11				39.41042	-2.36E-11
39.099	-1.31E-11				39.4985	-2.32E-11
39.18602	-1.19E-11				39.58546	-2.31E-11
39.27303	-1.12E-11				39.67245	-2.29E-11
39.36004	-1.16E-11				39.75941	-2.27E-11
39.44704	-1.04E-11				39.84637	-2.26E-11
39.53407	-1.01E-11				39.93337	-2.24E-11
39.62109	-1.08E-11				40.02039	-2.20E-11
39.70805	-9.63E-12				40.10737	-2.19E-11
39.79509	-9.46E-12				40.19438	-2.16E-11
39.88207	-9.92E-12				40.28137	-2.15E-11
39.96909	-8.70E-12				40.36836	-2.14E-11
40.05608	-9.07E-12				40.45533	-2.12E-11
40.14314	-8.96E-12				40.54233	-2.09E-11
40.23014	-8.16E-12				40.62935	-2.08E-11
40.31711	-8.88E-12				40.71635	-2.06E-11
40.40413	-8.38E-12				40.80334	-2.06E-11
40.4911	-7.40E-12				40.89035	-2.04E-11
40.57813	-8.28E-12				40.97732	-2.02E-11
40.66514	-7.66E-12				41.0643	-2.02E-11
40.75216	-7.21E-12				41.15125	-1.98E-11
40.83918	-7.75E-12				41.23825	-1.98E-11
40.92617	-7.15E-12				41.32524	-1.97E-11
41.01321	-6.89E-12				41.41225	-1.95E-11
41.10025	-7.30E-12				41.49923	-1.94E-11
41.18725	-6.75E-12				41.58621	-1.97E-11
41.27429	-6.52E-12				41.6732	-1.91E-11
41.36131	-7.47E-12				41.76018	-1.91E-11
41.44832	-6.25E-12				41.84716	-1.92E-11
41.53534	-6.69E-12				41.93412	-1.87E-11
41.62236	-7.10E-12				42.02114	-1.90E-11
41.70938	-6.20E-12				42.10813	-1.89E-11
41.7964	-6.42E-12				42.19513	-1.85E-11
41.88345	-6.70E-12				42.28211	-1.87E-11
41.97047	-5.74E-12				42.36908	-1.86E-11
42.05749	-6.47E-12				42.45604	-1.85E-11
42.14447	-6.17E-12				42.54301	-1.84E-11
42.23152	-5.49E-12				42.62998	-1.81E-11
42.31855	-6.07E-12				42.71699	-1.81E-11
42.40558	-5.94E-12				42.80399	-1.81E-11
42.49257	-5.41E-12				42.89098	-1.80E-11
42.57958	-6.31E-12				42.97797	-1.78E-11
42.66659	-5.41E-12				43.06496	-1.78E-11
42.75358	-5.23E-12				43.15195	-1.78E-11
42.84062	-5.89E-12				43.23891	-1.75E-11
42.92768	-5.42E-12				43.32587	-1.77E-11
43.01468	-5.54E-12				43.41397	-1.74E-11
43.1017	-5.77E-12				43.50205	-1.76E-11
43.18874	-5.22E-12				43.58902	-1.76E-11
43.27574	-5.68E-12				43.67599	-1.71E-11
43.36277	-5.72E-12				43.76299	-1.75E-11
43.44978	-5.09E-12				43.84993	-1.72E-11
43.53679	-5.47E-12				43.93801	-1.72E-11
43.6238	-5.36E-12				44.02499	-1.72E-11
43.71078	-4.86E-12				44.11198	-1.69E-11
43.79782	-5.70E-12				44.19898	-1.70E-11
43.8848	-5.55E-12				44.28704	-1.72E-11
43.97182	-4.96E-12				44.37509	-1.68E-11
44.03587	1.24E-07				44.43914	1.19E-08
44.10411	-1.40E-09				44.52929	-1.07E-10
44.17232	-9.56E-10				44.61739	-6.55E-11
44.26246	-6.70E-10				44.70547	-5.47E-11
44.34842	-5.03E-10				44.79356	-4.84E-11
44.41244	1.15E-07				44.85867	1.19E-08
44.48068	-1.75E-09				44.94995	-1.31E-10
44.54888	-1.24E-09				45.0359	-8.86E-11
44.61707	-9.67E-10				45.12291	-7.55E-11
44.68525	-7.77E-10				45.2099	-6.75E-11
44.77542	-6.00E-10				45.29691	-6.19E-11
44.86142	-4.79E-10				45.38389	-5.80E-11
44.94738	-3.89E-10				45.47088	-5.45E-11
45.03337	-3.19E-10				45.55787	-5.14E-11
45.11935	-2.66E-10				45.64486	-4.91E-11
45.2053	-2.24E-10				45.73183	-4.64E-11
45.29128	-1.89E-10				45.81886	-4.46E-11
45.37729	-1.62E-10				45.90589	-4.31E-11
45.46329	-1.40E-10				45.99286	-4.13E-11
45.54928	-1.21E-10				46.07987	-4.00E-11
45.63527	-1.06E-10				46.16684	-3.89E-11
45.72125	-9.30E-11				46.25381	-3.77E-11
45.80726	-8.17E-11				46.34079	-3.66E-11
45.89424	-7.21E-11				46.42776	-3.57E-11
45.98123	-6.52E-11				46.51474	-3.47E-11
46.06822	-5.76E-11				46.60174	-3.40E-11
46.15524	-5.20E-11				46.68875	-3.31E-11
46.24225	-4.75E-11				46.77576	-3.23E-11
46.32927	-4.23E-11				46.86275	-3.17E-11
46.41625	-3.89E-11				46.94976	-3.10E-11
46.5032	-3.58E-11				47.03674	-3.02E-11
46.59022	-3.23E-11				47.12375	-2.99E-11
46.67721	-3.03E-11				47.21078	-2.91E-11
46.76426	-2.83E-11				47.29781	-2.87E-11
46.85127	-2.55E-11				47.38483	-2.84E-11
46.93827	-2.44E-11				47.47182	-2.78E-11
47.02526	-2.27E-11				47.55884	-2.74E-11
47.11223	-2.09E-11				47.64582	-2.72E-11
47.19919	-2.03E-11				47.73284	-2.66E-11
47.28617	-1.88E-11				47.81986	-2.64E-11
47.37313	-1.74E-11				47.90689	-2.60E-11
47.46011	-1.72E-11				47.99389	-2.55E-11
47.5471	-1.60E-11				48.08085	-2.53E-11
47.63411	-1.51E-11				48.16892	-2.50E-11
47.7211	-1.51E-11				48.25703	-2.46E-11
47.80808	-1.37E-11				48.34404	-2.46E-11
47.89506	-1.31E-11				48.43102	-2.41E-11
47.98207	-1.31E-11				48.51908	-2.41E-11
48.06905	-1.18E-11				48.60714	-2.35E-11
48.15609	-1.19E-11				48.69413	-2.32E-11
48.2431	-1.16E-11				48.78114	-2.29E-11
48.33013	-1.07E-11				48.86923	-2.29E-11
48.41715	-1.08E-11				48.95729	-2.24E-11
48.50416	-1.07E-11				49.04427	-2.24E-11
48.59114	-9.53E-12				49.13124	-2.23E-11
48.67813	-1.02E-11				49.21931	-2.20E-11
48.76515	-9.65E-12				49.30742	-2.20E-11
48.85218	-8.75E-12				49.39439	-2.16E-11
48.93921	-9.10E-12				49.48138	-2.16E-11
49.02622	-8.70E-12				49.56944	-2.16E-11
49.11327	-8.32E-12				49.65752	-2.10E-11
49.20025	-8.72E-12				49.74452	-2.10E-11
49.28725	-7.95E-12				49.83151	-2.08E-11
49.37428	-7.61E-12				49.91961	-2.07E-11
49.46131	-8.22E-12				50.00768	-2.05E-11
49.54835	-7.23E-12				50.09461	-2.01E-11
49.63533	-7.49E-12				50.18155	-2.05E-11
49.72236	-7.38E-12				50.2696	-2.01E-11
49.80935	-6.74E-12				50.35768	-2.00E-11
49.89639	-7.33E-12				50.44469	-1.99E-11
49.98341	-7.36E-12				50.53165	-1.96E-11
50.07041	-6.54E-12				50.6197	-1.97E-11
50.15743	-6.72E-12				50.70778	-1.95E-11
50.24444	-6.84E-12				50.79477	-1.92E-11
50.33142	-5.88E-12				50.88177	-1.93E-11
50.41842	-6.89E-12				50.96986	-1.92E-11
50.50544	-6.35E-12				51.05793	-1.92E-11
50.59247	-5.93E-12				51.14491	-1.89E-11
50.6795	-6.45E-12				51.2319	-1.88E-11
50.76652	-6.22E-12				51.32	-1.89E-11
50.85356	-5.61E-12				51.40807	-1.87E-11
50.94055	-6.39E-12				51.49503	-1.85E-11
51.02757	-5.64E-12				51.58204	-1.87E-11
51.11458	-5.58E-12				51.66901	-1.84E-11
51.20161	-6.29E-12				51.75598	-1.85E-11
51.28866	-5.42E-12				51.84299	-1.84E-11
51.37569	-5.60E-12				51.92997	-1.82E-11
51.46267	-6.05E-12				52.01698	-1.80E-11
51.54968	-5.11E-12				52.10503	-1.81E-11
51.63669	-5.57E-12				52.19308	-1.78E-11
51.72373	-5.81E-12				52.28003	-1.79E-11
51.81075	-4.96E-12				52.36705	-1.78E-11
51.89775	-5.52E-12				52.45512	-1.79E-11
51.98476	-5.95E-12				52.54319	-1.78E-11
52.07175	-4.86E-12				52.63126	-1.75E-11
52.15879	-5.43E-12				52.71934	-1.75E-11
52.2458	-5.04E-12				52.80742	-1.73E-11
52.33281	-4.45E-12				52.89552	-1.73E-11
52.41982	-5.44E-12				52.98358	-1.73E-11
52.50682	-5.07E-12				53.07054	-1.71E-11
52.59385	-4.52E-12				53.15751	-1.71E-11
52.68087	-5.31E-12				53.24451	-1.71E-11
52.76789	-4.90E-12				53.33152	-1.70E-11
52.85493	-4.80E-12				53.41962	-1.70E-11
52.94196	-5.34E-12				53.5077	-1.68E-11
53.02896	-4.57E-12				53.59577	-1.68E-11
53.093	1.24E-07				53.66093	1.20E-08
53.16122	-1.41E-09				53.75222	-1.06E-10
53.22942	-9.56E-10				53.84032	-6.62E-11
53.31957	-6.70E-10				53.92837	-5.48E-11
53.40555	-5.03E-10				54.01648	-4.85E-11
53.4915	-3.90E-10				54.10459	-4.45E-11
53.55551	1.17E-07				54.16972	1.19E-08
53.62375	-1.68E-09				54.26103	-1.29E-10
53.69194	-1.19E-09				54.34702	-8.71E-11
53.76015	-9.21E-10				54.43401	-7.41E-11
53.85029	-6.92E-10				54.52099	-6.65E-11
53.93629	-5.44E-10				54.60799	-6.11E-11
54.02227	-4.36E-10				54.69497	-5.70E-11
54.1083	-3.55E-10				54.78196	-5.37E-11
54.19428	-2.92E-10				54.86894	-5.07E-11
54.28025	-2.45E-10				54.95595	-4.81E-11
54.36623	-2.06E-10				55.04295	-4.62E-11
54.45221	-1.75E-10				55.12995	-4.42E-11
54.53822	-1.50E-10				55.21692	-4.25E-11
54.62419	-1.30E-10				55.30394	-4.09E-11
54.71017	-1.12E-10				55.39093	-3.95E-11
54.79618	-9.83E-11				55.47792	-3.85E-11
54.88216	-8.70E-11				55.56491	-3.73E-11
54.96816	-7.63E-11				55.65192	-3.61E-11
55.05518	-6.79E-11				55.73891	-3.54E-11
55.14221	-6.10E-11				55.82588	-3.43E-11
55.22919	-5.39E-11				55.91286	-3.34E-11
55.31619	-4.88E-11				55.99989	-3.28E-11
55.40319	-4.45E-11				56.0869	-3.21E-11
55.49019	-3.98E-11				56.17389	-3.13E-11
55.5772	-3.70E-11				56.26091	-3.09E-11
55.6642	-3.39E-11				56.34791	-3.02E-11
55.75116	-3.08E-11				56.43492	-2.96E-11
55.8382	-2.88E-11				56.5219	-2.92E-11
55.9252	-2.66E-11				56.60894	-2.87E-11
56.0122	-2.43E-11				56.69594	-2.80E-11
56.09922	-2.32E-11				56.78296	-2.79E-11
56.18622	-2.14E-11				56.86997	-2.72E-11
56.27319	-1.97E-11				56.95694	-2.69E-11
56.36015	-1.92E-11				57.04392	-2.65E-11
56.44713	-1.79E-11				57.13091	-2.59E-11
56.53413	-1.68E-11				57.21792	-2.58E-11
56.62112	-1.63E-11				57.30493	-2.55E-11
56.70811	-1.49E-11				57.39197	-2.52E-11
56.79514	-1.43E-11				57.479	-2.48E-11
56.88213	-1.44E-11				57.56598	-2.46E-11
56.96914	-1.29E-11				57.65299	-2.42E-11
57.05613	-1.25E-11				57.73995	-2.40E-11
57.14314	-1.26E-11				57.82693	-2.37E-11
57.23016	-1.13E-11				57.91393	-2.35E-11
57.31717	-1.15E-11				58.00093	-2.34E-11
57.4042	-1.14E-11				58.08789	-2.30E-11
57.49123	-9.87E-12				58.17491	-2.28E-11
57.57824	-1.04E-11				58.26186	-2.28E-11
57.66527	-1.03E-11				58.34883	-2.23E-11
57.75226	-8.90E-12				58.4358	-2.21E-11
57.83929	-9.58E-12				58.52277	-2.22E-11
57.92629	-9.12E-12				58.60977	-2.18E-11
58.01332	-8.28E-12				58.6968	-2.16E-11
58.10034	-9.03E-12				58.78379	-2.14E-11
58.1873	-8.25E-12				58.87078	-2.13E-11
58.27435	-7.95E-12				58.95774	-2.09E-11
58.36134	-8.18E-12				59.04473	-2.09E-11
58.44837	-7.65E-12				59.13172	-2.07E-11
58.53543	-7.69E-12				59.21869	-2.04E-11
58.62246	-7.81E-12				59.30569	-2.05E-11
58.70946	-6.90E-12				59.39271	-2.04E-11
58.79649	-6.89E-12				59.47969	-2.03E-11
58.88349	-7.45E-12				59.56669	-2.00E-11
58.97054	-6.59E-12				59.65368	-1.99E-11
59.05758	-6.90E-12				59.74066	-1.99E-11
59.14458	-6.84E-12				59.82764	-1.96E-11
59.23159	-6.35E-12				59.91463	-1.97E-11
59.3186	-6.87E-12				60.00164	-1.94E-11
59.40561	-6.62E-12				60.08974	-1.93E-11
59.49262	-5.88E-12				60.17781	-1.92E-11
59.57962	-6.51E-12				60.26479	-1.93E-11
59.66666	-6.13E-12				60.35287	-1.91E-11
59.7537	-5.58E-12				60.44096	-1.91E-11
59.84069	-6.28E-12				60.52796	-1.87E-11
59.92774	-5.84E-12				60.61602	-1.89E-11
60.01475	-5.60E-12				60.70409	-1.87E-11
60.10179	-6.40E-12				60.79219	-1.87E-11
60.18881	-5.47E-12				60.8792	-1.85E-11
60.27585	-5.27E-12				60.96727	-1.83E-11
60.36287	-5.79E-12				61.05424	-1.82E-11
60.44989	-5.17E-12				61.14229	-1.80E-11
60.53799	-5.24E-12				61.23037	-1.79E-11
60.62612	-5.50E-12				61.31736	-1.80E-11
60.71314	-4.75E-12				61.40544	-1.79E-11
60.80016	-5.50E-12				61.4935	-1.78E-11
60.88715	-5.35E-12				61.58049	-1.77E-11
60.97417	-4.61E-12				61.66858	-1.79E-11
61.06121	-5.48E-12				61.75668	-1.76E-11
61.14826	-4.86E-12				61.84365	-1.75E-11
61.23528	-4.74E-12				61.93173	-1.75E-11
61.32232	-5.62E-12				62.01978	-1.74E-11
61.40934	-4.87E-12				62.10785	-1.75E-11
61.49632	-4.60E-12				62.19485	-1.74E-11
61.58331	-5.27E-12				62.28187	-1.70E-11
61.67031	-4.46E-12				62.36888	-1.72E-11
61.75733	-4.85E-12				62.45587	-1.71E-11
61.84437	-5.09E-12				62.54285	-1.71E-11
61.93139	-4.36E-12				62.63092	-1.71E-11
62.01843	-4.80E-12				62.71791	-1.70E-11
62.10544	-4.88E-12				62.80494	-1.69E-11
62.19246	-4.29E-12				62.89192	-1.68E-11
62.25649	1.24E-07				62.95703	1.20E-08
62.32471	-1.40E-09				63.04831	-1.06E-10
62.3929	-9.55E-10				63.13639	-6.57E-11
62.48303	-6.69E-10				63.22446	-5.44E-11
62.56901	-5.02E-10				63.31257	-4.87E-11
62.65502	-3.89E-10				63.40066	-4.46E-11
62.741	-3.09E-10				63.48874	-4.14E-11
62.80504	1.18E-07				63.55277	1.19E-08
62.87331	-1.63E-09				63.64292	-1.28E-10
62.94152	-1.15E-09				63.72998	-8.51E-11
63.00973	-8.92E-10				63.81806	-7.21E-11
63.09989	-6.69E-10				63.90615	-6.48E-11
63.18586	-5.25E-10				63.99314	-5.98E-11
63.27184	-4.20E-10				64.0801	-5.57E-11
63.35779	-3.43E-10				64.1671	-5.25E-11
63.44378	-2.83E-10				64.25411	-4.97E-11
63.52979	-2.36E-10				64.3411	-4.71E-11
63.61577	-1.99E-10				64.42813	-4.54E-11
63.70178	-1.69E-10				64.51517	-4.35E-11
63.78777	-1.45E-10				64.60217	-4.19E-11
63.87378	-1.25E-10				64.68916	-4.05E-11
63.95975	-1.09E-10				64.77612	-3.91E-11
64.04572	-9.52E-11				64.86311	-3.77E-11
64.1317	-8.32E-11				64.95007	-3.69E-11
64.21868	-7.41E-11				65.03708	-3.56E-11
64.30569	-6.58E-11				65.12407	-3.48E-11
64.39267	-5.82E-11				65.21107	-3.40E-11
64.47966	-5.30E-11				65.29805	-3.30E-11
64.56667	-4.76E-11				65.38506	-3.24E-11
64.65369	-4.24E-11				65.47205	-3.17E-11
64.74065	-3.94E-11				65.55907	-3.11E-11
64.82763	-3.57E-11				65.64606	-3.05E-11
64.91463	-3.24E-11				65.73309	-2.98E-11
65.00166	-3.08E-11				65.82013	-2.94E-11
65.08864	-2.76E-11				65.90715	-2.88E-11
65.17564	-2.54E-11				65.99418	-2.82E-11
65.26263	-2.47E-11				66.08115	-2.79E-11
65.34962	-2.22E-11				66.16817	-2.75E-11
65.43658	-2.05E-11				66.25517	-2.68E-11
65.52357	-2.02E-11				66.34219	-2.66E-11
65.61056	-1.83E-11				66.42923	-2.61E-11
65.69756	-1.76E-11				66.51623	-2.59E-11
65.78457	-1.69E-11				66.60325	-2.55E-11
65.87154	-1.52E-11				66.69025	-2.54E-11
65.95855	-1.49E-11				66.77728	-2.48E-11
66.04556	-1.43E-11				66.8643	-2.48E-11
66.13256	-1.28E-11				66.95132	-2.44E-11
66.21957	-1.32E-11				67.03831	-2.38E-11
66.30659	-1.25E-11				67.12528	-2.37E-11
66.39362	-1.13E-11				67.21223	-2.34E-11
66.48063	-1.18E-11				67.2992	-2.34E-11
66.56765	-1.13E-11				67.3862	-2.33E-11
66.65465	-1.01E-11				67.47321	-2.26E-11
66.74163	-1.05E-11				67.56019	-2.27E-11
66.82864	-9.75E-12				67.64718	-2.25E-11
66.91568	-9.17E-12				67.73417	-2.21E-11
67.00271	-9.92E-12				67.82113	-2.19E-11
67.08971	-8.69E-12				67.90812	-2.18E-11
67.17675	-8.55E-12				67.99511	-2.14E-11
67.26376	-8.98E-12				68.08209	-2.14E-11
67.35077	-7.98E-12				68.16908	-2.13E-11
67.43781	-8.23E-12				68.25609	-2.08E-11
67.5248	-8.36E-12				68.34306	-2.09E-11
67.61183	-7.32E-12				68.43005	-2.08E-11
67.69887	-7.87E-12				68.51704	-2.04E-11
67.78585	-7.76E-12				68.60402	-2.06E-11
67.87286	-6.85E-12				68.69099	-2.02E-11
67.95985	-7.04E-12				68.77798	-2.01E-11
68.04691	-7.26E-12				68.86494	-2.01E-11
68.13393	-6.58E-12				68.95196	-1.98E-11
68.22095	-7.23E-12				69.03895	-1.98E-11
68.30798	-6.41E-12				69.12595	-1.98E-11
68.39498	-5.96E-12				69.21294	-1.93E-11
68.48199	-6.90E-12				69.29993	-1.96E-11
68.56902	-6.15E-12				69.3869	-1.94E-11
68.65602	-5.87E-12				69.47498	-1.91E-11
68.74305	-6.54E-12				69.56307	-1.92E-11
68.83006	-5.76E-12				69.65008	-1.88E-11
68.91707	-5.73E-12				69.73705	-1.89E-11
69.00407	-6.28E-12				69.82402	-1.90E-11
69.09108	-5.62E-12				69.911	-1.86E-11
69.1781	-6.01E-12				69.99797	-1.87E-11
69.26513	-5.95E-12				70.08496	-1.86E-11
69.35216	-5.46E-12				70.17197	-1.82E-11
69.43916	-5.67E-12				70.26005	-1.86E-11
69.52618	-5.57E-12				70.34811	-1.82E-11
69.6132	-4.72E-12				70.43615	-1.82E-11
69.70023	-5.57E-12				70.52423	-1.81E-11
69.78725	-5.52E-12				70.6123	-1.78E-11
69.87428	-4.91E-12				70.70039	-1.80E-11
69.96129	-5.33E-12				70.78842	-1.79E-11
70.04829	-4.99E-12				70.87651	-1.76E-11
70.1353	-4.76E-12				70.96461	-1.78E-11
70.22228	-5.34E-12				71.05269	-1.74E-11
70.30931	-4.97E-12				71.13967	-1.76E-11
70.39634	-4.46E-12				71.22771	-1.75E-11
70.48333	-5.29E-12				71.3147	-1.73E-11
70.57035	-4.78E-12				71.4017	-1.75E-11
70.65735	-4.60E-12				71.4887	-1.73E-11
70.74438	-5.07E-12				71.57568	-1.72E-11
70.83141	-4.46E-12				71.66267	-1.74E-11
70.91841	-4.89E-12				71.74966	-1.69E-11
71.00546	-5.03E-12				71.83662	-1.71E-11
71.09246	-4.30E-12				71.9236	-1.72E-11
71.17949	-4.99E-12				72.0117	-1.66E-11
71.26651	-4.81E-12				72.09979	-1.70E-11
71.3535	-4.20E-12				72.18787	-1.68E-11
71.4405	-5.06E-12				72.27594	-1.69E-11
71.50452	1.24E-07				72.33996	1.20E-08
71.57278	-1.41E-09				72.43012	-1.07E-10
71.64098	-9.62E-10				72.51821	-6.61E-11
71.73112	-6.73E-10				72.60635	-5.45E-11
71.81709	-5.06E-10				72.69444	-4.83E-11
71.90307	-3.92E-10				72.78251	-4.45E-11
71.98907	-3.11E-10				72.87058	-4.12E-11
72.07507	-2.50E-10				72.95868	-3.88E-11
72.13912	1.19E-07				73.02273	1.19E-08
72.20737	-1.59E-09				73.11292	-1.27E-10
72.27557	-1.11E-09				73.19998	-8.38E-11
72.34377	-8.61E-10				73.28805	-7.09E-11
72.4339	-6.44E-10				73.37613	-6.36E-11
72.51987	-5.05E-10				73.46423	-5.86E-11
72.60587	-4.05E-10				73.55231	-5.45E-11
72.69184	-3.29E-10				73.64038	-5.16E-11
72.77782	-2.72E-10				73.72846	-4.86E-11
72.86379	-2.28E-10				73.81544	-4.63E-11
72.94981	-1.91E-10				73.90245	-4.46E-11
73.03582	-1.62E-10				73.98943	-4.24E-11
73.1218	-1.40E-10				74.07644	-4.12E-11
73.20778	-1.20E-10				74.16341	-3.99E-11
73.29377	-1.04E-10				74.2504	-3.84E-11
73.37977	-9.20E-11				74.33738	-3.75E-11
73.46574	-8.13E-11				74.42437	-3.61E-11
73.55275	-7.08E-11				74.51139	-3.51E-11
73.63977	-6.34E-11				74.5984	-3.45E-11
73.72675	-5.68E-11				74.6854	-3.34E-11
73.81374	-5.02E-11				74.77242	-3.27E-11
73.90073	-4.61E-11				74.8594	-3.22E-11
73.98772	-4.15E-11				74.94638	-3.10E-11
74.07469	-3.73E-11				75.03339	-3.07E-11
74.16168	-3.49E-11				75.12038	-3.02E-11
74.24866	-3.19E-11				75.20739	-2.93E-11
74.33571	-2.88E-11				75.2944	-2.92E-11
74.42273	-2.73E-11				75.38141	-2.85E-11
74.50974	-2.47E-11				75.46841	-2.77E-11
74.59673	-2.30E-11				75.55539	-2.79E-11
74.68372	-2.21E-11				75.64238	-2.73E-11
74.77069	-1.97E-11				75.72938	-2.66E-11
74.85769	-1.89E-11				75.81641	-2.65E-11
74.94468	-1.84E-11				75.90343	-2.60E-11
75.03166	-1.66E-11				75.99043	-2.55E-11
75.11864	-1.60E-11				76.07743	-2.55E-11
75.20563	-1.54E-11				76.16442	-2.48E-11
75.29263	-1.38E-11				76.2514	-2.44E-11
75.37962	-1.36E-11				76.3384	-2.46E-11
75.46664	-1.34E-11				76.42544	-2.38E-11
75.55364	-1.22E-11				76.51243	-2.37E-11
75.64067	-1.23E-11				76.59944	-2.38E-11
75.72769	-1.18E-11				76.68642	-2.30E-11
75.81469	-1.06E-11				76.77339	-2.33E-11
75.9017	-1.12E-11				76.86038	-2.29E-11
75.9887	-1.06E-11				76.9474	-2.24E-11
76.07573	-9.46E-12				77.03438	-2.23E-11
76.16278	-1.02E-11				77.12139	-2.21E-11
76.24979	-9.29E-12				77.20837	-2.16E-11
76.33683	-8.86E-12				77.29539	-2.21E-11
76.42384	-9.27E-12				77.38234	-2.17E-11
76.51083	-8.27E-12				77.46931	-2.13E-11
76.59786	-8.13E-12				77.55627	-2.14E-11
76.68485	-8.75E-12				77.64323	-2.09E-11
76.77187	-7.61E-12				77.73022	-2.08E-11
76.85891	-7.89E-12				77.81719	-2.11E-11
76.94592	-8.26E-12				77.90421	-2.04E-11
77.03291	-6.68E-12				77.9912	-2.06E-11
77.11993	-7.32E-12				78.0782	-2.05E-11
77.20695	-7.56E-12				78.16627	-2.00E-11
77.29397	-6.42E-12				78.25437	-2.03E-11
77.38099	-7.07E-12				78.34136	-2.00E-11
77.468	-6.81E-12				78.42838	-1.93E-11
77.55499	-6.21E-12				78.51536	-1.99E-11
77.642	-6.69E-12				78.60234	-1.92E-11
77.72902	-6.52E-12				78.68933	-1.93E-11
77.81604	-5.96E-12				78.77631	-1.94E-11
77.90307	-6.70E-12				78.86328	-1.87E-11
77.9901	-5.94E-12				78.95027	-1.89E-11
78.07712	-5.63E-12				79.03725	-1.92E-11
78.16413	-6.34E-12				79.12428	-1.85E-11
78.25113	-5.41E-12				79.21128	-1.90E-11
78.33816	-5.47E-12				79.29826	-1.88E-11
78.42518	-6.15E-12				79.38524	-1.83E-11
78.51219	-5.08E-12				79.47221	-1.87E-11
78.59923	-5.31E-12				79.55917	-1.85E-11
78.68623	-5.78E-12				79.64616	-1.80E-11
78.77325	-4.71E-12				79.73319	-1.84E-11
78.86028	-5.36E-12				79.82021	-1.81E-11
78.94728	-5.68E-12				79.90719	-1.79E-11
79.03432	-4.74E-12				79.99416	-1.83E-11
79.12135	-5.52E-12				80.08115	-1.76E-11
79.20834	-5.26E-12				80.16814	-1.78E-11
79.29534	-4.52E-12				80.25512	-1.79E-11
79.38233	-5.41E-12				80.3421	-1.75E-11
79.46935	-4.93E-12				80.42911	-1.77E-11
79.5564	-4.40E-12				80.51611	-1.77E-11
79.64342	-5.12E-12				80.60418	-1.73E-11
79.73042	-4.62E-12				80.69115	-1.76E-11
79.81742	-4.68E-12				80.77814	-1.73E-11
79.9044	-5.06E-12				80.8651	-1.72E-11
79.99139	-4.51E-12				80.95212	-1.74E-11
80.07841	-4.39E-12				81.03907	-1.70E-11
80.16544	-5.21E-12				81.1261	-1.72E-11
80.25245	-4.11E-12				81.21311	-1.74E-11
80.33945	-4.43E-12				81.30119	-1.67E-11
80.42646	-4.86E-12				81.38817	-1.71E-11
80.51346	-4.05E-12				81.47514	-1.69E-11
80.60048	-4.65E-12				81.56212	-1.65E-11
80.6875	-4.59E-12				81.64911	-1.67E-11
80.77451	-3.93E-12				81.73612	-1.68E-11
80.83854	1.24E-07				81.80125	1.20E-08
80.90681	-1.40E-09				81.89252	-1.07E-10
80.97501	-9.55E-10				81.9795	-6.58E-11
81.06516	-6.68E-10				82.0665	-5.47E-11
81.15114	-5.02E-10				82.1535	-4.89E-11
81.23712	-3.89E-10				82.24048	-4.43E-11
81.32311	-3.09E-10				82.32749	-4.15E-11
81.40911	-2.48E-10				82.41557	-3.92E-11
81.49509	-2.02E-10				82.50365	-3.69E-11
81.55913	1.19E-07				82.56876	1.19E-08
81.62737	-1.55E-09				82.66006	-1.24E-10
81.69552	-1.08E-09				82.74712	-8.25E-11
81.76373	-8.37E-10				82.83519	-6.99E-11
81.85385	-6.26E-10				82.92327	-6.25E-11
81.93985	-4.90E-10				83.01133	-5.79E-11
82.02584	-3.93E-10				83.09941	-5.37E-11
82.11183	-3.19E-10				83.18752	-5.09E-11
82.19782	-2.63E-10				83.2756	-4.80E-11
82.28378	-2.20E-10				83.36366	-4.57E-11
82.36977	-1.85E-10				83.45175	-4.42E-11
82.45575	-1.57E-10				83.53986	-4.19E-11
82.54171	-1.35E-10				83.62794	-4.06E-11
82.62768	-1.16E-10				83.71602	-3.90E-11
82.71363	-1.01E-10				83.80299	-3.77E-11
82.79961	-8.85E-11				83.88998	-3.68E-11
82.88558	-7.85E-11				83.97699	-3.55E-11
82.97259	-6.85E-11				84.06398	-3.46E-11
83.05962	-6.12E-11				84.15099	-3.42E-11
83.1466	-5.51E-11				84.238	-3.28E-11
83.2336	-4.86E-11				84.32499	-3.24E-11
83.32059	-4.46E-11				84.41199	-3.17E-11
83.40758	-4.05E-11				84.499	-3.07E-11
83.49457	-3.65E-11				84.58599	-3.05E-11
83.58157	-3.35E-11				84.67301	-2.97E-11
83.66858	-3.08E-11				84.76004	-2.89E-11
83.75562	-2.76E-11				84.84704	-2.88E-11
83.84263	-2.64E-11				84.93405	-2.80E-11
83.92966	-2.43E-11				85.02105	-2.75E-11
84.01665	-2.21E-11				85.10806	-2.74E-11
84.10363	-2.14E-11				85.19508	-2.66E-11
84.19064	-1.97E-11				85.28208	-2.63E-11
84.2776	-1.84E-11				85.3691	-2.64E-11
84.36461	-1.81E-11				85.45609	-2.55E-11
84.45159	-1.62E-11				85.54308	-2.55E-11
84.53857	-1.54E-11				85.63009	-2.52E-11
84.62556	-1.52E-11				85.71709	-2.46E-11
84.71259	-1.37E-11				85.80412	-2.44E-11
84.79962	-1.30E-11				85.89114	-2.43E-11
84.88663	-1.32E-11				85.97816	-2.36E-11
84.97366	-1.16E-11				86.06513	-2.37E-11
85.06068	-1.16E-11				86.15211	-2.33E-11
85.1477	-1.14E-11				86.23907	-2.28E-11
85.2347	-1.02E-11				86.32604	-2.31E-11
85.32172	-1.05E-11				86.41301	-2.24E-11
85.40875	-1.01E-11				86.49999	-2.23E-11
85.49575	-9.11E-12				86.58699	-2.24E-11
85.58277	-9.71E-12				86.67399	-2.18E-11
85.67088	-9.08E-12				86.76101	-2.19E-11
85.75898	-8.80E-12				86.84907	-2.17E-11
85.84599	-9.06E-12				86.93714	-2.11E-11
85.93301	-7.84E-12				87.02412	-2.15E-11
86.02111	-8.01E-12				87.11118	-2.10E-11
86.10812	-8.12E-12				87.19816	-2.07E-11
86.19513	-6.92E-12				87.28514	-2.10E-11
86.28214	-7.64E-12				87.37212	-2.04E-11
86.36917	-7.36E-12				87.4591	-2.03E-11
86.45616	-6.62E-12				87.54608	-2.06E-11
86.54319	-7.32E-12				87.63307	-2.00E-11
86.63019	-6.67E-12				87.72008	-1.99E-11
86.7172	-6.12E-12				87.80709	-2.02E-11
86.80422	-6.95E-12				87.8941	-1.94E-11
86.89125	-6.18E-12				87.98108	-1.95E-11
86.97828	-6.00E-12				88.06805	-1.96E-11
87.0653	-6.75E-12				88.15504	-1.92E-11
87.15231	-5.99E-12				88.24205	-1.96E-11
87.2393	-5.64E-12				88.32905	-1.94E-11
87.3274	-6.58E-12				88.41714	-1.88E-11
87.41551	-5.18E-12				88.50521	-1.91E-11
87.50362	-6.15E-12				88.59326	-1.86E-11
87.59172	-5.40E-12				88.68134	-1.88E-11
87.67982	-5.63E-12				88.76943	-1.86E-11
87.76794	-5.82E-12				88.85751	-1.85E-11
87.85603	-5.20E-12				88.9456	-1.86E-11
87.94412	-5.81E-12				89.03368	-1.81E-11
88.03224	-5.07E-12				89.1218	-1.83E-11
88.12035	-5.07E-12				89.20987	-1.80E-11
88.20846	-5.62E-12				89.29793	-1.81E-11
88.29655	-4.85E-12				89.386	-1.81E-11
88.38467	-5.60E-12				89.47411	-1.77E-11
88.47275	-4.47E-12				89.56221	-1.79E-11
88.56084	-5.12E-12				89.65028	-1.76E-11
88.64893	-4.97E-12				89.73837	-1.77E-11
88.73706	-4.85E-12				89.82648	-1.78E-11
88.82519	-5.13E-12				89.91455	-1.72E-11
88.91328	-4.62E-12				90.00264	-1.77E-11
89.00029	-4.79E-12				90.08961	-1.73E-11
89.0873	-5.07E-12				90.17659	-1.74E-11
89.17434	-4.44E-12				90.26356	-1.75E-11
89.26137	-4.85E-12				90.35056	-1.70E-11
89.3484	-5.02E-12				90.43755	-1.71E-11
89.43537	-4.13E-12				90.52456	-1.70E-11
89.52233	-4.57E-12				90.61156	-1.67E-11
89.60935	-4.73E-12				90.69854	-1.70E-11
89.69747	-3.70E-12				90.78661	-1.69E-11
89.78448	-4.69E-12				90.87364	-1.65E-11
89.87148	-4.29E-12				90.96063	-1.70E-11
89.95847	-3.88E-12				91.04764	-1.65E-11
90.04548	-4.56E-12				91.13461	-1.65E-11
90.13248	-3.90E-12				91.22159	-1.64E-11
90.21946	-3.71E-12				91.30859	-1.64E-11
90.28457	1.24E-07				91.37372	1.20E-08
90.35389	-1.40E-09				91.46497	-1.07E-10
90.42208	-9.58E-10				91.55199	-6.59E-11
90.51223	-6.71E-10				91.63896	-5.48E-11
90.59824	-5.04E-10				91.72597	-4.86E-11
90.68423	-3.91E-10				91.81297	-4.44E-11
90.77021	-3.10E-10				91.89996	-4.15E-11
90.85621	-2.49E-10				91.98694	-3.87E-11
90.94218	-2.04E-10				92.07392	-3.67E-11
91.02818	-1.69E-10				92.16089	-3.54E-11
91.09329	1.20E-07				92.22604	1.19E-08
91.16263	-1.53E-09				92.31732	-1.23E-10
91.23194	-1.07E-09				92.40441	-8.12E-11
91.30123	-8.18E-10				92.49247	-6.84E-11
91.39246	-6.10E-10				92.58054	-6.19E-11
91.47953	-4.76E-10				92.66861	-5.67E-11
91.5666	-3.81E-10				92.75671	-5.31E-11
91.65368	-3.08E-10				92.84482	-4.99E-11
91.74075	-2.54E-10				92.93291	-4.73E-11
91.82784	-2.12E-10				93.02102	-4.54E-11
91.91493	-1.78E-10				93.10913	-4.33E-11
92.002	-1.51E-10				93.1972	-4.17E-11
92.08903	-1.30E-10				93.28528	-4.03E-11
92.17609	-1.11E-10				93.37337	-3.87E-11
92.26316	-9.71E-11				93.46146	-3.76E-11
92.35024	-8.47E-11				93.54951	-3.61E-11
92.43834	-7.40E-11				93.63758	-3.54E-11
92.52644	-6.62E-11				93.72565	-3.43E-11
92.61452	-5.83E-11				93.81375	-3.36E-11
92.70261	-5.24E-11				93.90183	-3.26E-11
92.78963	-4.73E-11				93.9888	-3.20E-11
92.87661	-4.19E-11				94.07581	-3.14E-11
92.96362	-3.85E-11				94.16281	-3.07E-11
93.05058	-3.51E-11				94.24984	-2.98E-11
93.13756	-3.17E-11				94.33685	-2.94E-11
93.22456	-3.02E-11				94.42386	-2.88E-11
93.31157	-2.71E-11				94.51087	-2.82E-11
93.39861	-2.47E-11				94.59785	-2.78E-11
93.48562	-2.38E-11				94.68484	-2.74E-11
93.5726	-2.15E-11				94.77184	-2.69E-11
93.6596	-1.99E-11				94.85887	-2.66E-11
93.74657	-1.95E-11				94.94589	-2.60E-11
93.83357	-1.74E-11				95.03288	-2.57E-11
93.92055	-1.67E-11				95.1199	-2.55E-11
94.00754	-1.63E-11				95.20688	-2.49E-11
94.09455	-1.48E-11				95.29388	-2.48E-11
94.18156	-1.43E-11				95.38086	-2.45E-11
94.26858	-1.38E-11				95.46789	-2.39E-11
94.35664	-1.28E-11				95.55598	-2.42E-11
94.44473	-1.27E-11				95.64407	-2.35E-11
94.53177	-1.16E-11				95.73102	-2.33E-11
94.6188	-1.08E-11				95.81802	-2.33E-11
94.7058	-1.12E-11				95.90499	-2.29E-11
94.7928	-1.04E-11				95.99199	-2.26E-11
94.87981	-9.92E-12				96.07897	-2.25E-11
94.96683	-1.03E-11				96.16597	-2.21E-11
95.05386	-9.00E-12				96.25295	-2.22E-11
95.14088	-8.99E-12				96.33994	-2.21E-11
95.22788	-9.13E-12				96.4269	-2.16E-11
95.31486	-8.10E-12				96.5139	-2.14E-11
95.40188	-8.29E-12				96.60088	-2.12E-11
95.48888	-8.07E-12				96.6879	-2.09E-11
95.5759	-7.34E-12				96.77489	-2.11E-11
95.66293	-7.99E-12				96.86189	-2.08E-11
95.74996	-7.83E-12				96.94886	-2.05E-11
95.83695	-6.88E-12				97.03586	-2.06E-11
95.92397	-7.57E-12				97.12282	-2.04E-11
96.01097	-7.14E-12				97.20982	-2.04E-11
96.09801	-6.36E-12				97.2968	-2.01E-11
96.18503	-6.88E-12				97.38378	-1.97E-11
96.27206	-6.32E-12				97.47079	-1.97E-11
96.3591	-6.05E-12				97.55778	-1.97E-11
96.44611	-6.77E-12				97.64475	-1.94E-11
96.5331	-5.80E-12				97.73175	-1.93E-11
96.6201	-5.82E-12				97.81871	-1.92E-11
96.70712	-6.45E-12				97.90568	-1.90E-11
96.79413	-5.32E-12				97.99265	-1.93E-11
96.88115	-5.51E-12				98.07962	-1.91E-11
96.96818	-5.99E-12				98.16664	-1.88E-11
97.05521	-5.10E-12				98.25363	-1.87E-11
97.14221	-5.50E-12				98.34064	-1.87E-11
97.22923	-5.80E-12				98.42762	-1.86E-11
97.31625	-4.96E-12				98.51459	-1.85E-11
97.40327	-5.37E-12				98.60155	-1.83E-11
97.4903	-5.36E-12				98.68855	-1.79E-11
97.57731	-4.69E-12				98.77554	-1.82E-11
97.6643	-5.44E-12				98.86254	-1.81E-11
97.75127	-5.33E-12				98.94955	-1.79E-11
97.83829	-4.46E-12				99.03656	-1.78E-11
97.9253	-5.48E-12				99.12353	-1.76E-11
98.01233	-4.96E-12				99.2105	-1.77E-11
98.09935	-4.40E-12				99.29751	-1.80E-11
98.18634	-5.18E-12				99.38449	-1.75E-11
98.27336	-4.75E-12				99.4715	-1.76E-11
98.36034	-4.34E-12				99.55852	-1.76E-11
98.44735	-5.22E-12				99.6455	-1.73E-11
98.53436	-4.19E-12				99.7325	-1.73E-11
98.62138	-4.46E-12				99.81948	-1.70E-11
98.7084	-4.98E-12				99.90644	-1.70E-11
98.79539	-4.03E-12				99.99345	-1.72E-11
98.88236	-4.54E-12				100.08041	-1.71E-11
98.96937	-4.87E-12				100.16742	-1.71E-11
99.05637	-3.79E-12				100.25441	-1.69E-11
99.14339	-4.78E-12				100.34142	-1.68E-11
99.23041	-4.93E-12				100.4284	-1.69E-11
99.31742	-4.01E-12				100.5154	-1.69E-11
99.40442	-4.74E-12				100.60237	-1.66E-11
99.49141	-4.43E-12				100.68938	-1.67E-11
99.57839	-3.82E-12				100.77635	-1.67E-11
99.6654	-4.54E-12				100.86333	-1.65E-11
99.75241	-4.12E-12				100.95034	-1.66E-11
99.83942	-3.75E-12				101.03733	-1.64E-11
99.92643	-4.75E-12				101.12433	-1.62E-11
100.01344	-4.16E-12				101.21132	-1.63E-11
100.10044	-3.79E-12				101.2983	-1.63E-11
100.18742	-4.49E-12				101.38529	-1.63E-11
100.27444	-3.68E-12				101.47225	-1.64E-11
100.36143	-3.70E-12				101.55924	-1.60E-11
100.44846	-4.44E-12				101.64626	-1.60E-11
100.53548	-3.67E-12				101.73324	-1.61E-11
100.62249	-4.04E-12				101.82024	-1.59E-11
100.7095	-4.36E-12				101.90724	-1.59E-11
100.79649	-3.33E-12				101.99422	-1.59E-11
100.88349	-4.32E-12				102.08122	-1.58E-11
100.9705	-4.16E-12				102.16818	-1.61E-11
101.0575	-3.32E-12				102.25518	-1.58E-11
101.14452	-3.98E-12				102.34216	-1.59E-11
101.23154	-4.00E-12				102.42915	-1.57E-11
101.31853	-3.31E-12				102.51613	-1.55E-11
					102.60312	-1.54E-11
					102.69011	-1.57E-11
					102.77711	-1.56E-11
					102.86408	-1.55E-11
					102.95109	-1.57E-11
					103.03808	-1.53E-11
					103.12506	-1.54E-11
					103.21204	-1.54E-11
					103.29904	-1.53E-11
					103.38603	-1.53E-11
					103.47304	-1.53E-11
					103.56002	-1.51E-11
					103.647	-1.54E-11
					103.73399	-1.53E-11
					103.82101	-1.50E-11
					103.90801	-1.51E-11
					103.995	-1.50E-11
					104.08198	-1.51E-11
