# Supplementary material for: A bioinspired flexible neuromuscular system based thermal-annealing-free perovskite with passivation
Source: Nat Commun. 2022 Dec 2;13:7427. doi: 10.1038/s41467-022-35092-w (PMC9718817; doi:10.1038/s41467-022-35092-w)
Supplement: Supplementary file 6 — Source Data [file 41467_2022_35092_MOESM6_ESM.zip › fig2b.txt]

MAPbI3					PEAI+MAPbI3
¡÷t	PPF index				¡÷t	PPF index
0.1364	151.23036				0.15637	143.05264
0.20461	141.10311				0.24336	136.52896
0.29062	130.43924				0.33039	130.88496
0.37657	124.45352				0.41953	127.10354
0.46251	119.35037				0.50879	125.30669
0.54855	116.4948				0.59574	124.63769
0.6346	112.39463				0.68277	121.26116
0.72059	110.64577				0.7675	118.98211
0.80872	109.24982				0.85233	117.8275
