# Supplementary material for: A bioinspired flexible neuromuscular system based thermal-annealing-free perovskite with passivation
Source: Nat Commun. 2022 Dec 2;13:7427. doi: 10.1038/s41467-022-35092-w (PMC9718817; doi:10.1038/s41467-022-35092-w)
Supplement: Supplementary file 6 — Source Data [file 41467_2022_35092_MOESM6_ESM.zip › fig2c.txt]

MAPbI3				PEAI+MAPbI3
Time (s)	I(nA)	V(v)		Time (s)	I(nA)	V(v)
0.05876	-9.63E-10	0		0.08166	-3.17E-11	0
0.12696	-8.18E-10	0		0.16867	-3.06E-11	0
0.2171	-6.71E-10	0		0.25567	-3.00E-11	0
0.30307	-5.65E-10	0		0.3427	-2.91E-11	0
0.38905	-4.81E-10	0		0.42968	-2.86E-11	0
0.47503	-4.15E-10	0		0.51671	-2.78E-11	0
0.56102	-3.60E-10	0		0.60371	-2.75E-11	0
0.64699	-3.16E-10	0		0.69071	-2.70E-11	0
0.73297	-2.79E-10	0		0.77771	-2.66E-11	0
0.81895	-2.48E-10	0		0.86473	-2.61E-11	0
0.90493	-2.21E-10	0		0.95175	-2.58E-11	0
0.99093	-1.99E-10	0		1.03875	-2.52E-11	0
1.0769	-1.80E-10	0		1.12576	-2.51E-11	0
1.16286	-1.64E-10	0		1.21276	-2.46E-11	0
1.24883	-1.49E-10	0		1.29976	-2.43E-11	0
1.33483	-1.37E-10	0		1.38675	-2.42E-11	0
1.4208	-1.26E-10	0		1.47375	-2.37E-11	0
1.50679	-1.16E-10	0		1.56076	-2.35E-11	0
1.59278	-1.08E-10	0		1.64773	-2.34E-11	0
1.67877	-1.01E-10	0		1.73472	-2.30E-11	0
1.76475	-9.37E-11	0		1.8217	-2.27E-11	0
1.85072	-8.79E-11	0		1.90868	-2.26E-11	0
1.93672	-8.25E-11	0		1.99567	-2.23E-11	0
2.0237	-7.75E-11	0		2.08264	-2.21E-11	0
2.11068	-7.34E-11	0		2.1696	-2.21E-11	0
2.19769	-6.92E-11	0		2.25661	-2.18E-11	0
2.28471	-6.54E-11	0		2.34363	-2.13E-11	0
2.37169	-6.22E-11	0		2.43061	-2.15E-11	0
2.4587	-5.93E-11	0		2.51759	-2.13E-11	0
2.54565	-5.65E-11	0		2.60455	-2.09E-11	0
2.63265	-5.40E-11	0		2.69153	-2.11E-11	0
2.71962	-5.14E-11	0		2.77852	-2.10E-11	0
2.80661	-4.94E-11	0		2.8655	-2.09E-11	0
2.89362	-4.75E-11	0		2.95249	-2.05E-11	0
2.98064	-4.53E-11	0		3.03947	-2.03E-11	0
3.06765	-4.39E-11	0		3.12645	-2.01E-11	0
3.15464	-4.27E-11	0		3.21342	-2.02E-11	0
3.24162	-4.05E-11	0		3.3004	-1.99E-11	0
3.3286	-3.93E-11	0		3.38737	-1.98E-11	0
3.41558	-3.81E-11	0		3.47436	-1.98E-11	0
3.50259	-3.68E-11	0		3.56135	-1.96E-11	0
3.58959	-3.57E-11	0		3.64833	-1.96E-11	0
3.67656	-3.49E-11	0		3.73532	-1.93E-11	0
3.76355	-3.35E-11	0		3.82232	-1.93E-11	0
3.85056	-3.29E-11	0		3.90931	-1.93E-11	0
3.93754	-3.16E-11	0		3.99628	-1.91E-11	0
4.02453	-3.08E-11	0		4.08326	-1.89E-11	0
4.11154	-3.01E-11	0		4.17026	-1.89E-11	0
4.19855	-2.94E-11	0		4.25725	-1.87E-11	0
4.28556	-2.83E-11	0		4.34424	-1.88E-11	0
4.37258	-2.77E-11	0		4.43126	-1.88E-11	0
4.4596	-2.68E-11	0		4.51826	-1.85E-11	0
4.54663	-2.64E-11	0		4.60524	-1.85E-11	0
4.63362	-2.58E-11	0		4.69221	-1.84E-11	0
4.72063	-2.49E-11	0		4.77918	-1.81E-11	0
4.80763	-2.49E-11	0		4.86617	-1.82E-11	0
4.89465	-2.41E-11	0		4.95316	-1.82E-11	0
4.98167	-2.36E-11	0		5.04014	-1.79E-11	0
5.06867	-2.32E-11	0		5.12714	-1.79E-11	0
5.15569	-2.28E-11	0		5.21414	-1.77E-11	0
5.24268	-2.21E-11	0		5.30114	-1.77E-11	0
5.32965	-2.20E-11	0		5.38812	-1.77E-11	0
5.41662	-2.14E-11	0		5.47508	-1.76E-11	0
5.50363	-2.08E-11	0		5.56207	-1.76E-11	0
5.59064	-2.03E-11	0		5.64907	-1.78E-11	0
5.67762	-2.04E-11	0		5.73605	-1.74E-11	0
5.76458	-1.99E-11	0		5.82304	-1.74E-11	0
5.85158	-1.93E-11	0		5.91004	-1.76E-11	0
5.93855	-1.90E-11	0		5.99704	-1.72E-11	0
6.02555	-1.89E-11	0		6.08403	-1.72E-11	0
6.11253	-1.88E-11	0		6.171	-1.74E-11	0
6.19952	-1.80E-11	0		6.25799	-1.71E-11	0
6.28651	-1.78E-11	0		6.34498	-1.70E-11	0
6.3735	-1.76E-11	0		6.43197	-1.69E-11	0
6.46048	-1.72E-11	0		6.51898	-1.68E-11	0
6.54751	-1.70E-11	0		6.60597	-1.72E-11	0
6.63447	-1.67E-11	0		6.69296	-1.67E-11	0
6.72147	-1.66E-11	0		6.77996	-1.67E-11	0
6.80845	-1.63E-11	0		6.86692	-1.69E-11	0
6.89544	-1.62E-11	0		6.95389	-1.67E-11	0
6.98242	-1.61E-11	0		7.04088	-1.65E-11	0
7.06943	-1.57E-11	0		7.12785	-1.66E-11	0
7.1564	-1.54E-11	0		7.21486	-1.63E-11	0
7.24343	-1.53E-11	0		7.30184	-1.64E-11	0
7.3304	-1.52E-11	0		7.38882	-1.65E-11	0
7.41742	-1.49E-11	0		7.47582	-1.63E-11	0
7.50441	-1.47E-11	0		7.56279	-1.62E-11	0
7.59141	-1.45E-11	0		7.64978	-1.62E-11	0
7.67842	-1.44E-11	0		7.73678	-1.64E-11	0
7.76544	-1.41E-11	0		7.82378	-1.63E-11	0
7.85248	-1.39E-11	0		7.91077	-1.62E-11	0
7.93947	-1.39E-11	0		7.99775	-1.60E-11	0
8.02648	-1.36E-11	0		8.08473	-1.60E-11	0
8.11352	-1.35E-11	0		8.17173	-1.60E-11	0
8.20051	-1.34E-11	0		8.2587	-1.58E-11	0
8.28753	-1.32E-11	0		8.34571	-1.61E-11	0
8.37453	-1.29E-11	0		8.43272	-1.58E-11	0
8.46156	-1.27E-11	0		8.51969	-1.58E-11	0
8.54856	-1.28E-11	0		8.6067	-1.61E-11	0
8.63667	-1.28E-11	0		8.6937	-1.58E-11	0
8.72477	-1.22E-11	0		8.78069	-1.57E-11	0
8.81289	-1.26E-11	0		8.86768	-1.59E-11	0
8.90099	-1.20E-11	0		8.95464	-1.56E-11	0
8.98912	-1.22E-11	0		9.04163	-1.55E-11	0
9.07721	-1.18E-11	0		9.12862	-1.56E-11	0
9.16533	-1.18E-11	0		9.21561	-1.55E-11	0
9.25342	-1.17E-11	0		9.30262	-1.54E-11	0
9.34153	-1.17E-11	0		9.38962	-1.55E-11	0
9.4296	-1.11E-11	0		9.47662	-1.55E-11	0
9.5177	-1.16E-11	0		9.56359	-1.55E-11	0
9.60579	-1.13E-11	0		9.65056	-1.53E-11	0
9.69392	-1.11E-11	0		9.73756	-1.54E-11	0
9.78198	-1.08E-11	0		9.82454	-1.55E-11	0
9.87007	-1.09E-11	0		9.91151	-1.52E-11	0
9.95818	-1.08E-11	0		9.99853	-1.54E-11	0
10.04628	-1.09E-11	0		10.08552	-1.53E-11	0
10.13436	-1.05E-11	0		10.17251	-1.51E-11	0
10.22244	-1.06E-11	0		10.25951	-1.50E-11	0
10.31054	-1.03E-11	0		10.34649	-1.54E-11	0
10.39867	-1.04E-11	0		10.43348	-1.49E-11	0
10.48676	-9.87E-12	0		10.52046	-1.50E-11	0
10.57485	-1.01E-11	0		10.60743	-1.53E-11	0
10.66296	-9.87E-12	0		10.69444	-1.49E-11	0
10.75107	-1.01E-11	0		10.78141	-1.48E-11	0
10.83916	-1.01E-11	0		10.86839	-1.50E-11	0
10.92723	-9.68E-12	0		10.95539	-1.48E-11	0
11.01535	-9.79E-12	0		11.04237	-1.50E-11	0
11.10343	-9.95E-12	0		11.12936	-1.50E-11	0
11.19152	-9.40E-12	0		11.21636	-1.48E-11	0
11.27961	-9.66E-12	0		11.30335	-1.50E-11	0
11.36773	-9.01E-12	0		11.39037	-1.48E-11	0
11.45582	-9.37E-12	0		11.47737	-1.47E-11	0
11.54392	-8.83E-12	0		11.56436	-1.47E-11	0
11.63201	-9.29E-12	0		11.65133	-1.46E-11	0
11.7201	-9.12E-12	0		11.7383	-1.46E-11	0
11.8082	-9.00E-12	0		11.82529	-1.48E-11	0
11.89627	-8.95E-12	0		11.91227	-1.46E-11	0
11.98437	-9.08E-12	0		11.99926	-1.45E-11	0
12.07245	-9.00E-12	0		12.08628	-1.48E-11	0
12.16053	-9.44E-12	0		12.17329	-1.45E-11	0
12.24861	-8.28E-12	0		12.26027	-1.46E-11	0
12.33671	-9.07E-12	0		12.34725	-1.46E-11	0
12.42481	-8.41E-12	0		12.43422	-1.45E-11	0
12.5129	-8.71E-12	0		12.52121	-1.44E-11	0
12.60098	-8.68E-12	0		12.60822	-1.45E-11	0
12.68907	-8.64E-12	0		12.6952	-1.43E-11	0
12.77716	-8.39E-12	0		12.78221	-1.47E-11	0
12.86524	-8.23E-12	0		12.86922	-1.45E-11	0
12.95333	-8.14E-12	0		12.95619	-1.43E-11	0
13.04141	-8.43E-12	0		13.04317	-1.44E-11	0
13.12949	-7.64E-12	0		13.13016	-1.43E-11	0
13.21756	-8.64E-12	0		13.21716	-1.42E-11	0
13.30566	-7.64E-12	0		13.3042	-1.42E-11	0
13.39378	-8.36E-12	0		13.39124	-1.40E-11	0
13.48188	-7.67E-12	0		13.47824	-1.44E-11	0
13.56996	-7.78E-12	0		13.56524	-1.43E-11	0
13.65805	-7.92E-12	0		13.65223	-1.40E-11	0
13.74613	-7.62E-12	0		13.73922	-1.41E-11	0
13.83425	-7.51E-12	0		13.82623	-1.42E-11	0
13.92233	-7.82E-12	0		13.91325	-1.39E-11	0
14.00934	-7.70E-12	0		14.00028	-1.42E-11	0
14.09635	-8.09E-12	0		14.0873	-1.42E-11	0
14.18337	-7.69E-12	0		14.1743	-1.37E-11	0
14.2704	-7.49E-12	0		14.26131	-1.40E-11	0
14.35744	-7.78E-12	0		14.34832	-1.39E-11	0
14.44446	-7.53E-12	0		14.43532	-1.38E-11	0
14.5315	-7.55E-12	0		14.5223	-1.42E-11	0
14.61853	-7.75E-12	0		14.60934	-1.39E-11	0
14.70555	-7.31E-12	0		14.69634	-1.38E-11	0
14.79256	-7.45E-12	0		14.78337	-1.39E-11	0
14.8796	-7.67E-12	0		14.87036	-1.38E-11	0
14.96662	-7.07E-12	0		14.95736	-1.37E-11	0
15.05361	-7.59E-12	0		15.04438	-1.37E-11	0
15.1406	-7.30E-12	0		15.1314	-1.37E-11	0
15.22762	-6.80E-12	0		15.21842	-1.40E-11	0
15.31464	-7.67E-12	0		15.30542	-1.39E-11	0
15.40168	-7.18E-12	0		15.39244	-1.37E-11	0
15.48871	-6.88E-12	0		15.47943	-1.39E-11	0
15.57569	-7.42E-12	0		15.56643	-1.38E-11	0
15.66273	-6.82E-12	0		15.65345	-1.37E-11	0
15.74975	-6.96E-12	0		15.74047	-1.40E-11	0
15.83678	-7.37E-12	0		15.82749	-1.37E-11	0
15.92379	-6.88E-12	0		15.9145	-1.37E-11	0
16.01081	-6.84E-12	0		16.00149	-1.38E-11	0
16.09784	-7.13E-12	0		16.08851	-1.37E-11	0
16.18491	-6.45E-12	0		16.17551	-1.36E-11	0
16.27192	-6.85E-12	0		16.26253	-1.39E-11	0
16.35893	-6.83E-12	0		16.34955	-1.38E-11	0
16.44594	-6.44E-12	0		16.43656	-1.36E-11	0
16.53295	-7.05E-12	0		16.52359	-1.39E-11	0
16.61998	-6.78E-12	0		16.61057	-1.35E-11	0
16.70701	-6.38E-12	0		16.69756	-1.37E-11	0
16.79401	-7.05E-12	0		16.78458	-1.36E-11	0
16.88103	-6.52E-12	0		16.87158	-1.35E-11	0
16.96805	-6.30E-12	0		16.95864	-1.36E-11	0
17.05509	-6.85E-12	0		17.04566	-1.35E-11	0
17.14209	-6.24E-12	0		17.13269	-1.35E-11	0
17.2291	-6.55E-12	0		17.21968	-1.37E-11	0
17.31612	-6.69E-12	0.00E+00		17.30667	-1.34E-11	0
17.38015	1.25E-07	-5.00E-01		17.37178	1.20E-08	-5.00E-01
17.4484	-1.41E-09	0.00E+00		17.46306	-1.05E-10	0.00E+00
17.51661	-9.61E-10	0.00E+00		17.55115	-6.36E-11	0.00E+00
17.60672	-6.72E-10	0.00E+00		17.63925	-5.24E-11	0.00E+00
17.69271	-5.05E-10	0.00E+00		17.72623	-4.61E-11	0.00E+00
17.77869	-3.92E-10	0.00E+00		17.81323	-4.18E-11	0.00E+00
17.86468	-3.10E-10	0.00E+00		17.90022	-3.91E-11	0.00E+00
17.95065	-2.50E-10	0.00E+00		17.9872	-3.65E-11	0.00E+00
18.03664	-2.05E-10	0.00E+00		18.07419	-3.42E-11	0.00E+00
18.12259	-1.69E-10	0.00E+00		18.1612	-3.28E-11	0.00E+00
18.20856	-1.42E-10	0.00E+00		18.2482	-3.12E-11	0.00E+00
18.29457	-1.21E-10	0.00E+00		18.33626	-3.01E-11	0.00E+00
18.38055	-1.02E-10	0.00E+00		18.42435	-2.90E-11	0.00E+00
18.46654	-8.81E-11	0.00E+00		18.51135	-2.79E-11	0.00E+00
18.55251	-7.69E-11	0.00E+00		18.5984	-2.71E-11	0.00E+00
18.63948	-6.65E-11	0.00E+00		18.68541	-2.62E-11	0.00E+00
18.72648	-5.82E-11	0.00E+00		18.77243	-2.55E-11	0.00E+00
18.81344	-5.20E-11	0.00E+00		18.85944	-2.49E-11	0.00E+00
18.90047	-4.55E-11	0.00E+00		18.94643	-2.41E-11	0.00E+00
18.98748	-4.13E-11	0.00E+00		19.03343	-2.38E-11	0.00E+00
19.07447	-3.73E-11	0.00E+00		19.1204	-2.35E-11	0.00E+00
19.16148	-3.31E-11	0.00E+00		19.20742	-2.27E-11	0.00E+00
19.24849	-3.10E-11	0.00E+00		19.2955	-2.26E-11	0.00E+00
19.33549	-2.80E-11	0.00E+00		19.38357	-2.20E-11	0.00E+00
19.42248	-2.52E-11	0.00E+00		19.47057	-2.15E-11	0.00E+00
19.50948	-2.40E-11	0.00E+00		19.55757	-2.15E-11	0.00E+00
19.59647	-2.19E-11	0.00E+00		19.64454	-2.10E-11	0.00E+00
19.68347	-2.02E-11	0.00E+00		19.73156	-2.07E-11	0.00E+00
19.77044	-1.95E-11	0.00E+00		19.81857	-2.06E-11	0.00E+00
19.85744	-1.78E-11	0.00E+00		19.90557	-2.01E-11	0.00E+00
19.94441	-1.65E-11	0.00E+00		19.99253	-1.99E-11	0.00E+00
20.03141	-1.62E-11	0.00E+00		20.07951	-1.97E-11	0.00E+00
20.11839	-1.48E-11	0.00E+00		20.16648	-1.93E-11	0.00E+00
20.20536	-1.43E-11	0.00E+00		20.25455	-1.91E-11	0.00E+00
20.29239	-1.40E-11	0.00E+00		20.34263	-1.89E-11	0.00E+00
20.37944	-1.28E-11	0.00E+00		20.42963	-1.85E-11	0.00E+00
20.46647	-1.26E-11	0.00E+00		20.51663	-1.86E-11	0.00E+00
20.55348	-1.24E-11	0.00E+00		20.6036	-1.83E-11	0.00E+00
20.64049	-1.13E-11	0.00E+00		20.69058	-1.81E-11	0.00E+00
20.72747	-1.12E-11	0.00E+00		20.77758	-1.81E-11	0.00E+00
20.8145	-1.10E-11	0.00E+00		20.86457	-1.78E-11	0.00E+00
20.90151	-1.01E-11	0.00E+00		20.9516	-1.78E-11	0.00E+00
20.98851	-1.05E-11	0.00E+00		21.03858	-1.76E-11	0.00E+00
21.07553	-9.81E-12	0.00E+00		21.12557	-1.75E-11	0.00E+00
21.16252	-9.15E-12	0.00E+00		21.21363	-1.74E-11	0.00E+00
21.24953	-9.68E-12	0.00E+00		21.30171	-1.72E-11	0.00E+00
21.33654	-8.84E-12	0.00E+00		21.3887	-1.72E-11	0.00E+00
21.42355	-8.74E-12	0.00E+00		21.47572	-1.72E-11	0.00E+00
21.51058	-8.91E-12	0.00E+00		21.56271	-1.69E-11	0.00E+00
21.59759	-7.96E-12	0.00E+00		21.64968	-1.68E-11	0.00E+00
21.68461	-8.52E-12	0.00E+00		21.73668	-1.68E-11	0.00E+00
21.77165	-8.28E-12	0.00E+00		21.82366	-1.64E-11	0.00E+00
21.85865	-7.60E-12	0.00E+00		21.91064	-1.64E-11	0.00E+00
21.94565	-7.91E-12	0.00E+00		21.99764	-1.65E-11	0.00E+00
22.03265	-7.86E-12	0.00E+00		22.0846	-1.62E-11	0.00E+00
22.11969	-6.87E-12	0.00E+00		22.17269	-1.62E-11	0.00E+00
22.20671	-8.04E-12	0.00E+00		22.2608	-1.62E-11	0.00E+00
22.29372	-7.57E-12	0.00E+00		22.34777	-1.60E-11	0.00E+00
22.38073	-6.76E-12	0.00E+00		22.43475	-1.58E-11	0.00E+00
22.46772	-7.72E-12	0.00E+00		22.52176	-1.59E-11	0.00E+00
22.55472	-6.74E-12	0.00E+00		22.60874	-1.59E-11	0.00E+00
22.64173	-6.63E-12	0.00E+00		22.69576	-1.58E-11	0.00E+00
22.72876	-7.51E-12	0.00E+00		22.78275	-1.57E-11	0.00E+00
22.81579	-6.50E-12	0.00E+00		22.86973	-1.55E-11	0.00E+00
22.90278	-6.64E-12	0.00E+00		22.9567	-1.55E-11	0.00E+00
22.98981	-6.72E-12	0.00E+00		23.04368	-1.53E-11	0.00E+00
23.07683	-6.02E-12	0.00E+00		23.13176	-1.53E-11	0.00E+00
23.16385	-6.76E-12	0.00E+00		23.21983	-1.53E-11	0.00E+00
23.25085	-6.61E-12	0.00E+00		23.30683	-1.51E-11	0.00E+00
23.33788	-5.80E-12	0.00E+00		23.39384	-1.52E-11	0.00E+00
23.42491	-6.65E-12	0.00E+00		23.48083	-1.49E-11	0.00E+00
23.51194	-6.31E-12	0.00E+00		23.56779	-1.49E-11	0.00E+00
23.59892	-5.59E-12	0.00E+00		23.65477	-1.50E-11	0.00E+00
23.68591	-6.57E-12	0.00E+00		23.74176	-1.49E-11	0.00E+00
23.77294	-5.68E-12	0.00E+00		23.82876	-1.49E-11	0.00E+00
23.85998	-5.88E-12	0.00E+00		23.91577	-1.47E-11	0.00E+00
23.94701	-6.64E-12	0.00E+00		24.00277	-1.46E-11	0.00E+00
24.034	-5.71E-12	0.00E+00		24.09085	-1.47E-11	0.00E+00
24.12103	-5.98E-12	0.00E+00		24.17891	-1.46E-11	0.00E+00
24.20803	-6.25E-12	0.00E+00		24.26591	-1.46E-11	0.00E+00
24.29508	-5.42E-12	0.00E+00		24.35288	-1.48E-11	0.00E+00
24.3821	-5.83E-12	0.00E+00		24.43991	-1.46E-11	0.00E+00
24.4691	-5.88E-12	0.00E+00		24.52688	-1.44E-11	0.00E+00
24.55613	-5.44E-12	0.00E+00		24.61388	-1.46E-11	0.00E+00
24.64314	-6.00E-12	0.00E+00		24.70087	-1.43E-11	0.00E+00
24.73015	-5.62E-12	0.00E+00		24.78786	-1.45E-11	0.00E+00
24.81714	-5.29E-12	0.00E+00		24.87486	-1.44E-11	0.00E+00
24.90416	-5.96E-12	0.00E+00		24.96187	-1.43E-11	0.00E+00
24.99117	-5.10E-12	0.00E+00		25.04997	-1.45E-11	0.00E+00
25.07821	-5.08E-12	0.00E+00		25.13807	-1.43E-11	0.00E+00
25.16521	-6.00E-12	0.00E+00		25.22506	-1.41E-11	0.00E+00
25.25221	-5.03E-12	0.00E+00		25.31203	-1.42E-11	0.00E+00
25.33921	-5.25E-12	0.00E+00		25.39906	-1.42E-11	0.00E+00
25.42623	-5.64E-12	0.00E+00		25.4861	-1.39E-11	0.00E+00
25.51324	-4.86E-12	0.00E+00		25.57315	-1.44E-11	0.00E+00
25.60028	-5.39E-12	0.00E+00		25.66018	-1.43E-11	0.00E+00
25.68732	-5.59E-12	0.00E+00		25.74718	-1.40E-11	0.00E+00
25.77432	-4.87E-12	0.00E+00		25.83417	-1.40E-11	0.00E+00
25.86135	-5.68E-12	0.00E+00		25.92117	-1.40E-11	0.00E+00
25.94836	-5.42E-12	0.00E+00		26.00928	-1.40E-11	0.00E+00
26.03538	-4.82E-12	0.00E+00		26.09632	-1.39E-11	0.00E+00
26.09944	1.25E-07	-5.00E-01		26.16036	1.20E-08	-5.00E-01
26.16769	9.96E-08	-5.00E-01		26.22858	1.12E-08	-5.00E-01
26.23594	-2.40E-09	0.00E+00		26.31878	-1.59E-10	0.00E+00
26.30417	-1.71E-09	0.00E+00		26.40587	-1.04E-10	0.00E+00
26.37238	-1.32E-09	0.00E+00		26.49185	-8.62E-11	0.00E+00
26.44057	-1.06E-09	0.00E+00		26.57992	-7.56E-11	0.00E+00
26.50871	-8.59E-10	0.00E+00		26.66801	-6.81E-11	0.00E+00
26.59888	-6.68E-10	0.00E+00		26.75499	-6.26E-11	0.00E+00
26.68486	-5.36E-10	0.00E+00		26.84199	-5.78E-11	0.00E+00
26.77086	-4.35E-10	0.00E+00		26.92897	-5.42E-11	0.00E+00
26.85683	-3.59E-10	0.00E+00		27.01599	-5.12E-11	0.00E+00
26.9428	-2.99E-10	0.00E+00		27.10298	-4.83E-11	0.00E+00
27.02878	-2.51E-10	0.00E+00		27.18997	-4.60E-11	0.00E+00
27.11477	-2.12E-10	0.00E+00		27.27698	-4.38E-11	0.00E+00
27.20078	-1.82E-10	0.00E+00		27.36395	-4.19E-11	0.00E+00
27.28678	-1.56E-10	0.00E+00		27.45096	-4.04E-11	0.00E+00
27.37274	-1.34E-10	0.00E+00		27.53794	-3.89E-11	0.00E+00
27.45876	-1.18E-10	0.00E+00		27.62496	-3.75E-11	0.00E+00
27.54477	-1.03E-10	0.00E+00		27.71194	-3.65E-11	0.00E+00
27.63078	-9.04E-11	0.00E+00		27.79889	-3.50E-11	0.00E+00
27.71676	-8.03E-11	0.00E+00		27.88586	-3.40E-11	0.00E+00
27.80376	-7.20E-11	0.00E+00		27.97283	-3.32E-11	0.00E+00
27.89075	-6.37E-11	0.00E+00		28.05982	-3.23E-11	0.00E+00
27.97773	-5.75E-11	0.00E+00		28.14682	-3.12E-11	0.00E+00
28.06472	-5.20E-11	0.00E+00		28.23381	-3.07E-11	0.00E+00
28.15176	-4.66E-11	0.00E+00		28.32078	-2.99E-11	0.00E+00
28.23874	-4.31E-11	0.00E+00		28.40776	-2.91E-11	0.00E+00
28.32574	-3.93E-11	0.00E+00		28.49475	-2.88E-11	0.00E+00
28.41271	-3.53E-11	0.00E+00		28.58175	-2.78E-11	0.00E+00
28.4997	-3.33E-11	0.00E+00		28.66874	-2.74E-11	0.00E+00
28.58668	-3.05E-11	0.00E+00		28.75574	-2.70E-11	0.00E+00
28.67368	-2.80E-11	0.00E+00		28.84273	-2.62E-11	0.00E+00
28.76069	-2.68E-11	0.00E+00		28.92974	-2.60E-11	0.00E+00
28.84772	-2.43E-11	0.00E+00		29.01675	-2.55E-11	0.00E+00
28.93471	-2.29E-11	0.00E+00		29.10377	-2.51E-11	0.00E+00
29.02168	-2.21E-11	0.00E+00		29.19077	-2.49E-11	0.00E+00
29.10866	-1.99E-11	0.00E+00		29.27777	-2.45E-11	0.00E+00
29.19565	-1.91E-11	0.00E+00		29.36475	-2.38E-11	0.00E+00
29.28263	-1.87E-11	0.00E+00		29.45173	-2.39E-11	0.00E+00
29.36963	-1.67E-11	0.00E+00		29.53873	-2.35E-11	0.00E+00
29.45663	-1.69E-11	0.00E+00		29.6257	-2.29E-11	0.00E+00
29.54362	-1.55E-11	0.00E+00		29.71269	-2.29E-11	0.00E+00
29.6306	-1.44E-11	0.00E+00		29.79969	-2.24E-11	0.00E+00
29.71762	-1.46E-11	0.00E+00		29.88665	-2.19E-11	0.00E+00
29.80461	-1.35E-11	0.00E+00		29.97362	-2.18E-11	0.00E+00
29.89274	-1.26E-11	0.00E+00		30.06059	-2.17E-11	0.00E+00
29.97976	-1.26E-11	0.00E+00		30.14757	-2.15E-11	0.00E+00
30.0668	-1.16E-11	0.00E+00		30.23455	-2.13E-11	0.00E+00
30.15381	-1.16E-11	0.00E+00		30.32155	-2.09E-11	0.00E+00
30.24083	-1.19E-11	0.00E+00		30.40853	-2.09E-11	0.00E+00
30.32781	-1.04E-11	0.00E+00		30.49554	-2.06E-11	0.00E+00
30.4148	-1.05E-11	0.00E+00		30.58252	-2.02E-11	0.00E+00
30.5018	-1.03E-11	0.00E+00		30.66949	-2.02E-11	0.00E+00
30.58883	-9.33E-12	0.00E+00		30.75648	-2.00E-11	0.00E+00
30.67585	-9.77E-12	0.00E+00		30.84345	-1.98E-11	0.00E+00
30.76286	-9.41E-12	0.00E+00		30.93044	-1.97E-11	0.00E+00
30.84986	-8.58E-12	0.00E+00		31.01747	-1.92E-11	0.00E+00
30.93686	-9.53E-12	0.00E+00		31.10447	-1.92E-11	0.00E+00
31.02387	-8.48E-12	0.00E+00		31.19147	-1.92E-11	0.00E+00
31.1109	-8.00E-12	0.00E+00		31.27845	-1.89E-11	0.00E+00
31.19793	-8.77E-12	0.00E+00		31.36542	-1.89E-11	0.00E+00
31.28492	-7.66E-12	0.00E+00		31.45243	-1.89E-11	0.00E+00
31.37197	-7.76E-12	0.00E+00		31.53941	-1.87E-11	0.00E+00
31.45898	-8.16E-12	0.00E+00		31.62639	-1.86E-11	0.00E+00
31.54601	-7.28E-12	0.00E+00		31.71338	-1.84E-11	0.00E+00
31.63302	-7.47E-12	0.00E+00		31.80036	-1.81E-11	0.00E+00
31.72005	-8.01E-12	0.00E+00		31.88735	-1.83E-11	0.00E+00
31.80708	-6.56E-12	0.00E+00		31.97433	-1.78E-11	0.00E+00
31.8941	-7.33E-12	0.00E+00		32.06129	-1.80E-11	0.00E+00
31.9811	-7.12E-12	0.00E+00		32.14829	-1.79E-11	0.00E+00
32.06812	-6.33E-12	0.00E+00		32.23528	-1.76E-11	0.00E+00
32.15514	-7.32E-12	0.00E+00		32.32225	-1.73E-11	0.00E+00
32.24216	-6.56E-12	0.00E+00		32.40925	-1.74E-11	0.00E+00
32.32917	-6.41E-12	0.00E+00		32.49623	-1.74E-11	0.00E+00
32.4162	-6.93E-12	0.00E+00		32.58321	-1.71E-11	0.00E+00
32.50322	-6.27E-12	0.00E+00		32.67016	-1.72E-11	0.00E+00
32.59021	-6.24E-12	0.00E+00		32.75716	-1.71E-11	0.00E+00
32.67722	-6.82E-12	0.00E+00		32.84411	-1.68E-11	0.00E+00
32.76425	-5.84E-12	0.00E+00		32.9311	-1.69E-11	0.00E+00
32.85127	-6.09E-12	0.00E+00		33.0181	-1.65E-11	0.00E+00
32.93828	-6.48E-12	0.00E+00		33.10508	-1.67E-11	0.00E+00
33.0253	-5.72E-12	0.00E+00		33.19208	-1.67E-11	0.00E+00
33.11232	-6.26E-12	0.00E+00		33.27908	-1.66E-11	0.00E+00
33.19932	-6.05E-12	0.00E+00		33.36606	-1.66E-11	0.00E+00
33.28634	-5.08E-12	0.00E+00		33.45305	-1.63E-11	0.00E+00
33.37338	-6.31E-12	0.00E+00		33.54002	-1.64E-11	0.00E+00
33.4604	-5.81E-12	0.00E+00		33.62698	-1.63E-11	0.00E+00
33.54741	-5.20E-12	0.00E+00		33.71398	-1.62E-11	0.00E+00
33.63442	-6.05E-12	0.00E+00		33.80095	-1.61E-11	0.00E+00
33.72143	-5.05E-12	0.00E+00		33.88797	-1.61E-11	0.00E+00
33.80843	-5.17E-12	0.00E+00		33.97496	-1.57E-11	0.00E+00
33.89544	-5.96E-12	0.00E+00		34.06195	-1.60E-11	0.00E+00
33.98246	-5.14E-12	0.00E+00		34.14891	-1.57E-11	0.00E+00
34.06947	-5.32E-12	0.00E+00		34.23589	-1.56E-11	0.00E+00
34.15648	-5.71E-12	0.00E+00		34.32286	-1.56E-11	0.00E+00
34.2435	-4.65E-12	0.00E+00		34.40984	-1.55E-11	0.00E+00
34.33051	-5.35E-12	0.00E+00		34.49683	-1.56E-11	0.00E+00
34.41751	-5.31E-12	0.00E+00		34.58385	-1.56E-11	0.00E+00
34.50452	-4.74E-12	0.00E+00		34.67082	-1.56E-11	0.00E+00
34.59263	-5.70E-12	0.00E+00		34.75889	-1.53E-11	0.00E+00
34.67967	-5.03E-12	0.00E+00		34.84585	-1.54E-11	0.00E+00
34.76775	-4.64E-12	0.00E+00		34.93391	-1.53E-11	0.00E+00
34.83288	1.25E-07	-5.00E-01		34.999	1.20E-08	-5.00E-01
34.90113	9.97E-08	-5.00E-01		35.06725	1.11E-08	-5.00E-01
34.96938	8.36E-08	-5.00E-01		35.13552	1.10E-08	-5.00E-01
35.03765	-3.12E-09	0.00E+00		35.2257	-1.99E-10	0.00E+00
35.10583	-2.29E-09	0.00E+00		35.31168	-1.39E-10	0.00E+00
35.17402	-1.80E-09	0.00E+00		35.39764	-1.16E-10	0.00E+00
35.2422	-1.45E-09	0.00E+00		35.48472	-1.02E-10	0.00E+00
35.31041	-1.19E-09	0.00E+00		35.57068	-9.29E-11	0.00E+00
35.37859	-9.84E-10	0.00E+00		35.65778	-8.52E-11	0.00E+00
35.44678	-8.26E-10	0.00E+00		35.74378	-7.91E-11	0.00E+00
35.53695	-6.64E-10	0.00E+00		35.83184	-7.38E-11	0.00E+00
35.62292	-5.46E-10	0.00E+00		35.91883	-6.90E-11	0.00E+00
35.70891	-4.54E-10	0.00E+00		36.00582	-6.54E-11	0.00E+00
35.7949	-3.81E-10	0.00E+00		36.09286	-6.20E-11	0.00E+00
35.8809	-3.22E-10	0.00E+00		36.17986	-5.88E-11	0.00E+00
35.9669	-2.74E-10	0.00E+00		36.26793	-5.64E-11	0.00E+00
36.05288	-2.36E-10	0.00E+00		36.35597	-5.38E-11	0.00E+00
36.13889	-2.03E-10	0.00E+00		36.44297	-5.16E-11	0.00E+00
36.22486	-1.77E-10	0.00E+00		36.52998	-4.98E-11	0.00E+00
36.31083	-1.55E-10	0.00E+00		36.61698	-4.80E-11	0.00E+00
36.3968	-1.36E-10	0.00E+00		36.70398	-4.65E-11	0.00E+00
36.48278	-1.20E-10	0.00E+00		36.79206	-4.49E-11	0.00E+00
36.56878	-1.07E-10	0.00E+00		36.88014	-4.34E-11	0.00E+00
36.65475	-9.53E-11	0.00E+00		36.96713	-4.20E-11	0.00E+00
36.74073	-8.51E-11	0.00E+00		37.05412	-4.10E-11	0.00E+00
36.82775	-7.69E-11	0.00E+00		37.14112	-3.99E-11	0.00E+00
36.91475	-6.95E-11	0.00E+00		37.22811	-3.88E-11	0.00E+00
37.00176	-6.25E-11	0.00E+00		37.31618	-3.78E-11	0.00E+00
37.08873	-5.77E-11	0.00E+00		37.40424	-3.68E-11	0.00E+00
37.17575	-5.23E-11	0.00E+00		37.49122	-3.59E-11	0.00E+00
37.26278	-4.75E-11	0.00E+00		37.57819	-3.50E-11	0.00E+00
37.34978	-4.45E-11	0.00E+00		37.66516	-3.47E-11	0.00E+00
37.43679	-4.04E-11	0.00E+00		37.75215	-3.36E-11	0.00E+00
37.52377	-3.75E-11	0.00E+00		37.84023	-3.32E-11	0.00E+00
37.61076	-3.54E-11	0.00E+00		37.92831	-3.23E-11	0.00E+00
37.69774	-3.21E-11	0.00E+00		38.01531	-3.16E-11	0.00E+00
37.78475	-3.04E-11	0.00E+00		38.10231	-3.11E-11	0.00E+00
37.87176	-2.89E-11	0.00E+00		38.18934	-3.05E-11	0.00E+00
37.95878	-2.62E-11	0.00E+00		38.27632	-2.98E-11	0.00E+00
38.0458	-2.52E-11	0.00E+00		38.3644	-2.95E-11	0.00E+00
38.13283	-2.36E-11	0.00E+00		38.45245	-2.91E-11	0.00E+00
38.21983	-2.19E-11	0.00E+00		38.53947	-2.85E-11	0.00E+00
38.30679	-2.14E-11	0.00E+00		38.62646	-2.80E-11	0.00E+00
38.39375	-2.02E-11	0.00E+00		38.71346	-2.76E-11	0.00E+00
38.48072	-1.90E-11	0.00E+00		38.80047	-2.72E-11	0.00E+00
38.56769	-1.85E-11	0.00E+00		38.88855	-2.68E-11	0.00E+00
38.65469	-1.72E-11	0.00E+00		38.9766	-2.63E-11	0.00E+00
38.74168	-1.63E-11	0.00E+00		39.06361	-2.59E-11	0.00E+00
38.82866	-1.64E-11	0.00E+00		39.1506	-2.57E-11	0.00E+00
38.91565	-1.51E-11	0.00E+00		39.23763	-2.54E-11	0.00E+00
39.00262	-1.43E-11	0.00E+00		39.32464	-2.52E-11	0.00E+00
39.08965	-1.45E-11	0.00E+00		39.41273	-2.48E-11	0.00E+00
39.17666	-1.35E-11	0.00E+00		39.5008	-2.44E-11	0.00E+00
39.26368	-1.33E-11	0.00E+00		39.58782	-2.41E-11	0.00E+00
39.3507	-1.32E-11	0.00E+00		39.67484	-2.40E-11	0.00E+00
39.43771	-1.21E-11	0.00E+00		39.76183	-2.36E-11	0.00E+00
39.52474	-1.21E-11	0.00E+00		39.84882	-2.35E-11	0.00E+00
39.61175	-1.20E-11	0.00E+00		39.93578	-2.31E-11	0.00E+00
39.69877	-1.08E-11	0.00E+00		40.02276	-2.29E-11	0.00E+00
39.78579	-1.12E-11	0.00E+00		40.10972	-2.26E-11	0.00E+00
39.87278	-1.04E-11	0.00E+00		40.19669	-2.24E-11	0.00E+00
39.95982	-1.00E-11	0.00E+00		40.28368	-2.24E-11	0.00E+00
40.04679	-1.05E-11	0.00E+00		40.3707	-2.22E-11	0.00E+00
40.13382	-9.72E-12	0.00E+00		40.4577	-2.18E-11	0.00E+00
40.22085	-9.41E-12	0.00E+00		40.54469	-2.16E-11	0.00E+00
40.30784	-9.90E-12	0.00E+00		40.63166	-2.14E-11	0.00E+00
40.39486	-8.82E-12	0.00E+00		40.71863	-2.13E-11	0.00E+00
40.48188	-8.88E-12	0.00E+00		40.80561	-2.11E-11	0.00E+00
40.5689	-9.33E-12	0.00E+00		40.89258	-2.09E-11	0.00E+00
40.65593	-8.16E-12	0.00E+00		40.97955	-2.07E-11	0.00E+00
40.74295	-8.52E-12	0.00E+00		41.06653	-2.05E-11	0.00E+00
40.82993	-8.35E-12	0.00E+00		41.15355	-2.02E-11	0.00E+00
40.91693	-7.59E-12	0.00E+00		41.24053	-2.05E-11	0.00E+00
41.00396	-8.30E-12	0.00E+00		41.3275	-2.02E-11	0.00E+00
41.09098	-7.94E-12	0.00E+00		41.41447	-1.98E-11	0.00E+00
41.178	-7.37E-12	0.00E+00		41.50147	-1.98E-11	0.00E+00
41.26504	-8.23E-12	0.00E+00		41.58842	-1.97E-11	0.00E+00
41.35207	-7.38E-12	0.00E+00		41.6754	-1.94E-11	0.00E+00
41.43906	-7.18E-12	0.00E+00		41.76239	-1.94E-11	0.00E+00
41.52611	-7.50E-12	0.00E+00		41.84937	-1.91E-11	0.00E+00
41.61316	-6.95E-12	0.00E+00		41.93637	-1.90E-11	0.00E+00
41.70017	-7.04E-12	0.00E+00		42.02339	-1.90E-11	0.00E+00
41.78719	-7.43E-12	0.00E+00		42.11037	-1.86E-11	0.00E+00
41.8742	-6.47E-12	0.00E+00		42.19735	-1.86E-11	0.00E+00
41.96122	-6.85E-12	0.00E+00		42.28432	-1.86E-11	0.00E+00
42.04824	-7.05E-12	0.00E+00		42.3713	-1.84E-11	0.00E+00
42.13524	-6.08E-12	0.00E+00		42.45827	-1.85E-11	0.00E+00
42.22227	-6.75E-12	0.00E+00		42.54523	-1.82E-11	0.00E+00
42.30931	-6.43E-12	0.00E+00		42.63224	-1.82E-11	0.00E+00
42.39629	-5.88E-12	0.00E+00		42.7192	-1.80E-11	0.00E+00
42.48328	-6.53E-12	0.00E+00		42.80618	-1.80E-11	0.00E+00
42.5703	-6.33E-12	0.00E+00		42.89315	-1.79E-11	0.00E+00
42.65733	-5.85E-12	0.00E+00		42.98013	-1.77E-11	0.00E+00
42.74438	-6.32E-12	0.00E+00		43.0671	-1.75E-11	0.00E+00
42.8314	-5.92E-12	0.00E+00		43.15407	-1.75E-11	0.00E+00
42.91841	-5.75E-12	0.00E+00		43.24105	-1.75E-11	0.00E+00
43.00541	-6.17E-12	0.00E+00		43.32804	-1.75E-11	0.00E+00
43.09243	-5.53E-12	0.00E+00		43.41611	-1.74E-11	0.00E+00
43.17944	-5.83E-12	0.00E+00		43.50415	-1.73E-11	0.00E+00
43.26646	-5.63E-12	0.00E+00		43.59114	-1.74E-11	0.00E+00
43.35349	-5.32E-12	0.00E+00		43.67807	-1.71E-11	0.00E+00
43.44051	-5.78E-12	0.00E+00		43.76505	-1.72E-11	0.00E+00
43.5275	-5.48E-12	0.00E+00		43.85202	-1.70E-11	0.00E+00
43.59155	1.25E-07	-5.00E-01		43.91712	1.20E-08	-5.00E-01
43.65976	9.98E-08	-5.00E-01		43.98537	1.11E-08	-5.00E-01
43.72801	8.37E-08	-5.00E-01		44.0536	1.11E-08	-5.00E-01
43.79624	7.19E-08	-5.00E-01		44.12187	1.12E-08	-5.00E-01
43.86447	-3.68E-09	0.00E+00		44.21315	-2.32E-10	0.00E+00
43.93268	-2.76E-09	0.00E+00		44.30022	-1.68E-10	0.00E+00
44.00086	-2.19E-09	0.00E+00		44.38622	-1.43E-10	0.00E+00
44.06903	-1.77E-09	0.00E+00		44.47219	-1.27E-10	0.00E+00
44.13725	-1.46E-09	0.00E+00		44.55923	-1.15E-10	0.00E+00
44.20546	-1.22E-09	0.00E+00		44.64627	-1.06E-10	0.00E+00
44.27365	-1.03E-09	0.00E+00		44.73331	-9.83E-11	0.00E+00
44.34184	-8.75E-10	0.00E+00		44.82038	-9.17E-11	0.00E+00
44.432	-7.13E-10	0.00E+00		44.90745	-8.62E-11	0.00E+00
44.51797	-5.93E-10	0.00E+00		44.99343	-8.13E-11	0.00E+00
44.60396	-4.99E-10	0.00E+00		45.0804	-7.73E-11	0.00E+00
44.68994	-4.22E-10	0.00E+00		45.16738	-7.38E-11	0.00E+00
44.7759	-3.60E-10	0.00E+00		45.25436	-7.00E-11	0.00E+00
44.86187	-3.09E-10	0.00E+00		45.34135	-6.69E-11	0.00E+00
44.94783	-2.67E-10	0.00E+00		45.42834	-6.45E-11	0.00E+00
45.03384	-2.32E-10	0.00E+00		45.51532	-6.18E-11	0.00E+00
45.11983	-2.04E-10	0.00E+00		45.6023	-5.95E-11	0.00E+00
45.20581	-1.79E-10	0.00E+00		45.68929	-5.75E-11	0.00E+00
45.2918	-1.57E-10	0.00E+00		45.77626	-5.56E-11	0.00E+00
45.37781	-1.40E-10	0.00E+00		45.86324	-5.36E-11	0.00E+00
45.4638	-1.25E-10	0.00E+00		45.95024	-5.21E-11	0.00E+00
45.54978	-1.11E-10	0.00E+00		46.03722	-5.05E-11	0.00E+00
45.63573	-1.01E-10	0.00E+00		46.12424	-4.92E-11	0.00E+00
45.72171	-9.11E-11	0.00E+00		46.21121	-4.79E-11	0.00E+00
45.80769	-8.22E-11	0.00E+00		46.29824	-4.67E-11	0.00E+00
45.89468	-7.46E-11	0.00E+00		46.38523	-4.51E-11	0.00E+00
45.98169	-6.85E-11	0.00E+00		46.47223	-4.42E-11	0.00E+00
46.06873	-6.21E-11	0.00E+00		46.55923	-4.29E-11	0.00E+00
46.15572	-5.76E-11	0.00E+00		46.64621	-4.20E-11	0.00E+00
46.24272	-5.31E-11	0.00E+00		46.7332	-4.12E-11	0.00E+00
46.32974	-4.86E-11	0.00E+00		46.82017	-4.02E-11	0.00E+00
46.41673	-4.55E-11	0.00E+00		46.90717	-3.94E-11	0.00E+00
46.50369	-4.21E-11	0.00E+00		46.99414	-3.85E-11	0.00E+00
46.59068	-3.88E-11	0.00E+00		47.08113	-3.78E-11	0.00E+00
46.67765	-3.70E-11	0.00E+00		47.1681	-3.72E-11	0.00E+00
46.76463	-3.41E-11	0.00E+00		47.25507	-3.65E-11	0.00E+00
46.85163	-3.17E-11	0.00E+00		47.34204	-3.57E-11	0.00E+00
46.93863	-3.05E-11	0.00E+00		47.429	-3.51E-11	0.00E+00
47.02565	-2.81E-11	0.00E+00		47.51595	-3.46E-11	0.00E+00
47.11264	-2.66E-11	0.00E+00		47.60294	-3.38E-11	0.00E+00
47.19964	-2.61E-11	0.00E+00		47.68994	-3.34E-11	0.00E+00
47.28664	-2.41E-11	0.00E+00		47.77696	-3.27E-11	0.00E+00
47.37364	-2.28E-11	0.00E+00		47.86399	-3.22E-11	0.00E+00
47.46065	-2.25E-11	0.00E+00		47.95097	-3.19E-11	0.00E+00
47.54767	-2.05E-11	0.00E+00		48.03796	-3.11E-11	0.00E+00
47.63466	-2.00E-11	0.00E+00		48.12606	-3.08E-11	0.00E+00
47.72164	-1.96E-11	0.00E+00		48.21415	-3.05E-11	0.00E+00
47.80861	-1.80E-11	0.00E+00		48.30114	-2.97E-11	0.00E+00
47.89558	-1.78E-11	0.00E+00		48.38817	-2.93E-11	0.00E+00
47.98259	-1.72E-11	0.00E+00		48.47624	-2.90E-11	0.00E+00
48.06957	-1.61E-11	0.00E+00		48.56432	-2.86E-11	0.00E+00
48.15657	-1.62E-11	0.00E+00		48.65134	-2.85E-11	0.00E+00
48.24358	-1.53E-11	0.00E+00		48.73837	-2.79E-11	0.00E+00
48.33057	-1.45E-11	0.00E+00		48.82647	-2.78E-11	0.00E+00
48.4176	-1.48E-11	0.00E+00		48.91454	-2.74E-11	0.00E+00
48.50459	-1.34E-11	0.00E+00		49.00156	-2.66E-11	0.00E+00
48.59162	-1.33E-11	0.00E+00		49.08855	-2.67E-11	0.00E+00
48.67864	-1.32E-11	0.00E+00		49.17665	-2.63E-11	0.00E+00
48.76566	-1.21E-11	0.00E+00		49.26472	-2.61E-11	0.00E+00
48.85269	-1.21E-11	0.00E+00		49.35171	-2.59E-11	0.00E+00
48.93968	-1.21E-11	0.00E+00		49.43869	-2.54E-11	0.00E+00
49.02668	-1.11E-11	0.00E+00		49.52677	-2.54E-11	0.00E+00
49.11369	-1.15E-11	0.00E+00		49.61487	-2.52E-11	0.00E+00
49.2007	-1.11E-11	0.00E+00		49.70189	-2.46E-11	0.00E+00
49.28773	-1.03E-11	0.00E+00		49.78886	-2.47E-11	0.00E+00
49.37472	-1.09E-11	0.00E+00		49.87695	-2.44E-11	0.00E+00
49.46174	-1.03E-11	0.00E+00		49.96501	-2.41E-11	0.00E+00
49.54876	-9.33E-12	0.00E+00		50.052	-2.38E-11	0.00E+00
49.63577	-1.01E-11	0.00E+00		50.13898	-2.34E-11	0.00E+00
49.7228	-9.59E-12	0.00E+00		50.22706	-2.35E-11	0.00E+00
49.8098	-9.11E-12	0.00E+00		50.31512	-2.33E-11	0.00E+00
49.89681	-9.94E-12	0.00E+00		50.40208	-2.28E-11	0.00E+00
49.98386	-8.75E-12	0.00E+00		50.48906	-2.28E-11	0.00E+00
50.07086	-8.62E-12	0.00E+00		50.57716	-2.28E-11	0.00E+00
50.15786	-9.19E-12	0.00E+00		50.66523	-2.27E-11	0.00E+00
50.24484	-8.01E-12	0.00E+00		50.7522	-2.25E-11	0.00E+00
50.33186	-8.35E-12	0.00E+00		50.83918	-2.21E-11	0.00E+00
50.41888	-8.35E-12	0.00E+00		50.92724	-2.22E-11	0.00E+00
50.5059	-7.55E-12	0.00E+00		51.01532	-2.16E-11	0.00E+00
50.59293	-8.23E-12	0.00E+00		51.1023	-2.13E-11	0.00E+00
50.67993	-8.02E-12	0.00E+00		51.18929	-2.16E-11	0.00E+00
50.76694	-7.26E-12	0.00E+00		51.27736	-2.11E-11	0.00E+00
50.85395	-8.13E-12	0.00E+00		51.36543	-2.10E-11	0.00E+00
50.94096	-7.41E-12	0.00E+00		51.45243	-2.11E-11	0.00E+00
51.028	-7.07E-12	0.00E+00		51.53941	-2.06E-11	0.00E+00
51.11503	-7.79E-12	0.00E+00		51.62641	-2.07E-11	0.00E+00
51.20206	-6.72E-12	0.00E+00		51.71339	-2.07E-11	0.00E+00
51.28907	-6.79E-12	0.00E+00		51.8004	-2.04E-11	0.00E+00
51.37606	-7.26E-12	0.00E+00		51.88739	-2.03E-11	0.00E+00
51.46308	-6.46E-12	0.00E+00		51.97436	-2.01E-11	0.00E+00
51.55009	-6.86E-12	0.00E+00		52.06242	-1.98E-11	0.00E+00
51.63711	-7.03E-12	0.00E+00		52.15051	-2.00E-11	0.00E+00
51.72414	-6.08E-12	0.00E+00		52.23749	-1.96E-11	0.00E+00
51.81116	-6.81E-12	0.00E+00		52.32447	-1.95E-11	0.00E+00
51.89815	-6.78E-12	0.00E+00		52.41255	-1.96E-11	0.00E+00
51.98515	-5.81E-12	0.00E+00		52.50061	-1.91E-11	0.00E+00
52.07216	-6.55E-12	0.00E+00		52.58868	-1.95E-11	0.00E+00
52.15919	-6.04E-12	0.00E+00		52.67677	-1.91E-11	0.00E+00
52.24622	-5.89E-12	0.00E+00		52.76484	-1.90E-11	0.00E+00
52.33324	-6.54E-12	0.00E+00		52.85291	-1.91E-11	0.00E+00
52.39728	1.25E-07	-5.00E-01		52.91802	1.20E-08	-5.00E-01
52.46551	9.98E-08	-5.00E-01		52.98624	1.12E-08	-5.00E-01
52.53374	8.36E-08	-5.00E-01		53.05449	1.11E-08	-5.00E-01
52.60195	7.18E-08	-5.00E-01		53.12273	1.12E-08	-5.00E-01
52.6702	6.28E-08	-5.00E-01		53.19098	1.14E-08	-5.00E-01
52.73846	-4.13E-09	0.00E+00		53.28225	-2.63E-10	0.00E+00
52.80664	-3.14E-09	0.00E+00		53.36931	-1.96E-10	0.00E+00
52.87485	-2.51E-09	0.00E+00		53.45638	-1.68E-10	0.00E+00
52.94304	-2.05E-09	0.00E+00		53.54346	-1.50E-10	0.00E+00
53.01125	-1.70E-09	0.00E+00		53.63051	-1.37E-10	0.00E+00
53.07945	-1.42E-09	0.00E+00		53.71757	-1.25E-10	0.00E+00
53.14764	-1.20E-09	0.00E+00		53.80458	-1.17E-10	0.00E+00
53.21585	-1.03E-09	0.00E+00		53.89165	-1.09E-10	0.00E+00
53.28405	-8.82E-10	0.00E+00		53.97873	-1.02E-10	0.00E+00
53.3742	-7.29E-10	0.00E+00		54.06577	-9.72E-11	0.00E+00
53.46019	-6.12E-10	0.00E+00		54.15281	-9.20E-11	0.00E+00
53.54616	-5.19E-10	0.00E+00		54.23878	-8.76E-11	0.00E+00
53.63213	-4.43E-10	0.00E+00		54.32476	-8.35E-11	0.00E+00
53.71814	-3.81E-10	0.00E+00		54.41073	-8.01E-11	0.00E+00
53.80412	-3.29E-10	0.00E+00		54.49768	-7.67E-11	0.00E+00
53.89008	-2.87E-10	0.00E+00		54.58467	-7.37E-11	0.00E+00
53.97605	-2.51E-10	0.00E+00		54.67166	-7.13E-11	0.00E+00
54.06203	-2.20E-10	0.00E+00		54.75867	-6.83E-11	0.00E+00
54.14798	-1.95E-10	0.00E+00		54.84562	-6.60E-11	0.00E+00
54.23393	-1.73E-10	0.00E+00		54.93262	-6.40E-11	0.00E+00
54.31992	-1.54E-10	0.00E+00		55.01958	-6.16E-11	0.00E+00
54.40587	-1.38E-10	0.00E+00		55.10656	-6.00E-11	0.00E+00
54.49186	-1.24E-10	0.00E+00		55.19355	-5.83E-11	0.00E+00
54.57785	-1.12E-10	0.00E+00		55.28053	-5.66E-11	0.00E+00
54.66384	-1.01E-10	0.00E+00		55.36752	-5.54E-11	0.00E+00
54.74983	-9.26E-11	0.00E+00		55.45452	-5.38E-11	0.00E+00
54.83581	-8.46E-11	0.00E+00		55.54154	-5.19E-11	0.00E+00
54.9228	-7.68E-11	0.00E+00		55.62854	-5.12E-11	0.00E+00
55.00978	-7.10E-11	0.00E+00		55.71552	-4.97E-11	0.00E+00
55.09677	-6.50E-11	0.00E+00		55.80251	-4.84E-11	0.00E+00
55.18378	-5.98E-11	0.00E+00		55.88952	-4.76E-11	0.00E+00
55.27077	-5.63E-11	0.00E+00		55.97653	-4.63E-11	0.00E+00
55.35777	-5.16E-11	0.00E+00		56.06352	-4.55E-11	0.00E+00
55.44479	-4.83E-11	0.00E+00		56.15052	-4.47E-11	0.00E+00
55.53178	-4.56E-11	0.00E+00		56.2375	-4.35E-11	0.00E+00
55.61875	-4.16E-11	0.00E+00		56.3245	-4.27E-11	0.00E+00
55.70573	-3.98E-11	0.00E+00		56.41145	-4.20E-11	0.00E+00
55.7927	-3.75E-11	0.00E+00		56.49843	-4.09E-11	0.00E+00
55.87967	-3.44E-11	0.00E+00		56.58541	-4.04E-11	0.00E+00
55.96666	-3.33E-11	0.00E+00		56.67241	-3.97E-11	0.00E+00
56.05367	-3.16E-11	0.00E+00		56.75938	-3.88E-11	0.00E+00
56.14071	-2.93E-11	0.00E+00		56.84637	-3.81E-11	0.00E+00
56.2277	-2.84E-11	0.00E+00		56.93335	-3.74E-11	0.00E+00
56.3147	-2.68E-11	0.00E+00		57.02031	-3.68E-11	0.00E+00
56.40169	-2.53E-11	0.00E+00		57.1073	-3.66E-11	0.00E+00
56.48872	-2.50E-11	0.00E+00		57.19426	-3.61E-11	0.00E+00
56.57574	-2.32E-11	0.00E+00		57.28124	-3.51E-11	0.00E+00
56.66274	-2.21E-11	0.00E+00		57.36821	-3.50E-11	0.00E+00
56.74975	-2.19E-11	0.00E+00		57.45521	-3.44E-11	0.00E+00
56.83673	-2.00E-11	0.00E+00		57.54221	-3.35E-11	0.00E+00
56.92371	-1.96E-11	0.00E+00		57.62921	-3.35E-11	0.00E+00
57.01067	-1.94E-11	0.00E+00		57.71621	-3.29E-11	0.00E+00
57.09766	-1.79E-11	0.00E+00		57.80319	-3.22E-11	0.00E+00
57.18465	-1.77E-11	0.00E+00		57.89016	-3.22E-11	0.00E+00
57.27164	-1.73E-11	0.00E+00		57.97715	-3.15E-11	0.00E+00
57.35863	-1.61E-11	0.00E+00		58.06414	-3.12E-11	0.00E+00
57.44565	-1.62E-11	0.00E+00		58.15116	-3.09E-11	0.00E+00
57.53263	-1.55E-11	0.00E+00		58.23818	-3.01E-11	0.00E+00
57.61961	-1.46E-11	0.00E+00		58.32519	-3.01E-11	0.00E+00
57.70658	-1.50E-11	0.00E+00		58.41219	-2.98E-11	0.00E+00
57.79357	-1.40E-11	0.00E+00		58.49915	-2.92E-11	0.00E+00
57.88059	-1.34E-11	0.00E+00		58.58613	-2.90E-11	0.00E+00
57.96761	-1.37E-11	0.00E+00		58.67314	-2.89E-11	0.00E+00
58.05464	-1.25E-11	0.00E+00		58.76017	-2.83E-11	0.00E+00
58.14164	-1.26E-11	0.00E+00		58.84719	-2.84E-11	0.00E+00
58.22866	-1.27E-11	0.00E+00		58.9342	-2.78E-11	0.00E+00
58.31564	-1.15E-11	0.00E+00		59.02119	-2.71E-11	0.00E+00
58.40266	-1.17E-11	0.00E+00		59.10819	-2.72E-11	0.00E+00
58.4897	-1.16E-11	0.00E+00		59.19518	-2.71E-11	0.00E+00
58.57674	-1.09E-11	0.00E+00		59.28219	-2.64E-11	0.00E+00
58.66377	-1.12E-11	0.00E+00		59.36921	-2.67E-11	0.00E+00
58.75079	-1.09E-11	0.00E+00		59.45621	-2.60E-11	0.00E+00
58.83779	-9.78E-12	0.00E+00		59.54322	-2.58E-11	0.00E+00
58.9248	-1.09E-11	0.00E+00		59.63018	-2.62E-11	0.00E+00
59.01181	-9.93E-12	0.00E+00		59.71718	-2.52E-11	0.00E+00
59.09883	-9.57E-12	0.00E+00		59.80417	-2.53E-11	0.00E+00
59.18584	-1.02E-11	0.00E+00		59.89115	-2.52E-11	0.00E+00
59.27285	-9.42E-12	0.00E+00		59.97924	-2.45E-11	0.00E+00
59.35988	-9.44E-12	0.00E+00		60.06737	-2.49E-11	0.00E+00
59.44686	-9.67E-12	0.00E+00		60.15439	-2.45E-11	0.00E+00
59.5339	-8.54E-12	0.00E+00		60.24247	-2.41E-11	0.00E+00
59.62093	-8.94E-12	0.00E+00		60.33057	-2.43E-11	0.00E+00
59.70794	-9.37E-12	0.00E+00		60.41755	-2.37E-11	0.00E+00
59.79498	-8.20E-12	0.00E+00		60.50564	-2.37E-11	0.00E+00
59.88198	-8.55E-12	0.00E+00		60.5937	-2.35E-11	0.00E+00
59.96899	-8.48E-12	0.00E+00		60.68177	-2.31E-11	0.00E+00
60.056	-7.73E-12	0.00E+00		60.76876	-2.34E-11	0.00E+00
60.14301	-8.49E-12	0.00E+00		60.85683	-2.27E-11	0.00E+00
60.23004	-8.00E-12	0.00E+00		60.94381	-2.27E-11	0.00E+00
60.31707	-7.56E-12	0.00E+00		61.03192	-2.28E-11	0.00E+00
60.40522	-8.10E-12	0.00E+00		61.11996	-2.21E-11	0.00E+00
60.49329	-7.19E-12	0.00E+00		61.20691	-2.24E-11	0.00E+00
60.58028	-7.65E-12	0.00E+00		61.29499	-2.21E-11	0.00E+00
60.66732	-7.99E-12	0.00E+00		61.38309	-2.18E-11	0.00E+00
60.75433	-6.90E-12	0.00E+00		61.47006	-2.20E-11	0.00E+00
60.84135	-7.45E-12	0.00E+00		61.55809	-2.16E-11	0.00E+00
60.92836	-7.27E-12	0.00E+00		61.64615	-2.17E-11	0.00E+00
61.01535	-6.63E-12	0.00E+00		61.73313	-2.14E-11	0.00E+00
61.10236	-7.25E-12	0.00E+00		61.82121	-2.11E-11	0.00E+00
61.18936	-6.98E-12	0.00E+00		61.90928	-2.14E-11	0.00E+00
61.2534	1.25E-07	-5.00E-01		61.97437	1.20E-08	-5.00E-01
61.32164	9.98E-08	-5.00E-01		62.04262	1.12E-08	-5.00E-01
61.38985	8.36E-08	-5.00E-01		62.11088	1.11E-08	-5.00E-01
61.4581	7.18E-08	-5.00E-01		62.17913	1.12E-08	-5.00E-01
61.52633	6.28E-08	-5.00E-01		62.24738	1.15E-08	-5.00E-01
61.59457	5.59E-08	-5.00E-01		62.31564	1.18E-08	-5.00E-01
61.66281	-4.51E-09	0.00E+00		62.40694	-2.90E-10	0.00E+00
61.73098	-3.46E-09	0.00E+00		62.4929	-2.21E-10	0.00E+00
61.79917	-2.78E-09	0.00E+00		62.57888	-1.91E-10	0.00E+00
61.86735	-2.29E-09	0.00E+00		62.66483	-1.71E-10	0.00E+00
61.93559	-1.91E-09	0.00E+00		62.75185	-1.57E-10	0.00E+00
62.00377	-1.60E-09	0.00E+00		62.83892	-1.44E-10	0.00E+00
62.07196	-1.36E-09	0.00E+00		62.92599	-1.35E-10	0.00E+00
62.14019	-1.17E-09	0.00E+00		63.01305	-1.26E-10	0.00E+00
62.2084	-1.00E-09	0.00E+00		63.1001	-1.18E-10	0.00E+00
62.27659	-8.70E-10	0.00E+00		63.18714	-1.12E-10	0.00E+00
62.36671	-7.26E-10	0.00E+00		63.2742	-1.07E-10	0.00E+00
62.45272	-6.15E-10	0.00E+00		63.36021	-1.01E-10	0.00E+00
62.5387	-5.26E-10	0.00E+00		63.44616	-9.72E-11	0.00E+00
62.62468	-4.52E-10	0.00E+00		63.53326	-9.29E-11	0.00E+00
62.71067	-3.91E-10	0.00E+00		63.62033	-8.87E-11	0.00E+00
62.79666	-3.40E-10	0.00E+00		63.70738	-8.59E-11	0.00E+00
62.88266	-2.98E-10	0.00E+00		63.79334	-8.26E-11	0.00E+00
62.96865	-2.62E-10	0.00E+00		63.87931	-7.93E-11	0.00E+00
63.05463	-2.31E-10	0.00E+00		63.96629	-7.68E-11	0.00E+00
63.14061	-2.06E-10	0.00E+00		64.05328	-7.42E-11	0.00E+00
63.2266	-1.83E-10	0.00E+00		64.14027	-7.17E-11	0.00E+00
63.31258	-1.64E-10	0.00E+00		64.22726	-7.00E-11	0.00E+00
63.39855	-1.48E-10	0.00E+00		64.31425	-6.78E-11	0.00E+00
63.48451	-1.33E-10	0.00E+00		64.40124	-6.56E-11	0.00E+00
63.57049	-1.20E-10	0.00E+00		64.48823	-6.41E-11	0.00E+00
63.65644	-1.10E-10	0.00E+00		64.57522	-6.21E-11	0.00E+00
63.74244	-1.00E-10	0.00E+00		64.6622	-6.03E-11	0.00E+00
63.82839	-9.17E-11	0.00E+00		64.74917	-5.90E-11	0.00E+00
63.91436	-8.39E-11	0.00E+00		64.83617	-5.75E-11	0.00E+00
64.00036	-7.79E-11	0.00E+00		64.92316	-5.62E-11	0.00E+00
64.08736	-7.15E-11	0.00E+00		65.01013	-5.51E-11	0.00E+00
64.17439	-6.62E-11	0.00E+00		65.09711	-5.35E-11	0.00E+00
64.26137	-6.18E-11	0.00E+00		65.18408	-5.25E-11	0.00E+00
64.34837	-5.71E-11	0.00E+00		65.2711	-5.14E-11	0.00E+00
64.43534	-5.36E-11	0.00E+00		65.35812	-5.01E-11	0.00E+00
64.52235	-5.03E-11	0.00E+00		65.44509	-4.93E-11	0.00E+00
64.60936	-4.65E-11	0.00E+00		65.5321	-4.86E-11	0.00E+00
64.69637	-4.41E-11	0.00E+00		65.61909	-4.71E-11	0.00E+00
64.78336	-4.17E-11	0.00E+00		65.70611	-4.69E-11	0.00E+00
64.87035	-3.87E-11	0.00E+00		65.7931	-4.57E-11	0.00E+00
64.95735	-3.71E-11	0.00E+00		65.8801	-4.44E-11	0.00E+00
65.04432	-3.52E-11	0.00E+00		65.96708	-4.41E-11	0.00E+00
65.13128	-3.29E-11	0.00E+00		66.05407	-4.32E-11	0.00E+00
65.21827	-3.20E-11	0.00E+00		66.14108	-4.21E-11	0.00E+00
65.30526	-3.01E-11	0.00E+00		66.22806	-4.20E-11	0.00E+00
65.39227	-2.84E-11	0.00E+00		66.31501	-4.10E-11	0.00E+00
65.47927	-2.78E-11	0.00E+00		66.40198	-4.04E-11	0.00E+00
65.5663	-2.62E-11	0.00E+00		66.48894	-4.01E-11	0.00E+00
65.6533	-2.49E-11	0.00E+00		66.57588	-3.90E-11	0.00E+00
65.74028	-2.43E-11	0.00E+00		66.66284	-3.84E-11	0.00E+00
65.82729	-2.31E-11	0.00E+00		66.74982	-3.83E-11	0.00E+00
65.91428	-2.22E-11	0.00E+00		66.83681	-3.71E-11	0.00E+00
66.00127	-2.17E-11	0.00E+00		66.92379	-3.68E-11	0.00E+00
66.08828	-2.04E-11	0.00E+00		67.01078	-3.67E-11	0.00E+00
66.17529	-2.00E-11	0.00E+00		67.09775	-3.56E-11	0.00E+00
66.26224	-1.94E-11	0.00E+00		67.18472	-3.54E-11	0.00E+00
66.34921	-1.83E-11	0.00E+00		67.27171	-3.56E-11	0.00E+00
66.4362	-1.80E-11	0.00E+00		67.35867	-3.43E-11	0.00E+00
66.5232	-1.73E-11	0.00E+00		67.44564	-3.42E-11	0.00E+00
66.61018	-1.65E-11	0.00E+00		67.53261	-3.41E-11	0.00E+00
66.69716	-1.66E-11	0.00E+00		67.6196	-3.31E-11	0.00E+00
66.78415	-1.56E-11	0.00E+00		67.7066	-3.29E-11	0.00E+00
66.87112	-1.52E-11	0.00E+00		67.7936	-3.27E-11	0.00E+00
66.95811	-1.54E-11	0.00E+00		67.88058	-3.19E-11	0.00E+00
67.04509	-1.45E-11	0.00E+00		67.96758	-3.21E-11	0.00E+00
67.13209	-1.42E-11	0.00E+00		68.05457	-3.15E-11	0.00E+00
67.2191	-1.42E-11	0.00E+00		68.14155	-3.09E-11	0.00E+00
67.30611	-1.31E-11	0.00E+00		68.22854	-3.10E-11	0.00E+00
67.39311	-1.30E-11	0.00E+00		68.31556	-3.04E-11	0.00E+00
67.48014	-1.34E-11	0.00E+00		68.40258	-3.01E-11	0.00E+00
67.56716	-1.23E-11	0.00E+00		68.48959	-3.03E-11	0.00E+00
67.65419	-1.25E-11	0.00E+00		68.57658	-2.96E-11	0.00E+00
67.7412	-1.24E-11	0.00E+00		68.66357	-2.91E-11	0.00E+00
67.8282	-1.14E-11	0.00E+00		68.75056	-2.92E-11	0.00E+00
67.91522	-1.19E-11	0.00E+00		68.83754	-2.87E-11	0.00E+00
68.00224	-1.12E-11	0.00E+00		68.92455	-2.83E-11	0.00E+00
68.08928	-1.08E-11	0.00E+00		69.01154	-2.84E-11	0.00E+00
68.17627	-1.11E-11	0.00E+00		69.09856	-2.77E-11	0.00E+00
68.26326	-1.04E-11	0.00E+00		69.18555	-2.79E-11	0.00E+00
68.35023	-1.03E-11	0.00E+00		69.27362	-2.75E-11	0.00E+00
68.43725	-1.06E-11	0.00E+00		69.36169	-2.70E-11	0.00E+00
68.52426	-1.00E-11	0.00E+00		69.4487	-2.73E-11	0.00E+00
68.61127	-9.91E-12	0.00E+00		69.53573	-2.67E-11	0.00E+00
68.69829	-1.02E-11	0.00E+00		69.62276	-2.63E-11	0.00E+00
68.78529	-9.34E-12	0.00E+00		69.70975	-2.66E-11	0.00E+00
68.87231	-9.45E-12	0.00E+00		69.79672	-2.60E-11	0.00E+00
68.9593	-9.60E-12	0.00E+00		69.88371	-2.59E-11	0.00E+00
69.0463	-8.97E-12	0.00E+00		69.97071	-2.59E-11	0.00E+00
69.13333	-9.60E-12	0.00E+00		70.05879	-2.53E-11	0.00E+00
69.22034	-8.93E-12	0.00E+00		70.14689	-2.54E-11	0.00E+00
69.30736	-8.44E-12	0.00E+00		70.23496	-2.50E-11	0.00E+00
69.39435	-8.96E-12	0.00E+00		70.32302	-2.46E-11	0.00E+00
69.48135	-8.46E-12	0.00E+00		70.41113	-2.50E-11	0.00E+00
69.56834	-8.07E-12	0.00E+00		70.49924	-2.42E-11	0.00E+00
69.65536	-8.51E-12	0.00E+00		70.58731	-2.44E-11	0.00E+00
69.74234	-8.01E-12	0.00E+00		70.67538	-2.40E-11	0.00E+00
69.82936	-7.88E-12	0.00E+00		70.76347	-2.38E-11	0.00E+00
69.91638	-8.40E-12	0.00E+00		70.85157	-2.41E-11	0.00E+00
70.00338	-7.48E-12	0.00E+00		70.93854	-2.34E-11	0.00E+00
70.09039	-7.69E-12	0.00E+00		71.0266	-2.36E-11	0.00E+00
70.15441	1.25E-07	-5.00E-01		71.09061	1.20E-08	-5.00E-01
70.22266	9.97E-08	-5.00E-01		71.15884	1.12E-08	-5.00E-01
70.29093	8.36E-08	-5.00E-01		71.22709	1.11E-08	-5.00E-01
70.35918	7.18E-08	-5.00E-01		71.29536	1.13E-08	-5.00E-01
70.42741	6.27E-08	-5.00E-01		71.36362	1.15E-08	-5.00E-01
70.49565	5.59E-08	-5.00E-01		71.43188	1.18E-08	-5.00E-01
70.56388	5.09E-08	-5.00E-01		71.50011	1.22E-08	-5.00E-01
70.63212	-4.83E-09	0.00E+00		71.59032	-3.14E-10	0.00E+00
70.70034	-3.73E-09	0.00E+00		71.67741	-2.41E-10	0.00E+00
70.76853	-3.02E-09	0.00E+00		71.76442	-2.10E-10	0.00E+00
70.83672	-2.49E-09	0.00E+00		71.85146	-1.90E-10	0.00E+00
70.90495	-2.08E-09	0.00E+00		71.93855	-1.73E-10	0.00E+00
70.97318	-1.76E-09	0.00E+00		72.02452	-1.61E-10	0.00E+00
71.04137	-1.50E-09	0.00E+00		72.1105	-1.51E-10	0.00E+00
71.10951	-1.29E-09	0.00E+00		72.19759	-1.41E-10	0.00E+00
71.17773	-1.11E-09	0.00E+00		72.28463	-1.33E-10	0.00E+00
71.24593	-9.65E-10	0.00E+00		72.37167	-1.27E-10	0.00E+00
71.31413	-8.43E-10	0.00E+00		72.45874	-1.20E-10	0.00E+00
71.40427	-7.09E-10	0.00E+00		72.54581	-1.14E-10	0.00E+00
71.49025	-6.07E-10	0.00E+00		72.63286	-1.09E-10	0.00E+00
71.5762	-5.22E-10	0.00E+00		72.71886	-1.04E-10	0.00E+00
71.6622	-4.51E-10	0.00E+00		72.80483	-1.01E-10	0.00E+00
71.74816	-3.93E-10	0.00E+00		72.89186	-9.69E-11	0.00E+00
71.83414	-3.45E-10	0.00E+00		72.97893	-9.28E-11	0.00E+00
71.92016	-3.03E-10	0.00E+00		73.06599	-8.98E-11	0.00E+00
72.00613	-2.68E-10	0.00E+00		73.15306	-8.69E-11	0.00E+00
72.09211	-2.38E-10	0.00E+00		73.24013	-8.35E-11	0.00E+00
72.17806	-2.12E-10	0.00E+00		73.32718	-8.14E-11	0.00E+00
72.26406	-1.90E-10	0.00E+00		73.41526	-7.87E-11	0.00E+00
72.35001	-1.71E-10	0.00E+00		73.50226	-7.61E-11	0.00E+00
72.43597	-1.54E-10	0.00E+00		73.58924	-7.45E-11	0.00E+00
72.52194	-1.39E-10	0.00E+00		73.67624	-7.21E-11	0.00E+00
72.60793	-1.27E-10	0.00E+00		73.76322	-7.00E-11	0.00E+00
72.6939	-1.16E-10	0.00E+00		73.8502	-6.88E-11	0.00E+00
72.7799	-1.06E-10	0.00E+00		73.93718	-6.65E-11	0.00E+00
72.86589	-9.75E-11	0.00E+00		74.02419	-6.47E-11	0.00E+00
72.95188	-9.00E-11	0.00E+00		74.11118	-6.37E-11	0.00E+00
73.03788	-8.29E-11	0.00E+00		74.19815	-6.16E-11	0.00E+00
73.12487	-7.68E-11	0.00E+00		74.28516	-6.06E-11	0.00E+00
73.21184	-7.15E-11	0.00E+00		74.37212	-5.96E-11	0.00E+00
73.29884	-6.61E-11	0.00E+00		74.4591	-5.76E-11	0.00E+00
73.38581	-6.18E-11	0.00E+00		74.54607	-5.67E-11	0.00E+00
73.47278	-5.83E-11	0.00E+00		74.63305	-5.58E-11	0.00E+00
73.55977	-5.40E-11	0.00E+00		74.72002	-5.43E-11	0.00E+00
73.64679	-5.09E-11	0.00E+00		74.80698	-5.34E-11	0.00E+00
73.7338	-4.83E-11	0.00E+00		74.89398	-5.24E-11	0.00E+00
73.8208	-4.50E-11	0.00E+00		74.98099	-5.09E-11	0.00E+00
73.90778	-4.30E-11	0.00E+00		75.06799	-5.06E-11	0.00E+00
73.9948	-4.04E-11	0.00E+00		75.15497	-4.95E-11	0.00E+00
74.08177	-3.79E-11	0.00E+00		75.24198	-4.82E-11	0.00E+00
74.16872	-3.65E-11	0.00E+00		75.32894	-4.81E-11	0.00E+00
74.25572	-3.48E-11	0.00E+00		75.41592	-4.68E-11	0.00E+00
74.34273	-3.30E-11	0.00E+00		75.50291	-4.60E-11	0.00E+00
74.4297	-3.17E-11	0.00E+00		75.58994	-4.58E-11	0.00E+00
74.5167	-3.01E-11	0.00E+00		75.67697	-4.45E-11	0.00E+00
74.60369	-2.89E-11	0.00E+00		75.76399	-4.40E-11	0.00E+00
74.69068	-2.78E-11	0.00E+00		75.85096	-4.37E-11	0.00E+00
74.77769	-2.64E-11	0.00E+00		75.93793	-4.26E-11	0.00E+00
74.86469	-2.57E-11	0.00E+00		76.02492	-4.19E-11	0.00E+00
74.95173	-2.46E-11	0.00E+00		76.11188	-4.19E-11	0.00E+00
75.03872	-2.33E-11	0.00E+00		76.19884	-4.08E-11	0.00E+00
75.12573	-2.30E-11	0.00E+00		76.28586	-4.04E-11	0.00E+00
75.21271	-2.23E-11	0.00E+00		76.37287	-4.02E-11	0.00E+00
75.2997	-2.11E-11	0.00E+00		76.45985	-3.90E-11	0.00E+00
75.38668	-2.04E-11	0.00E+00		76.54682	-3.88E-11	0.00E+00
75.47367	-2.01E-11	0.00E+00		76.6338	-3.84E-11	0.00E+00
75.56065	-1.90E-11	0.00E+00		76.72077	-3.75E-11	0.00E+00
75.64767	-1.89E-11	0.00E+00		76.80772	-3.73E-11	0.00E+00
75.73463	-1.82E-11	0.00E+00		76.89472	-3.70E-11	0.00E+00
75.8216	-1.74E-11	0.00E+00		76.98173	-3.60E-11	0.00E+00
75.90859	-1.73E-11	0.00E+00		77.06869	-3.61E-11	0.00E+00
75.99558	-1.66E-11	0.00E+00		77.15565	-3.55E-11	0.00E+00
76.08258	-1.60E-11	0.00E+00		77.24265	-3.48E-11	0.00E+00
76.16956	-1.61E-11	0.00E+00		77.32963	-3.51E-11	0.00E+00
76.25655	-1.53E-11	0.00E+00		77.41662	-3.42E-11	0.00E+00
76.34357	-1.49E-11	0.00E+00		77.50362	-3.37E-11	0.00E+00
76.43055	-1.48E-11	0.00E+00		77.59058	-3.39E-11	0.00E+00
76.51756	-1.40E-11	0.00E+00		77.67758	-3.32E-11	0.00E+00
76.60454	-1.43E-11	0.00E+00		77.7646	-3.28E-11	0.00E+00
76.69153	-1.39E-11	0.00E+00		77.85268	-3.28E-11	0.00E+00
76.77856	-1.30E-11	0.00E+00		77.94077	-3.18E-11	0.00E+00
76.86559	-1.31E-11	0.00E+00		78.02775	-3.19E-11	0.00E+00
76.95261	-1.28E-11	0.00E+00		78.11472	-3.17E-11	0.00E+00
77.0396	-1.22E-11	0.00E+00		78.20176	-3.09E-11	0.00E+00
77.12661	-1.24E-11	0.00E+00		78.28876	-3.13E-11	0.00E+00
77.21359	-1.19E-11	0.00E+00		78.37577	-3.07E-11	0.00E+00
77.30061	-1.16E-11	0.00E+00		78.46276	-3.01E-11	0.00E+00
77.3876	-1.18E-11	0.00E+00		78.54977	-3.05E-11	0.00E+00
77.47463	-1.13E-11	0.00E+00		78.63676	-2.97E-11	0.00E+00
77.56166	-1.08E-11	0.00E+00		78.72375	-2.92E-11	0.00E+00
77.64866	-1.13E-11	0.00E+00		78.81077	-2.97E-11	0.00E+00
77.73568	-1.07E-11	0.00E+00		78.89777	-2.91E-11	0.00E+00
77.82268	-1.06E-11	0.00E+00		78.98479	-2.87E-11	0.00E+00
77.90968	-1.04E-11	0.00E+00		79.07178	-2.91E-11	0.00E+00
77.9967	-1.00E-11	0.00E+00		79.15877	-2.81E-11	0.00E+00
78.08369	-1.04E-11	0.00E+00		79.24574	-2.82E-11	0.00E+00
78.17072	-1.01E-11	0.00E+00		79.33275	-2.82E-11	0.00E+00
78.2577	-9.31E-12	0.00E+00		79.41975	-2.74E-11	0.00E+00
78.3447	-9.90E-12	0.00E+00		79.50676	-2.76E-11	0.00E+00
78.43169	-9.51E-12	0.00E+00		79.59381	-2.72E-11	0.00E+00
78.51868	-9.37E-12	0.00E+00		79.6808	-2.68E-11	0.00E+00
78.60571	-9.37E-12	0.00E+00		79.76778	-2.69E-11	0.00E+00
78.69273	-9.00E-12	0.00E+00		79.85477	-2.68E-11	0.00E+00
78.77975	-8.77E-12	0.00E+00		79.94178	-2.61E-11	0.00E+00
78.86675	-9.06E-12	0.00E+00		80.02878	-2.64E-11	0.00E+00
78.95375	-8.80E-12	0.00E+00		80.11579	-2.61E-11	0.00E+00
79.04073	-8.54E-12	0.00E+00		80.20281	-2.55E-11	0.00E+00
79.10479	1.25E-07	-5.00E-01		80.26794	1.20E-08	-5.00E-01
79.17302	9.97E-08	-5.00E-01		80.33616	1.12E-08	-5.00E-01
79.24126	8.35E-08	-5.00E-01		80.40445	1.12E-08	-5.00E-01
79.30953	7.17E-08	-5.00E-01		80.47272	1.13E-08	-5.00E-01
79.37776	6.27E-08	-5.00E-01		80.54099	1.16E-08	-5.00E-01
79.446	5.59E-08	-5.00E-01		80.60922	1.19E-08	-5.00E-01
79.51422	5.09E-08	-5.00E-01		80.67747	1.23E-08	-5.00E-01
79.58248	4.77E-08	-5.00E-01		80.74574	1.27E-08	-5.00E-01
79.65072	-5.09E-09	0.00E+00		80.83704	-3.36E-10	0.00E+00
79.71891	-3.96E-09	0.00E+00		80.92303	-2.63E-10	0.00E+00
79.7871	-3.22E-09	0.00E+00		81.009	-2.30E-10	0.00E+00
79.85529	-2.67E-09	0.00E+00		81.09498	-2.09E-10	0.00E+00
79.92348	-2.24E-09	0.00E+00		81.18097	-1.91E-10	0.00E+00
79.99171	-1.90E-09	0.00E+00		81.26692	-1.78E-10	0.00E+00
80.05988	-1.62E-09	0.00E+00		81.35396	-1.67E-10	0.00E+00
80.12809	-1.39E-09	0.00E+00		81.44099	-1.57E-10	0.00E+00
80.19627	-1.21E-09	0.00E+00		81.52693	-1.48E-10	0.00E+00
80.26448	-1.05E-09	0.00E+00		81.61292	-1.41E-10	0.00E+00
80.33268	-9.18E-10	0.00E+00		81.69891	-1.33E-10	0.00E+00
80.40089	-8.07E-10	0.00E+00		81.78493	-1.27E-10	0.00E+00
80.49104	-6.85E-10	0.00E+00		81.87092	-1.22E-10	0.00E+00
80.57701	-5.89E-10	0.00E+00		81.95796	-1.17E-10	0.00E+00
80.66299	-5.11E-10	0.00E+00		82.04499	-1.12E-10	0.00E+00
80.74895	-4.45E-10	0.00E+00		82.13205	-1.08E-10	0.00E+00
80.83495	-3.89E-10	0.00E+00		82.21915	-1.04E-10	0.00E+00
80.92094	-3.43E-10	0.00E+00		82.30623	-1.00E-10	0.00E+00
81.00693	-3.03E-10	0.00E+00		82.39328	-9.71E-11	0.00E+00
81.09292	-2.69E-10	0.00E+00		82.4803	-9.35E-11	0.00E+00
81.17892	-2.40E-10	0.00E+00		82.56734	-9.08E-11	0.00E+00
81.26488	-2.15E-10	0.00E+00		82.65445	-8.81E-11	0.00E+00
81.35085	-1.94E-10	0.00E+00		82.74152	-8.52E-11	0.00E+00
81.43682	-1.75E-10	0.00E+00		82.82861	-8.32E-11	0.00E+00
81.52278	-1.58E-10	0.00E+00		82.91565	-8.07E-11	0.00E+00
81.60876	-1.44E-10	0.00E+00		83.00369	-7.83E-11	0.00E+00
81.69471	-1.31E-10	0.00E+00		83.09174	-7.67E-11	0.00E+00
81.7807	-1.20E-10	0.00E+00		83.17982	-7.41E-11	0.00E+00
81.86667	-1.11E-10	0.00E+00		83.26791	-7.27E-11	0.00E+00
81.95265	-1.02E-10	0.00E+00		83.35488	-7.09E-11	0.00E+00
82.0386	-9.38E-11	0.00E+00		83.44189	-6.89E-11	0.00E+00
82.12461	-8.71E-11	0.00E+00		83.52888	-6.80E-11	0.00E+00
82.21061	-8.08E-11	0.00E+00		83.61588	-6.61E-11	0.00E+00
82.2976	-7.50E-11	0.00E+00		83.7029	-6.44E-11	0.00E+00
82.38459	-7.02E-11	0.00E+00		83.78991	-6.35E-11	0.00E+00
82.47159	-6.55E-11	0.00E+00		83.8769	-6.19E-11	0.00E+00
82.55859	-6.16E-11	0.00E+00		83.96388	-6.06E-11	0.00E+00
82.64558	-5.78E-11	0.00E+00		84.05083	-5.98E-11	0.00E+00
82.73257	-5.42E-11	0.00E+00		84.13778	-5.84E-11	0.00E+00
82.8196	-5.11E-11	0.00E+00		84.22477	-5.69E-11	0.00E+00
82.90658	-4.87E-11	0.00E+00		84.31178	-5.65E-11	0.00E+00
82.99358	-4.58E-11	0.00E+00		84.3988	-5.50E-11	0.00E+00
83.08058	-4.36E-11	0.00E+00		84.48578	-5.44E-11	0.00E+00
83.16756	-4.12E-11	0.00E+00		84.57277	-5.36E-11	0.00E+00
83.25458	-3.91E-11	0.00E+00		84.65974	-5.22E-11	0.00E+00
83.34158	-3.74E-11	0.00E+00		84.74674	-5.17E-11	0.00E+00
83.42858	-3.57E-11	0.00E+00		84.83372	-5.10E-11	0.00E+00
83.51556	-3.41E-11	0.00E+00		84.92077	-4.96E-11	0.00E+00
83.60255	-3.27E-11	0.00E+00		85.00779	-4.92E-11	0.00E+00
83.68954	-3.11E-11	0.00E+00		85.09478	-4.83E-11	0.00E+00
83.77654	-3.01E-11	0.00E+00		85.18177	-4.73E-11	0.00E+00
83.86355	-2.90E-11	0.00E+00		85.26879	-4.72E-11	0.00E+00
83.95055	-2.76E-11	0.00E+00		85.35576	-4.64E-11	0.00E+00
84.0376	-2.68E-11	0.00E+00		85.44275	-4.53E-11	0.00E+00
84.1246	-2.57E-11	0.00E+00		85.52974	-4.52E-11	0.00E+00
84.21162	-2.47E-11	0.00E+00		85.61675	-4.43E-11	0.00E+00
84.29861	-2.42E-11	0.00E+00		85.70377	-4.36E-11	0.00E+00
84.3856	-2.33E-11	0.00E+00		85.79077	-4.35E-11	0.00E+00
84.47258	-2.22E-11	0.00E+00		85.87774	-4.26E-11	0.00E+00
84.55957	-2.17E-11	0.00E+00		85.96472	-4.19E-11	0.00E+00
84.64655	-2.11E-11	0.00E+00		86.0517	-4.17E-11	0.00E+00
84.73358	-2.05E-11	0.00E+00		86.13866	-4.07E-11	0.00E+00
84.82055	-2.00E-11	0.00E+00		86.22564	-4.01E-11	0.00E+00
84.90862	-1.91E-11	0.00E+00		86.31262	-4.01E-11	0.00E+00
84.99667	-1.89E-11	0.00E+00		86.40073	-3.92E-11	0.00E+00
85.08366	-1.82E-11	0.00E+00		86.4888	-3.91E-11	0.00E+00
85.17063	-1.76E-11	0.00E+00		86.57575	-3.86E-11	0.00E+00
85.25873	-1.69E-11	0.00E+00		86.66273	-3.78E-11	0.00E+00
85.34572	-1.67E-11	0.00E+00		86.74967	-3.79E-11	0.00E+00
85.43273	-1.62E-11	0.00E+00		86.83668	-3.74E-11	0.00E+00
85.51972	-1.58E-11	0.00E+00		86.92366	-3.65E-11	0.00E+00
85.60668	-1.56E-11	0.00E+00		87.01068	-3.67E-11	0.00E+00
85.69368	-1.52E-11	0.00E+00		87.09766	-3.59E-11	0.00E+00
85.78067	-1.49E-11	0.00E+00		87.18465	-3.55E-11	0.00E+00
85.86771	-1.43E-11	0.00E+00		87.27161	-3.56E-11	0.00E+00
85.9547	-1.42E-11	0.00E+00		87.35857	-3.47E-11	0.00E+00
86.04169	-1.39E-11	0.00E+00		87.44554	-3.46E-11	0.00E+00
86.12868	-1.37E-11	0.00E+00		87.53248	-3.45E-11	0.00E+00
86.21568	-1.32E-11	0.00E+00		87.61948	-3.37E-11	0.00E+00
86.30273	-1.29E-11	0.00E+00		87.70647	-3.35E-11	0.00E+00
86.38975	-1.28E-11	0.00E+00		87.79346	-3.32E-11	0.00E+00
86.47677	-1.25E-11	0.00E+00		87.88049	-3.27E-11	0.00E+00
86.56487	-1.25E-11	0.00E+00		87.96857	-3.30E-11	0.00E+00
86.65295	-1.21E-11	0.00E+00		88.05663	-3.24E-11	0.00E+00
86.74105	-1.22E-11	0.00E+00		88.14473	-3.19E-11	0.00E+00
86.82916	-1.14E-11	0.00E+00		88.23283	-3.21E-11	0.00E+00
86.91728	-1.17E-11	0.00E+00		88.32089	-3.14E-11	0.00E+00
87.00536	-1.12E-11	0.00E+00		88.40895	-3.15E-11	0.00E+00
87.09346	-1.11E-11	0.00E+00		88.49702	-3.09E-11	0.00E+00
87.18158	-1.09E-11	0.00E+00		88.58514	-3.06E-11	0.00E+00
87.26965	-1.08E-11	0.00E+00		88.67322	-3.06E-11	0.00E+00
87.35773	-1.03E-11	0.00E+00		88.76125	-2.98E-11	0.00E+00
87.44582	-1.04E-11	0.00E+00		88.84938	-3.02E-11	0.00E+00
87.53391	-1.02E-11	0.00E+00		88.93747	-2.95E-11	0.00E+00
87.62199	-1.00E-11	0.00E+00		89.02554	-2.93E-11	0.00E+00
87.71008	-9.85E-12	0.00E+00		89.11361	-2.95E-11	0.00E+00
87.79817	-9.86E-12	0.00E+00		89.20171	-2.87E-11	0.00E+00
87.88627	-9.68E-12	0.00E+00		89.28982	-2.93E-11	0.00E+00
87.97434	-9.76E-12	0.00E+00		89.37792	-2.86E-11	0.00E+00
88.06241	-9.16E-12	0.00E+00		89.46598	-2.83E-11	0.00E+00
88.12752	1.25E-07	-5.00E-01		89.53111	1.20E-08	-5.00E-01
88.19577	9.98E-08	-5.00E-01		89.59935	1.12E-08	-5.00E-01
88.26398	8.37E-08	-5.00E-01		89.66759	1.12E-08	-5.00E-01
88.33223	7.18E-08	-5.00E-01		89.73582	1.14E-08	-5.00E-01
88.40048	6.28E-08	-5.00E-01		89.8041	1.17E-08	-5.00E-01
88.46874	5.59E-08	-5.00E-01		89.87232	1.20E-08	-5.00E-01
88.53699	5.09E-08	-5.00E-01		89.94055	1.24E-08	-5.00E-01
88.60526	4.78E-08	-5.00E-01		90.00879	1.28E-08	-5.00E-01
88.67353	4.66E-08	-5.00E-01		90.07702	1.32E-08	-5.00E-01
88.74287	-5.30E-09	0.00E+00		90.16833	-3.56E-10	0.00E+00
88.81106	-4.14E-09	0.00E+00		90.2543	-2.82E-10	0.00E+00
88.87924	-3.38E-09	0.00E+00		90.34026	-2.48E-10	0.00E+00
88.94742	-2.82E-09	0.00E+00		90.42622	-2.26E-10	0.00E+00
89.01561	-2.37E-09	0.00E+00		90.51217	-2.08E-10	0.00E+00
89.0838	-2.02E-09	0.00E+00		90.59811	-1.94E-10	0.00E+00
89.15202	-1.73E-09	0.00E+00		90.68406	-1.81E-10	0.00E+00
89.2213	-1.49E-09	0.00E+00		90.77113	-1.71E-10	0.00E+00
89.2906	-1.29E-09	0.00E+00		90.85825	-1.61E-10	0.00E+00
89.35881	-1.12E-09	0.00E+00		90.94425	-1.53E-10	0.00E+00
89.42702	-9.82E-10	0.00E+00		91.03024	-1.47E-10	0.00E+00
89.49519	-8.65E-10	0.00E+00		91.1162	-1.40E-10	0.00E+00
89.58537	-7.35E-10	0.00E+00		91.20216	-1.33E-10	0.00E+00
89.67133	-6.34E-10	0.00E+00		91.28809	-1.28E-10	0.00E+00
89.75731	-5.50E-10	0.00E+00		91.37406	-1.24E-10	0.00E+00
89.84328	-4.80E-10	0.00E+00		91.45999	-1.19E-10	0.00E+00
89.92924	-4.21E-10	0.00E+00		91.54593	-1.15E-10	0.00E+00
90.0163	-3.71E-10	0.00E+00		91.63301	-1.11E-10	0.00E+00
90.10336	-3.27E-10	0.00E+00		91.72009	-1.07E-10	0.00E+00
90.19043	-2.91E-10	0.00E+00		91.80717	-1.03E-10	0.00E+00
90.27753	-2.60E-10	0.00E+00		91.89424	-1.00E-10	0.00E+00
90.3646	-2.33E-10	0.00E+00		91.98132	-9.68E-11	0.00E+00
90.45166	-2.09E-10	0.00E+00		92.06838	-9.42E-11	0.00E+00
90.5387	-1.89E-10	0.00E+00		92.15544	-9.18E-11	0.00E+00
90.62577	-1.71E-10	0.00E+00		92.2425	-8.88E-11	0.00E+00
90.71284	-1.55E-10	0.00E+00		92.32956	-8.70E-11	0.00E+00
90.7999	-1.42E-10	0.00E+00		92.41666	-8.46E-11	0.00E+00
90.88695	-1.30E-10	0.00E+00		92.50373	-8.21E-11	0.00E+00
90.97402	-1.19E-10	0.00E+00		92.5908	-8.05E-11	0.00E+00
91.06107	-1.10E-10	0.00E+00		92.67884	-7.82E-11	0.00E+00
91.14815	-1.01E-10	0.00E+00		92.76688	-7.61E-11	0.00E+00
91.23521	-9.43E-11	0.00E+00		92.85495	-7.49E-11	0.00E+00
91.32227	-8.73E-11	0.00E+00		92.94304	-7.27E-11	0.00E+00
91.40936	-8.18E-11	0.00E+00		93.03113	-7.16E-11	0.00E+00
91.49744	-7.57E-11	0.00E+00		93.11922	-6.95E-11	0.00E+00
91.58554	-7.09E-11	0.00E+00		93.20733	-6.85E-11	0.00E+00
91.67361	-6.64E-11	0.00E+00		93.29545	-6.70E-11	0.00E+00
91.76058	-6.24E-11	0.00E+00		93.38242	-6.54E-11	0.00E+00
91.84756	-5.88E-11	0.00E+00		93.4694	-6.47E-11	0.00E+00
91.93454	-5.54E-11	0.00E+00		93.55638	-6.36E-11	0.00E+00
92.02157	-5.22E-11	0.00E+00		93.64336	-6.16E-11	0.00E+00
92.10857	-4.98E-11	0.00E+00		93.73031	-6.12E-11	0.00E+00
92.19556	-4.72E-11	0.00E+00		93.8173	-5.99E-11	0.00E+00
92.28255	-4.46E-11	0.00E+00		93.90427	-5.85E-11	0.00E+00
92.36952	-4.28E-11	0.00E+00		93.99124	-5.79E-11	0.00E+00
92.45651	-4.06E-11	0.00E+00		94.07823	-5.66E-11	0.00E+00
92.5435	-3.89E-11	0.00E+00		94.1652	-5.56E-11	0.00E+00
92.63046	-3.74E-11	0.00E+00		94.25217	-5.52E-11	0.00E+00
92.71747	-3.54E-11	0.00E+00		94.33914	-5.39E-11	0.00E+00
92.80446	-3.39E-11	0.00E+00		94.42615	-5.34E-11	0.00E+00
92.89145	-3.29E-11	0.00E+00		94.51318	-5.27E-11	0.00E+00
92.97845	-3.11E-11	0.00E+00		94.6002	-5.14E-11	0.00E+00
93.06544	-3.04E-11	0.00E+00		94.68724	-5.10E-11	0.00E+00
93.15243	-2.93E-11	0.00E+00		94.77425	-5.04E-11	0.00E+00
93.23944	-2.79E-11	0.00E+00		94.86125	-4.91E-11	0.00E+00
93.32752	-2.74E-11	0.00E+00		94.94933	-4.91E-11	0.00E+00
93.41562	-2.61E-11	0.00E+00		95.03741	-4.83E-11	0.00E+00
93.50259	-2.53E-11	0.00E+00		95.12443	-4.72E-11	0.00E+00
93.58958	-2.47E-11	0.00E+00		95.21143	-4.70E-11	0.00E+00
93.67655	-2.37E-11	0.00E+00		95.29842	-4.61E-11	0.00E+00
93.76353	-2.25E-11	0.00E+00		95.38541	-4.55E-11	0.00E+00
93.85051	-2.24E-11	0.00E+00		95.47238	-4.52E-11	0.00E+00
93.93752	-2.16E-11	0.00E+00		95.55935	-4.43E-11	0.00E+00
94.0245	-2.10E-11	0.00E+00		95.64637	-4.37E-11	0.00E+00
94.11151	-2.07E-11	0.00E+00		95.73338	-4.36E-11	0.00E+00
94.19851	-1.98E-11	0.00E+00		95.82039	-4.26E-11	0.00E+00
94.28547	-1.95E-11	0.00E+00		95.90737	-4.23E-11	0.00E+00
94.37246	-1.93E-11	0.00E+00		95.99434	-4.20E-11	0.00E+00
94.45943	-1.82E-11	0.00E+00		96.08131	-4.10E-11	0.00E+00
94.54642	-1.79E-11	0.00E+00		96.16828	-4.09E-11	0.00E+00
94.63344	-1.76E-11	0.00E+00		96.25523	-4.07E-11	0.00E+00
94.72043	-1.68E-11	0.00E+00		96.34222	-3.97E-11	0.00E+00
94.80743	-1.68E-11	0.00E+00		96.42923	-3.98E-11	0.00E+00
94.89442	-1.60E-11	0.00E+00		96.51624	-3.94E-11	0.00E+00
94.98139	-1.59E-11	0.00E+00		96.60324	-3.85E-11	0.00E+00
95.06836	-1.57E-11	0.00E+00		96.69022	-3.86E-11	0.00E+00
95.15535	-1.51E-11	0.00E+00		96.77716	-3.78E-11	0.00E+00
95.24236	-1.48E-11	0.00E+00		96.86414	-3.73E-11	0.00E+00
95.32938	-1.46E-11	0.00E+00		96.95113	-3.74E-11	0.00E+00
95.4164	-1.42E-11	0.00E+00		97.03811	-3.69E-11	0.00E+00
95.50342	-1.40E-11	0.00E+00		97.12511	-3.65E-11	0.00E+00
95.59042	-1.39E-11	0.00E+00		97.21211	-3.63E-11	0.00E+00
95.67741	-1.34E-11	0.00E+00		97.29911	-3.58E-11	0.00E+00
95.76442	-1.31E-11	0.00E+00		97.38609	-3.55E-11	0.00E+00
95.85141	-1.31E-11	0.00E+00		97.47308	-3.55E-11	0.00E+00
95.93844	-1.26E-11	0.00E+00		97.56004	-3.47E-11	0.00E+00
96.02544	-1.28E-11	0.00E+00		97.647	-3.46E-11	0.00E+00
96.11246	-1.25E-11	0.00E+00		97.73395	-3.44E-11	0.00E+00
96.19946	-1.20E-11	0.00E+00		97.82095	-3.37E-11	0.00E+00
96.28647	-1.21E-11	0.00E+00		97.90795	-3.37E-11	0.00E+00
96.37347	-1.17E-11	0.00E+00		97.99498	-3.36E-11	0.00E+00
96.46045	-1.13E-11	0.00E+00		98.08197	-3.28E-11	0.00E+00
96.5475	-1.17E-11	0.00E+00		98.16897	-3.30E-11	0.00E+00
96.6345	-1.11E-11	0.00E+00		98.25595	-3.27E-11	0.00E+00
96.72153	-1.10E-11	0.00E+00		98.34295	-3.19E-11	0.00E+00
96.80854	-1.09E-11	0.00E+00		98.42993	-3.22E-11	0.00E+00
96.89555	-1.06E-11	0.00E+00		98.51695	-3.17E-11	0.00E+00
96.98257	-1.04E-11	0.00E+00		98.60399	-3.12E-11	0.00E+00
97.06962	-1.06E-11	0.00E+00		98.691	-3.13E-11	0.00E+00
97.15662	-1.01E-11	0.00E+00		98.77799	-3.10E-11	0.00E+00
97.24363	-1.02E-11	0.00E+00		98.86497	-3.07E-11	0.00E+00
97.33062	-1.02E-11	0.00E+00		98.95194	-3.07E-11	0.00E+00
97.41763	-9.67E-12	0.00E+00		99.03889	-3.02E-11	0.00E+00
97.50465	-9.99E-12	0.00E+00		99.12592	-3.03E-11	0.00E+00
97.59166	-9.68E-12	0.00E+00		99.21291	-3.03E-11	0.00E+00
97.6787	-9.27E-12	0.00E+00		99.29994	-2.96E-11	0.00E+00
97.76567	-9.46E-12	0.00E+00		99.38696	-2.96E-11	0.00E+00
97.85268	-9.29E-12	0.00E+00		99.47396	-2.97E-11	0.00E+00
97.93966	-8.75E-12	0.00E+00		99.56096	-2.90E-11	0.00E+00
98.02666	-9.35E-12	0.00E+00		99.64793	-2.90E-11	0.00E+00
98.11368	-8.93E-12	0.00E+00		99.73494	-2.89E-11	0.00E+00
98.20071	-8.66E-12	0.00E+00		99.82196	-2.82E-11	0.00E+00
98.28774	-8.92E-12	0.00E+00		99.909	-2.86E-11	0.00E+00
98.37473	-8.43E-12	0.00E+00		99.99604	-2.85E-11	0.00E+00
98.46172	-8.28E-12	0.00E+00		100.08302	-2.78E-11	0.00E+00
98.5487	-8.82E-12	0.00E+00		100.16999	-2.80E-11	0.00E+00
98.6357	-8.52E-12	0.00E+00		100.25697	-2.77E-11	0.00E+00
98.72269	-8.17E-12	0.00E+00		100.34399	-2.71E-11	0.00E+00
98.80971	-8.29E-12	0.00E+00		100.43098	-2.75E-11	0.00E+00
98.89671	-8.17E-12	0.00E+00		100.51799	-2.72E-11	0.00E+00
98.98372	-7.92E-12	0.00E+00		100.60498	-2.69E-11	0.00E+00
99.07072	-8.03E-12	0.00E+00		100.69198	-2.72E-11	0.00E+00
99.15772	-7.70E-12	0.00E+00		100.77898	-2.65E-11	0.00E+00
99.24471	-8.10E-12	0.00E+00		100.86598	-2.63E-11	0.00E+00
99.3317	-7.88E-12	0.00E+00		100.95297	-2.66E-11	0.00E+00
99.41873	-7.27E-12	0.00E+00		101.03998	-2.60E-11	0.00E+00
99.50575	-7.92E-12	0.00E+00		101.12702	-2.61E-11	0.00E+00
99.59278	-7.41E-12	0.00E+00		101.21402	-2.61E-11	0.00E+00
99.67978	-7.08E-12	0.00E+00		101.30102	-2.54E-11	0.00E+00
99.76678	-7.63E-12	0.00E+00		101.38801	-2.57E-11	0.00E+00
99.85376	-7.25E-12	0.00E+00		101.475	-2.57E-11	0.00E+00
99.94076	-6.96E-12	0.00E+00		101.56197	-2.52E-11	0.00E+00
100.02776	-7.58E-12	0.00E+00		101.64899	-2.53E-11	0.00E+00
100.11478	-7.02E-12	0.00E+00		101.73601	-2.53E-11	0.00E+00
100.20182	-6.97E-12	0.00E+00		101.82302	-2.46E-11	0.00E+00
100.28882	-7.35E-12	0.00E+00		101.91003	-2.52E-11	0.00E+00
100.37582	-6.90E-12	0.00E+00		101.99702	-2.46E-11	0.00E+00
100.46283	-6.95E-12	0.00E+00		102.08401	-2.42E-11	0.00E+00
100.54984	-7.17E-12	0.00E+00		102.17097	-2.46E-11	0.00E+00
100.63684	-6.59E-12	0.00E+00		102.258	-2.40E-11	0.00E+00
100.72388	-6.81E-12	0.00E+00		102.345	-2.39E-11	0.00E+00
100.81089	-6.83E-12	0.00E+00		102.43201	-2.43E-11	0.00E+00
100.8979	-6.35E-12	0.00E+00		102.51901	-2.39E-11	0.00E+00
100.98488	-6.70E-12	0.00E+00		102.606	-2.37E-11	0.00E+00
101.07188	-6.52E-12	0.00E+00		102.69298	-2.40E-11	0.00E+00
101.15887	-6.15E-12	0.00E+00		102.77995	-2.36E-11	0.00E+00
101.2459	-6.69E-12	0.00E+00		102.86692	-2.33E-11	0.00E+00
101.33293	-6.45E-12	0.00E+00		102.95393	-2.35E-11	0.00E+00
101.41996	-6.22E-12	0.00E+00		103.04092	-2.30E-11	0.00E+00
101.50697	-6.77E-12	0.00E+00		103.12794	-2.32E-11	0.00E+00
101.59397	-6.19E-12	0.00E+00		103.21496	-2.33E-11	0.00E+00
101.68096	-6.04E-12	0.00E+00		103.30195	-2.27E-11	0.00E+00
101.76796	-6.33E-12	0.00E+00		103.38895	-2.29E-11	0.00E+00
101.85497	-6.14E-12	0.00E+00		103.47592	-2.28E-11	0.00E+00
101.94201	-6.19E-12	0.00E+00		103.5629	-2.24E-11	0.00E+00
102.03012	-6.52E-12	0.00E+00		103.64991	-2.27E-11	0.00E+00
102.11821	-5.81E-12	0.00E+00		103.73692	-2.26E-11	0.00E+00
102.20522	-6.06E-12	0.00E+00		103.8239	-2.21E-11	0.00E+00
102.29223	-6.13E-12	0.00E+00		103.9109	-2.25E-11	0.00E+00
102.37926	-5.57E-12	0.00E+00		103.99789	-2.22E-11	0.00E+00
102.46628	-6.12E-12	0.00E+00		104.08486	-2.17E-11	0.00E+00
102.55331	-5.85E-12	0.00E+00		104.17182	-2.22E-11	0.00E+00
102.64032	-5.48E-12	0.00E+00		104.25878	-2.18E-11	0.00E+00
102.72732	-6.10E-12	0.00E+00		104.3458	-2.16E-11	0.00E+00
102.81432	-5.68E-12	0.00E+00		104.4328	-2.20E-11	0.00E+00
102.90134	-5.84E-12	0.00E+00		104.51979	-2.15E-11	0.00E+00
102.98836	-5.97E-12	0.00E+00		104.6068	-2.15E-11	0.00E+00
103.07537	-5.48E-12	0.00E+00		104.69376	-2.19E-11	0.00E+00
103.16238	-5.80E-12	0.00E+00		104.78074	-2.14E-11	0.00E+00
103.24937	-5.90E-12	0.00E+00		104.86772	-2.12E-11	0.00E+00
103.33634	-5.20E-12	0.00E+00		104.95469	-2.14E-11	0.00E+00
103.42334	-5.65E-12	0.00E+00		105.04169	-2.08E-11	0.00E+00
103.51033	-5.79E-12	0.00E+00		105.12868	-2.10E-11	0.00E+00
103.59737	-5.20E-12	0.00E+00		105.2157	-2.10E-11	0.00E+00
103.6844	-5.43E-12	0.00E+00		105.3027	-2.06E-11	0.00E+00
103.77142	-5.53E-12	0.00E+00		105.38969	-2.10E-11	0.00E+00
103.85841	-5.07E-12	0.00E+00		105.47667	-2.09E-11	0.00E+00
103.94543	-5.52E-12	0.00E+00		105.56365	-2.02E-11	0.00E+00
104.03244	-5.37E-12	0.00E+00		105.65063	-2.09E-11	0.00E+00
104.11948	-5.03E-12	0.00E+00		105.73764	-2.04E-11	0.00E+00
104.20647	-5.48E-12	0.00E+00		105.82465	-2.01E-11	0.00E+00
104.29346	-5.20E-12	0.00E+00		105.91165	-2.06E-11	0.00E+00
104.38049	-5.28E-12	0.00E+00		105.99864	-2.01E-11	0.00E+00
104.46747	-5.65E-12	0.00E+00		106.08562	-2.00E-11	0.00E+00
104.55447	-4.91E-12	0.00E+00		106.1726	-2.04E-11	0.00E+00
104.64147	-5.13E-12	0.00E+00		106.25957	-1.99E-11	0.00E+00
104.72848	-5.52E-12	0.00E+00		106.3466	-2.01E-11	0.00E+00
104.8155	-4.92E-12	0.00E+00		106.43358	-2.02E-11	0.00E+00
104.90252	-4.97E-12	0.00E+00		106.52058	-1.97E-11	0.00E+00
104.98952	-5.34E-12	0.00E+00		106.60758	-1.99E-11	0.00E+00
105.0765	-4.78E-12	0.00E+00		106.69457	-2.01E-11	0.00E+00
105.1635	-5.16E-12	0.00E+00		106.78155	-1.94E-11	0.00E+00
105.25158	-5.35E-12	0.00E+00		106.8696	-1.99E-11	0.00E+00
105.33968	-4.53E-12	0.00E+00		106.95768	-1.96E-11	0.00E+00
105.42778	-5.26E-12	0.00E+00		107.04578	-1.93E-11	0.00E+00
105.51583	-4.55E-12	0.00E+00		107.13387	-2.00E-11	0.00E+00
105.6039	-5.26E-12	0.00E+00		107.22192	-1.91E-11	0.00E+00
105.69202	-4.87E-12	0.00E+00		107.31001	-1.95E-11	0.00E+00
105.78011	-4.99E-12	0.00E+00		107.39812	-1.94E-11	0.00E+00
105.86818	-4.90E-12	0.00E+00		107.4862	-1.91E-11	0.00E+00
105.95627	-4.76E-12	0.00E+00		107.57427	-1.96E-11	0.00E+00
106.04439	-4.76E-12	0.00E+00		107.66235	-1.89E-11	0.00E+00
106.13247	-5.01E-12	0.00E+00		107.75047	-1.94E-11	0.00E+00
106.22054	-4.52E-12	0.00E+00		107.83854	-1.92E-11	0.00E+00
106.30865	-5.01E-12	0.00E+00		107.9266	-1.88E-11	0.00E+00
106.39674	-4.57E-12	0.00E+00		108.01469	-1.91E-11	0.00E+00
106.48483	-5.19E-12	0.00E+00		108.10279	-1.85E-11	0.00E+00
106.57291	-4.48E-12	0.00E+00		108.19085	-1.92E-11	0.00E+00
106.661	-4.64E-12	0.00E+00		108.27891	-1.87E-11	0.00E+00
106.74908	-4.70E-12	0.00E+00		108.367	-1.86E-11	0.00E+00
106.83715	-4.61E-12	0.00E+00		108.45509	-1.89E-11	0.00E+00
106.92522	-4.62E-12	0.00E+00		108.54315	-1.82E-11	0.00E+00
107.0133	-4.49E-12	0.00E+00		108.63121	-1.87E-11	0.00E+00
107.10141	-4.27E-12	0.00E+00		108.71924	-1.86E-11	0.00E+00
107.18951	-4.85E-12	0.00E+00		108.8073	-1.84E-11	0.00E+00
107.27758	-4.12E-12	0.00E+00		108.89536	-1.84E-11	0.00E+00
107.36565	-4.85E-12	0.00E+00		108.98344	-1.81E-11	0.00E+00
107.45374	-4.28E-12	0.00E+00		109.07149	-1.85E-11	0.00E+00
107.54185	-4.47E-12	0.00E+00		109.15958	-1.82E-11	0.00E+00
107.62991	-4.35E-12	0.00E+00		109.24767	-1.80E-11	0.00E+00
107.71803	-4.30E-12	0.00E+00		109.33573	-1.83E-11	0.00E+00
107.80611	-4.43E-12	0.00E+00		109.42377	-1.77E-11	0.00E+00
107.8942	-4.37E-12	0.00E+00		109.51185	-1.83E-11	0.00E+00
107.98227	-4.58E-12	0.00E+00		109.59994	-1.80E-11	0.00E+00
108.07036	-4.50E-12	0.00E+00		109.68803	-1.79E-11	0.00E+00
108.15845	-4.11E-12	0.00E+00		109.77612	-1.83E-11	0.00E+00
108.24654	-4.80E-12	0.00E+00		109.86422	-1.74E-11	0.00E+00
108.3346	-3.91E-12	0.00E+00		109.95229	-1.79E-11	0.00E+00
108.42268	-4.63E-12	0.00E+00		110.04034	-1.75E-11	0.00E+00
108.51077	-4.48E-12	0.00E+00		110.12839	-1.76E-11	0.00E+00
108.59885	-4.14E-12	0.00E+00		110.21643	-1.79E-11	0.00E+00
108.68692	-4.59E-12	0.00E+00		110.30452	-1.73E-11	0.00E+00
108.77394	-4.07E-12	0.00E+00		110.39151	-1.76E-11	0.00E+00
108.86095	-4.00E-12	0.00E+00		110.47849	-1.76E-11	0.00E+00
108.94798	-4.50E-12	0.00E+00		110.56549	-1.74E-11	0.00E+00
109.03499	-3.98E-12	0.00E+00		110.65247	-1.77E-11	0.00E+00
109.122	-4.14E-12	0.00E+00		110.73946	-1.74E-11	0.00E+00
109.209	-4.42E-12	0.00E+00		110.82642	-1.69E-11	0.00E+00
109.296	-3.91E-12	0.00E+00		110.91344	-1.75E-11	0.00E+00
109.383	-4.38E-12	0.00E+00		111.00041	-1.71E-11	0.00E+00
109.46999	-4.27E-12	0.00E+00		111.08739	-1.72E-11	0.00E+00
109.55701	-3.94E-12	0.00E+00		111.17441	-1.75E-11	0.00E+00
109.64399	-4.28E-12	0.00E+00		111.26141	-1.68E-11	0.00E+00
109.73097	-4.37E-12	0.00E+00		111.34837	-1.71E-11	0.00E+00
109.81796	-3.76E-12	0.00E+00		111.43536	-1.73E-11	0.00E+00
109.90497	-4.38E-12			111.52232	-1.68E-11	0.00E+00
109.99198	-3.72E-12			111.60928	-1.71E-11	0.00E+00
110.07899	-3.93E-12			111.69627	-1.72E-11	0.00E+00
110.16602	-4.31E-12			111.78326	-1.65E-11	0.00E+00
110.253	-3.86E-12			111.87025	-1.70E-11	0.00E+00
110.34	-3.91E-12			111.95723	-1.70E-11	0.00E+00
110.42698	-4.16E-12			112.04423	-1.64E-11	0.00E+00
110.51397	-3.95E-12					0
110.60093	-3.87E-12					0
110.68791	-4.13E-12					0
110.77491	-3.98E-12					0
110.86194	-3.90E-12					0
110.94893	-4.15E-12					0
111.03593	-3.90E-12					0
111.12291	-4.06E-12					0
111.20989	-4.14E-12					0
111.29686	-3.80E-12					0
111.38388	-4.11E-12					0
111.47088	-4.01E-12					0
111.55791	-3.69E-12					0
111.64492	-4.24E-12					0
111.73191	-3.65E-12					0
111.81889	-3.72E-12					0
111.90588	-4.22E-12					0
111.99287	-3.65E-12					0
112.07988	-3.77E-12					0
112.16689	-4.13E-12					0
112.2539	-3.88E-12					0
112.3409	-3.78E-12					0
112.42788	-4.20E-12					0
112.51486	-3.46E-12					0
112.60185	-3.68E-12					0
112.68886	-3.83E-12					0
112.77586	-3.66E-12					0
112.86287	-4.05E-12					0
112.94989	-3.82E-12					0
113.03687	-3.65E-12					0
