# Supplementary material for: A bioinspired flexible neuromuscular system based thermal-annealing-free perovskite with passivation
Source: Nat Commun. 2022 Dec 2;13:7427. doi: 10.1038/s41467-022-35092-w (PMC9718817; doi:10.1038/s41467-022-35092-w)
Supplement: Supplementary file 6 — Source Data [file 41467_2022_35092_MOESM6_ESM.zip › fig2d.txt]

Time	I(nA)	V(v)				Time	I(nA)	V(v)
0.05867	-9.62E-10	0				0.08053	-1.38E-10	0
0.12686	-8.17E-10	0				0.1665	-1.28E-10	0
0.217	-6.71E-10	0				0.25248	-1.21E-10	0
0.30297	-5.65E-10	0				0.33845	-1.15E-10	0
0.38892	-4.81E-10	0				0.42444	-1.11E-10	0
0.47492	-4.15E-10	0				0.51045	-1.06E-10	0
0.5609	-3.61E-10	0				0.59645	-1.03E-10	0
0.64688	-3.16E-10	0				0.68245	-9.92E-11	0
0.73287	-2.79E-10	0				0.76842	-9.60E-11	0
0.81884	-2.49E-10	0				0.85439	-9.31E-11	0
0.90484	-2.22E-10	0				0.94039	-9.03E-11	0
0.9908	-2.00E-10	0				1.02637	-8.78E-11	0
1.07675	-1.81E-10	0				1.11235	-8.55E-11	0
1.16273	-1.64E-10	0				1.19834	-8.34E-11	0
1.24869	-1.50E-10	0				1.28431	-8.13E-11	0
1.33466	-1.38E-10	0				1.37028	-7.91E-11	0
1.42065	-1.27E-10	0				1.4573	-7.74E-11	0
1.50663	-1.17E-10	0				1.54428	-7.55E-11	0
1.5926	-1.09E-10	0				1.63127	-7.40E-11	0
1.67862	-1.02E-10	0				1.71827	-7.22E-11	0
1.76462	-9.44E-11	0				1.80525	-7.06E-11	0
1.85061	-8.87E-11	0				1.89226	-6.92E-11	0
1.93659	-8.36E-11	0				1.97926	-6.78E-11	0
2.02253	-7.85E-11	0				2.06626	-6.63E-11	0
2.10951	-7.38E-11	0				2.15325	-6.50E-11	0
2.19649	-7.00E-11	0				2.24024	-6.39E-11	0
2.2835	-6.61E-11	0				2.32723	-6.27E-11	0
2.37049	-6.32E-11	0				2.41419	-6.15E-11	0
2.45748	-6.05E-11	0				2.50114	-6.01E-11	0
2.54445	-5.70E-11	0				2.58813	-5.92E-11	0
2.63142	-5.47E-11	0				2.67512	-5.82E-11	0
2.71838	-5.27E-11	0				2.7621	-5.70E-11	0
2.80539	-5.01E-11	0				2.84912	-5.62E-11	0
2.89238	-4.83E-11	0				2.93612	-5.51E-11	0
2.9794	-4.64E-11	0				3.0231	-5.42E-11	0
3.06642	-4.45E-11	0				3.11008	-5.34E-11	0
3.15344	-4.32E-11	0				3.19709	-5.24E-11	0
3.24042	-4.15E-11	0				3.28411	-5.16E-11	0
3.3274	-3.97E-11	0				3.3711	-5.08E-11	0
3.41436	-3.90E-11	0				3.4581	-5.02E-11	0
3.50135	-3.73E-11	0				3.54513	-4.93E-11	0
3.58831	-3.62E-11	0				3.63215	-4.86E-11	0
3.67529	-3.56E-11	0				3.71913	-4.79E-11	0
3.76231	-3.42E-11	0				3.80612	-4.71E-11	0
3.84933	-3.29E-11	0				3.89312	-4.66E-11	0
3.93632	-3.26E-11	0				3.98013	-4.59E-11	0
4.02331	-3.11E-11	0				4.06712	-4.51E-11	0
4.11031	-3.06E-11	0				4.15413	-4.45E-11	0
4.19732	-3.00E-11	0				4.24117	-4.40E-11	0
4.28432	-2.88E-11	0				4.32816	-4.34E-11	0
4.37134	-2.86E-11	0				4.41513	-4.28E-11	0
4.45834	-2.80E-11	0				4.5021	-4.23E-11	0
4.54536	-2.68E-11	0				4.5891	-4.14E-11	0
4.63235	-2.66E-11	0				4.67606	-4.11E-11	0
4.71935	-2.58E-11	0				4.76304	-4.07E-11	0
4.80637	-2.50E-11	0				4.85007	-4.02E-11	0
4.89337	-2.49E-11	0				4.93706	-3.97E-11	0
4.98038	-2.44E-11	0				5.02406	-3.92E-11	0
5.06739	-2.33E-11	0				5.11103	-3.88E-11	0
5.15438	-2.35E-11	0				5.198	-3.83E-11	0
5.24137	-2.28E-11	0				5.28498	-3.77E-11	0
5.32833	-2.22E-11	0				5.37196	-3.73E-11	0
5.41533	-2.25E-11	0				5.45892	-3.70E-11	0
5.50233	-2.15E-11	0				5.54592	-3.65E-11	0
5.58934	-2.08E-11	0				5.63289	-3.61E-11	0
5.67632	-2.10E-11	0				5.71989	-3.58E-11	0
5.76334	-2.01E-11	0				5.80688	-3.53E-11	0
5.85034	-2.00E-11	0				5.89387	-3.50E-11	0
5.93731	-2.01E-11	0				5.98083	-3.44E-11	0
6.02428	-1.89E-11	0				6.06782	-3.41E-11	0
6.11127	-1.89E-11	0				6.1548	-3.40E-11	0
6.19825	-1.89E-11	0				6.24185	-3.34E-11	0
6.28525	-1.81E-11	0				6.32886	-3.31E-11	0
6.37224	-1.85E-11	0				6.41585	-3.26E-11	0
6.45925	-1.80E-11	0				6.50285	-3.25E-11	0
6.54622	-1.70E-11	0				6.58984	-3.21E-11	0
6.63322	-1.76E-11	0				6.67685	-3.17E-11	0
6.72019	-1.72E-11	0				6.76386	-3.16E-11	0
6.8072	-1.65E-11	0				6.8509	-3.12E-11	0
6.89416	-1.70E-11	0				6.93791	-3.08E-11	0
6.98116	-1.64E-11	0				7.02491	-3.07E-11	0
7.06816	-1.57E-11	0				7.11187	-3.03E-11	0
7.15514	-1.64E-11	0				7.19885	-3.02E-11	0
7.24212	-1.57E-11	0				7.28584	-3.00E-11	0
7.32912	-1.53E-11	0				7.37285	-2.94E-11	0
7.41609	-1.61E-11	0				7.45985	-2.91E-11	0
7.5031	-1.49E-11	0				7.54687	-2.90E-11	0
7.59009	-1.48E-11	0				7.6339	-2.88E-11	0
7.67709	-1.51E-11	0				7.72088	-2.86E-11	0
7.76406	-1.42E-11	0				7.80787	-2.83E-11	0
7.85109	-1.46E-11	0				7.89486	-2.80E-11	0
7.93805	-1.43E-11	0				7.98184	-2.78E-11	0
8.02506	-1.36E-11	0				8.06883	-2.75E-11	0
8.11206	-1.43E-11	0				8.15585	-2.73E-11	0
8.19905	-1.40E-11	0				8.24287	-2.71E-11	0
8.28608	-1.33E-11	0				8.32987	-2.68E-11	0
8.3731	-1.38E-11	0				8.41687	-2.68E-11	0
8.46013	-1.34E-11	0				8.50386	-2.64E-11	0
8.54714	-1.28E-11	0				8.59087	-2.61E-11	0
8.63522	-1.37E-11	0				8.67788	-2.60E-11	0
8.72329	-1.26E-11	0				8.7649	-2.61E-11	0
8.81142	-1.30E-11	0				8.8519	-2.57E-11	0
8.89956	-1.29E-11	0				8.9389	-2.53E-11	0
8.98767	-1.23E-11	0				9.02588	-2.51E-11	0
9.07579	-1.26E-11	0				9.1129	-2.50E-11	0
9.16392	-1.19E-11	0				9.19991	-2.50E-11	0
9.25201	-1.20E-11	0				9.28691	-2.47E-11	0
9.3401	-1.24E-11	0				9.37394	-2.46E-11	0
9.4282	-1.14E-11	0				9.46093	-2.43E-11	0
9.5163	-1.21E-11	0				9.54795	-2.43E-11	0
9.60437	-1.11E-11	0				9.63494	-2.39E-11	0
9.69245	-1.18E-11	0				9.72192	-2.40E-11	0
9.78054	-1.14E-11	0				9.80893	-2.37E-11	0
9.86864	-1.14E-11	0				9.89592	-2.35E-11	0
9.95672	-1.14E-11	0				9.98295	-2.33E-11	0
10.04479	-1.08E-11	0				10.06993	-2.31E-11	0
10.13289	-1.14E-11	0				10.15691	-2.30E-11	0
10.221	-1.14E-11	0				10.24392	-2.30E-11	0
10.30907	-1.06E-11	0				10.3309	-2.27E-11	0
10.39717	-1.13E-11	0				10.41788	-2.28E-11	0
10.48525	-1.01E-11	0				10.50488	-2.26E-11	0
10.57335	-1.09E-11	0				10.59186	-2.24E-11	0
10.66141	-1.03E-11	0				10.67889	-2.22E-11	0
10.74949	-1.04E-11	0				10.76586	-2.19E-11	0
10.8376	-1.04E-11	0				10.85284	-2.19E-11	0
10.9257	-1.01E-11	0				10.93982	-2.19E-11	0
11.01376	-1.03E-11	0				11.02679	-2.16E-11	0
11.10185	-9.94E-12	0				11.11376	-2.16E-11	0
11.18995	-9.84E-12	0				11.20076	-2.13E-11	0
11.27804	-1.06E-11	0				11.28775	-2.11E-11	0
11.36611	-9.30E-12	0				11.37477	-2.10E-11	0
11.45421	-1.02E-11	0				11.46174	-2.10E-11	0
11.5423	-9.50E-12	0				11.54874	-2.09E-11	0
11.63039	-9.66E-12	0				11.63574	-2.08E-11	0
11.71847	-9.72E-12	0				11.72271	-2.07E-11	0
11.80655	-9.06E-12	0				11.80968	-2.05E-11	0
11.89465	-9.66E-12	0				11.89669	-2.04E-11	0
11.98274	-9.39E-12	0				11.98368	-2.04E-11	0
12.07081	-8.97E-12	0				12.07068	-2.01E-11	0
12.1589	-9.73E-12	0				12.15766	-2.00E-11	0
12.24701	-8.51E-12	0				12.24467	-1.99E-11	0
12.3351	-9.57E-12	0				12.33166	-1.99E-11	0
12.42317	-8.68E-12	0				12.41862	-1.98E-11	0
12.51126	-9.08E-12	0				12.5056	-1.96E-11	0
12.59937	-8.93E-12	0				12.59259	-1.95E-11	0
12.68745	-8.35E-12	0				12.67958	-1.95E-11	0
12.77551	-9.05E-12	0				12.76659	-1.94E-11	0
12.8636	-8.65E-12	0				12.85359	-1.94E-11	0
12.9517	-8.57E-12	0				12.94057	-1.93E-11	0
13.03981	-8.99E-12	0				13.02756	-1.91E-11	0
13.12791	-7.99E-12	0				13.11454	-1.89E-11	0
13.21603	-8.99E-12	0				13.20153	-1.89E-11	0
13.30413	-8.18E-12	0				13.28853	-1.87E-11	0
13.39225	-8.64E-12	0				13.37551	-1.85E-11	0
13.48034	-8.46E-12	0				13.46254	-1.85E-11	0
13.56845	-8.00E-12	0				13.54953	-1.83E-11	0
13.65657	-8.54E-12	0				13.63649	-1.85E-11	0
13.74466	-7.90E-12	0				13.72345	-1.84E-11	0
13.83276	-8.20E-12	0				13.81042	-1.82E-11	0
13.92087	-8.31E-12	0				13.89738	-1.81E-11	0
14.0079	-8.03E-12	0				13.98434	-1.79E-11	0
14.09493	-8.57E-12	0				14.07131	-1.81E-11	0
14.18193	-8.17E-12	0				14.15829	-1.79E-11	0
14.26897	-7.79E-12	0				14.24532	-1.79E-11	0
14.35595	-8.43E-12	0				14.3323	-1.78E-11	0
14.44296	-7.96E-12	0				14.4193	-1.78E-11	0
14.53	-7.76E-12	0				14.50629	-1.77E-11	0
14.61701	-8.10E-12	0				14.59328	-1.77E-11	0
14.70405	-7.62E-12	0				14.68025	-1.78E-11	0
14.79105	-7.66E-12	0				14.76723	-1.73E-11	0
14.87804	-8.12E-12	0				14.85419	-1.74E-11	0
14.96504	-7.16E-12	0				14.94118	-1.73E-11	0
15.05206	-7.55E-12	0				15.02818	-1.70E-11	0
15.1391	-7.88E-12	0				15.11517	-1.71E-11	0
15.22611	-7.30E-12	0				15.20216	-1.70E-11	0
15.31313	-7.92E-12	0				15.28915	-1.69E-11	0
15.40018	-7.47E-12	0				15.37614	-1.71E-11	0
15.48716	-7.04E-12	0				15.46312	-1.69E-11	0
15.5742	-7.64E-12	0				15.55009	-1.67E-11	0
15.66125	-7.28E-12	0				15.63712	-1.68E-11	0
15.74826	-6.97E-12	0				15.72411	-1.65E-11	0
15.83528	-7.77E-12	0				15.81111	-1.66E-11	0
15.92224	-7.09E-12	0				15.89806	-1.65E-11	0
16.00925	-6.91E-12	0				15.98502	-1.65E-11	0
16.09625	-7.58E-12	0				16.07199	-1.63E-11	0
16.18327	-6.96E-12	0				16.15902	-1.64E-11	0
16.27031	-6.98E-12	0				16.24599	-1.62E-11	0
16.35734	-7.43E-12	0				16.33302	-1.62E-11	0
16.44436	-6.99E-12	0				16.42	-1.62E-11	0
16.5314	-7.11E-12	0				16.507	-1.59E-11	0
16.61839	-7.36E-12	0				16.59397	-1.61E-11	0
16.70541	-6.53E-12	0				16.68095	-1.59E-11	0
16.79243	-7.02E-12	0				16.76794	-1.59E-11	0
16.87946	-7.29E-12	0				16.85492	-1.60E-11	0
16.9665	-6.41E-12	0				16.9419	-1.58E-11	0
17.05348	-7.09E-12	0				17.02887	-1.58E-11	0
17.14047	-6.93E-12	0				17.11587	-1.58E-11	0
17.22747	-6.32E-12	0				17.20289	-1.57E-11	0
17.31451	-7.19E-12	0				17.28989	-1.56E-11	0
17.37856	1.22E-07	-0.5				17.35499	1.27E-08	-0.5
17.44684	-1.42E-09	0				17.44626	-1.22E-10	0
17.51505	-9.66E-10	0				17.53328	-6.09E-11	0
17.60519	-6.76E-10	0				17.62025	-4.57E-11	0
17.6912	-5.08E-10	0				17.70727	-3.88E-11	0
17.77721	-3.95E-10	0				17.79428	-3.47E-11	0
17.86322	-3.13E-10	0				17.88236	-3.22E-11	0
17.9492	-2.52E-10	0				17.97043	-3.01E-11	0
18.0352	-2.07E-10	0				18.05743	-2.88E-11	0
18.12118	-1.71E-10	0				18.14443	-2.74E-11	0
18.20714	-1.43E-10	0				18.23145	-2.64E-11	0
18.27117	1.20E-07	-0.5				18.29659	1.26E-08	-0.5
18.33939	-1.52E-09	0				18.38682	-1.34E-10	0
18.40757	-1.05E-09	0				18.47388	-7.03E-11	0
18.47575	-8.09E-10	0				18.56086	-5.42E-11	0
18.56592	-6.03E-10	0				18.64783	-4.67E-11	0
18.65193	-4.72E-10	0				18.73483	-4.23E-11	0
18.73791	-3.78E-10	0				18.8218	-3.93E-11	0
18.82389	-3.07E-10	0				18.90989	-3.70E-11	0
18.90989	-2.53E-10	0				18.99794	-3.54E-11	0
18.99588	-2.12E-10	0				19.08492	-3.34E-11	0
19.08185	-1.78E-10	0				19.17191	-3.24E-11	0
19.14589	1.20E-07	-0.5				19.23701	1.26E-08	-0.5
19.21412	-1.55E-09	0				19.32827	-1.38E-10	0
19.28232	-1.08E-09	0				19.41536	-7.54E-11	0
19.35049	-8.36E-10	0				19.50343	-5.87E-11	0
19.44063	-6.27E-10	0				19.59043	-5.12E-11	0
19.52661	-4.92E-10	0				19.67742	-4.67E-11	0
19.61257	-3.96E-10	0				19.76441	-4.33E-11	0
19.69857	-3.24E-10	0				19.85137	-4.11E-11	0
19.78456	-2.68E-10	0				19.93946	-3.90E-11	0
19.87053	-2.25E-10	0				20.02756	-3.72E-11	0
19.9565	-1.91E-10	0				20.11454	-3.60E-11	0
20.02052	1.19E-07	-0.5				20.17963	1.25E-08	-0.5
20.08878	-1.57E-09	0				20.27087	-1.42E-10	0
20.15697	-1.10E-09	0				20.35685	-7.90E-11	0
20.22517	-8.48E-10	0				20.44491	-6.23E-11	0
20.31531	-6.38E-10	0				20.53299	-5.44E-11	0
20.40127	-5.02E-10	0				20.62	-4.99E-11	0
20.48726	-4.04E-10	0				20.70701	-4.64E-11	0
20.57321	-3.31E-10	0				20.79399	-4.39E-11	0
20.65919	-2.75E-10	0				20.88094	-4.16E-11	0
20.7452	-2.31E-10	0				20.96902	-4.00E-11	0
20.83116	-1.96E-10	0				21.05709	-3.86E-11	0
20.8952	1.20E-07	-0.5				21.12222	1.25E-08	-0.5
20.96343	-1.57E-09	0				21.21352	-1.45E-10	0
21.03166	-1.10E-09	0				21.2995	-8.13E-11	0
21.09988	-8.50E-10	0				21.3865	-6.48E-11	0
21.19004	-6.39E-10	0				21.47457	-5.69E-11	0
21.27599	-5.05E-10	0				21.56268	-5.18E-11	0
21.36198	-4.06E-10	0				21.64969	-4.85E-11	0
21.44798	-3.33E-10	0				21.73669	-4.57E-11	0
21.53399	-2.78E-10	0				21.82367	-4.37E-11	0
21.61997	-2.34E-10	0				21.91065	-4.20E-11	0
21.70594	-1.99E-10	0				21.99873	-4.05E-11	0
21.76996	1.19E-07	-0.5				22.06273	1.25E-08	-0.5
21.83818	-1.56E-09	0				22.15401	-1.47E-10	0
21.90639	-1.09E-09	0				22.23998	-8.31E-11	0
21.97458	-8.49E-10	0				22.32699	-6.63E-11	0
22.06472	-6.39E-10	0				22.41395	-5.85E-11	0
22.15071	-5.04E-10	0				22.50092	-5.36E-11	0
22.2367	-4.08E-10	0				22.5879	-5.00E-11	0
22.3227	-3.34E-10	0				22.67489	-4.76E-11	0
22.40871	-2.78E-10	0				22.76185	-4.52E-11	0
22.49467	-2.35E-10	0				22.84884	-4.31E-11	0
22.58066	-2.00E-10	0				22.93583	-4.18E-11	0
22.64467	1.19E-07	-0.5				23.00094	1.25E-08	-0.5
22.71293	-1.57E-09	0				23.09224	-1.48E-10	0
22.78113	-1.10E-09	0				23.17825	-8.45E-11	0
22.84933	-8.54E-10	0				23.26525	-6.79E-11	0
22.93948	-6.44E-10	0				23.35223	-5.97E-11	0
23.02546	-5.08E-10	0				23.43921	-5.49E-11	0
23.11144	-4.10E-10	0				23.52621	-5.13E-11	0
23.19748	-3.38E-10	0				23.61321	-4.86E-11	0
23.28344	-2.80E-10	0				23.70023	-4.64E-11	0
23.36945	-2.37E-10	0				23.78724	-4.43E-11	0
23.45542	-2.03E-10	0				23.8742	-4.29E-11	0
23.51945	1.19E-07	-0.5				23.9393	1.25E-08	-0.5
23.5877	-1.58E-09	0				24.03056	-1.49E-10	0
23.6559	-1.11E-09	0				24.11656	-8.55E-11	0
23.72408	-8.57E-10	0				24.20355	-6.87E-11	0
23.81421	-6.46E-10	0				24.29051	-6.09E-11	0
23.90022	-5.10E-10	0				24.37751	-5.58E-11	0
23.98617	-4.12E-10	0				24.4645	-5.23E-11	0
24.07216	-3.39E-10	0				24.5515	-4.97E-11	0
24.15814	-2.83E-10	0				24.63848	-4.72E-11	0
24.24411	-2.38E-10	0				24.72546	-4.54E-11	0
24.33009	-2.03E-10	0				24.81244	-4.36E-11	0
24.39412	1.19E-07	-0.5				24.87754	1.25E-08	-0.5
24.46237	-1.57E-09	0				24.96882	-1.50E-10	0
24.53056	-1.10E-09	0				25.05481	-8.66E-11	0
24.59876	-8.54E-10	0				25.14182	-6.95E-11	0
24.68887	-6.43E-10	0				25.22882	-6.15E-11	0
24.77485	-5.09E-10	0				25.3158	-5.67E-11	0
24.86085	-4.11E-10	0				25.40277	-5.31E-11	0
24.9468	-3.37E-10	0				25.48976	-5.01E-11	0
25.03274	-2.82E-10	0				25.57675	-4.81E-11	0
25.11873	-2.38E-10	0				25.66375	-4.60E-11	0
25.20473	-2.03E-10	0				25.75077	-4.41E-11	0
25.26877	1.19E-07	-0.5				25.8159	1.25E-08	-0.5
25.33701	-1.57E-09	0				25.9072	-1.51E-10	0
25.40521	-1.10E-09	0				25.99316	-8.70E-11	0
25.4734	-8.54E-10	0				26.08015	-7.03E-11	0
25.56353	-6.44E-10	0				26.16711	-6.21E-11	0
25.6495	-5.09E-10	0				26.2541	-5.72E-11	0
25.73545	-4.12E-10	0				26.34107	-5.36E-11	0
25.82143	-3.38E-10	0				26.42808	-5.08E-11	0
25.90742	-2.82E-10	0				26.5151	-4.85E-11	0
25.99339	-2.38E-10	0				26.60212	-4.65E-11	0
26.07939	-2.04E-10	0				26.68909	-4.47E-11	0
26.16536	-1.75E-10	0				26.77606	-4.34E-11	0
26.25137	-1.52E-10	0				26.86302	-4.21E-11	0
26.33738	-1.34E-10	0				26.95001	-4.07E-11	0
26.42336	-1.17E-10	0				27.03697	-3.95E-11	0
26.50933	-1.04E-10	0				27.12395	-3.84E-11	0
26.5953	-9.37E-11	0				27.21097	-3.75E-11	0
26.68127	-8.40E-11	0				27.29795	-3.66E-11	0
26.76826	-7.51E-11	0				27.38494	-3.57E-11	0
26.85525	-6.89E-11	0				27.47193	-3.48E-11	0
26.94229	-6.26E-11	0				27.5589	-3.42E-11	0
27.02928	-5.70E-11	0				27.64588	-3.34E-11	0
27.11625	-5.33E-11	0				27.73286	-3.27E-11	0
27.20324	-4.84E-11	0				27.81986	-3.21E-11	0
27.29025	-4.48E-11	0				27.90689	-3.16E-11	0
27.37723	-4.22E-11	0				27.99388	-3.07E-11	0
27.46425	-3.86E-11	0				28.0809	-3.03E-11	0
27.55123	-3.66E-11	0				28.16789	-2.98E-11	0
27.63821	-3.49E-11	0				28.25487	-2.95E-11	0
27.72523	-3.22E-11	0				28.34186	-2.88E-11	0
27.81221	-3.05E-11	0				28.42884	-2.83E-11	0
27.89925	-2.93E-11	0				28.51586	-2.79E-11	0
27.98623	-2.73E-11	0				28.60287	-2.75E-11	0
28.07326	-2.61E-11	0				28.6899	-2.72E-11	0
28.16025	-2.54E-11	0				28.7769	-2.66E-11	0
28.24726	-2.35E-11	0				28.86388	-2.62E-11	0
28.33427	-2.30E-11	0				28.95088	-2.61E-11	0
28.42124	-2.22E-11	0				29.0379	-2.53E-11	0
28.50822	-2.05E-11	0				29.1249	-2.51E-11	0
28.59522	-2.06E-11	0				29.21191	-2.47E-11	0
28.68221	-1.95E-11	0				29.29891	-2.45E-11	0
28.76922	-1.83E-11	0				29.38592	-2.43E-11	0
28.85621	-1.87E-11	0				29.47291	-2.40E-11	0
28.94317	-1.75E-11	0				29.5599	-2.36E-11	0
29.03018	-1.67E-11	0				29.6469	-2.32E-11	0
29.11716	-1.68E-11	0				29.73387	-2.29E-11	0
29.20414	-1.59E-11	0				29.82086	-2.29E-11	0
29.2922	-1.51E-11	0				29.90785	-2.25E-11	0
29.37923	-1.55E-11	0				29.99485	-2.24E-11	0
29.46622	-1.43E-11	0				30.08181	-2.21E-11	0
29.55325	-1.42E-11	0
29.64025	-1.42E-11	0				65.0526	-3.72E-11	0
29.72722	-1.31E-11	0				65.13959	-3.62E-11	0
29.81426	-1.37E-11	0				65.22662	-3.59E-11	0
29.90126	-1.30E-11	0				65.31362	-3.51E-11	0
29.9883	-1.21E-11	0				65.4006	-3.44E-11	0
30.07532	-1.27E-11	0				65.48757	-3.37E-11	0
30.16236	-1.22E-11	0				65.57455	-3.30E-11	0
30.24937	-1.16E-11	0				65.66154	-3.26E-11	0
30.33639	-1.19E-11	0				65.74855	-3.20E-11	0
30.42337	-1.14E-11	0				65.83557	-3.16E-11	0
30.51037	-1.08E-11	0				65.92365	-3.10E-11	0
30.59739	-1.14E-11	0				66.01172	-3.04E-11	0
30.6844	-1.06E-11	0				66.0998	-3.01E-11	0
						66.1879	-2.96E-11	0
65.31367	-1.56E-11	0				66.27598	-2.90E-11	0
65.40066	-1.52E-11	0				66.36407	-2.87E-11	0
65.48766	-1.49E-11	0				66.45216	-2.82E-11	0
65.57466	-1.46E-11	0				66.54025	-2.77E-11	0
65.66171	-1.43E-11	0				66.62836	-2.73E-11	0
65.7487	-1.41E-11	0				66.71642	-2.71E-11	0
65.83574	-1.36E-11	0				66.8045	-2.65E-11	0
65.92276	-1.36E-11	0				66.8926	-2.63E-11	0
66.00975	-1.31E-11	0				66.98071	-2.60E-11	0
66.09677	-1.30E-11	0				67.06878	-2.56E-11	0
66.1838	-1.27E-11	0				67.15683	-2.52E-11	0
66.27084	-1.24E-11	0				67.24493	-2.50E-11	0
66.35785	-1.22E-11	0				67.33305	-2.46E-11	0
66.44484	-1.20E-11	0				67.42111	-2.43E-11	0
66.53183	-1.19E-11	0				67.50919	-2.40E-11	0
66.61882	-1.17E-11	0				67.59726	-2.36E-11	0
66.70585	-1.17E-11	0				67.68427	-2.36E-11	0
66.79285	-1.13E-11	0				67.77128	-2.34E-11	0
66.87987	-1.11E-11	0				67.85827	-2.29E-11	0
66.9669	-1.09E-11	0				67.94524	-2.28E-11	0
67.05392	-1.10E-11	0				68.0322	-2.24E-11	0
67.14091	-1.09E-11	0				68.11916	-2.22E-11	0
67.22794	-1.06E-11	0				68.20614	-2.20E-11	0
67.31496	-1.03E-11	0				68.29314	-2.17E-11	0
67.40199	-1.02E-11	0				68.38013	-2.15E-11	0
67.48897	-1.00E-11	0				68.46712	-2.13E-11	0
67.57598	-1.00E-11	0				68.55408	-2.09E-11	0
67.66297	-9.85E-12	0				68.64106	-2.08E-11	0
67.74996	-9.66E-12	0				68.72803	-2.06E-11	0
67.83699	-9.52E-12	0				68.81499	-2.04E-11	0
67.92401	-9.41E-12	0				68.90199	-2.04E-11	0
68.01105	-9.24E-12	0				68.98899	-2.00E-11	0
68.07508	1.22E-07	-0.5				69.07597	-1.97E-11	0
68.14333	-1.42E-09	0				69.16296	-1.97E-11	0
68.21155	1.06E-07	-0.5				69.24995	-1.93E-11	0
68.27981	-2.14E-09	0				69.33693	-1.92E-11	0
68.34801	9.65E-08	-0.5				69.42393	-1.94E-11	0
68.41624	-2.60E-09	0				69.51089	-1.87E-11	0
68.48444	9.00E-08	-0.5				69.59786	-1.86E-11	0
68.5527	-2.92E-09	0				69.68485	-1.85E-11	0
68.6209	8.55E-08	-0.5				69.77185	-1.86E-11	0
68.68913	-3.15E-09	0				69.85887	-1.83E-11	0
68.75729	8.22E-08	-0.5				69.94585	-1.81E-11	0
68.82553	-3.32E-09	0				70.03282	-1.78E-11	0
68.89373	7.98E-08	-0.5				70.11981	-1.79E-11	0
68.96198	-3.45E-09	0				70.20679	-1.78E-11	0
69.03017	7.80E-08	-0.5				70.29376	-1.75E-11	0
69.0984	-3.55E-09	0				70.38076	-1.76E-11	0
69.16658	7.66E-08	-0.5				70.46777	-1.72E-11	0
69.23483	-3.62E-09	0				70.55479	-1.71E-11	0
69.30303	7.54E-08	-0.5				70.6199	1.27E-08	-0.5
69.37128	-3.68E-09	0				70.71121	-1.23E-10	0
69.43947	-2.86E-09	0				70.77632	1.19E-08	-0.5
69.50768	-2.34E-09	0				70.86758	-1.54E-10	0
69.57587	-1.95E-09	0				70.93266	1.16E-08	-0.5
69.64406	-1.65E-09	0				71.0239	-1.75E-10	0
69.71227	-1.41E-09	0				71.089	1.14E-08	-0.5
69.78049	-1.21E-09	0				71.18027	-1.92E-10	0
69.84868	-1.05E-09	0				71.24538	1.13E-08	-0.5
69.91685	-9.19E-10	0				71.33669	-2.05E-10	0
69.98502	-8.07E-10	0				71.40179	1.12E-08	-0.5
70.0752	-6.84E-10	0				71.49304	-2.17E-10	0
70.16122	-5.89E-10	0				71.55814	1.11E-08	-0.5
70.24722	-5.10E-10	0				71.64943	-2.28E-10	0
70.33321	-4.45E-10	0				71.71455	1.10E-08	-0.5
70.4192	-3.90E-10	0				71.80583	-2.39E-10	0
70.50517	-3.44E-10	0				71.87096	1.10E-08	-0.5
70.59114	-3.05E-10	0				71.96227	-2.48E-10	0
70.67709	-2.71E-10	0				72.02739	1.09E-08	-0.5
70.76308	-2.42E-10	0				72.11869	-2.56E-10	0
70.84907	-2.18E-10	0				72.20463	-1.75E-10	0
70.93504	-1.96E-10	0				72.2906	-1.48E-10	0
71.02103	-1.78E-10	0				72.37656	-1.33E-10	0
71.10703	-1.61E-10	0				72.46251	-1.22E-10	0
71.19299	-1.47E-10	0				72.54845	-1.13E-10	0
71.27899	-1.34E-10	0				72.63445	-1.06E-10	0
71.36496	-1.23E-10	0				72.72045	-1.01E-10	0
71.45094	-1.14E-10	0				72.80646	-9.55E-11	0
71.5369	-1.05E-10	0				72.89243	-9.06E-11	0
71.62285	-9.68E-11	0				72.97842	-8.69E-11	0
71.70884	-9.00E-11	0				73.0644	-8.32E-11	0
71.79485	-8.38E-11	0				73.15037	-7.95E-11	0
71.88081	-7.81E-11	0				73.23732	-7.64E-11	0
71.9678	-7.30E-11	0				73.32429	-7.38E-11	0
72.05482	-6.84E-11	0				73.41125	-7.10E-11	0
72.14185	-6.42E-11	0				73.49828	-6.86E-11	0
72.22881	-6.05E-11	0				73.58527	-6.63E-11	0
72.3158	-5.71E-11	0				73.67228	-6.41E-11	0
72.40276	-5.40E-11	0				73.75925	-6.23E-11	0
72.48978	-5.08E-11	0				73.84621	-6.04E-11	0
72.57679	-4.85E-11	0				73.9332	-5.85E-11	0
72.66383	-4.58E-11	0				74.02017	-5.71E-11	0
72.75085	-4.34E-11	0				74.10714	-5.54E-11	0
72.83781	-4.17E-11	0				74.19412	-5.36E-11	0
72.9248	-3.98E-11	0				74.28115	-5.26E-11	0
73.01178	-3.78E-11	0				74.36817	-5.09E-11	0
73.09879	-3.63E-11	0				74.45518	-4.95E-11	0
73.18575	-3.48E-11	0				74.54217	-4.85E-11	0
73.27274	-3.34E-11	0				74.62916	-4.74E-11	0
73.35974	-3.19E-11	0				74.71617	-4.62E-11	0
73.44677	-3.10E-11	0				74.80317	-4.53E-11	0
73.53378	-2.96E-11	0				74.89018	-4.41E-11	0
73.62077	-2.87E-11	0				74.9772	-4.30E-11	0
73.70778	-2.76E-11	0				75.06418	-4.21E-11	0
73.7948	-2.66E-11	0				75.15117	-4.12E-11	0
73.88184	-2.57E-11	0				75.23813	-4.05E-11	0
73.96884	-2.51E-11	0				75.3251	-3.97E-11	0
74.05586	-2.41E-11	0				75.41207	-3.87E-11	0
74.14288	-2.32E-11	0				75.49903	-3.79E-11	0
74.22988	-2.27E-11	0				75.58604	-3.72E-11	0
74.31689	-2.22E-11	0				75.673	-3.64E-11	0
74.40388	-2.15E-11	0				75.75999	-3.59E-11	0
74.49089	-2.07E-11	0				75.84698	-3.53E-11	0
74.57787	-2.03E-11	0				75.93398	-3.45E-11	0
74.66486	-1.96E-11	0				76.02096	-3.43E-11	0
74.75188	-1.92E-11	0				76.10796	-3.35E-11	0
74.83887	-1.89E-11	0				76.19493	-3.27E-11	0
74.92583	-1.81E-11	0				76.28196	-3.27E-11	0
75.01283	-1.79E-11	0				76.36895	-3.18E-11	0
75.09981	-1.74E-11	0				76.45596	-3.11E-11	0
75.18678	-1.68E-11	0				76.54295	-3.11E-11	0
75.27375	-1.66E-11	0				76.62997	-3.01E-11	0
75.36076	-1.62E-11	0				76.71696	-2.97E-11	0
75.44772	-1.57E-11	0				76.80396	-2.95E-11	0
75.53471	-1.56E-11	0				76.89098	-2.88E-11	0
75.62167	-1.53E-11	0				76.97799	-2.85E-11	0
75.70866	-1.47E-11	0				77.06499	-2.85E-11	0
75.79566	-1.49E-11	0				77.15201	-2.74E-11	0
75.88268	-1.44E-11	0				77.23902	-2.74E-11	0
75.96967	-1.39E-11	0				77.326	-2.71E-11	0
76.05669	-1.39E-11	0				77.413	-2.63E-11	0
76.14368	-1.35E-11	0				77.50002	-2.63E-11	0
76.23065	-1.29E-11	0				77.58704	-2.59E-11	0
76.31763	-1.32E-11	0				77.67404	-2.52E-11	0
76.40467	-1.27E-11	0				77.76105	-2.56E-11	0
76.4917	-1.27E-11	0				77.84805	-2.49E-11	0
76.5787	-1.24E-11	0				77.93505	-2.43E-11	0
76.66575	-1.22E-11	0				78.02203	-2.45E-11	0
76.75275	-1.22E-11	0				78.10907	-2.38E-11	0
76.83974	-1.18E-11	0				78.19608	-2.35E-11	0
76.92676	-1.11E-11	0				78.28305	-2.37E-11	0
77.01377	-1.17E-11	0				78.37001	-2.30E-11	0
77.10081	-1.13E-11	0				78.45699	-2.26E-11	0
77.18783	-1.12E-11	0				78.54397	-2.27E-11	0
77.27482	-1.12E-11	0				78.63094	-2.22E-11	0
77.36185	-1.08E-11	0				78.71791	-2.21E-11	0
77.44885	-1.06E-11	0				78.80489	-2.20E-11	0
77.53587	-1.08E-11	0				78.89191	-2.13E-11	0
77.62288	-1.03E-11	0				78.97892	-2.15E-11	0
77.70992	-1.03E-11	0				79.06591	-2.12E-11	0
77.79694	-1.03E-11	0				79.15287	-2.08E-11	0
77.88394	-9.83E-12	0				79.23985	-2.10E-11	0
77.97094	-9.86E-12	0				79.32681	-2.07E-11	0
78.05795	-9.85E-12	0				79.4138	-2.02E-11	0
78.14497	-9.43E-12	0				79.50075	-2.05E-11	0
78.23198	-9.56E-12	0				79.58775	-2.00E-11	0
78.31899	-9.33E-12	0				79.67474	-1.97E-11	0
78.40602	-9.07E-12	0				79.76172	-2.01E-11	0
78.493	-9.21E-12	0				79.84871	-1.96E-11	0
78.57999	-9.04E-12	0				79.93568	-1.92E-11	0
78.66699	-8.82E-12	0				80.02267	-1.93E-11	0
78.75402	-9.01E-12	0				80.10963	-1.88E-11	0
78.84105	-8.77E-12	0				80.19661	-1.88E-11	0
78.92806	-8.61E-12	0				80.2836	-1.90E-11	0
79.01508	-8.59E-12	0				80.37059	-1.83E-11	0
79.10207	-8.52E-12	0				80.45757	-1.83E-11	0
79.18909	-8.42E-12	0				80.54459	-1.85E-11	0
79.2761	-8.59E-12	0				80.63158	-1.78E-11	0
79.36311	-8.28E-12	0				80.71857	-1.79E-11	0
79.45014	-8.27E-12	0				80.80554	-1.81E-11	0
79.53716	-8.44E-12	0				80.89252	-1.73E-11	0
79.62415	-7.91E-12	0				80.97949	-1.77E-11	0
79.71117	-8.34E-12	0				81.06651	-1.77E-11	0
79.79816	-7.81E-12	0				81.15349	-1.71E-11	0
79.88519	-7.80E-12	0				81.24051	-1.72E-11	0
79.97219	-7.82E-12	0				81.32748	-1.70E-11	0
80.05923	-7.73E-12	0				81.41447	-1.65E-11	0
80.14626	-7.85E-12	0				81.50143	-1.69E-11	0
80.23325	-7.99E-12	0				81.58838	-1.65E-11	0
80.32025	-7.50E-12	0				81.67532	-1.62E-11	0
80.40725	-7.38E-12	0				81.76232	-1.68E-11	0
80.49429	-7.71E-12	0				81.84931	-1.62E-11	0
80.5813	-7.33E-12	0				81.93631	-1.60E-11	0
80.66831	-7.32E-12	0				82.0233	-1.62E-11	0
80.75536	-7.38E-12	0				82.11028	-1.58E-11	0
80.84234	-6.96E-12	0				82.19724	-1.59E-11	0
80.92936	-7.30E-12	0				82.2842	-1.59E-11	0
81.01639	-7.27E-12	0				82.37116	-1.55E-11	0
81.10341	-6.92E-12	0				82.45814	-1.56E-11	0
81.19042	-7.09E-12	0				82.54517	-1.57E-11	0
81.27745	-6.88E-12	0				82.63216	-1.52E-11	0
81.36445	-6.75E-12	0				82.71915	-1.51E-11	0
81.45147	-6.78E-12	0				82.80615	-1.54E-11	0
81.53848	-6.85E-12	0				82.89313	-1.48E-11	0
81.62551	-6.40E-12	0				82.9801	-1.51E-11	0
81.71254	-6.96E-12	0				83.06708	-1.51E-11	0
81.79957	-6.53E-12	0				83.15403	-1.44E-11	0
81.8866	-6.70E-12	0				83.24105	-1.51E-11	0
81.97359	-6.72E-12	0				83.32805	-1.46E-11	0
82.06059	-6.58E-12	0				83.41505	-1.41E-11	0
82.14763	-6.42E-12	0				83.50205	-1.48E-11	0
82.23463	-6.45E-12	0				83.58905	-1.42E-11	0
82.32164	-6.21E-12	0				83.67606	-1.41E-11	0
82.40866	-6.46E-12	0				83.76305	-1.45E-11	0
82.49565	-6.33E-12	0				83.85002	-1.42E-11	0
82.58267	-6.17E-12	0				83.93707	-1.40E-11	0
82.66965	-6.30E-12	0				84.02409	-1.42E-11	0
82.75668	-6.33E-12	0				84.11108	-1.38E-11	0
82.84371	-6.22E-12	0				84.19809	-1.36E-11	0
82.93074	-6.39E-12	0				84.28507	-1.42E-11	0
83.01777	-6.17E-12	0				84.37207	-1.35E-11	0
83.10583	-5.61E-12	0				84.45911	-1.38E-11	0
83.19396	-6.11E-12	0				84.54614	-1.39E-11	0
83.28098	-6.03E-12	0				84.63317	-1.32E-11	0
83.36801	-6.10E-12	0				84.7202	-1.37E-11	0
83.4561	-5.75E-12	0				84.80721	-1.37E-11	0
83.54309	-5.53E-12	0				84.8942	-1.31E-11	0
83.63006	-5.86E-12	0				84.9812	-1.35E-11	0
83.71709	-5.71E-12	0				85.06824	-1.32E-11	0
83.80408	-5.76E-12	0				85.15527	-1.29E-11	0
83.89109	-5.85E-12	0				85.24226	-1.33E-11	0
83.97816	-5.49E-12	0				85.32926	-1.28E-11	0
84.06516	-5.45E-12	0				85.41625	-1.26E-11	0
84.15216	-5.78E-12	0				85.50325	-1.32E-11	0
84.23917	-5.72E-12	0				85.59022	-1.29E-11	0
84.32617	-5.61E-12	0				85.67725	-1.27E-11	0
84.4132	-5.69E-12	0				85.76428	-1.30E-11	0
84.50021	-5.56E-12	0				85.8513	-1.27E-11	0
84.58723	-5.43E-12	0				85.93829	-1.27E-11	0
84.67426	-5.52E-12	0				86.02528	-1.31E-11	0
84.76234	-5.55E-12	0				86.1123	-1.24E-11	0
84.85044	-5.57E-12	0				86.19928	-1.24E-11	0
84.93855	-5.49E-12	0				86.28632	-1.27E-11	0
85.02666	-5.11E-12	0				86.37335	-1.23E-11	0
85.11472	-5.42E-12	0				86.46038	-1.24E-11	0
85.20284	-4.97E-12	0				86.54736	-1.25E-11	0
85.29096	-5.47E-12	0				86.63436	-1.21E-11	0
85.37907	-4.85E-12	0				86.72134	-1.23E-11	0
85.46716	-5.47E-12	0				86.80833	-1.22E-11	0
85.55525	-5.00E-12	0				86.89536	-1.19E-11	0
85.64336	-5.34E-12	0				86.98238	-1.24E-11	0
85.73147	-5.29E-12	0				87.0694	-1.20E-11	0
85.81955	-5.03E-12	0				87.1564	-1.18E-11	0
85.90765	-5.03E-12	0				87.24339	-1.24E-11	0
85.99575	-5.17E-12	0				87.3304	-1.19E-11	0
86.08382	-4.86E-12	0				87.41737	-1.17E-11	0
86.17192	-5.20E-12	0				87.50439	-1.20E-11	0
86.26003	-4.84E-12	0				87.59142	-1.17E-11	0
86.34811	-5.19E-12	0				87.67844	-1.16E-11	0
86.43513	-5.08E-12	0				87.76544	-1.21E-11	0
86.52211	-4.85E-12	0				87.85246	-1.15E-11	0
86.60915	-5.24E-12	0				87.93946	-1.19E-11	0
86.69614	-4.80E-12	0				88.02645	-1.18E-11	0
86.78316	-5.03E-12	0				88.11346	-1.15E-11	0
86.87019	-5.00E-12	0				88.20049	-1.18E-11	0
86.95718	-4.69E-12	0				88.28751	-1.18E-11	0
87.04422	-5.05E-12	0				88.37452	-1.11E-11	0
87.13232	-4.82E-12	0				88.46152	-1.17E-11	0
87.21934	-4.72E-12	0				88.54851	-1.17E-11	0
87.30634	-4.89E-12	0				88.6355	-1.12E-11	0
87.39336	-4.57E-12	0				88.7225	-1.16E-11	0
87.48038	-4.77E-12	0				88.80952	-1.14E-11	0
87.56739	-4.91E-12	0				88.89653	-1.10E-11	0
87.65439	-4.67E-12	0				88.98355	-1.15E-11	0
87.74249	-4.93E-12	0				89.07054	-1.11E-11	0
87.8306	-4.74E-12	0				89.15755	-1.12E-11	0
87.91764	-4.35E-12	0				89.24454	-1.14E-11	0
88.00463	-4.73E-12	0				89.33156	-1.09E-11	0
88.09165	-4.62E-12	0				89.41859	-1.11E-11	0
88.17867	-4.47E-12	0				89.50561	-1.14E-11	0
88.26569	-4.76E-12	0				89.5926	-1.08E-11	0
88.35271	-4.54E-12	0				89.67958	-1.11E-11	0
88.43968	-4.49E-12	0				89.76659	-1.13E-11	0
88.52671	-4.55E-12	0				89.85358	-1.06E-11	0
88.61479	-4.61E-12	0				89.9406	-1.12E-11	0
88.70288	-4.47E-12	0				90.02763	-1.13E-11	0
88.79102	-4.80E-12	0				90.11463	-1.06E-11	0
88.87912	-4.45E-12	0				90.20164	-1.11E-11	0
88.96724	-4.79E-12	0				90.28863	-1.09E-11	0
89.05534	-4.27E-12	0				90.37562	-1.06E-11	0
89.14342	-4.64E-12	0				90.4626	-1.11E-11	0
89.23151	-4.35E-12	0				90.54963	-1.07E-11	0
89.31959	-4.49E-12	0				90.63665	-1.07E-11	0
89.40768	-4.47E-12	0				90.72366	-1.12E-11	0
89.49577	-4.43E-12	0				90.81067	-1.06E-11	0
						90.89766	-1.05E-11	0
						90.98465	-1.09E-11	0
						91.07162	-1.04E-11	0
						91.15865	-1.04E-11	0
