# Supplementary material for: A bioinspired flexible neuromuscular system based thermal-annealing-free perovskite with passivation
Source: Nat Commun. 2022 Dec 2;13:7427. doi: 10.1038/s41467-022-35092-w (PMC9718817; doi:10.1038/s41467-022-35092-w)
Supplement: Supplementary file 6 — Source Data [file 41467_2022_35092_MOESM6_ESM.zip › fig2e.txt]

V(v)	I(-nA)	I(-nA)
-0.001	5.2659E-12	1.56819E-12
-0.002	5.5724E-12	2.00862E-12
-0.003	5.943E-12	2.48202E-12
-0.004	6.3067E-12	2.94213E-12
-0.005	6.6197E-12	3.33292E-12
-0.006	6.9335E-12	3.797E-12
-0.007	7.1904E-12	4.1061E-12
-0.008	7.6808E-12	4.18584E-12
-0.009	8.0095E-12	4.62057E-12
-0.01	8.4939E-12	5.04919E-12
--
-0.1	2.57842E-10	8.53076E-11
-0.2	5.0619E-10	9.02729E-11
-0.3	8.808E-10	9.62766E-11
-0.4	1.1606E-09	1.02169E-10
-0.5	1.433E-09	1.07239E-10
-0.6	1.5879E-09	1.12323E-10
-0.7	1.7336E-09	1.16484E-10
-0.8	1.7548E-09	1.24429E-10
-0.9	1.7578E-09	1.29754E-10
1	1.7439E-09	1.37601E-10
