# Supplementary material for: A bioinspired flexible neuromuscular system based thermal-annealing-free perovskite with passivation
Source: Nat Commun. 2022 Dec 2;13:7427. doi: 10.1038/s41467-022-35092-w (PMC9718817; doi:10.1038/s41467-022-35092-w)
Supplement: Supplementary file 6 — Source Data [file 41467_2022_35092_MOESM6_ESM.zip › fig2f.txt]

Pulse number��#��	I��nA��
1	-1.18E-10
2	-1.51E-10
3	-1.72E-10
4	-1.90E-10
5	-2.05E-10
6	-2.20E-10
7	-8.24E-11
8	-5.16E-11
9	-3.41E-11
10	-2.08E-11
11	-1.14E-11
12	-3.11E-12
13	-1.34E-10
14	-1.70E-10
15	-1.92E-10
16	-2.09E-10
17	-2.26E-10
18	-2.36E-10
19	-1.00E-10
20	-6.85E-11
21	-4.93E-11
22	-3.57E-11
23	-2.53E-11
24	-1.58E-11
25	-1.45E-10
26	-1.81E-10
27	-2.03E-10
28	-2.22E-10
29	-2.34E-10
30	-2.45E-10
31	-1.10E-10
32	-7.76E-11
33	-5.83E-11
34	-4.43E-11
35	-3.28E-11
36	-2.34E-11
37	-1.52E-10
38	-1.88E-10
39	-2.11E-10
40	-2.26E-10
41	-2.39E-10
42	-2.51E-10
43	-1.16E-10
44	-8.30E-11
45	-6.39E-11
46	-4.93E-11
47	-3.76E-11
48	-2.86E-11
49	-1.56E-10
50	-1.93E-10
51	-2.14E-10
52	-2.31E-10
53	-2.43E-10
54	-2.55E-10
55	-1.19E-10
56	-8.72E-11
57	-6.71E-11
58	-5.25E-11
59	-4.15E-11
60	-3.15E-11
61	-1.58E-10
62	-1.94E-10
63	-2.15E-10
64	-2.32E-10
65	-2.45E-10
66	-2.57E-10
67	-1.22E-10
68	-8.99E-11
69	-6.96E-11
70	-5.54E-11
71	-4.38E-11
72	-3.37E-11
73	-1.60E-10
74	-1.95E-10
75	-2.17E-10
76	-2.33E-10
77	-2.46E-10
78	-2.59E-10
79	-1.24E-10
80	-9.10E-11
81	-7.13E-11
82	-5.68E-11
83	-4.54E-11
84	-3.52E-11
85	-1.61E-10
86	-1.96E-10
87	-2.18E-10
88	-2.36E-10
89	-2.47E-10
90	-2.59E-10
91	-1.25E-10
92	-9.24E-11
93	-7.32E-11
94	-5.83E-11
95	-4.63E-11
96	-3.65E-11
97	-1.62E-10
98	-1.98E-10
99	-2.19E-10
100	-2.36E-10
101	-2.50E-10
102	-2.61E-10
103	-1.26E-10
104	-9.32E-11
105	-7.35E-11
106	-5.91E-11
107	-4.68E-11
108	-3.73E-11
109	-1.63E-10
110	-1.98E-10
111	-2.19E-10
112	-2.35E-10
113	-2.48E-10
114	-2.59E-10
115	-1.27E-10
116	-9.41E-11
117	-7.45E-11
118	-5.97E-11
119	-4.79E-11
120	-3.82E-11
121	-1.63E-10
122	-1.98E-10
123	-2.19E-10
124	-2.35E-10
125	-2.49E-10
126	-2.60E-10
127	-1.27E-10
128	-9.49E-11
129	-7.50E-11
130	-5.99E-11
131	-4.86E-11
132	-3.89E-11
133	-1.64E-10
134	-1.98E-10
135	-2.19E-10
136	-2.36E-10
137	-2.49E-10
138	-2.60E-10
139	-1.28E-10
140	-9.55E-11
141	-7.54E-11
142	-6.05E-11
143	-4.91E-11
144	-3.93E-11
145	-1.63E-10
146	-1.98E-10
147	-2.20E-10
148	-2.36E-10
149	-2.49E-10
150	-2.62E-10
151	-1.28E-10
152	-9.54E-11
153	-7.58E-11
154	-6.10E-11
155	-4.94E-11
156	-3.99E-11
157	-1.65E-10
158	-1.99E-10
159	-2.21E-10
160	-2.36E-10
161	-2.50E-10
162	-2.60E-10
163	-1.28E-10
164	-9.56E-11
165	-7.59E-11
166	-6.13E-11
167	-4.99E-11
168	-3.97E-11
169	-1.65E-10
170	-1.98E-10
171	-2.19E-10
172	-2.36E-10
173	-2.49E-10
174	-2.60E-10
175	-1.28E-10
176	-9.62E-11
177	-7.61E-11
178	-6.17E-11
179	-4.98E-11
180	-4.02E-11
181	-1.64E-10
182	-2.00E-10
183	-2.20E-10
184	-2.37E-10
185	-2.49E-10
186	-2.61E-10
187	-1.29E-10
188	-9.62E-11
189	-7.63E-11
190	-6.20E-11
191	-5.01E-11
192	-4.03E-11
193	-1.63E-10
194	-2.00E-10
195	-2.20E-10
196	-2.37E-10
197	-2.49E-10
198	-2.60E-10
199	-1.29E-10
200	-9.64E-11
201	-7.66E-11
202	-6.20E-11
203	-4.99E-11
204	-4.04E-11
205	-1.64E-10
206	-2.00E-10
207	-2.21E-10
208	-2.36E-10
209	-2.49E-10
210	-2.60E-10
211	-1.29E-10
212	-9.68E-11
213	-7.70E-11
214	-6.20E-11
215	-5.06E-11
216	-4.08E-11
217	-1.64E-10
218	-1.98E-10
219	-2.19E-10
220	-2.36E-10
221	-2.50E-10
222	-2.60E-10
223	-1.29E-10
224	-9.72E-11
225	-7.70E-11
226	-6.23E-11
227	-5.13E-11
228	-4.09E-11
229	-1.64E-10
230	-2.00E-10
231	-2.20E-10
232	-2.36E-10
233	-2.50E-10
234	-2.60E-10
235	-1.29E-10
236	-9.70E-11
237	-7.70E-11
238	-6.26E-11
239	-5.08E-11
240	-4.08E-11
241	-1.64E-10
242	-1.98E-10
243	-2.19E-10
244	-2.36E-10
245	-2.48E-10
246	-2.60E-10
247	-1.29E-10
248	-9.74E-11
249	-7.71E-11
250	-6.29E-11
251	-5.12E-11
252	-4.11E-11
253	-1.64E-10
254	-2.00E-10
255	-2.19E-10
256	-2.35E-10
257	-2.50E-10
258	-2.61E-10
259	-1.29E-10
260	-9.68E-11
261	-7.70E-11
262	-6.26E-11
263	-5.12E-11
264	-4.14E-11
265	-1.65E-10
266	-2.00E-10
267	-2.21E-10
268	-2.37E-10
269	-2.49E-10
270	-2.59E-10
271	-1.29E-10
272	-9.70E-11
273	-7.74E-11
274	-6.29E-11
275	-5.13E-11
276	-4.13E-11
277	-1.64E-10
278	-1.98E-10
279	-2.19E-10
280	-2.35E-10
281	-2.48E-10
282	-2.59E-10
283	-1.29E-10
284	-9.72E-11
285	-7.74E-11
286	-6.30E-11
287	-5.12E-11
288	-4.13E-11
289	-1.64E-10
290	-1.98E-10
291	-2.19E-10
292	-2.35E-10
293	-2.48E-10
294	-2.59E-10
295	-1.29E-10
296	-9.73E-11
297	-7.76E-11
298	-6.32E-11
299	-5.13E-11
300	-4.18E-11
301	-1.64E-10
302	-1.98E-10
303	-2.19E-10
304	-2.35E-10
305	-2.50E-10
306	-2.61E-10
307	-1.29E-10
308	-9.73E-11
309	-7.78E-11
310	-6.31E-11
311	-5.15E-11
312	-4.16E-11
313	-1.65E-10
314	-1.99E-10
315	-2.19E-10
316	-2.35E-10
317	-2.49E-10
318	-2.59E-10
319	-1.29E-10
320	-9.70E-11
321	-7.80E-11
322	-6.29E-11
323	-5.13E-11
324	-4.17E-11
325	-1.63E-10
326	-1.98E-10
327	-2.19E-10
328	-2.35E-10
329	-2.48E-10
330	-2.59E-10
331	-1.29E-10
332	-9.73E-11
333	-7.77E-11
334	-6.31E-11
335	-5.16E-11
336	-4.15E-11
337	-1.63E-10
338	-1.98E-10
339	-2.19E-10
340	-2.35E-10
341	-2.48E-10
342	-2.59E-10
343	-1.29E-10
344	-9.74E-11
345	-7.77E-11
346	-6.33E-11
347	-5.17E-11
348	-4.17E-11
349	-1.64E-10
350	-1.99E-10
351	-2.19E-10
352	-2.34E-10
353	-2.47E-10
354	-2.59E-10
355	-1.29E-10
356	-9.72E-11
357	-7.80E-11
358	-6.34E-11
359	-5.15E-11
360	-4.19E-11
361	-1.64E-10
362	-1.98E-10
363	-2.18E-10
364	-2.34E-10
365	-2.49E-10
366	-2.61E-10
367	-1.29E-10
368	-9.71E-11
369	-7.78E-11
370	-6.29E-11
371	-5.13E-11
372	-4.20E-11
373	-1.63E-10
374	-1.97E-10
375	-2.20E-10
376	-2.36E-10
377	-2.49E-10
378	-2.60E-10
379	-1.30E-10
380	-9.78E-11
381	-7.79E-11
382	-6.32E-11
383	-5.16E-11
384	-4.20E-11
385	-1.63E-10
386	-1.97E-10
387	-2.18E-10
388	-2.34E-10
389	-2.47E-10
390	-2.58E-10
391	-1.29E-10
392	-9.76E-11
393	-7.75E-11
394	-6.32E-11
395	-5.20E-11
396	-4.15E-11
397	-1.63E-10
398	-1.98E-10
399	-2.18E-10
400	-2.36E-10
401	-2.47E-10
402	-2.58E-10
403	-1.30E-10
404	-9.71E-11
405	-7.80E-11
406	-6.36E-11
407	-5.15E-11
408	-4.20E-11
409	-1.63E-10
410	-1.97E-10
411	-2.18E-10
412	-2.34E-10
413	-2.47E-10
414	-2.58E-10
415	-1.29E-10
416	-9.74E-11
417	-7.82E-11
418	-6.34E-11
419	-5.19E-11
420	-4.25E-11
421	-1.64E-10
422	-1.98E-10
423	-2.18E-10
424	-2.34E-10
425	-2.47E-10
426	-2.58E-10
427	-1.29E-10
428	-9.77E-11
429	-7.80E-11
430	-6.34E-11
431	-5.21E-11
432	-4.20E-11
433	-1.63E-10
434	-1.97E-10
435	-2.18E-10
436	-2.34E-10
437	-2.47E-10
438	-2.58E-10
439	-1.29E-10
440	-9.78E-11
441	-7.80E-11
442	-6.40E-11
443	-5.18E-11
444	-4.21E-11
445	-1.63E-10
446	-1.98E-10
447	-2.18E-10
448	-2.34E-10
449	-2.47E-10
450	-2.60E-10
451	-1.29E-10
452	-9.72E-11
453	-7.80E-11
454	-6.39E-11
455	-5.18E-11
456	-4.24E-11
457	-1.63E-10
458	-1.97E-10
459	-2.18E-10
460	-2.34E-10
461	-2.47E-10
462	-2.58E-10
463	-1.29E-10
464	-9.75E-11
465	-7.83E-11
466	-6.33E-11
467	-5.21E-11
468	-4.26E-11
469	-1.63E-10
470	-1.97E-10
471	-2.18E-10
472	-2.34E-10
473	-2.47E-10
474	-2.58E-10
475	-1.29E-10
476	-9.78E-11
477	-7.81E-11
478	-6.36E-11
479	-5.21E-11
480	-4.22E-11
481	-1.63E-10
482	-1.97E-10
483	-2.18E-10
484	-2.34E-10
485	-2.46E-10
486	-2.57E-10
487	-1.29E-10
488	-9.78E-11
489	-7.81E-11
490	-6.39E-11
491	-5.22E-11
492	-4.23E-11
493	-1.63E-10
494	-1.97E-10
495	-2.18E-10
496	-2.33E-10
497	-2.46E-10
498	-2.58E-10
499	-1.30E-10
500	-9.76E-11
501	-7.81E-11
502	-6.39E-11
503	-5.22E-11
504	-4.22E-11
505	-1.63E-10
506	-1.97E-10
507	-2.18E-10
508	-2.33E-10
509	-2.46E-10
510	-2.58E-10
511	-1.29E-10
512	-9.74E-11
513	-7.84E-11
514	-6.38E-11
515	-5.19E-11
516	-4.26E-11
517	-1.63E-10
518	-1.97E-10
519	-2.19E-10
520	-2.35E-10
521	-2.48E-10
522	-2.59E-10
523	-1.29E-10
524	-9.80E-11
525	-7.84E-11
526	-6.37E-11
527	-5.21E-11
528	-4.26E-11
529	-1.64E-10
530	-1.98E-10
531	-2.19E-10
532	-2.35E-10
533	-2.48E-10
534	-2.59E-10
535	-1.29E-10
536	-9.78E-11
537	-7.81E-11
538	-6.36E-11
539	-5.20E-11
540	-4.21E-11
541	-1.63E-10
542	-1.96E-10
543	-2.17E-10
544	-2.33E-10
545	-2.46E-10
546	-2.57E-10
547	-1.29E-10
548	-9.76E-11
549	-7.79E-11
550	-6.39E-11
551	-5.23E-11
552	-4.23E-11
553	-1.63E-10
554	-1.97E-10
555	-2.18E-10
556	-2.33E-10
557	-2.46E-10
558	-2.57E-10
559	-1.29E-10
560	-9.77E-11
561	-7.82E-11
562	-6.42E-11
563	-5.22E-11
564	-4.23E-11
565	-1.63E-10
566	-1.97E-10
567	-2.17E-10
568	-2.33E-10
569	-2.46E-10
570	-2.57E-10
571	-1.30E-10
572	-9.75E-11
573	-7.83E-11
574	-6.40E-11
575	-5.21E-11
576	-4.24E-11
577	-1.63E-10
578	-1.97E-10
579	-2.17E-10
580	-2.33E-10
581	-2.46E-10
582	-2.57E-10
583	-1.29E-10
584	-9.75E-11
585	-7.85E-11
586	-6.40E-11
587	-5.19E-11
588	-4.26E-11
589	-1.63E-10
590	-1.96E-10
591	-2.17E-10
592	-2.33E-10
593	-2.46E-10
594	-2.57E-10
595	-1.29E-10
596	-9.77E-11
597	-7.84E-11
598	-6.38E-11
599	-5.25E-11
600	-4.29E-11
601	-1.63E-10
602	-1.97E-10
603	-2.17E-10
604	-2.33E-10
605	-2.46E-10
606	-2.57E-10
607	-1.29E-10
608	-9.78E-11
609	-7.83E-11
610	-6.38E-11
611	-5.26E-11
612	-4.26E-11
613	-1.63E-10
614	-1.96E-10
615	-2.17E-10
616	-2.33E-10
617	-2.46E-10
618	-2.57E-10
619	-1.29E-10
620	-9.78E-11
621	-7.85E-11
622	-6.41E-11
623	-5.23E-11
624	-4.26E-11
625	-1.63E-10
626	-1.97E-10
627	-2.17E-10
628	-2.33E-10
629	-2.46E-10
630	-2.57E-10
631	-1.29E-10
632	-9.77E-11
633	-7.86E-11
634	-6.42E-11
635	-5.24E-11
636	-4.27E-11
637	-1.63E-10
638	-1.97E-10
639	-2.17E-10
640	-2.33E-10
641	-2.46E-10
642	-2.57E-10
643	-1.29E-10
644	-9.77E-11
645	-7.85E-11
646	-6.41E-11
647	-5.26E-11
648	-4.30E-11
649	-1.63E-10
650	-1.96E-10
651	-2.17E-10
652	-2.33E-10
653	-2.46E-10
654	-2.57E-10
655	-1.29E-10
656	-9.79E-11
657	-7.87E-11
658	-6.39E-11
659	-5.27E-11
660	-4.29E-11
661	-1.63E-10
662	-1.96E-10
663	-2.17E-10
664	-2.33E-10
665	-2.46E-10
666	-2.57E-10
667	-1.29E-10
668	-9.79E-11
669	-7.85E-11
670	-6.41E-11
671	-5.27E-11
672	-4.26E-11
673	-1.63E-10
674	-1.97E-10
675	-2.17E-10
676	-2.33E-10
677	-2.46E-10
678	-2.57E-10
679	-1.29E-10
680	-9.79E-11
681	-7.83E-11
682	-6.43E-11
683	-5.25E-11
684	-4.27E-11
685	-1.63E-10
686	-1.96E-10
687	-2.17E-10
688	-2.33E-10
689	-2.46E-10
690	-2.57E-10
691	-1.30E-10
692	-9.78E-11
693	-7.86E-11
694	-6.42E-11
695	-5.25E-11
696	-4.29E-11
697	-1.63E-10
698	-1.96E-10
699	-2.17E-10
700	-2.33E-10
701	-2.46E-10
702	-2.57E-10
703	-1.29E-10
704	-9.80E-11
705	-7.87E-11
706	-6.42E-11
707	-5.26E-11
708	-4.31E-11
709	-1.63E-10
710	-1.96E-10
711	-2.17E-10
712	-2.33E-10
713	-2.46E-10
714	-2.57E-10
715	-1.29E-10
716	-9.81E-11
717	-7.87E-11
718	-6.42E-11
719	-5.27E-11
720	-4.31E-11
721	-1.63E-10
722	-1.96E-10
723	-2.17E-10
724	-2.33E-10
725	-2.46E-10
726	-2.57E-10
727	-1.29E-10
728	-9.80E-11
729	-7.86E-11
730	-6.43E-11
731	-5.28E-11
732	-4.28E-11
733	-1.63E-10
734	-1.96E-10
735	-2.17E-10
736	-2.33E-10
737	-2.45E-10
738	-2.57E-10
739	-1.29E-10
740	-9.80E-11
741	-7.85E-11
742	-6.43E-11
743	-5.27E-11
744	-4.28E-11
745	-1.63E-10
746	-1.96E-10
747	-2.17E-10
748	-2.32E-10
749	-2.46E-10
750	-2.57E-10
751	-1.29E-10
752	-9.78E-11
753	-7.85E-11
754	-6.42E-11
755	-5.26E-11
756	-4.30E-11
757	-1.63E-10
758	-1.96E-10
759	-2.17E-10
760	-2.33E-10
761	-2.46E-10
762	-2.57E-10
763	-1.29E-10
764	-9.79E-11
765	-7.87E-11
766	-6.41E-11
767	-5.27E-11
768	-4.29E-11
769	-1.62E-10
770	-1.96E-10
771	-2.17E-10
772	-2.33E-10
773	-2.46E-10
774	-2.57E-10
775	-1.29E-10
776	-9.80E-11
777	-7.87E-11
778	-6.42E-11
779	-5.29E-11
780	-4.31E-11
781	-1.63E-10
782	-1.96E-10
783	-2.17E-10
784	-2.32E-10
785	-2.45E-10
786	-2.56E-10
787	-1.29E-10
788	-9.78E-11
789	-7.86E-11
790	-6.44E-11
791	-5.27E-11
792	-4.30E-11
793	-1.63E-10
794	-1.96E-10
795	-2.17E-10
796	-2.32E-10
797	-2.45E-10
798	-2.56E-10
799	-1.29E-10
800	-9.79E-11
801	-7.84E-11
802	-6.44E-11
803	-5.26E-11
804	-4.29E-11
805	-1.62E-10
806	-1.96E-10
807	-2.16E-10
808	-2.32E-10
809	-2.45E-10
810	-2.56E-10
811	-1.29E-10
812	-9.78E-11
813	-7.87E-11
814	-6.42E-11
815	-5.27E-11
816	-4.32E-11
817	-1.63E-10
818	-1.96E-10
819	-2.16E-10
820	-2.32E-10
821	-2.46E-10
822	-2.57E-10
823	-1.29E-10
824	-9.80E-11
825	-7.89E-11
826	-6.41E-11
827	-5.29E-11
828	-4.31E-11
829	-1.62E-10
830	-1.96E-10
831	-2.17E-10
832	-2.32E-10
833	-2.45E-10
834	-2.56E-10
835	-1.29E-10
836	-9.81E-11
837	-7.86E-11
838	-6.44E-11
839	-5.28E-11
840	-4.30E-11
841	-1.62E-10
842	-1.96E-10
843	-2.17E-10
844	-2.32E-10
845	-2.45E-10
846	-2.56E-10
847	-1.30E-10
848	-9.79E-11
849	-7.86E-11
850	-6.45E-11
851	-5.30E-11
852	-4.28E-11
853	-1.62E-10
854	-1.96E-10
855	-2.17E-10
856	-2.32E-10
857	-2.45E-10
858	-2.56E-10
859	-1.29E-10
860	-9.79E-11
861	-7.85E-11
862	-6.44E-11
863	-5.28E-11
864	-4.31E-11
865	-1.63E-10
866	-1.96E-10
867	-2.17E-10
868	-2.32E-10
869	-2.45E-10
870	-2.56E-10
871	-1.29E-10
872	-9.78E-11
873	-7.89E-11
874	-6.43E-11
875	-5.29E-11
876	-4.32E-11
877	-1.62E-10
878	-1.96E-10
879	-2.17E-10
880	-2.32E-10
881	-2.45E-10
882	-2.56E-10
883	-1.29E-10
884	-9.80E-11
885	-7.87E-11
886	-6.45E-11
887	-5.29E-11
888	-4.30E-11
889	-1.62E-10
890	-1.96E-10
891	-2.16E-10
892	-2.32E-10
893	-2.45E-10
894	-2.56E-10
895	-1.29E-10
896	-9.81E-11
897	-7.86E-11
898	-6.43E-11
899	-5.29E-11
900	-4.30E-11
901	-1.62E-10
902	-1.96E-10
903	-2.17E-10
904	-2.32E-10
905	-2.45E-10
906	-2.56E-10
907	-1.29E-10
908	-9.79E-11
909	-7.86E-11
910	-6.46E-11
911	-5.26E-11
912	-4.33E-11
913	-1.62E-10
914	-1.96E-10
915	-2.16E-10
916	-2.32E-10
917	-2.45E-10
918	-2.56E-10
919	-1.29E-10
920	-9.80E-11
921	-7.87E-11
922	-6.44E-11
923	-5.27E-11
924	-4.35E-11
925	-1.62E-10
926	-1.96E-10
927	-2.16E-10
928	-2.32E-10
929	-2.45E-10
930	-2.56E-10
931	-1.29E-10
932	-9.80E-11
933	-7.90E-11
934	-6.42E-11
935	-5.28E-11
936	-4.32E-11
937	-1.62E-10
938	-1.96E-10
939	-2.17E-10
940	-2.32E-10
941	-2.45E-10
942	-2.56E-10
943	-1.29E-10
944	-9.81E-11
945	-7.86E-11
946	-6.44E-11
947	-5.30E-11
948	-4.31E-11
949	-1.62E-10
950	-1.96E-10
951	-2.17E-10
952	-2.32E-10
953	-2.45E-10
954	-2.56E-10
955	-1.30E-10
956	-9.81E-11
957	-7.86E-11
958	-6.46E-11
959	-5.29E-11
960	-4.30E-11
961	-1.62E-10
962	-1.96E-10
963	-2.17E-10
964	-2.32E-10
965	-2.45E-10
966	-2.56E-10
967	-1.29E-10
968	-9.80E-11
969	-7.86E-11
970	-6.45E-11
971	-5.27E-11
972	-4.32E-11
973	-1.62E-10
974	-1.96E-10
975	-2.16E-10
976	-2.32E-10
977	-2.45E-10
978	-2.56E-10
979	-1.29E-10
980	-9.80E-11
981	-7.89E-11
982	-6.44E-11
983	-5.28E-11
984	-4.34E-11
985	-1.62E-10
986	-1.96E-10
987	-2.16E-10
988	-2.32E-10
989	-2.45E-10
990	-2.56E-10
991	-1.29E-10
992	-9.82E-11
993	-7.88E-11
994	-6.42E-11
995	-5.29E-11
996	-4.32E-11
997	-1.62E-10
998	-1.96E-10
999	-2.17E-10
1000	-2.32E-10
1001	-2.45E-10
1002	-2.56E-10
1003	-1.29E-10
1004	-9.84E-11
1005	-7.88E-11
1006	-6.45E-11
1007	-5.29E-11
1008	-4.31E-11
1009	-1.62E-10
1010	-1.96E-10
1011	-2.17E-10
1012	-2.32E-10
1013	-2.45E-10
1014	-2.56E-10
1015	-1.29E-10
1016	-9.80E-11
1017	-7.86E-11
1018	-6.46E-11
1019	-5.28E-11
1020	-4.33E-11
1021	-1.62E-10
1022	-1.96E-10
1023	-2.16E-10
1024	-2.32E-10
1025	-2.45E-10
1026	-2.56E-10
1027	-1.30E-10
1028	-9.80E-11
1029	-7.90E-11
1030	-6.46E-11
1031	-5.27E-11
1032	-4.33E-11
1033	-1.62E-10
1034	-1.96E-10
1035	-2.16E-10
1036	-2.32E-10
1037	-2.45E-10
1038	-2.56E-10
1039	-1.29E-10
1040	-9.81E-11
1041	-7.88E-11
1042	-6.44E-11
1043	-5.28E-11
1044	-4.35E-11
1045	-1.62E-10
1046	-1.95E-10
1047	-2.16E-10
1048	-2.32E-10
1049	-2.45E-10
1050	-2.56E-10
1051	-1.29E-10
1052	-9.82E-11
1053	-7.87E-11
1054	-6.44E-11
1055	-5.31E-11
1056	-4.33E-11
1057	-1.62E-10
1058	-1.96E-10
1059	-2.16E-10
1060	-2.32E-10
1061	-2.45E-10
1062	-2.56E-10
1063	-1.29E-10
1064	-9.83E-11
1065	-7.87E-11
1066	-6.45E-11
1067	-5.30E-11
1068	-4.32E-11
1069	-1.62E-10
1070	-1.96E-10
1071	-2.16E-10
1072	-2.32E-10
1073	-2.45E-10
1074	-2.56E-10
1075	-1.29E-10
1076	-9.81E-11
1077	-7.87E-11
1078	-6.47E-11
1079	-5.29E-11
1080	-4.33E-11
1081	-1.62E-10
1082	-1.95E-10
1083	-2.16E-10
1084	-2.32E-10
1085	-2.45E-10
1086	-2.56E-10
1087	-1.29E-10
1088	-9.81E-11
1089	-7.90E-11
1090	-6.44E-11
1091	-5.28E-11
1092	-4.35E-11
1093	-1.62E-10
1094	-1.95E-10
1095	-2.16E-10
1096	-2.32E-10
1097	-2.45E-10
1098	-2.56E-10
1099	-1.29E-10
1100	-9.81E-11
1101	-7.90E-11
1102	-6.44E-11
1103	-5.30E-11
1104	-4.34E-11
1105	-1.62E-10
1106	-1.95E-10
1107	-2.16E-10
1108	-2.32E-10
1109	-2.45E-10
1110	-2.56E-10
1111	-1.29E-10
1112	-9.83E-11
1113	-7.88E-11
1114	-6.44E-11
1115	-5.29E-11
1116	-4.33E-11
1117	-1.62E-10
1118	-1.95E-10
1119	-2.16E-10
1120	-2.32E-10
1121	-2.44E-10
1122	-2.56E-10
1123	-1.29E-10
1124	-9.81E-11
1125	-7.87E-11
1126	-6.46E-11
1127	-5.30E-11
1128	-4.33E-11
1129	-1.62E-10
1130	-1.96E-10
1131	-2.16E-10
1132	-2.32E-10
1133	-2.45E-10
1134	-2.56E-10
1135	-1.29E-10
1136	-9.80E-11
1137	-7.89E-11
1138	-6.47E-11
1139	-5.28E-11
1140	-4.32E-11
1141	-1.62E-10
1142	-1.95E-10
1143	-2.16E-10
1144	-2.32E-10
1145	-2.45E-10
1146	-2.56E-10
1147	-1.29E-10
1148	-9.81E-11
1149	-7.90E-11
1150	-6.46E-11
1151	-5.30E-11
1152	-4.34E-11
1153	-1.62E-10
1154	-1.96E-10
1155	-2.16E-10
1156	-2.32E-10
1157	-2.45E-10
1158	-2.56E-10
1159	-1.29E-10
1160	-9.81E-11
1161	-7.91E-11
1162	-6.46E-11
1163	-5.30E-11
1164	-4.34E-11
1165	-1.62E-10
1166	-1.96E-10
1167	-2.16E-10
1168	-2.32E-10
1169	-2.45E-10
1170	-2.56E-10
1171	-1.29E-10
1172	-9.80E-11
1173	-7.88E-11
1174	-6.45E-11
1175	-5.30E-11
1176	-4.34E-11
1177	-1.62E-10
1178	-1.95E-10
1179	-2.16E-10
1180	-2.32E-10
1181	-2.45E-10
1182	-2.56E-10
1183	-1.29E-10
1184	-9.80E-11
1185	-7.88E-11
1186	-6.45E-11
1187	-5.31E-11
1188	-4.33E-11
1189	-1.62E-10
1190	-1.96E-10
1191	-2.16E-10
1192	-2.32E-10
1193	-2.45E-10
1194	-2.56E-10
1195	-1.29E-10
1196	-9.81E-11
1197	-7.86E-11
1198	-6.46E-11
1199	-5.29E-11
1200	-4.33E-11
1201	-1.62E-10
1202	-1.95E-10
1203	-2.16E-10
1204	-2.32E-10
1205	-2.45E-10
1206	-2.56E-10
1207	-1.29E-10
1208	-9.81E-11
1209	-7.88E-11
1210	-6.46E-11
1211	-5.28E-11
1212	-4.34E-11
1213	-1.62E-10
1214	-1.96E-10
1215	-2.16E-10
1216	-2.32E-10
1217	-2.44E-10
1218	-2.56E-10
1219	-1.29E-10
1220	-9.80E-11
1221	-7.90E-11
1222	-6.47E-11
1223	-5.28E-11
1224	-4.34E-11
1225	-1.62E-10
1226	-1.95E-10
1227	-2.16E-10
1228	-2.31E-10
1229	-2.44E-10
1230	-2.56E-10
1231	-1.29E-10
1232	-9.82E-11
1233	-7.90E-11
1234	-6.45E-11
1235	-5.30E-11
1236	-4.34E-11
1237	-1.62E-10
1238	-1.95E-10
1239	-2.16E-10
1240	-2.32E-10
1241	-2.44E-10
1242	-2.56E-10
1243	-1.29E-10
1244	-9.81E-11
1245	-7.90E-11
1246	-6.44E-11
1247	-5.32E-11
1248	-4.36E-11
1249	-1.62E-10
1250	-1.95E-10
1251	-2.16E-10
1252	-2.32E-10
1253	-2.45E-10
1254	-2.56E-10
1255	-1.29E-10
1256	-9.81E-11
1257	-7.87E-11
1258	-6.44E-11
1259	-5.31E-11
1260	-4.32E-11
1261	-1.62E-10
1262	-1.95E-10
1263	-2.16E-10
1264	-2.32E-10
1265	-2.45E-10
1266	-2.55E-10
1267	-1.29E-10
1268	-9.82E-11
1269	-7.87E-11
1270	-6.47E-11
1271	-5.31E-11
1272	-4.33E-11
1273	-1.62E-10
1274	-1.95E-10
1275	-2.16E-10
1276	-2.32E-10
1277	-2.45E-10
1278	-2.55E-10
1279	-1.29E-10
1280	-9.80E-11
1281	-7.87E-11
1282	-6.48E-11
1283	-5.30E-11
1284	-4.34E-11
1285	-1.62E-10
1286	-1.95E-10
1287	-2.16E-10
1288	-2.32E-10
1289	-2.45E-10
1290	-2.55E-10
1291	-1.29E-10
1292	-9.79E-11
1293	-7.91E-11
1294	-6.48E-11
1295	-5.28E-11
1296	-4.32E-11
1297	-1.62E-10
1298	-1.95E-10
1299	-2.16E-10
1300	-2.31E-10
1301	-2.44E-10
1302	-2.56E-10
1303	-1.29E-10
1304	-9.82E-11
1305	-7.92E-11
1306	-6.46E-11
1307	-5.31E-11
1308	-4.34E-11
1309	-1.62E-10
1310	-1.95E-10
1311	-2.16E-10
1312	-2.31E-10
1313	-2.44E-10
1314	-2.56E-10
1315	-1.29E-10
1316	-9.82E-11
1317	-7.89E-11
1318	-6.44E-11
1319	-5.31E-11
1320	-4.33E-11
1321	-1.62E-10
1322	-1.95E-10
1323	-2.16E-10
1324	-2.32E-10
1325	-2.45E-10
1326	-2.56E-10
1327	-1.29E-10
1328	-9.83E-11
1329	-7.90E-11
1330	-6.45E-11
1331	-5.32E-11
1332	-4.35E-11
1333	-1.62E-10
1334	-1.95E-10
1335	-2.16E-10
1336	-2.32E-10
1337	-2.44E-10
1338	-2.56E-10
1339	-1.29E-10
1340	-9.82E-11
1341	-7.88E-11
1342	-6.47E-11
1343	-5.32E-11
1344	-4.33E-11
1345	-1.62E-10
1346	-1.95E-10
1347	-2.16E-10
1348	-2.32E-10
1349	-2.44E-10
1350	-2.55E-10
1351	-1.30E-10
1352	-9.81E-11
1353	-7.87E-11
1354	-6.46E-11
1355	-5.28E-11
1356	-4.33E-11
1357	-1.62E-10
1358	-1.95E-10
1359	-2.16E-10
1360	-2.32E-10
1361	-2.44E-10
1362	-2.55E-10
1363	-1.30E-10
1364	-9.79E-11
1365	-7.89E-11
1366	-6.47E-11
1367	-5.30E-11
1368	-4.34E-11
1369	-1.62E-10
1370	-1.96E-10
1371	-2.16E-10
1372	-2.31E-10
1373	-2.44E-10
1374	-2.55E-10
1375	-1.29E-10
1376	-9.79E-11
1377	-7.90E-11
1378	-6.46E-11
1379	-5.29E-11
1380	-4.38E-11
1381	-1.62E-10
1382	-1.95E-10
1383	-2.16E-10
1384	-2.31E-10
1385	-2.44E-10
1386	-2.56E-10
1387	-1.29E-10
1388	-9.81E-11
1389	-7.93E-11
1390	-6.44E-11
1391	-5.30E-11
1392	-4.38E-11
1393	-1.62E-10
1394	-1.95E-10
1395	-2.16E-10
1396	-2.31E-10
1397	-2.44E-10
1398	-2.56E-10
1399	-1.29E-10
1400	-9.82E-11
1401	-7.93E-11
1402	-6.44E-11
1403	-5.33E-11
1404	-4.36E-11
1405	-1.62E-10
1406	-1.95E-10
1407	-2.16E-10
1408	-2.32E-10
1409	-2.45E-10
1410	-2.56E-10
1411	-1.29E-10
1412	-9.84E-11
1413	-7.93E-11
1414	-6.44E-11
1415	-5.33E-11
1416	-4.34E-11
1417	-1.62E-10
1418	-1.95E-10
1419	-2.16E-10
1420	-2.32E-10
1421	-2.45E-10
1422	-2.56E-10
1423	-1.29E-10
1424	-9.85E-11
1425	-7.90E-11
1426	-6.46E-11
1427	-5.34E-11
1428	-4.33E-11
1429	-1.62E-10
1430	-1.95E-10
1431	-2.16E-10
1432	-2.32E-10
1433	-2.44E-10
1434	-2.55E-10
1435	-1.30E-10
1436	-9.82E-11
1437	-7.87E-11
1438	-6.48E-11
1439	-5.32E-11
1440	-4.35E-11
1441	-1.62E-10
1442	-1.95E-10
1443	-2.16E-10
1444	-2.32E-10
1445	-2.44E-10
1446	-2.55E-10
1447	-1.30E-10
1448	-9.81E-11
1449	-7.90E-11
1450	-6.49E-11
1451	-5.30E-11
1452	-4.34E-11
1453	-1.62E-10
1454	-1.95E-10
1455	-2.16E-10
1456	-2.31E-10
1457	-2.44E-10
1458	-2.55E-10
1459	-1.29E-10
1460	-9.80E-11
1461	-7.94E-11
1462	-6.47E-11
1463	-5.30E-11
1464	-4.35E-11
1465	-1.62E-10
1466	-1.95E-10
1467	-2.16E-10
1468	-2.31E-10
1469	-2.44E-10
1470	-2.55E-10
1471	-1.29E-10
1472	-9.82E-11
1473	-7.91E-11
1474	-6.47E-11
1475	-5.30E-11
1476	-4.37E-11
1477	-1.62E-10
1478	-1.95E-10
1479	-2.16E-10
1480	-2.31E-10
1481	-2.44E-10
1482	-2.55E-10
1483	-1.29E-10
1484	-9.82E-11
1485	-7.91E-11
1486	-6.45E-11
1487	-5.33E-11
1488	-4.36E-11
1489	-1.62E-10
1490	-1.95E-10
1491	-2.16E-10
1492	-2.32E-10
1493	-2.45E-10
1494	-2.55E-10
1495	-1.29E-10
1496	-9.83E-11
1497	-7.90E-11
1498	-6.47E-11
1499	-5.33E-11
1500	-4.35E-11
1501	-1.62E-10
1502	-1.95E-10
1503	-2.16E-10
1504	-2.32E-10
1505	-2.44E-10
1506	-2.55E-10
1507	-1.29E-10
1508	-9.83E-11
1509	-7.89E-11
1510	-6.48E-11
1511	-5.32E-11
1512	-4.33E-11
1513	-1.62E-10
1514	-1.95E-10
1515	-2.16E-10
1516	-2.32E-10
1517	-2.44E-10
1518	-2.55E-10
1519	-1.29E-10
1520	-9.82E-11
1521	-7.91E-11
1522	-6.49E-11
1523	-5.31E-11
1524	-4.35E-11
1525	-1.62E-10
1526	-1.95E-10
1527	-2.16E-10
1528	-2.32E-10
1529	-2.44E-10
1530	-2.55E-10
1531	-1.29E-10
1532	-9.81E-11
1533	-7.92E-11
1534	-6.49E-11
1535	-5.30E-11
1536	-4.34E-11
1537	-1.62E-10
1538	-1.95E-10
1539	-2.16E-10
1540	-2.31E-10
1541	-2.44E-10
1542	-2.55E-10
1543	-1.29E-10
1544	-9.82E-11
1545	-7.91E-11
1546	-6.44E-11
1547	-5.33E-11
1548	-4.36E-11
1549	-1.62E-10
1550	-1.95E-10
1551	-2.16E-10
1552	-2.31E-10
1553	-2.44E-10
1554	-2.55E-10
1555	-1.29E-10
1556	-9.84E-11
1557	-7.90E-11
1558	-6.47E-11
1559	-5.31E-11
1560	-4.37E-11
1561	-1.62E-10
1562	-1.95E-10
1563	-2.16E-10
1564	-2.31E-10
1565	-2.44E-10
1566	-2.55E-10
1567	-1.29E-10
1568	-9.80E-11
1569	-7.88E-11
1570	-6.47E-11
1571	-5.32E-11
1572	-4.35E-11
1573	-1.62E-10
1574	-1.95E-10
1575	-2.15E-10
1576	-2.31E-10
1577	-2.44E-10
1578	-2.56E-10
1579	-1.29E-10
1580	-9.81E-11
1581	-7.91E-11
1582	-6.47E-11
1583	-5.32E-11
1584	-4.36E-11
1585	-1.62E-10
1586	-1.95E-10
1587	-2.16E-10
1588	-2.31E-10
1589	-2.44E-10
1590	-2.55E-10
1591	-1.29E-10
1592	-9.82E-11
1593	-7.91E-11
1594	-6.45E-11
1595	-5.33E-11
1596	-4.36E-11
1597	-1.62E-10
1598	-1.95E-10
1599	-2.16E-10
1600	-2.32E-10
1601	-2.44E-10
1602	-2.55E-10
1603	-1.29E-10
1604	-9.84E-11
1605	-7.90E-11
1606	-6.47E-11
1607	-5.34E-11
1608	-4.33E-11
1609	-1.62E-10
1610	-1.95E-10
1611	-2.16E-10
1612	-2.31E-10
1613	-2.44E-10
1614	-2.55E-10
1615	-1.30E-10
1616	-9.83E-11
1617	-7.89E-11
1618	-6.49E-11
1619	-5.31E-11
1620	-4.34E-11
1621	-1.62E-10
1622	-1.95E-10
1623	-2.16E-10
1624	-2.31E-10
1625	-2.44E-10
1626	-2.56E-10
1627	-1.29E-10
1628	-9.81E-11
1629	-7.91E-11
1630	-6.47E-11
1631	-5.29E-11
1632	-4.37E-11
1633	-1.62E-10
1634	-1.95E-10
1635	-2.16E-10
1636	-2.31E-10
1637	-2.44E-10
1638	-2.55E-10
1639	-1.29E-10
1640	-9.83E-11
1641	-7.92E-11
1642	-6.46E-11
1643	-5.34E-11
1644	-4.36E-11
1645	-1.62E-10
1646	-1.95E-10
1647	-2.16E-10
1648	-2.32E-10
1649	-2.44E-10
1650	-2.55E-10
1651	-1.29E-10
1652	-9.86E-11
1653	-7.88E-11
1654	-6.48E-11
1655	-5.35E-11
1656	-4.32E-11
1657	-1.62E-10
1658	-1.95E-10
1659	-2.16E-10
1660	-2.31E-10
1661	-2.44E-10
1662	-2.55E-10
1663	-1.30E-10
1664	-9.83E-11
1665	-7.90E-11
1666	-6.49E-11
1667	-5.33E-11
1668	-4.34E-11
1669	-1.62E-10
1670	-1.95E-10
1671	-2.16E-10
1672	-2.31E-10
1673	-2.44E-10
1674	-2.56E-10
1675	-1.29E-10
1676	-9.80E-11
1677	-7.94E-11
1678	-6.45E-11
1679	-5.31E-11
1680	-4.37E-11
1681	-1.62E-10
1682	-1.95E-10
1683	-2.16E-10
1684	-2.32E-10
1685	-2.44E-10
1686	-2.56E-10
1687	-1.29E-10
1688	-9.83E-11
1689	-7.90E-11
1690	-6.45E-11
1691	-5.35E-11
1692	-4.37E-11
1693	-1.62E-10
1694	-1.95E-10
1695	-2.16E-10
1696	-2.31E-10
1697	-2.44E-10
1698	-2.55E-10
1699	-1.29E-10
1700	-9.85E-11
1701	-7.88E-11
1702	-6.48E-11
1703	-5.34E-11
1704	-4.33E-11
1705	-1.62E-10
1706	-1.95E-10
1707	-2.16E-10
1708	-2.31E-10
1709	-2.44E-10
1710	-2.55E-10
1711	-1.29E-10
1712	-9.82E-11
1713	-7.89E-11
1714	-6.50E-11
1715	-5.30E-11
1716	-4.36E-11
1717	-1.62E-10
1718	-1.95E-10
1719	-2.16E-10
1720	-2.31E-10
1721	-2.44E-10
1722	-2.56E-10
1723	-1.29E-10
1724	-9.79E-11
1725	-7.93E-11
1726	-6.48E-11
1727	-5.32E-11
1728	-4.38E-11
1729	-1.62E-10
1730	-1.95E-10
1731	-2.15E-10
1732	-2.31E-10
1733	-2.44E-10
1734	-2.56E-10
1735	-1.29E-10
1736	-9.83E-11
1737	-7.93E-11
1738	-6.46E-11
1739	-5.34E-11
1740	-4.37E-11
1741	-1.62E-10
1742	-1.95E-10
1743	-2.16E-10
1744	-2.32E-10
1745	-2.44E-10
1746	-2.55E-10
1747	-1.29E-10
1748	-9.85E-11
1749	-7.92E-11
1750	-6.48E-11
1751	-5.36E-11
1752	-4.35E-11
1753	-1.62E-10
1754	-1.95E-10
1755	-2.16E-10
1756	-2.32E-10
1757	-2.44E-10
1758	-2.55E-10
1759	-1.29E-10
1760	-9.84E-11
1761	-7.89E-11
1762	-6.51E-11
1763	-5.31E-11
1764	-4.33E-11
1765	-1.62E-10
1766	-1.95E-10
1767	-2.16E-10
1768	-2.31E-10
1769	-2.44E-10
1770	-2.55E-10
1771	-1.29E-10
1772	-9.79E-11
1773	-7.93E-11
1774	-6.48E-11
1775	-5.29E-11
1776	-4.36E-11
1777	-1.62E-10
1778	-1.95E-10
1779	-2.15E-10
1780	-2.31E-10
1781	-2.44E-10
1782	-2.56E-10
1783	-1.29E-10
1784	-9.82E-11
1785	-7.94E-11
1786	-6.47E-11
1787	-5.32E-11
1788	-4.38E-11
1789	-1.62E-10
1790	-1.95E-10
1791	-2.16E-10
1792	-2.31E-10
1793	-2.44E-10
1794	-2.55E-10
1795	-1.29E-10
1796	-9.85E-11
1797	-7.92E-11
1798	-6.45E-11
1799	-5.32E-11
1800	-4.35E-11
1801	-1.62E-10
1802	-1.95E-10
1803	-2.16E-10
1804	-2.31E-10
1805	-2.44E-10
1806	-2.55E-10
1807	-1.29E-10
1808	-9.86E-11
1809	-7.89E-11
1810	-6.48E-11
1811	-5.32E-11
1812	-4.33E-11
1813	-1.62E-10
1814	-1.95E-10
1815	-2.16E-10
1816	-2.31E-10
1817	-2.44E-10
1818	-2.55E-10
1819	-1.29E-10
1820	-9.81E-11
1821	-7.91E-11
1822	-6.48E-11
1823	-5.31E-11
1824	-4.34E-11
1825	-1.62E-10
1826	-1.95E-10
1827	-2.16E-10
1828	-2.31E-10
1829	-2.44E-10
1830	-2.55E-10
1831	-1.30E-10
1832	-9.83E-11
1833	-7.92E-11
1834	-6.48E-11
1835	-5.33E-11
1836	-4.35E-11
1837	-1.62E-10
1838	-1.95E-10
1839	-2.15E-10
1840	-2.31E-10
1841	-2.44E-10
1842	-2.55E-10
1843	-1.29E-10
1844	-9.84E-11
1845	-7.92E-11
1846	-6.48E-11
1847	-5.33E-11
1848	-4.37E-11
1849	-1.62E-10
1850	-1.95E-10
1851	-2.16E-10
1852	-2.31E-10
1853	-2.44E-10
1854	-2.55E-10
1855	-1.29E-10
1856	-9.85E-11
1857	-7.92E-11
1858	-6.47E-11
1859	-5.32E-11
1860	-4.36E-11
1861	-1.62E-10
1862	-1.95E-10
1863	-2.16E-10
1864	-2.31E-10
1865	-2.44E-10
1866	-2.55E-10
1867	-1.29E-10
1868	-9.81E-11
1869	-7.91E-11
1870	-6.48E-11
1871	-5.33E-11
1872	-4.36E-11
1873	-1.62E-10
1874	-1.95E-10
1875	-2.16E-10
1876	-2.31E-10
1877	-2.44E-10
1878	-2.55E-10
1879	-1.29E-10
1880	-9.83E-11
1881	-7.90E-11
1882	-6.47E-11
1883	-5.34E-11
1884	-4.36E-11
1885	-1.62E-10
1886	-1.95E-10
1887	-2.16E-10
1888	-2.31E-10
1889	-2.44E-10
1890	-2.56E-10
1891	-1.30E-10
1892	-9.84E-11
1893	-7.91E-11
1894	-6.49E-11
1895	-5.33E-11
1896	-4.36E-11
1897	-1.62E-10
1898	-1.95E-10
1899	-2.16E-10
1900	-2.31E-10
1901	-2.44E-10
1902	-2.55E-10
1903	-1.29E-10
1904	-9.82E-11
1905	-7.92E-11
1906	-6.49E-11
1907	-5.32E-11
1908	-4.34E-11
1909	-1.62E-10
1910	-1.95E-10
1911	-2.16E-10
1912	-2.31E-10
1913	-2.44E-10
1914	-2.55E-10
1915	-1.29E-10
1916	-9.82E-11
1917	-7.92E-11
1918	-6.48E-11
1919	-5.32E-11
1920	-4.36E-11
1921	-1.62E-10
1922	-1.95E-10
1923	-2.16E-10
1924	-2.31E-10
1925	-2.44E-10
1926	-2.55E-10
1927	-1.29E-10
1928	-9.83E-11
1929	-7.93E-11
1930	-6.46E-11
1931	-5.33E-11
1932	-4.38E-11
1933	-1.62E-10
1934	-1.95E-10
1935	-2.16E-10
1936	-2.31E-10
1937	-2.44E-10
1938	-2.55E-10
1939	-1.29E-10
1940	-9.83E-11
1941	-7.91E-11
1942	-6.48E-11
1943	-5.34E-11
1944
1945
1946
1947
1948
1949
1950
1951
1952
1953
1954
1955
1956
1957
1958
1959
1960
1961
1962
1963
1964
1965
1966
1967
1968
1969
1970
1971
1972
1973
1974
1975
1976
1977
1978
1979
1980
1981
1982
1983
1984
1985
1986
1987
1988
1989
1990
1991
1992
1993
1994
1995
1996
1997
1998
1999
[truncated: 742 more rows]
