# Supplementary material for: A bioinspired flexible neuromuscular system based thermal-annealing-free perovskite with passivation
Source: Nat Commun. 2022 Dec 2;13:7427. doi: 10.1038/s41467-022-35092-w (PMC9718817; doi:10.1038/s41467-022-35092-w)
Supplement: Supplementary file 6 — Source Data [file 41467_2022_35092_MOESM6_ESM.zip › fig3b.txt]

Migration coordiante	Relative Energy (eV)
0	0	0
1	0.25845	0.40052
2	0.37189	0.60136
3	0.50366	0.80723
4	0.59713	0.91077
5	0.51374	0.70795
6	0.39235	0.52759
7	0.21544	0.34723
8	0.00534	0.0034
	--
