# Supplementary material for: A bioinspired flexible neuromuscular system based thermal-annealing-free perovskite with passivation
Source: Nat Commun. 2022 Dec 2;13:7427. doi: 10.1038/s41467-022-35092-w (PMC9718817; doi:10.1038/s41467-022-35092-w)
Supplement: Supplementary file 6 — Source Data [file 41467_2022_35092_MOESM6_ESM.zip › fig3f.txt]

Time(��s)	I(nA)	I(nA)	I(nA)	I(nA)	I(nA)	I(nA)	I(nA)	I(nA)	I(nA)	I(nA)	I(nA)	I(nA)	I(nA)	I(nA)	I(nA)	I(nA)	I(nA)	I(nA)	I(nA)	I(nA)	I(nA)	I(nA)	I(nA)	I(nA)	I(nA)	I(nA)	I(nA)	I(nA)	I(nA)	I(nA)	I(nA)	I(nA)	I(nA)	I(nA)	I(nA)	I(nA)	I(nA)	I(nA)	I(nA)	I(nA)	I(nA)	I(nA)	I(nA)	I(nA)	I(nA)	I(nA)	I(nA)	I(nA)	I(nA)
7.12	0.37422	0.08588	-0.30325	-0.12433	-0.03635	-0.19232	-0.24517	-0.11433	0.27956	-0.26228	-0.22229	-0.06834	0.32355	-0.09634	0.08039	0.00164	-0.29227	-0.15832	-0.15232	-0.12832	-0.02297	-0.31044	0.24035	-0.02281	-0.17431	0.01564	-0.19031	-0.29228	-0.14232	-0.58419	0.32954	0.05762	-0.1823	-0.44023	-0.46023	0.21758	0.45951	-0.23229	-0.17172	0.04674	0.13037	-0.13705	0.21792	-0.33427	-0.19231	0.03163	-0.41824	0.19759	-0.2283
7.125	0.38589	0.08982	-0.29928	-0.11233	-0.02236	-0.19841	-0.24721	-0.09034	0.30756	-0.25029	-0.21431	-0.06233	0.31155	-0.09833	0.07855	0.01763	-0.28228	-0.14032	-0.16231	-0.13033	-0.01483	-0.30025	0.23424	-0.00444	-0.15632	0.01964	-0.1923	-0.29228	-0.13232	-0.60218	0.31355	0.06163	-0.19231	-0.44423	-0.47222	0.21557	0.4515	-0.24028	-0.15133	0.05488	0.12017	-0.13705	0.21179	-0.33627	-0.1963	0.02763	-0.42224	0.20157	-0.22629
7.13	0.40722	0.09569	-0.27355	-0.10833	-0.02235	-0.20659	-0.24925	-0.07633	0.33554	-0.2363	-0.1963	-0.05235	0.29755	-0.08834	0.08773	0.03563	-0.26029	-0.13432	-0.16631	-0.11033	-0.00871	-0.29617	0.22606	0.01595	-0.12433	0.00964	-0.1923	-0.27028	-0.13233	-0.61018	0.30355	0.07962	-0.1963	-0.43225	-0.48022	0.21758	0.45753	-0.24229	-0.14723	0.05897	0.112	-0.13706	0.21383	-0.33226	-0.20031	0.02563	-0.42624	0.20558	-0.22229
7.135	0.41499	0.10941	-0.25969	-0.09833	-0.01835	-0.21271	-0.25129	-0.07034	0.34555	-0.22829	-0.19631	-0.04035	0.26757	-0.08234	0.08955	0.04962	-0.25029	-0.13233	-0.16232	-0.08633	-0.0087	-0.29209	0.222	0.03635	-0.11432	0.01164	-0.19231	-0.21231	-0.13832	-0.61418	0.28555	0.08561	-0.2003	-0.41423	-0.48622	0.19958	0.45751	-0.24229	-0.13909	0.06305	0.09977	-0.135	0.21588	-0.32827	-0.19031	0.02164	-0.42424	0.22158	-0.2183
7.14	0.42275	0.11333	-0.24187	-0.08634	-0.02236	-0.20249	-0.26148	-0.06435	0.34754	-0.2023	-0.21031	-0.02235	0.23757	-0.09433	0.08222	0.05162	-0.24229	-0.14432	-0.15431	-0.08033	0.00965	-0.29208	0.21383	0.05063	-0.10633	0.01764	-0.18231	-0.1683	-0.14632	-0.61418	0.28756	0.08762	-0.2163	-0.40024	-0.48622	0.17959	0.45151	-0.23629	-0.13298	0.06712	0.09161	-0.11869	0.20567	-0.31627	-0.17231	0.01963	-0.41423	0.23357	-0.2183
7.145	0.41304	0.12902	-0.24187	-0.06834	-0.01835	-0.19842	-0.26965	-0.05435	0.34754	-0.2003	-0.2243	-0.02236	0.22358	-0.10833	0.08222	0.04163	-0.23229	-0.17231	-0.15232	-0.08234	0.01373	-0.28189	0.19546	0.06899	-0.12033	0.03963	-0.1763	-0.18831	-0.15232	-0.61018	0.28756	0.10161	-0.20831	-0.37625	-0.47822	0.18359	0.44152	-0.22829	-0.1248	0.06305	0.09569	-0.10645	0.18935	-0.28828	-0.16231	0.00564	-0.40824	0.22957	-0.2083
7.15	0.42276	0.14077	-0.24584	-0.05434	0.00565	-0.19026	-0.26761	-0.04834	0.34554	-0.2143	-0.23229	-0.02236	0.22757	-0.10033	0.09322	0.03763	-0.2223	-0.17432	-0.15032	-0.08234	0.01375	-0.28189	0.19751	0.08938	-0.13032	0.05962	-0.18631	-0.25831	-0.15832	-0.60818	0.29555	0.1156	-0.1923	-0.37625	-0.47022	0.19959	0.44951	-0.2363	-0.10645	0.05285	0.10588	-0.084	0.17711	-0.25029	-0.16831	-0.00236	-0.40625	0.23157	-0.20031
7.155	0.42469	0.15449	-0.25771	-0.05034	0.02163	-0.18618	-0.26557	-0.06234	0.33355	-0.24229	-0.2203	-0.02636	0.23157	-0.10033	0.08589	0.04962	-0.2123	-0.18631	-0.15432	-0.08634	0.00965	-0.28393	0.18935	0.11387	-0.12232	0.06563	-0.21031	-0.31027	-0.16631	-0.60818	0.31955	0.12761	-0.17831	-0.36625	-0.46823	0.21158	0.44752	-0.24629	-0.08197	0.0406	0.10589	-0.07993	0.18118	-0.22629	-0.18431	-0.01836	-0.40424	0.23157	-0.2163
7.16	0.43245	0.16821	-0.25375	-0.05634	0.04162	-0.18823	-0.25945	-0.07834	0.30954	-0.26629	-0.2043	-0.03035	0.22559	-0.10633	0.07671	0.05762	-0.2163	-0.20631	-0.14231	-0.10434	-0.00666	-0.28596	0.16487	0.13223	-0.10033	0.07361	-0.23629	-0.29029	-0.16632	-0.61619	0.34554	0.14559	-0.16831	-0.34827	-0.46422	0.20758	0.44152	-0.24229	-0.06157	0.02632	0.10385	-0.07381	0.17711	-0.2043	-0.19431	-0.03435	-0.40225	0.22957	-0.2303
7.165	0.42081	0.17605	-0.25573	-0.07034	0.05963	-0.19026	-0.23905	-0.08834	0.28756	-0.27628	-0.2143	-0.04235	0.22757	-0.11833	0.06754	0.06762	-0.2283	-0.22829	-0.13832	-0.12033	-0.01482	-0.27985	0.14447	0.13835	-0.08833	0.06162	-0.25029	-0.24629	-0.15832	-0.61419	0.36953	0.15759	-0.16231	-0.33426	-0.45623	0.19359	0.43751	-0.23029	-0.0534	0.02633	0.10182	-0.07381	0.17507	-0.18831	-0.18031	-0.03435	-0.40824	0.21957	-0.2423
7.17	0.41305	0.18586	-0.26167	-0.08833	0.06962	-0.18414	-0.23293	-0.09834	0.26156	-0.27828	-0.2403	-0.03636	0.23357	-0.12032	0.06387	0.07362	-0.24029	-0.2383	-0.14832	-0.14832	-0.01687	-0.27577	0.14447	0.12203	-0.08834	0.06162	-0.25629	-0.22829	-0.15431	-0.60418	0.38753	0.1656	-0.16631	-0.32427	-0.45222	0.18958	0.45151	-0.22829	-0.04525	0.01816	0.09569	-0.06565	0.18119	-0.18031	-0.13631	-0.03835	-0.42824	0.21358	-0.25428
7.175	0.4111	0.18389	-0.27552	-0.10234	0.07962	-0.17394	-0.22885	-0.10833	0.24757	-0.27228	-0.25829	-0.04634	0.25557	-0.11232	0.05836	0.07961	-0.25428	-0.24029	-0.15231	-0.16231	-0.0189	-0.2676	0.14447	0.10774	-0.10035	0.06562	-0.26628	-0.27029	-0.15232	-0.59019	0.40352	0.15359	-0.17831	-0.32026	-0.46023	0.19559	0.46351	-0.2303	-0.04932	0.00593	0.09365	-0.0636	0.18731	-0.18231	-0.10033	-0.05035	-0.45224	0.21957	-0.25629
7.18	0.4111	0.18586	-0.28345	-0.10032	0.08762	-0.16579	-0.21661	-0.13032	0.23558	-0.27828	-0.26629	-0.04236	0.26757	-0.10434	0.04919	0.07962	-0.25429	-0.25829	-0.15632	-0.18031	-0.02909	-0.26762	0.14039	0.09755	-0.09833	0.07962	-0.26229	-0.30228	-0.16432	-0.57419	0.4235	0.14359	-0.18431	-0.31028	-0.46623	0.19559	0.46351	-0.24029	-0.05137	-0.00631	0.10793	-0.06361	0.19343	-0.18231	-0.08834	-0.06234	-0.46822	0.21158	-0.25229
7.185	0.41305	0.17801	-0.29334	-0.09434	0.1096	-0.1617	-0.20028	-0.15632	0.24757	-0.28827	-0.26228	-0.03035	0.28955	-0.09033	0.03453	0.08761	-0.26228	-0.26028	-0.13032	-0.18631	-0.03319	-0.25945	0.14243	0.08532	-0.09434	0.09161	-0.26029	-0.26629	-0.16631	-0.5682	0.44553	0.1376	-0.2003	-0.30426	-0.48223	0.19959	0.43552	-0.24429	-0.05137	-0.0104	0.11814	-0.08197	0.19139	-0.1923	-0.09634	-0.06234	-0.46223	0.20557	-0.25229
7.19	0.42275	0.17802	-0.2973	-0.08433	0.1396	-0.1617	-0.17582	-0.15831	0.25357	-0.28828	-0.26629	-0.02436	0.30555	-0.08233	0.02719	0.08562	-0.25229	-0.27628	-0.11433	-0.1943	-0.04135	-0.24313	0.15059	0.07919	-0.08633	0.09162	-0.26028	-0.2043	-0.16431	-0.5602	0.44551	0.1396	-0.2243	-0.30228	-0.48422	0.19359	0.40751	-0.26229	-0.05137	-0.01651	0.12017	-0.0881	0.20771	-0.20831	-0.11233	-0.06833	-0.45224	0.19759	-0.25229
7.195	0.42275	0.16821	-0.2874	-0.07834	0.1556	-0.16375	-0.16357	-0.16231	0.24757	-0.28627	-0.27629	-0.01236	0.31155	-0.09433	0.01618	0.07561	-0.24029	-0.27629	-0.11833	-0.2003	-0.05154	-0.22682	0.16282	0.04043	-0.07634	0.08962	-0.26028	-0.16431	-0.17032	-0.5542	0.44151	0.1396	-0.2463	-0.31228	-0.49422	0.1676	0.38953	-0.28028	-0.05749	-0.01651	0.11405	-0.09624	0.22403	-0.22829	-0.11233	-0.07434	-0.44423	0.19958	-0.24829
7.2	0.40333	0.16233	-0.2775	-0.07234	0.15959	-0.15762	-0.15949	-0.18032	0.24556	-0.27628	-0.28628	-0.00635	0.32954	-0.11632	0.00334	0.07961	-0.2263	-0.27428	-0.12432	-0.20631	-0.05155	-0.22069	0.17916	0.00779	-0.08234	0.07961	-0.25229	-0.19032	-0.1903	-0.5542	0.43552	0.14161	-0.27029	-0.31826	-0.50621	0.1516	0.37554	-0.29028	-0.06972	-0.01855	0.10589	-0.08605	0.222	-0.24629	-0.07034	-0.06834	-0.45024	0.19758	-0.24229
7.205	0.38393	0.1643	-0.27552	-0.07634	0.16559	-0.1515	-0.15949	-0.19431	0.27356	-0.26428	-0.28628	0.01165	0.33554	-0.13233	0.00151	0.10362	-0.21231	-0.28028	-0.12833	-0.2023	-0.05358	-0.21865	0.17302	-0.00445	-0.08633	0.06962	-0.24229	-0.2183	-0.20631	-0.56619	0.42552	0.1416	-0.29228	-0.32227	-0.49622	0.1396	0.37553	-0.28627	-0.07381	-0.02262	0.10385	-0.07381	0.21995	-0.26028	-0.02635	-0.07034	-0.45023	0.20558	-0.2343
7.21	0.37618	0.1741	-0.27156	-0.07033	0.1656	-0.13926	-0.16357	-0.2023	0.31556	-0.26429	-0.28428	0.02363	0.34154	-0.13832	0.007	0.1256	-0.2003	-0.29029	-0.11433	-0.18031	-0.04746	-0.20642	0.16488	0.018	-0.08433	0.06362	-0.23429	-0.20231	-0.2083	-0.5582	0.41352	0.1456	-0.30828	-0.31427	-0.49622	0.1276	0.36953	-0.29627	-0.0738	-0.02875	0.10589	-0.06361	0.20771	-0.25829	-0.04435	-0.06433	-0.44423	0.20757	-0.2223
7.215	0.37035	0.18781	-0.26167	-0.05833	0.17958	-0.14334	-0.15541	-0.2023	0.34554	-0.24829	-0.28628	0.03963	0.33955	-0.16231	0.00334	0.14359	-0.1943	-0.29227	-0.09433	-0.16832	-0.04339	-0.18805	0.15263	0.04043	-0.07634	0.04563	-0.23629	-0.16631	-0.2163	-0.56021	0.39753	0.1516	-0.32027	-0.31827	-0.49821	0.11962	0.35755	-0.30628	-0.08197	-0.04099	0.10792	-0.05341	0.21791	-0.25829	-0.11634	-0.06634	-0.43024	0.21757	-0.2123
7.22	0.36645	0.20545	-0.25573	-0.04234	0.20158	-0.14335	-0.13909	-0.2183	0.34154	-0.23429	-0.29432	0.05162	0.32354	-0.18431	0.0015	0.1356	-0.20031	-0.30628	-0.08234	-0.1663	-0.04134	-0.1758	0.14447	0.05472	-0.09033	0.02164	-0.2423	-0.14432	-0.2243	-0.5722	0.37953	0.17557	-0.33227	-0.33026	-0.49223	0.10761	0.33553	-0.30828	-0.08809	-0.04507	0.10589	-0.04321	0.21791	-0.26428	-0.15632	-0.07034	-0.40425	0.22157	-0.19832
7.225	0.35483	0.21918	-0.25375	-0.02435	0.21358	-0.14129	-0.12277	-0.2183	0.33954	-0.21829	-0.29227	0.05962	0.31156	-0.20031	0.01618	0.1276	-0.2063	-0.32626	-0.07834	-0.16433	-0.05358	-0.15338	0.14244	0.05472	-0.12034	0.00364	-0.2423	-0.15233	-0.2223	-0.58619	0.36952	0.21159	-0.34426	-0.33027	-0.44823	0.10561	0.32554	-0.29827	-0.09829	-0.05731	0.11406	-0.03709	0.21586	-0.24429	-0.14032	-0.07433	-0.38225	0.21157	-0.17031
7.23	0.35482	0.23682	-0.24385	-0.01235	0.21957	-0.14743	-0.10645	-0.2303	0.34954	-0.1983	-0.27627	0.06763	0.30555	-0.21829	0.01802	0.1156	-0.2103	-0.33426	-0.08233	-0.15831	-0.06175	-0.14112	0.14039	0.04451	-0.14032	0.00364	-0.24028	-0.18231	-0.23628	-0.5882	0.36954	0.23358	-0.34625	-0.32427	-0.37825	0.10761	0.33155	-0.28628	-0.10644	-0.05731	0.12832	-0.04117	0.20568	-0.2083	-0.07633	-0.08433	-0.37625	0.21158	-0.14433
7.235	0.35094	0.25837	-0.23593	-0.02236	0.21557	-0.15559	-0.10033	-0.2323	0.36354	-0.1983	-0.25229	0.08562	0.29555	-0.22629	0.01252	0.1056	-0.21229	-0.35425	-0.09634	-0.14232	-0.06174	-0.11664	0.13426	0.07307	-0.15032	0.00565	-0.25229	-0.20031	-0.25029	-0.59219	0.35754	0.24956	-0.35226	-0.32427	-0.32626	0.1136	0.33754	-0.27628	-0.11462	-0.05528	0.14057	-0.03709	0.19547	-0.1943	-0.05433	-0.10433	-0.38025	0.21557	-0.13433
7.24	0.35677	0.27406	-0.24583	-0.03035	0.20558	-0.1515	-0.10033	-0.24029	0.36952	-0.2063	-0.2323	0.08561	0.30556	-0.2283	0.00702	0.10761	-0.2243	-0.36226	-0.10832	-0.14231	-0.0597	-0.1085	0.11999	0.08735	-0.15432	0.00163	-0.26629	-0.19031	-0.2443	-0.59219	0.35553	0.25957	-0.34626	-0.32627	-0.31827	0.11761	0.33754	-0.27628	-0.13296	-0.0512	0.15077	-0.02894	0.18731	-0.1823	-0.09634	-0.11033	-0.37626	0.20559	-0.13832
7.245	0.36453	0.27993	-0.25574	-0.03435	0.20757	-0.13722	-0.0942	-0.25029	0.36155	-0.20429	-0.23029	0.08162	0.30755	-0.23029	-0.00217	0.11161	-0.24029	-0.37825	-0.09633	-0.14032	-0.06175	-0.10033	0.10366	0.10164	-0.17432	0.00365	-0.28428	-0.1823	-0.26228	-0.59818	0.35954	0.26756	-0.33227	-0.33826	-0.31827	0.12162	0.34154	-0.28428	-0.15337	-0.04916	0.16301	-0.01873	0.18119	-0.17832	-0.12433	-0.10833	-0.36825	0.18958	-0.14832
7.25	0.38394	0.27601	-0.27751	-0.03635	0.20758	-0.13519	-0.09625	-0.2443	0.34953	-0.19031	-0.22829	0.06763	0.31755	-0.23229	-0.01683	0.10361	-0.24629	-0.38025	-0.09833	-0.16632	-0.07398	-0.08809	0.09551	0.09958	-0.18231	-0.00636	-0.29228	-0.20431	-0.26429	-0.61819	0.36954	0.26357	-0.32426	-0.35227	-0.31427	0.12361	0.33954	-0.28628	-0.17377	-0.04711	0.18137	-0.01261	0.1771	-0.16431	-0.10633	-0.10633	-0.36226	0.18558	-0.16231
7.255	0.3917	0.2721	-0.30522	-0.03235	0.20758	-0.12907	-0.08401	-0.25029	0.33755	-0.19431	-0.22629	0.04962	0.32154	-0.2383	-0.02785	0.08761	-0.25228	-0.39025	-0.10833	-0.1983	-0.06786	-0.07585	0.08736	0.08327	-0.1923	-0.01635	-0.30028	-0.2323	-0.26228	-0.63817	0.37953	0.25756	-0.30427	-0.35026	-0.30228	0.11961	0.34354	-0.29027	-0.20029	-0.0512	0.19769	-0.02078	0.17711	-0.15631	-0.05833	-0.11032	-0.37225	0.17158	-0.17231
7.26	0.39945	0.27405	-0.32897	-0.02435	0.20757	-0.12498	-0.0738	-0.25829	0.33755	-0.1983	-0.2243	0.04363	0.33755	-0.24829	-0.03152	0.07562	-0.26028	-0.40224	-0.11833	-0.2163	-0.05971	-0.06972	0.08327	0.06491	-0.1923	-0.02635	-0.30427	-0.24829	-0.25429	-0.64418	0.38752	0.25757	-0.30028	-0.34626	-0.29627	0.10761	0.34355	-0.28428	-0.2207	-0.04712	0.20788	-0.03709	0.17916	-0.15232	-0.02636	-0.10034	-0.38226	0.1536	-0.18232
7.265	0.41111	0.27405	-0.34086	-0.01236	0.20358	-0.12907	-0.07177	-0.26829	0.33954	-0.2083	-0.2223	0.02963	0.34754	-0.25829	-0.02785	0.06562	-0.26429	-0.40025	-0.10633	-0.22029	-0.0495	-0.0575	0.07511	0.04247	-0.19231	-0.03434	-0.30027	-0.2143	-0.2403	-0.64218	0.37753	0.25357	-0.31027	-0.35026	-0.30827	0.09961	0.35154	-0.27228	-0.24312	-0.03895	0.23441	-0.04321	0.1812	-0.1643	-0.04234	-0.08433	-0.38825	0.1396	-0.18231
7.27	0.42081	0.28386	-0.35273	-3.59E-04	0.19959	-0.12906	-0.06974	-0.26629	0.34555	-0.1943	-0.23829	0.01764	0.36354	-0.25829	-0.01867	0.06762	-0.26029	-0.39625	-0.08234	-0.2323	-0.04542	-0.04117	0.07512	0.02003	-0.19631	-0.03834	-0.30228	-0.1723	-0.23829	-0.63417	0.37754	0.23757	-0.31826	-0.34626	-0.33227	0.08962	0.34155	-0.26428	-0.26352	-0.03691	0.26093	-0.03913	0.17303	-0.19231	-0.07634	-0.06833	-0.38424	0.1296	-0.19029
7.275	0.41303	0.28386	-0.36262	-3.62E-04	0.17558	-0.13519	-0.07176	-0.27028	0.34355	-0.17632	-0.26428	0.00764	0.37553	-0.25029	-0.01869	0.06562	-0.25028	-0.38226	-0.06234	-0.24829	-0.0495	-0.03912	0.07715	-0.01058	-0.2083	-0.05434	-0.30027	-0.17631	-0.23429	-0.61819	0.38753	0.22357	-0.33027	-0.35026	-0.33227	0.08561	0.31555	-0.26229	-0.27984	-0.04099	0.28337	-0.04322	0.17099	-0.20632	-0.07835	-0.05435	-0.39026	0.1276	-0.2003
7.28	0.40917	0.28777	-0.38639	0.01363	0.15759	-0.14335	-0.05545	-0.26629	0.34353	-0.15032	-0.2723	0.00764	0.37153	-0.24029	-0.015	0.06562	-0.24629	-0.38425	-0.04835	-0.27228	-0.04746	-0.04117	0.08327	-0.02893	-0.2383	-0.06234	-0.29228	-0.2143	-0.2343	-0.61819	0.38952	0.21758	-0.34227	-0.35227	-0.32627	0.08962	0.28755	-0.27428	-0.29413	-0.04915	0.27929	-0.04116	0.15875	-0.22629	-0.06234	-0.05235	-0.37625	0.12959	-0.2083
7.285	0.40723	0.28974	-0.40816	0.02364	0.1476	-0.14334	-0.04117	-0.26429	0.35354	-0.11233	-0.28827	0.01363	0.35754	-0.24829	-0.00216	0.07762	-0.24429	-0.39025	-0.03035	-0.25629	-0.03726	-0.04525	0.09143	-0.02893	-0.26828	-0.07234	-0.27229	-0.21631	-0.22829	-0.62018	0.39154	0.21158	-0.35226	-0.35025	-0.32227	0.09161	0.28356	-0.28828	-0.3084	-0.05119	0.26705	-0.03709	0.15467	-0.23229	-0.04034	-0.05034	-0.36225	0.1296	-0.20631
7.29	0.41109	0.28974	-0.41014	0.03763	0.14759	-0.1413	-0.03709	-0.25229	0.37554	-0.09633	-0.29227	0.01764	0.33955	-0.25629	0.01067	0.08562	-0.23429	-0.38226	-0.01235	-0.2183	-0.03114	-0.03709	0.10572	-0.02282	-0.29228	-0.08034	-0.25428	-0.1803	-0.2163	-0.6082	0.38953	0.20159	-0.36026	-0.35226	-0.32826	0.08162	0.27957	-0.29628	-0.31453	-0.05119	0.24868	-0.03302	0.14039	-0.2323	-0.03035	-0.05035	-0.35626	0.1316	-0.19231
7.295	0.40335	0.29757	-0.39827	0.04163	0.1456	-0.14335	-0.02485	-0.2343	0.39353	-0.08834	-0.30228	0.01564	0.32755	-0.27227	0.02903	0.09761	-0.2243	-0.36425	0.00763	-0.19231	-0.02707	-0.0228	0.1159	-0.02484	-0.29628	-0.11233	-0.2363	-0.15431	-0.2183	-0.5902	0.37353	0.20358	-0.38026	-0.35626	-0.34227	0.06962	0.25557	-0.28627	-0.31249	-0.05527	0.23645	-0.02892	0.11999	-0.2243	-0.03634	-0.05434	-0.34626	0.12559	-0.1803
7.3	0.39946	0.30934	-0.39035	0.04962	0.1376	-0.14947	-0.0065	-0.22829	0.39752	-0.07834	-0.30028	0.00763	0.32754	-0.29228	0.04736	0.1176	-0.22629	-0.35226	0.02564	-0.17231	-0.04339	-0.01057	0.12	-0.03097	-0.31227	-0.15031	-0.2223	-0.17032	-0.2223	-0.57619	0.37353	0.19958	-0.39625	-0.36826	-0.35426	0.07362	0.23557	-0.28429	-0.2982	-0.06751	0.24257	-0.02077	0.09551	-0.22429	-0.02636	-0.05234	-0.33227	0.13361	-0.17432
7.305	0.39556	0.32698	-0.38638	0.06762	0.11161	-0.15967	0.00984	-0.2223	0.41152	-0.07234	-0.30027	-0.00636	0.32755	-0.30227	0.06571	0.14161	-0.2383	-0.34027	0.02963	-0.16831	-0.05971	-0.0024	0.12408	-0.02077	-0.31827	-0.17431	-0.21829	-0.2083	-0.2183	-0.5562	0.37954	0.20158	-0.40425	-0.37025	-0.35226	0.07762	0.22158	-0.27828	-0.28393	-0.07364	0.28337	-0.02077	0.07103	-0.2023	0.00163	-0.04035	-0.30827	0.1236	-0.18231
7.31	0.40335	0.35245	-0.39629	0.09161	0.08762	-0.15151	0.03023	-0.2203	0.41552	-0.05634	-0.29228	-3.62E-04	0.30956	-0.30827	0.0602	0.1476	-0.25029	-0.35626	0.01563	-0.15432	-0.06582	-0.00241	0.1363	-3.64E-04	-0.33027	-0.20229	-0.2143	-0.23431	-0.2203	-0.54422	0.39353	0.19958	-0.40025	-0.36026	-0.33426	0.08962	0.22558	-0.26828	-0.2676	-0.07363	0.31601	-0.02893	0.05674	-0.17631	0.04563	-0.02435	-0.29427	0.1076	-0.2103
7.315	0.40722	0.35834	-0.4042	0.10561	0.07761	-0.1515	0.06287	-0.2383	0.41152	-0.04836	-0.28028	-0.00635	0.28556	-0.31026	0.0547	0.1396	-0.26628	-0.36026	0.00564	-0.14232	-0.08215	-0.0024	0.1465	0.03431	-0.33826	-0.22628	-0.2303	-0.2363	-0.24428	-0.54419	0.39952	0.18959	-0.40424	-0.35026	-0.30827	0.09761	0.23758	-0.2443	-0.24924	-0.06751	0.31192	-0.03302	0.05472	-0.14632	0.06562	-0.03434	-0.28028	0.10961	-0.2123
7.32	0.41498	0.35833	-0.39232	0.10161	0.08362	-0.13927	0.07715	-0.24829	0.39553	-0.05034	-0.27828	-0.00836	0.26756	-0.31627	0.05653	0.1436	-0.28428	-0.35826	-0.00236	-0.14232	-0.10458	0.01799	0.15264	0.05268	-0.34826	-0.2363	-0.23229	-0.23429	-0.26229	-0.53822	0.40352	0.18957	-0.40025	-0.34026	-0.30828	0.11161	0.24557	-0.24029	-0.23294	-0.05935	0.30785	-0.02486	0.05879	-0.14833	0.05162	-0.04636	-0.27429	0.10761	-0.2183
7.325	0.42664	0.35637	-0.37649	0.08961	0.08962	-0.12906	0.08531	-0.24828	0.37752	-0.07435	-0.28628	-0.02035	0.26557	-0.31026	0.05471	0.15759	-0.29827	-0.36426	0.00163	-0.14632	-0.12702	0.0282	0.15671	0.05268	-0.35626	-0.25428	-0.2363	-0.25028	-0.27229	-0.53221	0.41152	0.18959	-0.40024	-0.33626	-0.30626	0.13561	0.24557	-0.23429	-0.2166	-0.0512	0.33438	-0.03097	0.04859	-0.1623	0.06562	-0.05435	-0.27228	0.0936	-0.2203
7.33	0.44022	0.34854	-0.37253	0.08962	0.08562	-0.1209	0.08531	-0.25629	0.37553	-0.10833	-0.30027	-0.04034	0.27756	-0.30228	0.0602	0.1736	-0.30427	-0.37426	0.00763	-0.12633	-0.15355	0.02615	0.16283	0.04655	-0.36226	-0.26827	-0.24029	-0.28229	-0.27828	-0.51621	0.42152	0.1856	-0.39025	-0.32827	-0.30828	0.14759	0.24758	-0.24429	-0.20845	-0.04915	0.37925	-0.03097	0.03227	-0.16631	0.09962	-0.04834	-0.28227	0.07162	-0.24029
7.335	0.4538	0.3407	-0.37648	0.08163	0.06762	-0.11886	0.08531	-0.26629	0.35954	-0.14432	-0.31027	-0.05834	0.28556	-0.30427	0.06204	0.18359	-0.31827	-0.38826	-0.00636	-0.13432	-0.17598	0.0139	0.16896	0.03634	-0.36625	-0.26828	-0.26429	-0.30428	-0.28628	-0.50422	0.43352	0.17958	-0.38825	-0.32227	-0.28828	0.14761	0.24158	-0.2563	-0.20029	-0.05527	0.41596	-0.03506	0.03023	-0.16432	0.12159	-0.04834	-0.29228	0.05363	-0.24829
7.34	0.46934	0.32501	-0.38837	0.07161	0.05562	-0.11071	0.07307	-0.28627	0.33954	-0.18031	-0.31627	-0.07034	0.27157	-0.29627	0.0437	0.18958	-0.33426	-0.39625	-0.00636	-0.15632	-0.2025	-3.60E-04	0.17915	0.018	-0.36226	-0.26828	-0.30029	-0.30027	-0.28828	-0.50223	0.45551	0.17358	-0.39225	-0.30226	-0.27228	0.1476	0.24357	-0.26227	-0.19825	-0.04916	0.42821	-0.03505	0.03431	-0.1683	0.11561	-0.05434	-0.29828	0.04961	-0.26629
7.345	0.47709	0.31717	-0.40223	0.04563	0.06961	-0.1005	0.07308	-0.30227	0.32155	-0.2183	-0.32427	-0.07433	0.26357	-0.28828	0.03636	0.20158	-0.34626	-0.40424	0.00964	-0.1683	-0.21474	0.00167	0.18731	0.00778	-0.34226	-0.25829	-0.31427	-0.25829	-0.28228	-0.5122	0.46951	0.1736	-0.39225	-0.28829	-0.26229	0.1356	0.25757	-0.27829	-0.19213	-0.02263	0.41391	-0.03505	0.04043	-0.17631	0.10161	-0.04835	-0.32026	0.04963	-0.26828
7.35	0.47709	0.3113	-0.40816	0.02564	0.08761	-0.09642	0.08123	-0.32427	0.31955	-0.23029	-0.33226	-0.06434	0.26157	-0.27828	0.0437	0.20759	-0.35226	-0.40625	0.03563	-0.16832	-0.22087	-3.70E-04	0.19955	-0.01057	-0.33427	-0.26028	-0.31227	-0.22031	-0.27028	-0.50823	0.47951	0.17159	-0.38225	-0.27828	-0.26228	0.1376	0.26757	-0.29227	-0.19212	-0.00631	0.39964	-0.02282	0.04247	-0.18031	0.0936	-0.04635	-0.32027	0.04762	-0.26028
7.355	0.47322	0.29365	-0.40024	0.01563	0.10561	-0.11887	0.07103	-0.33426	0.31755	-0.24029	-0.35426	-0.06234	0.26555	-0.28028	0.05287	0.21358	-0.34227	-0.40425	0.06363	-0.18232	-0.20658	-0.01669	0.20159	-0.01669	-0.32227	-0.26228	-0.31227	-0.2243	-0.27029	-0.49822	0.4715	0.16359	-0.39025	-0.27428	-0.27628	0.1316	0.26556	-0.30227	-0.19622	0.01001	0.38537	-0.01465	0.03635	-0.20031	0.10161	-0.05233	-0.34827	0.05162	-0.25429
7.36	0.47709	0.27209	-0.39233	0.00764	0.11361	-0.13927	0.06288	-0.35026	0.30955	-0.24828	-0.37626	-0.06434	0.26757	-0.28828	0.06387	0.22358	-0.33026	-0.40425	0.06762	-0.1903	-0.19639	-0.03301	0.20567	-0.02485	-0.32227	-0.26028	-0.30828	-0.25029	-0.26629	-0.48821	0.4635	0.15159	-0.40625	-0.2763	-0.30227	0.1256	0.26357	-0.32028	-0.18805	0.02633	0.38945	-0.01465	0.04655	-0.22029	0.10961	-0.06035	-0.36026	0.05362	-0.2443
7.365	0.48679	0.26425	-0.38836	0.01165	0.1176	-0.16579	0.05675	-0.35626	0.31155	-0.24629	-0.37625	-0.07234	0.27156	-0.27828	0.08038	0.24357	-0.32427	-0.40624	0.07562	-0.17032	-0.1923	-0.04116	0.20364	-0.02077	-0.31227	-0.2323	-0.31427	-0.2383	-0.25428	-0.48623	0.45551	0.1496	-0.41223	-0.28027	-0.29027	0.10762	0.27156	-0.33226	-0.18804	0.04468	0.38945	-0.02077	0.04655	-0.23829	0.1016	-0.05834	-0.35025	0.06761	-0.23628
7.37	0.48875	0.27014	-0.38441	0.00963	0.1216	-0.18415	0.06083	-0.34826	0.31354	-0.24629	-0.37826	-0.06234	0.26156	-0.26028	0.09689	0.24357	-0.31027	-0.39825	0.09761	-0.15033	-0.20046	-0.02485	0.21179	-0.01261	-0.28828	-0.20029	-0.31627	-0.1903	-0.2443	-0.47222	0.45751	0.1476	-0.40825	-0.27428	-0.24628	0.08362	0.28156	-0.34026	-0.18599	0.04877	0.36701	-0.02485	0.05471	-0.23429	0.08161	-0.07633	-0.34426	0.08961	-0.23229
7.375	0.48291	0.25447	-0.37451	0.00163	0.1276	-0.19843	0.06493	-0.34226	0.32155	-0.2263	-0.37625	-0.04835	0.24157	-0.26028	0.1134	0.23357	-0.28828	-0.39226	0.11161	-0.12633	-0.20455	-0.00445	0.22607	-0.00241	-0.28828	-0.2003	-0.32426	-0.14831	-0.23429	-0.47622	0.44951	0.16359	-0.40424	-0.27828	-0.2123	0.05762	0.26357	-0.34627	-0.18193	0.05285	0.3262	-0.02485	0.06695	-0.2243	0.07561	-0.09434	-0.33627	0.11161	-0.2263
7.38	0.46932	0.2466	-0.36658	-0.01036	0.1376	-0.19842	0.06491	-0.32626	0.32754	-0.2123	-0.37425	-0.02636	0.21758	-0.27428	0.12807	0.22357	-0.28828	-0.39625	0.1236	-0.10833	-0.20047	-0.00648	0.24239	0.02208	-0.29628	-0.20831	-0.30627	-0.15032	-0.23029	-0.47223	0.43751	0.17159	-0.42224	-0.27629	-0.1943	0.03764	0.24757	-0.34626	-0.16969	0.06304	0.29561	-0.02484	0.07511	-0.2163	0.1016	-0.10833	-0.33427	0.1316	-0.2203
7.385	0.46351	0.2466	-0.34482	-0.00236	0.12959	-0.20046	0.07102	-0.32427	0.33954	-0.2023	-0.37026	-0.02635	0.19558	-0.29428	0.13908	0.22558	-0.27828	-0.40625	0.12961	-0.09034	-0.18618	-0.01465	0.23831	0.04451	-0.29827	-0.21629	-0.28628	-0.17431	-0.2183	-0.47223	0.44352	0.18557	-0.43624	-0.26428	-0.21429	0.02564	0.23158	-0.32625	-0.15133	0.06305	0.28745	-0.02281	0.06899	-0.21829	0.13561	-0.11832	-0.32026	0.15559	-0.21829
7.39	0.46351	0.25446	-0.327	0.01363	0.1236	-0.20863	0.07104	-0.31828	0.34753	-0.20231	-0.35825	-0.03835	0.18959	-0.29627	0.14459	0.22958	-0.25829	-0.40425	0.1256	-0.08033	-0.17803	-0.02077	0.2383	0.05471	-0.30427	-0.2043	-0.26028	-0.18431	-0.2203	-0.47222	0.44551	0.18359	-0.43224	-0.27028	-0.2303	0.02163	0.22157	-0.32228	-0.12277	0.06305	0.2895	-0.01057	0.06491	-0.2163	0.1516	-0.12433	-0.30629	0.17159	-0.2083
7.395	0.46739	0.25837	-0.32304	0.02365	0.1156	-0.21679	0.08123	-0.29827	0.33555	-0.21829	-0.36025	-0.04834	0.17759	-0.29428	0.1556	0.21957	-0.25228	-0.39625	0.1256	-0.07234	-0.1821	-3.66E-04	0.24035	0.06287	-0.30029	-0.2003	-0.25228	-0.19631	-0.23229	-0.47424	0.45351	0.17759	-0.44223	-0.27229	-0.2203	0.02763	0.22559	-0.31426	-0.10033	0.05896	0.27724	-0.00445	0.06287	-0.2083	0.14959	-0.13433	-0.28427	0.18759	-0.2003
7.4	0.48874	0.27208	-0.29929	0.00763	0.11761	-0.19638	0.08327	-0.28827	0.30955	-0.24029	-0.35427	-0.06434	0.15561	-0.28827	0.14641	0.2036	-0.25229	-0.39825	0.12361	-0.08234	-0.18619	0.01595	0.24443	0.06695	-0.27627	-0.2003	-0.2523	-0.1963	-0.25229	-0.49221	0.44152	0.18958	-0.43824	-0.26628	-0.1843	0.04763	0.23157	-0.30828	-0.08604	0.06305	0.26297	-0.01261	0.07307	-0.1983	0.1376	-0.13832	-0.27829	0.20758	-0.19031
7.405	0.5062	0.28974	-0.29136	-0.01836	0.10561	-0.16375	0.09143	-0.28229	0.28755	-0.24429	-0.34626	-0.07433	0.1416	-0.28828	0.14275	0.18958	-0.25828	-0.40825	0.1256	-0.09633	-0.18823	0.03635	0.24443	0.07919	-0.27627	-0.1983	-0.25829	-0.20231	-0.26629	-0.51622	0.44151	0.20958	-0.44024	-0.24829	-0.16231	0.05962	0.24757	-0.29627	-0.07788	0.05896	0.25073	-0.02484	0.08123	-0.19631	0.14959	-0.13832	-0.28028	0.21757	-0.18431
7.41	0.51397	0.29953	-0.27157	-0.02836	0.09362	-0.14742	0.0894	-0.27628	0.26757	-0.2363	-0.35026	-0.08034	0.14159	-0.29828	0.14092	0.15959	-0.27029	-0.42624	0.1296	-0.10433	-0.19434	0.04247	0.2526	0.09551	-0.27429	-0.19831	-0.26229	-0.2163	-0.28228	-0.53421	0.43752	0.23158	-0.45022	-0.23229	-0.17231	0.06962	0.27356	-0.28428	-0.06973	0.05081	0.25889	-0.03505	0.09143	-0.18831	0.18759	-0.12832	-0.27628	0.22558	-0.1843
7.415	0.52174	0.29365	-0.25771	-0.03834	0.07962	-0.15558	0.07714	-0.27229	0.25957	-0.2483	-0.35426	-0.09833	0.1516	-0.31227	0.12074	0.1436	-0.28628	-0.44425	0.12161	-0.12033	-0.19842	0.04451	0.24035	0.12612	-0.26229	-0.1923	-0.25229	-0.2343	-0.32027	-0.54021	0.43552	0.24357	-0.45423	-0.22829	-0.2003	0.07363	0.29356	-0.27628	-0.06564	0.03449	0.25889	-0.03913	0.10571	-0.18231	0.21159	-0.13831	-0.26828	0.23357	-0.18231
7.42	0.52561	0.28189	-0.24584	-0.03834	0.07162	-0.15968	0.06696	-0.27829	0.23957	-0.27428	-0.35026	-0.11434	0.1616	-0.31827	0.10789	0.1276	-0.30227	-0.45224	0.1196	-0.14831	-0.21882	0.04451	0.23219	0.14039	-0.25629	-0.17431	-0.24629	-0.24629	-0.34027	-0.5562	0.43751	0.24757	-0.45225	-0.2263	-0.1983	0.06562	0.30955	-0.28229	-0.06973	0.03244	0.24461	-0.05137	0.10367	-0.18431	0.21158	-0.16031	-0.26629	0.23958	-0.18432
7.425	0.54308	0.27994	-0.25177	-0.04834	0.06562	-0.14743	0.06287	-0.28228	0.22558	-0.29828	-0.35226	-0.12632	0.16559	-0.31027	0.10057	0.1256	-0.32228	-0.43823	0.1296	-0.15433	-0.23514	0.03228	0.23424	0.12815	-0.23029	-0.17031	-0.25429	-0.24229	-0.33226	-0.57219	0.44151	0.25157	-0.45022	-0.22629	-0.17831	0.06362	0.31955	-0.28427	-0.08197	0.03653	0.21196	-0.06565	0.10366	-0.1923	0.18158	-0.16031	-0.27628	0.24757	-0.1843
7.43	0.5489	0.27601	-0.24188	-0.08235	0.07962	-0.12906	0.05674	-0.28428	0.21358	-0.31627	-0.36026	-0.13432	0.1576	-0.29627	0.10423	0.11361	-0.32026	-0.42624	0.1456	-0.16632	-0.23718	0.03634	0.23219	0.10571	-0.19231	-0.16631	-0.25229	-0.23829	-0.31826	-0.5942	0.45151	0.24157	-0.43224	-0.2403	-0.1703	0.08163	0.32954	-0.28428	-0.10032	0.03653	0.18546	-0.07585	0.11387	-0.19631	0.16359	-0.15432	-0.29028	0.26557	-0.18631
7.435	0.55666	0.26622	-0.23198	-0.12432	0.07562	-0.13926	0.04453	-0.28228	0.21557	-0.30827	-0.37026	-0.12433	0.16759	-0.29228	0.10055	0.10961	-0.30628	-0.42825	0.16559	-0.1843	-0.23719	0.04043	0.23218	0.08735	-0.1743	-0.17031	-0.24829	-0.2383	-0.31827	-0.60218	0.4575	0.22557	-0.43023	-0.24629	-0.17431	0.06962	0.33755	-0.28828	-0.12073	0.04061	0.163	-0.06564	0.10979	-0.19631	0.1596	-0.16031	-0.30828	0.28755	-0.17831
7.44	0.54696	0.25249	-0.228	-0.14432	0.05562	-0.15559	0.03839	-0.28428	0.20959	-0.29828	-0.39025	-0.12233	0.17758	-0.31028	0.08956	0.1256	-0.30227	-0.42424	0.1756	-0.1983	-0.23718	0.04044	0.24036	0.08734	-0.15433	-0.16432	-0.24629	-0.25629	-0.34827	-0.61018	0.4555	0.22157	-0.45223	-0.25629	-0.18431	0.06761	0.34155	-0.29428	-0.14929	0.04468	0.15689	-0.02485	0.10775	-0.2083	0.16159	-0.16631	-0.33027	0.28956	-0.15632
7.445	0.54308	0.25054	-0.20822	-0.13632	0.04963	-0.15558	0.03227	-0.27828	0.21958	-0.28427	-0.39425	-0.11633	0.18359	-0.31227	0.08038	0.1536	-0.30027	-0.41424	0.17759	-0.19631	-0.23106	0.02819	0.24852	0.11591	-0.14831	-0.14631	-0.2383	-0.26028	-0.37026	-0.61418	0.46351	0.22757	-0.47424	-0.26429	-0.1903	0.05963	0.34753	-0.29427	-0.17376	0.06101	0.14669	0.02004	0.09347	-0.2143	0.1436	-0.15831	-0.32626	0.28756	-0.13833
7.45	0.53727	0.2427	-0.21021	-0.11832	0.05563	-0.15354	0.03024	-0.26229	0.24357	-0.26228	-0.39025	-0.11833	0.19558	-0.31227	0.08956	0.15359	-0.29027	-0.38426	0.18359	-0.19629	-0.22085	0.01391	0.25461	0.11999	-0.14632	-0.12433	-0.23029	-0.24428	-0.36826	-0.61218	0.46151	0.22158	-0.48222	-0.27428	-0.20031	0.05362	0.35354	-0.29228	-0.19212	0.06713	0.14057	0.04654	0.08938	-0.2163	0.12161	-0.15231	-0.32627	0.28955	-0.12033
7.455	0.5062	0.23877	-0.21019	-0.12233	0.05562	-0.14335	0.02615	-0.25229	0.25157	-0.24229	-0.38825	-0.11833	0.19958	-0.33027	0.09322	0.14159	-0.27628	-0.36226	0.19558	-0.18031	-0.21474	0.00167	0.25873	0.07715	-0.14832	-0.12833	-0.2183	-0.24229	-0.36226	-0.62018	0.45951	0.21957	-0.48621	-0.27829	-0.2123	0.04363	0.34155	-0.29428	-0.21662	0.05489	0.11201	0.05675	0.10368	-0.20631	0.09961	-0.15232	-0.32228	0.29356	-0.11033
7.46	0.4868	0.24661	-0.20426	-0.13233	0.05163	-0.13111	0.02614	-0.24428	0.25157	-0.22031	-0.39625	-0.10634	0.19358	-0.34226	0.09505	0.1216	-0.27428	-0.34826	0.19159	-0.16632	-0.22698	-0.00445	0.25666	0.01798	-0.15432	-0.13632	-0.20831	-0.24629	-0.36026	-0.63018	0.44952	0.21957	-0.48223	-0.28428	-0.2263	0.02563	0.31955	-0.28627	-0.23497	0.05693	0.08753	0.05471	0.11183	-0.1923	0.08761	-0.15831	-0.31226	0.31155	-0.09834
7.465	0.47126	0.24662	-0.18842	-0.13832	0.05363	-0.1311	0.0282	-0.2303	0.25356	-0.20029	-0.38825	-0.08433	0.18158	-0.34026	0.09689	0.11761	-0.28428	-0.35227	0.19158	-0.15831	-0.23106	-0.01465	0.2628	0.00983	-0.15631	-0.14231	-0.2043	-0.26029	-0.37425	-0.63617	0.42352	0.22757	-0.47622	-0.27228	-0.2323	0.01164	0.30156	-0.26828	-0.2472	0.06509	0.08753	0.069	0.10571	-0.17431	0.09962	-0.15831	-0.31827	0.32355	-0.08834
7.47	0.45963	0.25249	-0.16862	-0.13433	0.06762	-0.12703	0.02616	-0.2163	0.25757	-0.19231	-0.38224	-0.07234	0.18159	-0.34427	0.08772	0.11761	-0.29428	-0.34826	0.1836	-0.14632	-0.24126	-0.02485	0.26483	0.04044	-0.17232	-0.14232	-0.1923	-0.27029	-0.38425	-0.65217	0.40952	0.24357	-0.47822	-0.27028	-0.2103	0.02162	0.28956	-0.26628	-0.26149	0.05896	0.07324	0.12203	0.08735	-0.15833	0.11361	-0.17031	-0.32427	0.32754	-0.06634
7.475	0.44216	0.26622	-0.14883	-0.11832	0.07161	-0.11887	0.02207	-0.20631	0.25358	-0.19231	-0.37425	-0.07435	0.18158	-0.35625	0.07671	0.1156	-0.30628	-0.35426	0.17159	-0.13832	-0.23922	-0.01872	0.25463	0.05063	-0.20231	-0.15032	-0.18432	-0.27427	-0.40224	-0.66617	0.39353	0.25358	-0.48822	-0.2763	-0.1763	0.03963	0.27556	-0.27628	-0.25537	0.03449	0.04061	0.17915	0.07511	-0.17031	0.09961	-0.17831	-0.33427	0.32954	-0.05435
7.48	0.42468	0.27209	-0.14091	-0.11634	0.05762	-0.1107	0.00983	-0.20431	0.24555	-0.1883	-0.35226	-0.07834	0.18759	-0.36825	0.07854	0.1136	-0.31826	-0.36427	0.1596	-0.12433	-0.24127	-0.00853	0.24443	0.03227	-0.2283	-0.1623	-0.19831	-0.28628	-0.42424	-0.67817	0.37952	0.25356	-0.50422	-0.27627	-0.14432	0.04763	0.26156	-0.29028	-0.23904	0.01612	0.00592	0.1812	0.06491	-0.17631	0.09362	-0.19829	-0.34027	0.32555	-0.04235
7.485	0.41693	0.29366	-0.13298	-0.13032	0.03962	-0.09847	-0.00648	-0.2043	0.23358	-0.1903	-0.33425	-0.09033	0.19758	-0.37226	0.07304	0.11161	-0.33027	-0.36425	0.1476	-0.13033	-0.2535	-0.00649	0.23016	0.00371	-0.2303	-0.17431	-0.2083	-0.31627	-0.43424	-0.69416	0.37753	0.26157	-0.49821	-0.26628	-0.13233	0.05562	0.25157	-0.28027	-0.22274	0.00389	-0.01652	0.13018	0.06083	-0.18431	0.10561	-0.2123	-0.33026	0.30755	-0.04635
7.49	0.41499	0.30737	-0.13102	-0.14832	0.03563	-0.10458	-0.01873	-0.1983	0.21958	-0.17831	-0.32027	-0.10633	0.19558	-0.37025	0.07121	0.09961	-0.34427	-0.37425	0.14359	-0.12832	-0.27595	0.00372	0.20771	-3.70E-04	-0.22229	-0.18831	-0.2243	-0.35026	-0.44024	-0.72615	0.37154	0.27956	-0.47822	-0.26028	-0.12632	0.07162	0.25956	-0.27028	-0.21457	-0.01854	-0.00836	0.08123	0.06083	-0.17231	0.1236	-0.22629	-0.33026	0.29155	-0.05434
7.495	0.41693	0.3113	-0.13894	-0.16431	0.05562	-0.1107	-0.01669	-0.19232	0.19957	-0.1723	-0.32627	-0.12032	0.19758	-0.37025	0.05837	0.09162	-0.36225	-0.39626	0.1416	-0.14432	-0.28819	0.00371	0.20566	0.02003	-0.2163	-0.2043	-0.2343	-0.37225	-0.45622	-0.75214	0.35553	0.27556	-0.47222	-0.25229	-0.11833	0.09761	0.27557	-0.25029	-0.2166	-0.04508	-0.00835	0.07919	0.07102	-0.16432	0.12761	-0.22629	-0.33227	0.29155	-0.06435
7.5	0.42469	0.30737	-0.14486	-0.17231	0.07762	-0.11275	-0.02281	-0.18829	0.17759	-0.16831	-0.34626	-0.12433	0.20958	-0.37826	0.05837	0.07762	-0.38225	-0.39825	0.13161	-0.17231	-0.2943	0.00779	0.20773	0.03023	-0.22429	-0.2283	-0.25428	-0.38825	-0.46023	-0.76015	0.35154	0.26755	-0.46823	-0.25229	-0.10634	0.11761	0.28956	-0.24629	-0.21865	-0.06548	-0.01447	0.11388	0.07512	-0.1683	0.11361	-0.21229	-0.34227	0.29756	-0.07434
7.505	0.4344	0.30149	-0.14884	-0.18232	0.08961	-0.10866	-0.02689	-0.1843	0.1596	-0.15832	-0.36827	-0.12633	0.22557	-0.38226	0.06938	0.05962	-0.39625	-0.40224	0.1096	-0.18631	-0.2943	-0.00852	0.20159	0.01799	-0.24429	-0.23428	-0.25229	-0.39625	-0.46224	-0.75014	0.34955	0.26357	-0.46023	-0.25628	-0.09033	0.1316	0.31355	-0.25429	-0.20846	-0.09199	-0.0308	0.13224	0.08327	-0.17431	0.10161	-0.1903	-0.36425	0.30355	-0.07434
7.51	0.4538	0.29365	-0.15081	-0.1803	0.11161	-0.10663	-0.03504	-0.17432	0.15159	-0.14231	-0.38824	-0.13431	0.24757	-0.37025	0.07488	0.03763	-0.40823	-0.40225	0.10162	-0.19431	-0.29022	-0.03097	0.18323	-0.03097	-0.25628	-0.23429	-0.2503	-0.40224	-0.45223	-0.74815	0.36353	0.26157	-0.45823	-0.27029	-0.07234	0.1396	0.33954	-0.27028	-0.18804	-0.11851	-0.03283	0.10979	0.07919	-0.18832	0.08762	-0.1743	-0.37226	0.30755	-0.08034
7.515	0.45963	0.28385	-0.15082	-0.18831	0.10761	-0.12498	-0.04526	-0.15831	0.1456	-0.13832	-0.41024	-0.16431	0.26956	-0.36026	0.0712	0.01163	-0.42224	-0.40425	0.11161	-0.2063	-0.29634	-0.04933	0.17915	-0.06157	-0.25229	-0.23429	-0.25228	-0.42025	-0.44423	-0.75215	0.36954	0.25956	-0.46022	-0.28827	-0.05234	0.1476	0.34754	-0.28828	-0.186	-0.15115	-0.03691	0.07714	0.08531	-0.19431	0.07761	-0.17231	-0.37426	0.31355	-0.08834
7.52	0.46156	0.26425	-0.15873	-0.18832	0.0996	-0.14744	-0.03912	-0.15032	0.15159	-0.13432	-0.43025	-0.18831	0.28156	-0.35826	0.06937	-3.59E-04	-0.43425	-0.39624	0.11561	-0.2083	-0.30451	-0.0779	0.18323	-0.06361	-0.25628	-0.24429	-0.25829	-0.44223	-0.44024	-0.75615	0.36954	0.26556	-0.45223	-0.29229	-0.03435	0.14961	0.34553	-0.29029	-0.18398	-0.17767	-0.03691	0.09143	0.08328	-0.2023	0.07763	-0.18032	-0.37425	0.32155	-0.07434
7.525	0.44992	0.23681	-0.17061	-0.17031	0.10362	-0.15966	-0.01669	-0.14832	0.1576	-0.13632	-0.44023	-0.1943	0.27955	-0.35826	0.07854	-3.61E-04	-0.42823	-0.38225	0.1296	-0.21031	-0.30859	-0.10441	0.19751	-0.05544	-0.25029	-0.27828	-0.2503	-0.42624	-0.42624	-0.75214	0.37152	0.25957	-0.43624	-0.28426	-0.02635	0.1496	0.35355	-0.29027	-0.17785	-0.17972	-0.03895	0.1302	0.08736	-0.2023	0.06761	-0.1703	-0.36426	0.34154	-0.06634
7.53	0.45768	0.2172	-0.17654	-0.15032	0.11961	-0.16986	-0.00852	-0.14232	0.1576	-0.12632	-0.44023	-0.1863	0.28156	-0.35626	0.10056	0.01564	-0.40624	-0.36426	0.14361	-0.19631	-0.29021	-0.13297	0.20567	-0.07178	-0.24629	-0.30427	-0.22029	-0.41024	-0.39825	-0.74615	0.36953	0.25557	-0.43223	-0.29028	-0.02835	0.14161	0.35954	-0.28628	-0.15744	-0.17971	-0.06751	0.15875	0.09143	-0.2003	0.04562	-0.14632	-0.35626	0.36354	-0.02836
7.535	0.46351	0.20742	-0.17457	-0.14232	0.1256	-0.18415	-0.01465	-0.12433	0.17758	-0.11433	-0.44024	-0.18831	0.27157	-0.36625	0.12624	0.02763	-0.38625	-0.34627	0.16159	-0.18231	-0.27391	-0.15541	0.21383	-0.09218	-0.2423	-0.32627	-0.2123	-0.39824	-0.37225	-0.73215	0.35154	0.24357	-0.42823	-0.30228	-0.03235	0.1256	0.37353	-0.29028	-0.15133	-0.18175	-0.10424	0.15263	0.10163	-0.19431	0.01363	-0.12233	-0.35826	0.38353	-0.00236
7.54	0.46156	0.21133	-0.16665	-0.14432	0.12161	-0.20455	-0.02689	-0.11632	0.18559	-0.11233	-0.43824	-0.18831	0.27155	-0.39026	0.14458	0.03564	-0.38025	-0.33026	0.17159	-0.16232	-0.27186	-0.17989	0.2179	-0.10849	-0.23229	-0.32427	-0.2123	-0.41025	-0.36627	-0.71815	0.33954	0.22757	-0.42824	-0.32427	-0.04435	0.1096	0.38553	-0.28828	-0.14317	-0.19195	-0.09607	0.12611	0.09755	-0.1903	-0.00835	-0.10833	-0.35026	0.39753	0.02763
7.545	0.47321	0.21917	-0.17456	-0.13433	0.1176	-0.21883	-0.01057	-0.09433	0.19959	-0.12032	-0.42424	-0.18431	0.27357	-0.40225	0.15559	0.03763	-0.39225	-0.32027	0.17559	-0.14831	-0.25962	-0.21049	0.21384	-0.10032	-0.22429	-0.33425	-0.2123	-0.40625	-0.36825	-0.72215	0.33155	0.22758	-0.42424	-0.33227	-0.06635	0.10362	0.37754	-0.27428	-0.13704	-0.19196	-0.07975	0.12816	0.08735	-0.17831	-0.00836	-0.09033	-0.33226	0.41552	0.04962
7.55	0.46739	0.23094	-0.16864	-0.10433	0.1176	-0.22088	0.00983	-0.07834	0.21957	-0.13032	-0.39624	-0.17832	0.26956	-0.41225	0.16475	0.04363	-0.40425	-0.30827	0.18158	-0.14033	-0.23515	-0.21048	0.21383	-0.08196	-0.2183	-0.34427	-0.20231	-0.40825	-0.36225	-0.72416	0.32955	0.23357	-0.40824	-0.32626	-0.08833	0.10561	0.37752	-0.25229	-0.13704	-0.19398	-0.06955	0.15264	0.07511	-0.17031	-0.02035	-0.08833	-0.30827	0.42951	0.08361
7.555	0.45769	0.25053	-0.15873	-0.08833	0.10961	-0.22087	0.02207	-0.07434	0.23557	-0.13833	-0.36826	-0.16831	0.24757	-0.42624	0.16843	0.04563	-0.41224	-0.31628	0.18559	-0.13633	-0.2127	-0.20641	0.20975	-0.07789	-0.23429	-0.36025	-0.2003	-0.39825	-0.35226	-0.72415	0.33954	0.23758	-0.38824	-0.32427	-0.10834	0.10561	0.36953	-0.23229	-0.13296	-0.20011	-0.07771	0.16896	0.07919	-0.16432	-0.03435	-0.08633	-0.29227	0.45351	0.10361
7.56	0.44992	0.27209	-0.14288	-0.09033	0.1036	-0.2025	0.04043	-0.05633	0.24757	-0.15032	-0.35426	-0.16231	0.21758	-0.43823	0.17576	0.03562	-0.41225	-0.32427	0.18759	-0.13432	-0.18823	-0.21457	0.19955	-0.09218	-0.2383	-0.37426	-0.1963	-0.39025	-0.36226	-0.71417	0.34954	0.24157	-0.38026	-0.31028	-0.09634	0.11561	0.36554	-0.2123	-0.12889	-0.20013	-0.0818	0.15262	0.07716	-0.15832	-0.03035	-0.09833	-0.29228	0.4635	0.11959
7.565	0.46156	0.29954	-0.13299	-0.09833	0.08761	-0.19843	0.04451	-0.06435	0.26156	-0.18031	-0.33626	-0.15831	0.19358	-0.44623	0.18677	0.02364	-0.42423	-0.33826	0.19158	-0.12832	-0.18006	-0.22476	0.19547	-0.10237	-0.24829	-0.37425	-0.20631	-0.39025	-0.37026	-0.70815	0.36553	0.24557	-0.37425	-0.31026	-0.07233	0.12561	0.37354	-0.1923	-0.12073	-0.19195	-0.07363	0.11184	0.07103	-0.13432	-0.00835	-0.10633	-0.30627	0.4655	0.1256
7.57	0.47322	0.3309	-0.13102	-0.09833	0.08361	-0.2025	0.03635	-0.07834	0.27157	-0.2203	-0.30427	-0.16431	0.18958	-0.45024	0.19044	0.01363	-0.43623	-0.34626	0.19158	-0.13233	-0.17394	-0.22886	0.18527	-0.09829	-0.25028	-0.36826	-0.2163	-0.40024	-0.37825	-0.69016	0.38154	0.25157	-0.37424	-0.31227	-0.05035	0.1396	0.37353	-0.18831	-0.11665	-0.20011	-0.06139	0.09755	0.05676	-0.11633	0.01764	-0.12833	-0.30027	0.46151	0.1276
7.575	0.47903	0.35637	-0.13299	-0.09832	0.08362	-0.20251	0.03023	-0.09434	0.27557	-0.25629	-0.26429	-0.17831	0.20358	-0.44423	0.18127	0.02163	-0.45023	-0.35227	0.1896	-0.14032	-0.18619	-0.22476	0.17507	-0.07788	-0.25829	-0.37025	-0.23629	-0.40626	-0.37626	-0.68417	0.39353	0.25157	-0.37425	-0.30028	-0.04835	0.1656	0.37754	-0.19031	-0.11053	-0.22868	-0.04915	0.1057	0.06083	-0.10034	0.02363	-0.15432	-0.29628	0.4495	0.1136
7.58	0.49457	0.3701	-0.13695	-0.11434	0.08961	-0.19027	0.04042	-0.10834	0.25956	-0.27429	-0.23829	-0.1943	0.21357	-0.43224	0.17576	0.03963	-0.47022	-0.35626	0.19158	-0.16632	-0.18006	-0.22069	0.17711	-0.06361	-0.25029	-0.37026	-0.25629	-0.41024	-0.36226	-0.67418	0.39552	0.25556	-0.37825	-0.29228	-0.05235	0.18159	0.38553	-0.2003	-0.10441	-0.2552	-0.05119	0.11388	0.07308	-0.09233	0.02564	-0.16831	-0.28028	0.43751	0.1136
7.585	0.51202	0.38185	-0.13696	-0.14032	0.09562	-0.16578	0.06085	-0.11632	0.24957	-0.28027	-0.2163	-0.19231	0.21757	-0.42025	0.19228	0.04562	-0.47623	-0.36027	0.19958	-0.19232	-0.15761	-0.21864	0.18323	-0.08606	-0.23629	-0.35626	-0.26029	-0.40225	-0.35026	-0.66016	0.39953	0.25956	-0.37625	-0.28028	-0.05634	0.19759	0.39552	-0.2023	-0.10848	-0.26947	-0.05731	0.10163	0.08123	-0.08034	0.01763	-0.17631	-0.26828	0.42552	0.11361
7.59	0.53532	0.39362	-0.1429	-0.16031	0.1216	-0.13519	0.06694	-0.13233	0.25157	-0.28627	-0.2143	-0.1843	0.23158	-0.40824	0.20695	0.03964	-0.47622	-0.37025	0.21758	-0.2003	-0.13518	-0.21864	0.18731	-0.12072	-0.2203	-0.33626	-0.27228	-0.39825	-0.35026	-0.63817	0.42552	0.25156	-0.36026	-0.27228	-0.06235	0.21159	0.41153	-0.2123	-0.10441	-0.27356	-0.04712	0.08734	0.09959	-0.07435	0.02563	-0.17431	-0.28828	0.42552	0.1316
7.595	0.54114	0.39166	-0.14091	-0.16432	0.13761	-0.13518	0.06695	-0.14632	0.25955	-0.29629	-0.2203	-0.17831	0.24756	-0.39624	0.20695	0.02564	-0.47223	-0.36825	0.22958	-0.21831	-0.12295	-0.22272	0.18527	-0.12481	-0.2163	-0.31627	-0.27229	-0.40825	-0.34826	-0.62219	0.45151	0.22357	-0.37826	-0.27028	-0.08234	0.20758	0.41152	-0.2323	-0.10034	-0.27355	-0.02671	0.09143	0.08938	-0.07434	0.03963	-0.1903	-0.31027	0.43551	0.1416
7.6	0.5295	0.39558	-0.14685	-0.1683	0.1476	-0.13315	0.06287	-0.14633	0.25958	-0.28827	-0.22031	-0.1763	0.26357	-0.38625	0.20329	0.02763	-0.47022	-0.37026	0.23558	-0.2443	-0.12498	-0.23702	0.19139	-0.10441	-0.20829	-0.29028	-0.27229	-0.42224	-0.35227	-0.61018	0.4835	0.19558	-0.39824	-0.26628	-0.09834	0.21158	0.40952	-0.26229	-0.11052	-0.27968	0.00185	0.12	0.08124	-0.07434	0.04163	-0.2043	-0.32627	0.44351	0.1416
7.605	0.52173	0.39361	-0.15279	-0.16432	0.15159	-0.14335	0.0445	-0.14631	0.23957	-0.28428	-0.2103	-0.18231	0.27757	-0.37225	0.20328	0.04363	-0.48222	-0.36224	0.25557	-0.25828	-0.11886	-0.26353	0.19955	-0.08808	-0.20031	-0.24828	-0.28428	-0.42224	-0.33426	-0.59019	0.4935	0.17958	-0.40824	-0.26228	-0.10632	0.20559	0.40153	-0.28628	-0.10645	-0.28172	0.02225	0.14652	0.08327	-0.08235	0.02563	-0.20631	-0.31626	0.44751	0.1336
7.61	0.51786	0.38187	-0.15478	-0.16431	0.1636	-0.13928	0.03839	-0.13234	0.22357	-0.27827	-0.1983	-0.17431	0.28755	-0.37425	0.21796	0.05363	-0.48022	-0.35626	0.29156	-0.25629	-0.11886	-0.27578	0.20975	-0.11462	-0.18831	-0.2283	-0.29828	-0.39624	-0.30827	-0.5662	0.4795	0.16959	-0.39825	-0.26228	-0.11233	0.19158	0.40552	-0.30827	-0.11665	-0.26131	0.04265	0.16284	0.09551	-0.08433	0.00962	-0.21029	-0.31027	0.4555	0.1436
7.615	0.52173	0.37206	-0.14289	-0.17231	0.17558	-0.12498	0.03637	-0.12632	0.21358	-0.27027	-0.18831	-0.15431	0.28756	-0.38025	0.23997	0.05562	-0.47023	-0.34626	0.30956	-0.24429	-0.11682	-0.27373	0.20975	-0.14522	-0.18631	-0.22829	-0.29627	-0.37425	-0.29828	-0.5502	0.45351	0.1616	-0.39424	-0.25629	-0.12433	0.17559	0.40153	-0.33227	-0.11257	-0.23683	0.03653	0.15059	0.10164	-0.09434	0.00964	-0.1963	-0.31227	0.47751	0.1536
7.62	0.52367	0.36617	-0.12507	-0.19431	0.18158	-0.09642	0.03838	-0.12033	0.22158	-0.26428	-0.18431	-0.13033	0.27756	-0.39225	0.26015	0.05363	-0.45222	-0.33827	0.33354	-0.24029	-0.10663	-0.26149	0.22199	-0.14724	-0.17431	-0.2243	-0.28428	-0.36426	-0.31228	-0.54621	0.4475	0.15959	-0.39425	-0.24829	-0.13831	0.1576	0.39952	-0.34626	-0.10848	-0.2042	0.03244	0.15466	0.09551	-0.10632	0.03163	-0.18231	-0.30827	0.49149	0.16359
7.625	0.50233	0.3701	-0.10726	-0.19431	0.18958	-0.07398	0.04043	-0.13033	0.23558	-0.25828	-0.16831	-0.11232	0.26757	-0.39624	0.28033	0.06362	-0.42623	-0.33226	0.36154	-0.2263	-0.09234	-0.26353	0.22608	-0.11665	-0.1763	-0.2083	-0.26429	-0.34426	-0.32027	-0.54221	0.45151	0.1436	-0.39425	-0.25428	-0.15232	0.13959	0.38953	-0.35626	-0.11257	-0.18583	0.03858	0.18529	0.08328	-0.12232	0.05563	-0.1743	-0.29028	0.5095	0.17559
7.63	0.47903	0.3701	-0.10528	-0.1743	0.19358	-0.07602	0.04859	-0.12832	0.24157	-0.27029	-0.13633	-0.10233	0.25557	-0.40625	0.3005	0.07762	-0.39625	-0.32827	0.39153	-0.2023	-0.07806	-0.25129	0.23015	-0.07993	-0.17431	-0.19829	-0.25628	-0.33427	-0.31428	-0.5422	0.45151	0.1276	-0.38425	-0.27228	-0.16032	0.12161	0.37753	-0.36625	-0.10848	-0.16951	0.05285	0.21179	0.06899	-0.13034	0.05762	-0.16231	-0.26028	0.51949	0.18759
7.635	0.46545	0.37598	-0.10131	-0.16832	0.17959	-0.09031	0.05879	-0.12233	0.23758	-0.26629	-0.12233	-0.10633	0.24957	-0.41024	0.30968	0.09161	-0.37825	-0.33626	0.41552	-0.18831	-0.06787	-0.25129	0.23015	-0.07584	-0.18032	-0.2003	-0.27429	-0.33827	-0.31027	-0.53621	0.43552	0.1176	-0.37425	-0.28829	-0.16831	0.1256	0.35954	-0.37226	-0.11665	-0.1736	0.05692	0.20567	0.06083	-0.12632	0.04363	-0.16831	-0.24629	0.52548	0.18359
7.64	0.47321	0.38578	-0.09933	-0.1763	0.16159	-0.08215	0.05674	-0.10833	0.22358	-0.26629	-0.11033	-0.09633	0.23756	-0.42025	0.30601	0.09761	-0.36226	-0.35026	0.43951	-0.19031	-0.07195	-0.24313	0.23832	-0.09829	-0.1923	-0.2023	-0.29428	-0.34226	-0.31227	-0.54421	0.42551	0.10561	-0.36427	-0.28029	-0.16832	0.1376	0.34955	-0.36426	-0.11869	-0.17359	0.06713	0.18323	0.05268	-0.10832	0.04763	-0.17431	-0.2383	0.52949	0.18559
7.645	0.48292	0.39754	-0.08943	-0.1903	0.15359	-0.07195	0.06084	-0.09833	0.21957	-0.26228	-0.09233	-0.07033	0.23558	-0.43223	0.3005	0.10161	-0.37626	-0.34426	0.44751	-0.2003	-0.08215	-0.22069	0.22607	-0.10849	-0.1983	-0.2083	-0.29028	-0.31428	-0.31428	-0.56419	0.42752	0.10361	-0.35425	-0.26427	-0.17031	0.13561	0.34754	-0.34626	-0.11665	-0.17155	0.08753	0.16692	0.04859	-0.10433	0.07362	-0.1763	-0.23229	0.53148	0.18758
7.65	0.49456	0.40146	-0.08746	-0.20231	0.1476	-0.05359	0.07512	-0.09033	0.21358	-0.25828	-0.09433	-0.05234	0.22757	-0.43024	0.29499	0.08563	-0.39025	-0.34027	0.45151	-0.20231	-0.08826	-0.20845	0.20974	-0.09421	-0.2123	-0.2023	-0.28227	-0.25828	-0.31027	-0.5842	0.42352	0.08961	-0.35426	-0.25429	-0.1763	0.1356	0.35154	-0.33426	-0.12072	-0.16339	0.1018	0.16894	0.03431	-0.10234	0.1156	-0.18231	-0.24429	0.53948	0.18558
7.655	0.49068	0.39558	-0.07162	-0.22029	0.1516	-0.04746	0.08122	-0.08234	0.19358	-0.2743	-0.09033	-0.05434	0.22357	-0.44024	0.28583	0.07162	-0.40224	-0.35026	0.44351	-0.2103	-0.09438	-0.20436	0.17916	-0.07993	-0.23029	-0.20429	-0.29228	-0.22629	-0.31227	-0.59419	0.41752	0.06962	-0.35426	-0.26429	-0.18831	0.1436	0.35354	-0.34027	-0.12073	-0.17563	0.10997	0.16691	0.02412	-0.11232	0.12362	-0.18232	-0.25428	0.52749	0.17959
7.66	0.50038	0.38381	-0.05974	-0.2323	0.15359	-0.05155	0.08939	-0.08433	0.16559	-0.28827	-0.10433	-0.05235	0.23358	-0.44223	0.26748	0.05362	-0.39825	-0.35826	0.45151	-0.2063	-0.10663	-0.20233	0.17507	-0.07586	-0.24429	-0.2123	-0.29827	-0.2223	-0.30228	-0.58619	0.39952	0.05163	-0.35626	-0.28428	-0.1983	0.16959	0.34954	-0.33627	-0.11869	-0.18788	0.11405	0.16283	0.02207	-0.11234	0.1316	-0.1863	-0.25429	0.51948	0.16759
7.665	0.52562	0.37597	-0.06569	-0.24029	0.15559	-0.0495	0.09551	-0.10033	0.1376	-0.29428	-0.11433	-0.05834	0.24356	-0.43225	0.25097	0.06161	-0.41225	-0.36426	0.4915	-0.2123	-0.11274	-0.18397	0.18324	-0.07584	-0.23429	-0.20631	-0.29827	-0.2423	-0.29028	-0.5682	0.37354	0.03362	-0.34626	-0.30427	-0.20229	0.19559	0.34754	-0.33626	-0.11868	-0.20215	0.12016	0.13631	0.03023	-0.10632	0.1236	-0.17631	-0.2423	0.5075	0.15159
7.67	0.56055	0.37598	-0.06568	-0.26029	0.15759	-0.03318	0.10979	-0.11633	0.10561	-0.30228	-0.12033	-0.05234	0.24558	-0.40825	0.24731	0.07362	-0.42224	-0.37425	0.5275	-0.2243	-0.10866	-0.16969	0.19547	-0.07789	-0.21829	-0.2003	-0.29028	-0.26429	-0.26228	-0.5542	0.36154	0.02563	-0.32827	-0.31427	-0.2043	0.21158	0.35354	-0.33626	-0.11257	-0.21031	0.11405	0.09346	0.03838	-0.11033	0.1236	-0.16431	-0.24628	0.4895	0.1356
7.675	0.58578	0.37205	-0.0637	-0.28028	0.15959	-0.0087	0.13631	-0.13432	0.07363	-0.30827	-0.13832	-0.05834	0.24557	-0.38624	0.24547	0.09361	-0.42424	-0.37625	0.54948	-0.24829	-0.09643	-0.15949	0.19343	-0.07382	-0.20231	-0.2043	-0.28827	-0.25629	-0.24828	-0.5502	0.35754	-0.00836	-0.33026	-0.30627	-0.21031	0.21758	0.35554	-0.34826	-0.11665	-0.21031	0.10385	0.07307	0.03839	-0.12832	0.12561	-0.16231	-0.28028	0.47749	0.11362
7.68	0.60712	0.34853	-0.04786	-0.30828	0.16759	0.00557	0.15059	-0.14632	0.05962	-0.31227	-0.16431	-0.05834	0.26356	-0.37826	0.25097	0.1116	-0.41824	-0.37826	0.53349	-0.27629	-0.08011	-0.15336	0.16895	-0.07177	-0.1943	-0.2083	-0.29028	-0.23428	-0.2363	-0.55221	0.35554	-0.03236	-0.33026	-0.28827	-0.23629	0.22157	0.35554	-0.36426	-0.11868	-0.21848	0.09364	0.07103	0.04655	-0.14433	0.1256	-0.15431	-0.31827	0.4735	0.09561
7.685	0.62265	0.32698	-0.04391	-0.32426	0.17759	-0.01074	0.17099	-0.15832	0.04763	-0.29427	-0.18831	-0.05634	0.28156	-0.37027	0.26199	0.1256	-0.41224	-0.37425	0.5215	-0.29228	-0.06786	-0.15745	0.16284	-0.07381	-0.17831	-0.2003	-0.29228	-0.22629	-0.22229	-0.53821	0.34754	-0.06434	-0.33027	-0.28028	-0.25029	0.22958	0.35755	-0.38625	-0.13502	-0.21031	0.09161	0.08532	0.05472	-0.15431	0.11161	-0.13432	-0.34026	0.48152	0.08761
7.69	0.64012	0.30345	-0.03995	-0.32227	0.19358	-0.01687	0.19956	-0.16431	0.05362	-0.29228	-0.2103	-0.04434	0.29356	-0.36226	0.28216	0.1436	-0.40424	-0.37225	0.52549	-0.30028	-0.05971	-0.15949	0.17099	-0.07993	-0.16831	-0.1983	-0.29028	-0.2323	-0.2063	-0.5222	0.33555	-0.08034	-0.31027	-0.29429	-0.26829	0.22957	0.36754	-0.40024	-0.12889	-0.20623	0.09161	0.0894	0.06083	-0.15832	0.09161	-0.10632	-0.36226	0.49149	0.07562
7.695	0.65176	0.27798	-0.03005	-0.31627	0.19159	-0.03523	0.22403	-0.15032	0.06162	-0.28628	-0.23829	-0.03834	0.30355	-0.36226	0.295	0.1596	-0.39624	-0.37426	0.55548	-0.29427	-0.0597	-0.15336	0.17507	-0.08196	-0.15631	-0.1823	-0.28827	-0.2243	-0.1903	-0.50222	0.32355	-0.10234	-0.29627	-0.31828	-0.30227	0.21757	0.35554	-0.41425	-0.13705	-0.20623	0.09161	0.08938	0.07918	-0.16832	0.08162	-0.09634	-0.36226	0.50149	0.07561
7.7	0.65952	0.26817	-0.01223	-0.32426	0.20158	-0.02503	0.24851	-0.14232	0.06163	-0.27229	-0.25628	-0.03036	0.29355	-0.37426	0.29316	0.17559	-0.38426	-0.36626	0.58148	-0.28428	-0.06583	-0.13706	0.18528	-0.06974	-0.14232	-0.17231	-0.27829	-0.1983	-0.18231	-0.50422	0.32354	-0.10833	-0.27429	-0.32626	-0.32827	0.21158	0.32956	-0.42624	-0.14113	-0.21031	0.08345	0.10368	0.08328	-0.18431	0.08562	-0.09833	-0.36625	0.5115	0.07562
7.705	0.66536	0.26033	0.01548	-0.33227	0.21357	-0.00462	0.26892	-0.14232	0.05363	-0.25428	-0.27828	-0.01236	0.28156	-0.37425	0.295	0.20358	-0.37825	-0.36226	0.59747	-0.26829	-0.0597	-0.12888	0.2016	-0.07177	-0.13632	-0.16032	-0.26828	-0.1723	-0.17231	-0.50621	0.31955	-0.11432	-0.25628	-0.31627	-0.33626	0.20959	0.30955	-0.42223	-0.1554	-0.20828	0.08956	0.13428	0.08123	-0.18631	0.10161	-0.09832	-0.36626	0.51349	0.08562
7.71	0.66729	0.2525	0.03329	-0.32626	0.21758	0.00149	0.26686	-0.15232	0.05961	-0.2423	-0.29828	0.00165	0.28355	-0.37626	0.306	0.20959	-0.36025	-0.37026	0.61546	-0.25829	-0.04747	-0.12276	0.21179	-0.06565	-0.13632	-0.15632	-0.26428	-0.16431	-0.17631	-0.50021	0.29957	-0.11034	-0.2443	-0.28627	-0.33426	0.21357	0.29756	-0.41023	-0.16969	-0.21031	0.09773	0.16283	0.08123	-0.18031	0.11761	-0.09633	-0.37425	0.51549	0.10361
7.715	0.66342	0.23681	0.05705	-0.31427	0.19758	-0.01278	0.25668	-0.16632	0.07361	-0.24029	-0.30627	0.00363	0.27556	-0.38225	0.30967	0.21758	-0.34827	-0.38025	0.62547	-0.24429	-0.04542	-0.10441	0.21791	-0.07585	-0.13233	-0.16831	-0.26829	-0.19231	-0.19231	-0.49221	0.25756	-0.11632	-0.24029	-0.29028	-0.34227	0.21157	0.30156	-0.40625	-0.17988	-0.23275	0.09162	0.17915	0.08735	-0.1803	0.12961	-0.09633	-0.38825	0.52349	0.11161
7.72	0.66729	0.23485	0.08081	-0.30227	0.16558	-0.01686	0.26075	-0.17831	0.07962	-0.23229	-0.31827	0.00363	0.27356	-0.40024	0.30601	0.21957	-0.35425	-0.38025	0.63545	-0.23229	-0.05358	-0.08808	0.21995	-0.09625	-0.12233	-0.18831	-0.28228	-0.2163	-0.2023	-0.48022	0.22157	-0.12433	-0.23229	-0.35627	-0.35026	0.21158	0.30355	-0.40224	-0.17581	-0.25111	0.0916	0.17916	0.08123	-0.17832	0.12959	-0.09832	-0.38024	0.52948	0.10761
7.725	0.67893	0.22701	0.09071	-0.29829	0.1276	-0.01279	0.27299	-0.18231	0.08962	-0.2143	-0.30227	0.00165	0.26956	-0.42224	0.29316	0.21958	-0.36625	-0.36426	0.63946	-0.2303	-0.07399	-0.07176	0.22199	-0.11257	-0.11432	-0.1983	-0.28828	-0.2203	-0.1963	-0.48422	0.20559	-0.13033	-0.2283	-0.43625	-0.35226	0.22158	0.28355	-0.40224	-0.17377	-0.25518	0.08345	0.17507	0.06899	-0.17431	0.1476	-0.10033	-0.36026	0.52549	0.1016
7.73	0.68282	0.22897	0.0907	-0.29227	0.1076	0.0015	0.28727	-0.19031	0.09761	-0.1963	-0.28428	-0.00236	0.25956	-0.42424	0.27665	0.23158	-0.37826	-0.35826	0.63747	-0.2343	-0.07194	-0.05749	0.22404	-0.11869	-0.10433	-0.2083	-0.30027	-0.22229	-0.18031	-0.50822	0.21157	-0.14032	-0.2143	-0.46423	-0.34626	0.23957	0.27756	-0.39424	-0.17376	-0.27152	0.08957	0.17915	0.05675	-0.16431	0.1496	-0.11033	-0.35625	0.51949	0.10561
7.735	0.677	0.22505	0.09268	-0.29428	0.09161	0.00966	0.29136	-0.20831	0.10561	-0.1963	-0.27827	-0.00436	0.25157	-0.43024	0.27482	0.21958	-0.39025	-0.37626	0.61946	-0.24829	-0.06583	-0.03913	0.23219	-0.13297	-0.09434	-0.21829	-0.31227	-0.23429	-0.1863	-0.53021	0.23758	-0.14033	-0.2063	-0.44223	-0.33027	0.25557	0.27157	-0.38426	-0.18194	-0.29599	0.09161	0.17507	0.06491	-0.15832	0.15759	-0.13032	-0.35826	0.52149	0.10961
7.74	0.67893	0.21917	0.09863	-0.29028	0.07962	0.01169	0.27707	-0.2423	0.10161	-0.20631	-0.28228	-0.00436	0.25356	-0.43823	0.25648	0.20158	-0.40624	-0.40025	0.59347	-0.26429	-0.0597	-0.03301	0.23016	-0.15337	-0.09434	-0.21829	-0.32427	-0.26429	-0.1923	-0.5422	0.26158	-0.14831	-0.2103	-0.41024	-0.31426	0.26756	0.27356	-0.37225	-0.19009	-0.32455	0.09977	0.17711	0.09144	-0.15432	0.1696	-0.14231	-0.37425	0.51548	0.10761
7.745	0.68865	0.21133	0.1006	-0.29227	0.06562	-5.45E-04	0.25463	-0.25029	0.10361	-0.2103	-0.27429	-0.00636	0.26957	-0.45424	0.23813	0.18358	-0.41825	-0.42024	0.58748	-0.27828	-0.06583	-0.02892	0.22812	-0.17785	-0.09633	-0.2123	-0.33228	-0.30427	-0.20231	-0.5442	0.26356	-0.15232	-0.2143	-0.42424	-0.29827	0.28557	0.28956	-0.37226	-0.19213	-0.34087	0.10793	0.17099	0.12203	-0.14831	0.18959	-0.15832	-0.39225	0.50149	0.09161
7.75	0.69641	0.19369	0.09664	-0.28628	0.04962	-0.00462	0.23015	-0.26029	0.09361	-0.2123	-0.26227	-0.01836	0.26956	-0.47222	0.22897	0.17158	-0.44024	-0.41824	0.58947	-0.29627	-0.09642	-0.02281	0.22403	-0.19824	-0.09833	-0.18231	-0.33626	-0.33227	-0.2023	-0.5422	0.24558	-0.16831	-0.2143	-0.46424	-0.30028	0.28555	0.30555	-0.37225	-0.19417	-0.33678	0.11812	0.18119	0.12612	-0.14233	0.19758	-0.15031	-0.40225	0.4915	0.06362
7.755	0.69835	0.16821	0.08675	-0.28028	0.02563	-5.45E-04	0.20363	-0.27828	0.07362	-0.21231	-0.25029	-0.04234	0.27956	-0.49023	0.2308	0.1536	-0.45423	-0.41625	0.58548	-0.30828	-0.12702	-0.01669	0.20772	-0.21049	-0.08834	-0.1763	-0.34426	-0.34626	-0.20829	-0.55221	0.24157	-0.19631	-0.2103	-0.49223	-0.29627	0.29755	0.30756	-0.38025	-0.186	-0.34495	0.13037	0.19139	0.14447	-0.14632	0.19559	-0.14832	-0.41024	0.4675	0.04163
7.76	0.6964	0.13489	0.07289	-0.30427	0.01963	0.01577	0.18323	-0.29027	0.04362	-0.2143	-0.24429	-0.06634	0.28156	-0.50222	0.23263	0.1516	-0.45624	-0.42424	0.57147	-0.32827	-0.13111	-0.01261	0.19751	-0.21662	-0.08235	-0.18831	-0.35426	-0.35425	-0.20031	-0.5482	0.25356	-0.2203	-0.2063	-0.46222	-0.29828	0.30155	0.30555	-0.38426	-0.18805	-0.35108	0.13037	0.20363	0.17099	-0.15831	0.17159	-0.15032	-0.42024	0.4455	0.00963
7.765	0.69058	0.10158	0.06101	-0.32827	0.01763	0.04026	0.17507	-0.30627	0.02363	-0.21629	-0.24828	-0.07235	0.29355	-0.50822	0.23997	0.15159	-0.44622	-0.43023	0.55548	-0.34226	-0.10662	-0.00648	0.19547	-0.2268	-0.07234	-0.18431	-0.33826	-0.35625	-0.1883	-0.52421	0.28157	-0.22631	-0.18031	-0.42622	-0.27428	0.30756	0.31155	-0.38225	-0.18397	-0.34291	0.11813	0.21996	0.19344	-0.15832	0.15359	-0.16231	-0.42424	0.43351	-0.01036
7.77	0.68864	0.08392	0.04517	-0.34027	0.02363	0.06065	0.17099	-0.32027	0.02362	-0.20831	-0.24629	-0.06033	0.30556	-0.50621	0.25464	0.1536	-0.42626	-0.44624	0.55549	-0.34026	-0.08009	0.00983	0.19751	-0.23905	-0.06834	-0.16431	-0.32426	-0.36626	-0.16832	-0.50022	0.30356	-0.22429	-0.17631	-0.42224	-0.25228	0.30756	0.30955	-0.39624	-0.19621	-0.31435	0.11608	0.2424	0.20974	-0.15431	0.1516	-0.15631	-0.44223	0.42352	-0.02835
7.775	0.68282	0.06434	0.05111	-0.33425	0.03963	0.04637	0.15671	-0.33027	0.02363	-0.1983	-0.2523	-0.05834	0.31755	-0.52222	0.2895	0.1436	-0.40823	-0.45424	0.57948	-0.32427	-0.08011	0.00983	0.19751	-0.26354	-0.06434	-0.15032	-0.31427	-0.37026	-0.15831	-0.48621	0.29955	-0.23829	-0.18231	-0.45824	-0.24829	0.30155	0.29956	-0.41824	-0.21253	-0.29191	0.12425	0.2383	0.23627	-0.16231	0.1436	-0.15231	-0.44423	0.40952	-0.03235
7.78	0.66923	0.03885	0.06497	-0.32427	0.05762	0.00557	0.15671	-0.33227	0.03563	-0.17831	-0.24428	-0.06835	0.32355	-0.5382	0.31151	0.1476	-0.38625	-0.45623	0.59547	-0.29427	-0.09031	-3.68E-04	0.18526	-0.25945	-0.06834	-0.14431	-0.31227	-0.38225	-0.15032	-0.47223	0.27956	-0.26029	-0.1923	-0.49023	-0.2503	0.29755	0.29556	-0.42024	-0.21457	-0.27763	0.14057	0.25055	0.25055	-0.16232	0.1376	-0.15432	-0.44823	0.40952	-0.03434
7.785	0.66147	0.02708	0.07091	-0.31827	0.06962	-0.01279	0.15672	-0.31827	0.03163	-0.17431	-0.2243	-0.07434	0.32754	-0.5482	0.33719	0.1496	-0.36025	-0.44423	0.59947	-0.28028	-0.09643	-0.00445	0.16284	-0.24721	-0.06634	-0.13432	-0.30227	-0.36826	-0.13832	-0.47423	0.28755	-0.26429	-0.1943	-0.48023	-0.25428	0.30156	0.27955	-0.41424	-0.20029	-0.26947	0.15892	0.26484	0.25668	-0.1723	0.12161	-0.16431	-0.44623	0.41552	-0.02835
7.79	0.64401	0.01533	0.07289	-0.31026	0.07761	-0.00666	0.16895	-0.29028	0.03162	-0.18231	-0.2103	-0.07433	0.32954	-0.54621	0.3647	0.1556	-0.35026	-0.42824	0.59147	-0.27229	-0.08622	0.00576	0.14855	-0.24314	-0.07434	-0.14232	-0.29628	-0.33026	-0.13232	-0.47222	0.30156	-0.26429	-0.19431	-0.44423	-0.25829	0.29955	0.26956	-0.41024	-0.186	-0.25929	0.18341	0.27707	0.25666	-0.17032	0.11961	-0.17031	-0.44423	0.42551	-0.02835
7.795	0.62653	0.01141	0.07883	-0.30028	0.07362	0.0015	0.17915	-0.27428	0.03364	-0.17231	-0.2043	-0.07834	0.32955	-0.5462	0.38121	0.13759	-0.36025	-0.42224	0.58147	-0.25829	-0.07806	0.01799	0.14243	-0.2472	-0.08233	-0.15032	-0.29228	-0.28827	-0.13832	-0.48422	0.32156	-0.2563	-0.1963	-0.43623	-0.2603	0.29556	0.26956	-0.41024	-0.18397	-0.25314	0.19361	0.27707	0.25667	-0.16031	0.1196	-0.1803	-0.44023	0.43352	-0.03635
7.8	0.60519	0.00553	0.09863	-0.30028	0.07361	-0.01075	0.17711	-0.26628	0.03963	-0.16632	-0.2043	-0.07234	0.31955	-0.5542	0.39038	0.10361	-0.37026	-0.41824	0.59548	-0.24628	-0.09235	0.03431	0.15059	-0.24517	-0.09633	-0.16232	-0.29228	-0.27628	-0.14632	-0.47823	0.32755	-0.25428	-0.21229	-0.44625	-0.25229	0.29156	0.25157	-0.41424	-0.17581	-0.24092	0.19973	0.24851	0.24442	-0.13833	0.12961	-0.20229	-0.43225	0.4535	-0.03834
7.805	0.57996	0.00553	0.09665	-0.30027	0.07362	-0.02707	0.17507	-0.25429	0.04162	-0.16831	-0.18432	-0.07634	0.32154	-0.5662	0.40322	0.07762	-0.39424	-0.41225	0.61147	-0.23629	-0.12703	0.03227	0.14856	-0.24518	-0.09433	-0.16831	-0.29428	-0.29628	-0.16032	-0.46622	0.32355	-0.25429	-0.23831	-0.45623	-0.23229	0.28755	0.23157	-0.40824	-0.16153	-0.23478	0.20993	0.23219	0.23219	-0.11232	0.1456	-0.2143	-0.42823	0.45751	-0.02835
7.81	0.55666	0.00161	0.10061	-0.29428	0.06762	-0.02911	0.16895	-0.25429	0.03563	-0.17832	-0.15231	-0.08833	0.31954	-0.5662	0.42524	0.05762	-0.39425	-0.40824	0.63945	-0.21631	-0.15763	0.04247	0.14243	-0.24108	-0.10033	-0.17231	-0.31227	-0.32427	-0.17032	-0.47222	0.30755	-0.25428	-0.25228	-0.43423	-0.2203	0.28957	0.20958	-0.39025	-0.13908	-0.23684	0.214	0.22812	0.21383	-0.09633	0.1456	-0.24229	-0.43824	0.45151	-0.02636
7.815	0.53532	0.01925	0.10061	-0.30427	0.05162	-0.03115	0.17099	-0.2443	0.03363	-0.19231	-0.11432	-0.10834	0.31555	-0.56221	0.42707	0.03164	-0.40024	-0.39225	0.64746	-0.20029	-0.16988	0.05471	0.14039	-0.237	-0.11233	-0.1823	-0.34226	-0.34026	-0.17831	-0.49023	0.29955	-0.26429	-0.26828	-0.39425	-0.23029	0.29756	0.20958	-0.37625	-0.13296	-0.25927	0.21197	0.20975	0.20567	-0.08234	0.1376	-0.28628	-0.45024	0.44751	-0.03235
7.82	0.51203	0.02513	0.10457	-0.33427	0.02963	-0.01482	0.16691	-0.24629	0.01563	-0.2143	-0.08234	-0.11633	0.31755	-0.5522	0.41973	-3.61E-04	-0.41423	-0.39625	0.63546	-0.20631	-0.1617	0.05676	0.14243	-0.24518	-0.11433	-0.19631	-0.35227	-0.32227	-0.1903	-0.50621	0.28356	-0.26629	-0.27628	-0.36025	-0.2323	0.30555	0.21358	-0.36425	-0.12481	-0.27764	0.20178	0.17711	0.20363	-0.07434	0.1356	-0.31827	-0.46422	0.44151	-0.04435
7.825	0.5062	0.03297	0.10456	-0.35026	0.01763	0.00557	0.17712	-0.27228	0.00764	-0.2363	-0.05634	-0.11833	0.33155	-0.5342	0.41423	-0.02436	-0.46224	-0.40625	0.60346	-0.22829	-0.15763	0.07103	0.14244	-0.26557	-0.11233	-0.20031	-0.35626	-0.30826	-0.1923	-0.52221	0.28356	-0.26628	-0.28228	-0.36227	-0.2183	0.29356	0.21358	-0.36026	-0.11665	-0.27966	0.2038	0.14243	0.20772	-0.05834	0.1436	-0.32427	-0.48223	0.44352	-0.05034
7.83	0.50039	0.03689	0.1006	-0.35226	0.01164	0.00355	0.18324	-0.29028	0.00364	-0.25428	-0.05234	-0.12433	0.33354	-0.53221	0.40322	-0.05434	-0.49022	-0.43423	0.58148	-0.24029	-0.15558	0.08124	0.14244	-0.27372	-0.11632	-0.17431	-0.35826	-0.31828	-0.19432	-0.55221	0.28157	-0.26629	-0.29027	-0.37626	-0.20229	0.28156	0.20558	-0.36226	-0.10033	-0.28784	0.19157	0.12	0.21995	-0.06634	0.1616	-0.32627	-0.49021	0.44351	-0.05036
7.835	0.48485	0.02317	0.09863	-0.35226	0.01963	-0.00259	0.16894	-0.29827	-0.00636	-0.25829	-0.05435	-0.14032	0.33954	-0.52421	0.40688	-0.06434	-0.48622	-0.45823	0.56749	-0.26828	-0.17599	0.06696	0.13427	-0.29209	-0.11833	-0.15431	-0.37226	-0.33627	-0.20029	-0.57219	0.28556	-0.28228	-0.30828	-0.35426	-0.2123	0.26956	0.19958	-0.37825	-0.084	-0.29192	0.17117	0.09958	0.23627	-0.08634	0.1616	-0.32027	-0.51021	0.44351	-0.05634
7.84	0.47127	0.00553	0.09269	-0.36026	0.01763	-0.00258	0.14039	-0.28628	-0.01435	-0.26429	-0.04634	-0.17032	0.35953	-0.51421	0.4069	-0.06634	-0.45422	-0.45824	0.56747	-0.28228	-0.18211	0.04451	0.12203	-0.29209	-0.12433	-0.13832	-0.38625	-0.35426	-0.19831	-0.5702	0.30955	-0.29029	-0.32427	-0.31627	-0.2243	0.25756	0.2116	-0.38825	-0.08605	-0.29599	0.16096	0.08939	0.24036	-0.10234	0.1416	-0.30627	-0.52022	0.42953	-0.06235
7.845	0.45962	-0.00231	0.08081	-0.36826	0.02562	-5.47E-04	0.11388	-0.27429	-0.01435	-0.26828	-0.03435	-0.17631	0.36554	-0.48623	0.41239	-0.06634	-0.42824	-0.44023	0.53949	-0.28829	-0.17394	0.03023	0.12203	-0.29412	-0.12832	-0.12833	-0.39025	-0.33426	-0.18831	-0.5622	0.33554	-0.28628	-0.32226	-0.28827	-0.24028	0.23557	0.21758	-0.39225	-0.08197	-0.27968	0.15485	0.08939	0.24035	-0.11433	0.1176	-0.30428	-0.51821	0.41351	-0.06434
7.85	0.46351	-0.00623	0.05903	-0.37025	0.04363	0.00762	0.10775	-0.26428	-0.01837	-0.26428	-0.03436	-0.1823	0.37153	-0.45423	0.41973	-0.06634	-0.41423	-0.43624	0.52149	-0.28427	-0.1617	0.03024	0.13835	-0.30229	-0.12232	-0.12032	-0.39825	-0.30029	-0.17231	-0.5582	0.35955	-0.28428	-0.32827	-0.28029	-0.24029	0.21958	0.22557	-0.40424	-0.08401	-0.26335	0.14057	0.08327	0.25871	-0.12633	0.10961	-0.30827	-0.52221	0.40552	-0.05234
7.855	0.47128	-0.02779	0.05507	-0.36625	0.05163	-0.00463	0.09348	-0.25429	-0.02235	-0.25829	-0.05835	-0.1803	0.37153	-0.43024	0.42891	-0.05834	-0.41025	-0.44424	0.5215	-0.28828	-0.16375	0.02003	0.15059	-0.30842	-0.11433	-0.09833	-0.40024	-0.27027	-0.16231	-0.55221	0.35954	-0.28628	-0.34426	-0.30028	-0.26029	0.19358	0.22158	-0.41225	-0.07177	-0.25927	0.11608	0.0792	0.26687	-0.13832	0.09961	-0.32426	-0.52021	0.41752	-0.06435
7.86	0.46933	-0.04152	0.0531	-0.36826	0.07161	-0.02095	0.07715	-0.2503	-0.01436	-0.24629	-0.08233	-0.17232	0.36554	-0.42024	0.42891	-0.04834	-0.40825	-0.44424	0.52749	-0.29027	-0.16171	-0.00241	0.15467	-0.31452	-0.10033	-0.08634	-0.39224	-0.24429	-0.15232	-0.5342	0.35753	-0.29429	-0.36025	-0.30228	-0.27229	0.16159	0.22358	-0.41624	-0.08605	-0.25724	0.09365	0.08327	0.26687	-0.15432	0.08962	-0.31427	-0.51421	0.42752	-0.06634
7.865	0.48097	-0.05326	0.063	-0.36625	0.08561	-0.03115	0.0649	-0.24029	0.01363	-0.22829	-0.09834	-0.16431	0.36153	-0.41424	0.43624	-0.02835	-0.39024	-0.44024	0.56748	-0.29028	-0.1311	-0.01464	0.15468	-0.30229	-0.09233	-0.06833	-0.38625	-0.24229	-0.14831	-0.50821	0.37154	-0.29027	-0.36426	-0.28428	-0.27629	0.1476	0.21557	-0.41824	-0.08401	-0.24907	0.08957	0.10163	0.25259	-0.16631	0.06562	-0.27028	-0.50621	0.43552	-0.06034
7.87	0.48292	-0.04935	0.06695	-0.36025	0.09761	-0.02298	0.05881	-0.22229	0.04963	-0.21229	-0.10234	-0.14632	0.35954	-0.40625	0.46009	-0.01635	-0.35225	-0.42624	0.59347	-0.28828	-0.09439	-0.03709	0.15671	-0.29413	-0.08235	-0.03434	-0.37625	-0.2443	-0.12633	-0.49222	0.39353	-0.28229	-0.36426	-0.28427	-0.28428	0.1376	0.21158	-0.42424	-0.07993	-0.23275	0.08548	0.10775	0.22812	-0.17031	0.06161	-0.20829	-0.49022	0.44351	-0.04635
7.875	0.48292	-0.05131	0.07289	-0.34027	0.10761	-0.0189	0.06287	-0.20232	0.06562	-0.19231	-0.11033	-0.13032	0.34753	-0.40025	0.46742	-0.01035	-0.31627	-0.40825	0.58748	-0.28628	-0.05766	-0.04525	0.15671	-0.30841	-0.07633	-0.00435	-0.37425	-0.24829	-0.10233	-0.49222	0.41952	-0.26629	-0.37025	-0.31227	-0.27828	0.1276	0.20158	-0.43823	-0.07584	-0.21847	0.08957	0.11386	0.21382	-0.18031	0.06762	-0.1703	-0.46622	0.44151	-0.03435
7.88	0.49067	-0.04151	0.08675	-0.33026	0.10161	-0.02706	0.07512	-0.1883	0.07762	-0.16832	-0.11033	-0.11433	0.33554	-0.39424	0.46376	0.00163	-0.30827	-0.40025	0.57947	-0.28428	-0.04542	-0.04729	0.16895	-0.31249	-0.07235	-0.00635	-0.38625	-0.2443	-0.09233	-0.49822	0.41751	-0.24629	-0.36826	-0.34027	-0.28628	0.11761	0.19158	-0.44623	-0.07381	-0.20828	0.08345	0.10775	0.21179	-0.19431	0.07361	-0.17431	-0.41024	0.44951	-0.02835
7.885	0.48874	-0.02975	0.10654	-0.31826	0.09361	-0.03932	0.09143	-0.17032	0.07962	-0.14831	-0.09433	-0.11433	0.31355	-0.39825	0.45458	0.00564	-0.32827	-0.39824	0.56748	-0.27028	-0.05155	-0.04728	0.18119	-0.30229	-0.08034	-3.70E-04	-0.40024	-0.24829	-0.08633	-0.50022	0.42552	-0.2303	-0.36025	-0.34626	-0.29227	0.11561	0.1876	-0.45023	-0.06973	-0.20419	0.0916	0.10164	0.20364	-0.1923	0.08362	-0.20231	-0.42424	0.46351	-0.01835
7.89	0.49844	-0.02975	0.12437	-0.30228	0.09361	-0.04747	0.07104	-0.15832	0.09361	-0.14033	-0.08634	-0.09633	0.28356	-0.40025	0.45275	0.00364	-0.32628	-0.40825	0.55748	-0.25228	-0.05563	-0.05748	0.17508	-0.27985	-0.08434	-0.00636	-0.40824	-0.25629	-0.09234	-0.50821	0.42751	-0.2123	-0.35226	-0.32426	-0.29027	0.11961	0.19358	-0.44823	-0.06972	-0.21031	0.08345	0.09756	0.19341	-0.18431	0.10561	-0.2163	-0.40024	0.4635	-0.01037
7.895	0.50233	-0.02191	0.14216	-0.29228	0.08761	-0.05358	0.02614	-0.15232	0.10961	-0.13632	-0.09033	-0.09833	0.25156	-0.39824	0.44541	0.00363	-0.30627	-0.41425	0.53548	-0.23429	-0.0495	-0.05748	0.16487	-0.26965	-0.09235	-0.04234	-0.42624	-0.2483	-0.11033	-0.50621	0.40553	-0.2063	-0.34826	-0.31027	-0.30428	0.1296	0.20758	-0.45823	-0.06566	-0.21439	0.06305	0.09348	0.19141	-0.17431	0.11761	-0.2123	-0.38026	0.45751	-0.00835
7.9	0.50427	-0.00428	0.15604	-0.28828	0.07961	-0.03726	-0.01668	-0.15232	0.11161	-0.13432	-0.08234	-0.09633	0.23357	-0.40024	0.44541	-0.01236	-0.29827	-0.41425	0.5015	-0.23829	-0.03522	-0.06565	0.15874	-0.26149	-0.08635	-0.06635	-0.43223	-0.24429	-0.12232	-0.50621	0.39952	-0.19831	-0.35226	-0.31627	-0.30627	0.14159	0.22758	-0.45824	-0.05952	-0.21031	0.03857	0.09347	0.18935	-0.15832	0.11961	-0.1943	-0.36026	0.42951	-0.01637
7.905	0.51591	0.01729	0.16989	-0.29228	0.07561	-0.01074	-0.03302	-0.16031	0.10161	-0.13632	-0.07234	-0.09834	0.21958	-0.38625	0.43257	-0.00835	-0.30627	-0.42224	0.4755	-0.25229	-0.00872	-0.07585	0.16488	-0.24313	-0.08633	-0.06434	-0.45423	-0.24629	-0.12032	-0.50222	0.40153	-0.1983	-0.33426	-0.32226	-0.30028	0.1456	0.24157	-0.43823	-0.04525	-0.20419	0.02428	0.07919	0.18527	-0.14432	0.1216	-0.1903	-0.33826	0.39952	-0.02234
7.91	0.51979	0.04277	0.16395	-0.29827	0.07762	0.0015	-0.03504	-0.16832	0.08561	-0.14032	-0.06634	-0.11633	0.20158	-0.37225	0.42523	-0.00436	-0.34426	-0.43024	0.4675	-0.27228	-0.01073	-0.08605	0.17508	-0.237	-0.07634	-0.07033	-0.45823	-0.26429	-0.12233	-0.51221	0.39353	-0.18831	-0.31427	-0.31828	-0.29428	0.1456	0.25157	-0.43023	-0.03913	-0.20011	0.01613	0.07512	0.18935	-0.12033	0.1376	-0.18231	-0.31427	0.37154	-0.02836
7.915	0.52174	0.05845	0.16989	-0.30027	0.08961	0.01782	-0.04525	-0.18831	0.06162	-0.15432	-0.07234	-0.12833	0.19359	-0.36026	0.4124	0.00164	-0.37026	-0.44423	0.46351	-0.27628	-0.01891	-0.10033	0.16895	-0.22886	-0.06434	-0.10434	-0.46823	-0.29028	-0.13032	-0.52621	0.37354	-0.18831	-0.29228	-0.29227	-0.29827	0.1336	0.26957	-0.44022	-0.03505	-0.19603	-0.00223	0.06899	0.20363	-0.13432	0.1496	-0.17231	-0.30828	0.33154	-0.02835
7.92	0.51978	0.06237	0.18968	-0.31827	0.10561	0.02394	-0.06157	-0.20831	0.05162	-0.16632	-0.08433	-0.13433	0.19557	-0.35825	0.40322	0.00563	-0.38625	-0.45824	0.44351	-0.28828	-0.0189	-0.09829	0.15467	-0.23089	-0.05035	-0.13431	-0.46822	-0.30228	-0.15231	-0.53421	0.35553	-0.19831	-0.28827	-0.27028	-0.30627	0.12761	0.28355	-0.46423	-0.03097	-0.2042	-0.03691	0.04859	0.21179	-0.15032	0.16559	-0.14632	-0.31226	0.31154	-0.02236
7.925	0.53145	0.06041	0.19364	-0.33427	0.1316	0.02801	-0.06565	-0.21629	0.04363	-0.17031	-0.09632	-0.13833	0.20958	-0.36626	0.39956	0.00563	-0.40224	-0.47023	0.39753	-0.29828	0.00149	-0.11257	0.13835	-0.23089	-0.02036	-0.13233	-0.47223	-0.30028	-0.15832	-0.5402	0.34354	-0.2123	-0.28828	-0.25829	-0.31826	0.11961	0.30155	-0.49422	-0.02892	-0.21236	-0.05935	0.05268	0.19752	-0.16232	0.1636	-0.10432	-0.32228	0.29556	-0.01035
7.93	0.54306	0.07217	0.18574	-0.34026	0.1476	0.03209	-0.06768	-0.2243	0.03963	-0.16431	-0.10833	-0.14032	0.21358	-0.35425	0.39772	0.02764	-0.41624	-0.45824	0.35354	-0.30627	0.02598	-0.13704	0.13631	-0.23497	-0.00436	-0.08833	-0.47622	-0.29028	-0.14832	-0.5442	0.33755	-0.2263	-0.28627	-0.27428	-0.33828	0.10161	0.31556	-0.51221	-0.02485	-0.21439	-0.08384	0.06288	0.1975	-0.17431	0.1476	-0.07035	-0.33426	0.29356	0.01563
7.935	0.54115	0.08001	0.17979	-0.34026	0.16959	0.02598	-0.0636	-0.2203	0.03762	-0.16232	-0.11232	-0.16632	0.22357	-0.33427	0.39038	0.03763	-0.43024	-0.44024	0.32354	-0.31828	0.02393	-0.16561	0.12816	-0.24313	0.01163	-0.04035	-0.46623	-0.29427	-0.14232	-0.5622	0.33355	-0.24629	-0.28028	-0.29828	-0.35024	0.08361	0.30955	-0.53221	-0.03097	-0.21031	-0.09402	0.07511	0.20772	-0.1783	0.1456	-0.08233	-0.33826	0.28755	0.03763
7.94	0.5392	0.08393	0.1778	-0.34026	0.19358	0.00762	-0.07789	-0.2183	0.02963	-0.15431	-0.12832	-0.17231	0.23557	-0.32626	0.37755	0.04563	-0.45023	-0.42424	0.32554	-0.32227	0.0015	-0.18193	0.13835	-0.24722	0.02963	-0.01835	-0.45423	-0.29229	-0.14431	-0.5562	0.32355	-0.25029	-0.28427	-0.29628	-0.35427	0.06762	0.29755	-0.5562	-0.03096	-0.20419	-0.12667	0.08123	0.20567	-0.18232	0.1436	-0.09434	-0.33427	0.29155	0.04363
7.945	0.53144	0.10157	0.17781	-0.33426	0.22157	-0.00464	-0.08809	-0.2063	0.02563	-0.14432	-0.14632	-0.16231	0.24158	-0.30627	0.37937	0.04363	-0.43823	-0.40424	0.33755	-0.31827	0.00965	-0.19417	0.13632	-0.23905	0.05363	-0.02037	-0.44424	-0.30027	-0.16031	-0.5522	0.31155	-0.26029	-0.27628	-0.27429	-0.36225	0.05162	0.28556	-0.5662	-0.02076	-0.18787	-0.1532	0.1098	0.19751	-0.17231	0.15359	-0.08033	-0.33626	0.28757	0.04563
7.95	0.51979	0.12118	0.19365	-0.32427	0.25157	-0.01278	-0.09217	-0.2203	0.02163	-0.13432	-0.15632	-0.14032	0.24556	-0.30028	0.38855	0.05363	-0.42224	-0.39026	0.33954	-0.30828	0.04434	-0.20845	0.11999	-0.24925	0.07161	-0.02435	-0.43024	-0.29628	-0.16632	-0.5502	0.28156	-0.27428	-0.28428	-0.26228	-0.35825	0.03764	0.27556	-0.5722	-0.00241	-0.17359	-0.15524	0.12612	0.18119	-0.1643	0.15959	-0.05034	-0.34026	0.28556	0.05762
7.955	0.4965	0.12117	0.21145	-0.33426	0.27757	-0.01278	-0.08605	-0.2383	0.01164	-0.12433	-0.16831	-0.12432	0.22557	-0.30027	0.40139	0.06361	-0.41425	-0.37026	0.33155	-0.30427	0.05861	-0.22273	0.10571	-0.25944	0.08162	-3.61E-04	-0.43023	-0.29428	-0.1783	-0.53821	0.24957	-0.28628	-0.29628	-0.28428	-0.36226	0.01963	0.27955	-0.57619	0.018	-0.17768	-0.15319	0.14243	0.17099	-0.14033	0.1556	-0.02435	-0.35826	0.27756	0.07762
7.96	0.47709	0.12706	0.22929	-0.34825	0.28156	-0.01074	-0.06768	-0.27428	0.01563	-0.10633	-0.1783	-0.12033	0.21758	-0.31227	0.41607	0.07962	-0.40024	-0.33227	0.31155	-0.29628	0.05657	-0.24925	0.07919	-0.27577	0.08161	0.02963	-0.43024	-0.30226	-0.21229	-0.52621	0.22957	-0.29429	-0.30627	-0.30628	-0.37026	-0.00836	0.27157	-0.5722	0.02002	-0.18175	-0.15524	0.15673	0.15875	-0.12632	0.1436	-0.02035	-0.36226	0.26956	0.08762
7.965	0.46933	0.14861	0.24116	-0.35226	0.26557	-0.00666	-0.04524	-0.32228	0.01563	-0.07433	-0.17631	-0.12032	0.21558	-0.31626	0.40139	0.09961	-0.38824	-0.29628	0.30355	-0.27629	0.02802	-0.26965	0.06695	-0.29005	0.0916	0.03963	-0.43023	-0.31828	-0.2383	-0.52621	0.21958	-0.29028	-0.31427	-0.31427	-0.37625	-0.02635	0.25157	-0.56221	0.02003	-0.19604	-0.16951	0.1669	0.17099	-0.11233	0.1396	-0.02236	-0.35026	0.27156	0.1056
7.97	0.46351	0.17605	0.25105	-0.34626	0.26957	-0.01483	-0.03708	-0.36026	0.00964	-0.05034	-0.17031	-0.10632	0.20759	-0.31428	0.39588	0.10362	-0.37225	-0.28427	0.27556	-0.25028	0.00557	-0.27577	0.06696	-0.30432	0.09961	0.02763	-0.43023	-0.32227	-0.26629	-0.5322	0.21358	-0.28027	-0.31427	-0.30628	-0.37424	-0.02035	0.23757	-0.5502	0.03024	-0.19603	-0.16339	0.17099	0.15875	-0.09433	0.1396	-0.02836	-0.34226	0.28156	0.10361
7.975	0.45186	0.19957	0.27679	-0.33427	0.24957	-0.01687	-0.02077	-0.38025	0.00164	-0.04235	-0.16231	-0.09234	0.19958	-0.31427	0.39223	0.07362	-0.35226	-0.28828	0.24757	-0.2423	0.01374	-0.28188	0.05063	-0.31862	0.08762	-0.00637	-0.44623	-0.32826	-0.27827	-0.54421	0.20359	-0.27629	-0.31427	-0.30027	-0.36226	-0.01836	0.22958	-0.5562	0.03226	-0.20215	-0.1532	0.17099	0.14039	-0.09234	0.1376	-0.03235	-0.34026	0.28955	0.08961
7.98	0.43245	0.23485	0.29263	-0.34027	0.23358	-0.02707	-0.01873	-0.40025	-3.57E-04	-0.05235	-0.16231	-0.09034	0.18159	-0.31427	0.39222	0.04963	-0.35426	-0.29828	0.21157	-0.23029	0.02191	-0.29821	0.03839	-0.31453	0.0856	-0.02035	-0.46623	-0.33828	-0.28629	-0.5362	0.19559	-0.28827	-0.32626	-0.30227	-0.34026	-0.01836	0.23357	-0.54621	0.03431	-0.20828	-0.14095	0.17507	0.13223	-0.07634	0.1316	-0.04635	-0.34027	0.27755	0.07361
7.985	0.42857	0.26033	0.30055	-0.34826	0.22157	-0.02299	-0.01261	-0.42424	-0.01036	-0.04835	-0.15631	-0.09833	0.17758	-0.31427	0.40322	0.04763	-0.38025	-0.30427	0.17959	-0.2223	-0.01075	-0.32677	0.04248	-0.30433	0.07562	-0.01236	-0.48022	-0.34826	-0.29228	-0.52821	0.18759	-0.27828	-0.33427	-0.31427	-0.31827	-0.03235	0.24357	-0.52021	0.03839	-0.20827	-0.12871	0.18323	0.13019	-0.04435	0.11761	-0.05634	-0.34026	0.26557	0.06562
7.99	0.44022	0.29169	0.29659	-0.33825	0.21757	-0.01686	-0.01261	-0.43824	-0.01435	-0.04634	-0.13432	-0.09434	0.18559	-0.31828	0.40872	0.05363	-0.40624	-0.30627	0.1476	-0.20431	-0.07807	-0.34717	0.04451	-0.30432	0.07162	0.01563	-0.49022	-0.34426	-0.30028	-0.52821	0.20159	-0.2703	-0.32827	-0.31027	-0.32027	-0.03635	0.25357	-0.48422	0.04655	-0.21235	-0.1124	0.18732	0.11796	-0.00436	0.1116	-0.05834	-0.35226	0.24157	0.06162
7.995	0.46546	0.33482	0.3243	-0.31028	0.22157	0.01374	-0.01056	-0.42024	-0.00836	-0.04435	-0.09833	-0.08034	0.20958	-0.30427	0.41239	0.06762	-0.41425	-0.28229	0.13559	-0.16832	-0.12702	-0.34309	0.06491	-0.29412	0.08961	0.03563	-0.47422	-0.32228	-0.27228	-0.52621	0.22558	-0.26428	-0.30227	-0.28028	-0.30827	-0.00635	0.27356	-0.44823	0.06083	-0.21031	-0.08383	0.18527	0.13223	0.02563	0.1156	-0.04835	-0.34226	0.25356	0.06362
8	0.51591	0.40342	0.37577	-0.25028	0.27556	0.07696	0.02615	-0.34227	0.03363	0.00563	-0.03635	-0.02035	0.27156	-0.26028	0.46376	0.11761	-0.36026	-0.23429	0.16159	-0.11032	-0.0842	-0.29209	0.12407	-0.24313	0.14359	0.06363	-0.42023	-0.27828	-0.19431	-0.48023	0.29356	-0.2223	-0.25429	-0.2023	-0.2383	0.05362	0.33954	-0.36826	0.1098	-0.17563	-0.02671	0.21179	0.18527	0.08762	0.1676	0.00364	-0.30427	0.31555	0.09361
8.005	0.644	0.51905	0.48267	-0.14632	0.39353	0.20141	0.14243	-0.19631	0.1356	0.11961	0.07362	0.11161	0.39553	-0.12633	0.57749	0.23157	-0.24228	-0.12033	0.25357	0.00563	0.06474	-0.18193	0.25871	-0.12685	0.25756	0.17159	-0.30828	-0.16831	-0.06634	-0.36626	0.42151	-0.12234	-0.13633	-0.07034	-0.09233	0.16359	0.45751	-0.22029	0.21383	-0.06752	0.07936	0.32195	0.29952	0.20557	0.27356	0.1376	-0.20431	0.43552	0.18758
8.01	0.83032	0.70722	0.65093	0.02762	0.59745	0.40134	0.36072	-0.00236	0.31754	0.30355	0.24756	0.30156	0.59546	0.05562	0.74991	0.40551	-0.04235	0.05362	0.42751	0.19357	0.26261	-0.00649	0.47087	0.05267	0.4375	0.37753	-0.11434	0.00563	0.1296	-0.16231	0.62746	0.05762	0.05162	0.1036	0.1096	0.33954	0.63946	-0.01436	0.38314	0.11812	0.27521	0.5239	0.49738	0.39752	0.4535	0.35954	-0.02835	0.61546	0.37552
8.015	1.08455	0.96397	0.88255	0.28155	0.8754	0.66448	0.64426	0.24756	0.57147	0.54548	0.4955	0.55147	0.87938	0.30955	0.9902	0.65545	0.22557	0.30754	0.66743	0.45151	0.49312	0.21586	0.74218	0.30562	0.67345	0.66345	0.1536	0.26356	0.39353	0.09961	0.88138	0.30755	0.30955	0.35353	0.36353	0.59345	0.90137	0.24557	0.61775	0.38944	0.54653	0.79931	0.77686	0.66144	0.68944	0.64745	0.20757	0.85938	0.61546
8.02	1.38926	1.26385	1.18741	0.60347	1.21329	0.98681	0.98698	0.57147	0.90137	0.85538	0.81539	0.86938	1.21929	0.61545	1.30205	0.98735	0.57346	0.63544	0.97936	0.7914	0.78688	0.51981	1.06247	0.61162	0.98935	0.99934	0.48749	0.58546	0.73142	0.42151	1.22327	0.60345	0.62744	0.68343	0.66543	0.92337	1.21329	0.54546	0.92374	0.71176	0.87699	1.13182	1.10734	0.99135	0.98935	0.98935	0.51149	1.1693	0.93137
8.025	1.74444	1.61863	1.54177	0.98934	1.59317	1.35401	1.37459	0.98135	1.28527	1.20929	1.18729	1.24727	1.60517	0.97936	1.65973	1.36723	0.97135	1.01934	1.34525	1.1633	1.17245	0.8707	1.4521	0.97882	1.36123	1.36524	0.87138	0.98335	1.11931	0.77741	1.61718	0.96735	0.99335	1.07332	1.03134	1.30326	1.57719	0.89137	1.29298	1.0912	1.25439	1.51535	1.4827	1.34924	1.35324	1.35724	0.87738	1.54718	1.30125
8.03	2.14813	2.01455	1.9357	1.40723	2.03705	1.76607	1.79074	1.43122	1.71513	1.61117	1.61118	1.65716	2.00506	1.38523	2.04495	1.78512	1.40123	1.43922	1.74713	1.57518	1.62533	1.27666	1.88049	1.40721	1.74714	1.77713	1.30725	1.40523	1.5472	1.16529	2.03705	1.36924	1.41322	1.49321	1.44322	1.71913	1.98105	1.28726	1.70099	1.51143	1.66851	1.93558	1.9009	1.74313	1.76313	1.74912	1.28727	1.97706	1.71714
8.035	2.57316	2.43203	2.38508	1.85111	2.50492	2.221	2.25178	1.89509	2.15901	2.04704	2.05505	2.10303	2.43694	1.8251	2.45768	2.237	1.8571	1.88308	2.18301	2.02904	2.08636	1.71729	2.33338	1.85804	2.169	2.23099	1.76912	1.86509	2.00106	1.59718	2.47292	1.81111	1.8551	1.94507	1.89109	2.15302	2.41094	1.72714	2.14774	1.97043	2.12343	2.4007	2.3599	2.17701	2.199	2.17701	1.72113	2.43893	2.16301
8.04	3.01373	2.89461	2.86218	2.32696	2.98277	2.70857	2.73526	2.36495	2.64287	2.52491	2.5189	2.57089	2.90079	2.29699	2.89057	2.72084	2.34896	2.35896	2.64487	2.50692	2.54741	2.18038	2.8189	2.33746	2.62488	2.72085	2.25899	2.35096	2.48092	2.06104	2.93878	2.27298	2.33097	2.41294	2.36695	2.60288	2.85481	2.193	2.60672	2.44371	2.61303	2.90252	2.83726	2.66486	2.66086	2.66087	2.20101	2.90879	2.63088
8.045	3.48341	3.36501	3.35709	2.83682	3.46264	3.20632	3.23914	2.84482	3.14473	3.01677	3.00278	3.06676	3.38466	2.77682	3.351	3.22271	2.83882	2.84882	3.13473	2.99678	3.02477	2.64958	3.31665	2.83523	3.09874	3.21072	2.77281	2.85481	2.96877	2.53091	3.43664	2.77083	2.81082	2.91079	2.85682	3.09474	3.34467	2.67087	3.10245	2.94759	3.11896	3.41458	3.32686	3.17073	3.15273	3.16873	2.69086	3.39266	3.10273
8.05	3.95696	3.85306	3.83616	3.35068	3.9445	3.70204	3.7369	3.34667	3.66058	3.51662	3.51663	3.56661	3.87053	3.25871	3.81325	3.73057	3.34268	3.36066	3.63659	3.49063	3.51232	3.13304	3.81033	3.34317	3.57461	3.69657	3.28268	3.35067	3.47464	3.00677	3.94249	3.2787	3.30468	3.41666	3.34867	3.5946	3.81453	3.17672	3.61449	3.44943	3.63507	3.92049	3.81646	3.67458	3.64459	3.66058	3.19672	3.86853	3.5786
8.055	4.42857	4.32543	4.31523	3.83853	4.42636	4.17941	4.21629	3.84052	4.15243	3.98049	4.01048	4.04848	4.35038	3.73255	4.26815	4.21242	3.82653	3.85452	4.12645	3.9705	4.01619	3.63081	4.27749	3.83481	4.04046	4.17844	3.76654	3.82853	3.96849	3.47264	4.42437	3.78654	3.78854	3.90651	3.83453	4.07846	4.27441	3.66258	4.1041	3.93699	4.13691	4.39377	4.28361	4.14844	4.12844	4.11845	3.70457	4.34038	4.05046
8.06	4.87691	4.7782	4.79034	4.2884	4.88623	4.6343	4.6712	4.31439	4.6103	4.43836	4.49035	4.50433	4.81424	4.18843	4.68639	4.67629	4.2784	4.3164	4.6043	4.42036	4.49559	4.09797	4.73649	4.31216	4.48634	4.6483	4.22643	4.28039	4.43835	3.9285	4.87422	4.26241	4.25442	4.37038	4.31639	4.55032	4.72426	4.13044	4.57125	4.39188	4.61632	4.84052	4.73443	4.6203	4.6123	4.56032	4.18443	4.78625	4.50233
8.065	5.31164	5.22507	5.24168	4.71627	5.32809	5.09126	5.11184	4.75625	5.06018	4.88623	4.9462	4.9542	5.25812	4.62829	5.09912	5.11016	4.71427	4.75626	5.03619	4.85423	4.92807	4.56104	5.18325	4.76913	4.92222	5.09816	4.67629	4.72627	4.89022	4.36438	5.3161	4.71227	4.71027	4.81624	4.78427	5.00419	5.16815	4.57431	5.02209	4.83662	5.07733	5.27504	5.16896	5.06417	5.07617	5.0062	4.6303	5.22613	4.93621
8.07	5.72115	5.6602	5.67523	5.13415	5.75197	5.53191	5.53616	5.17814	5.49805	5.3161	5.38608	5.39408	5.66599	5.06218	5.48799	5.54803	5.13215	5.16814	5.46006	5.28611	5.34219	4.99352	5.61368	5.20772	5.3381	5.52804	5.10616	5.13616	5.3281	4.78025	5.73599	5.14814	5.15415	5.23612	5.23212	5.43606	5.60601	4.9842	5.45455	5.26501	5.50778	5.68917	5.5892	5.49806	5.51204	5.44806	5.05619	5.64001	5.3541
8.075	6.10155	6.05613	6.07709	5.53604	6.13387	5.93787	5.91764	5.56202	5.90792	5.71799	5.79596	5.78797	6.05789	5.45205	5.85119	5.93592	5.54003	5.56203	5.85794	5.68199	5.72367	5.40561	5.98904	5.62593	5.72197	5.93792	5.51604	5.52803	5.74398	5.19013	6.12986	5.56203	5.55403	5.64601	5.648	5.84595	6.0079	5.38408	5.84216	5.6669	5.91578	6.07064	5.98496	5.88194	5.91192	5.86194	5.45606	6.0119	5.74597
8.08	6.46643	6.43049	6.4651	5.91794	6.50775	6.3173	6.27872	5.93991	6.29582	6.08987	6.17985	6.15185	6.44977	5.82595	6.19971	6.30381	5.92793	5.93592	6.25183	6.05188	6.1031	5.79523	6.34603	6.01555	6.09188	6.31981	5.89393	5.88992	6.12986	5.58602	6.51175	5.94191	5.93592	6.04189	6.0439	6.22983	6.38779	5.75596	6.23384	6.05245	6.29929	6.43783	6.35828	6.25182	6.29182	6.22984	5.83595	6.35779	6.11586
8.085	6.82742	6.78526	6.83332	6.27782	6.87565	6.68858	6.63367	6.31181	6.64771	6.44178	6.54174	6.50376	6.83367	6.19984	6.53539	6.6777	6.28782	6.29781	6.62972	6.41178	6.46826	6.16855	6.68875	6.39907	6.46376	6.7017	6.25583	6.24583	6.52376	5.99191	6.88365	6.32181	6.31181	6.43378	6.42978	6.60773	6.74568	6.13786	6.60716	6.41965	6.6869	6.79075	6.72548	6.59773	6.66171	6.57973	6.21784	6.69571	6.47977
8.09	7.17871	7.13414	7.1837	6.61973	7.23355	7.05781	6.97028	6.65172	7.00161	6.76968	6.89363	6.85166	7.19756	6.57573	6.86741	7.03961	6.62572	6.66171	7.00961	6.75768	6.81099	6.54188	7.03759	6.76832	6.81368	7.07759	6.60772	6.60573	6.89964	6.37979	7.24154	6.6877	6.68771	6.80167	6.79567	6.97963	7.08959	6.50975	6.97028	6.78888	7.0541	7.15388	7.08859	6.93364	7.0296	6.92563	6.58774	7.0436	6.82566
8.095	7.52611	7.46735	7.50835	6.95163	7.58544	7.4189	7.29871	6.98362	7.35151	7.09358	7.23756	7.19355	7.54346	6.94163	7.18108	7.38151	6.95563	7.01561	7.37151	7.10558	7.14758	6.89888	7.37829	7.12123	7.15556	7.44549	6.94363	6.95962	7.26154	6.74169	7.58145	7.0376	7.0336	7.15358	7.13158	7.32352	7.44748	6.86965	7.32116	7.14793	7.41313	7.49659	7.44151	7.26953	7.3735	7.26755	6.92164	7.37751	7.15957
8.1	7.84441	7.7888	7.83105	7.27353	7.92135	7.76367	7.62104	7.31752	7.69141	7.43348	7.56144	7.52547	7.87736	7.27754	7.48742	7.72341	7.29953	7.35551	7.7314	7.43349	7.48213	7.24159	7.70875	7.46396	7.49346	7.78338	7.27553	7.30353	7.59145	7.09359	7.90535	7.37751	7.36951	7.48747	7.44349	7.66742	7.7934	7.21355	7.65367	7.49472	7.75177	7.84542	7.78423	7.58744	7.70942	7.60544	7.25954	7.71941	7.49746
8.105	8.14524	8.09651	8.15966	7.59145	8.25726	8.09617	7.93723	7.65343	8.02332	7.7694	7.88937	7.87336	8.20728	7.59944	7.78825	8.05732	7.63344	7.68742	8.08129	7.7614	7.82894	7.57616	8.03312	7.79035	7.81738	8.11329	7.60145	7.64343	7.90936	7.43749	8.23126	7.69941	7.68942	7.80937	7.77141	8.01132	8.11529	7.55146	7.98212	7.8252	8.08633	8.18612	8.11675	7.89137	8.05332	7.94135	7.58745	8.04132	7.82738
8.11	8.42858	8.38267	8.46451	7.90136	8.55916	8.41238	8.24323	7.97133	8.34323	8.08131	8.19527	8.19727	8.51918	7.90934	8.08357	8.38122	7.94934	8.00333	8.40322	8.06331	8.15126	7.89236	8.34523	8.11064	8.1153	8.42721	7.91135	7.96534	8.21127	7.75539	8.54918	8.00332	7.99733	8.11531	8.0753	8.29925	8.40722	7.86136	8.29219	8.13325	8.39641	8.51455	8.42683	8.17127	8.36921	8.24326	7.90335	8.33122	8.13929
8.115	8.6809	8.62964	8.73375	8.16528	8.82709	8.68167	8.50843	8.26126	8.63115	8.37722	8.47719	8.4632	8.78111	8.18927	8.34772	8.67314	8.22927	8.29124	8.71112	8.33722	8.43277	8.18406	8.60228	8.37991	8.3992	8.71711	8.19928	8.25725	8.49119	8.04332	8.81908	8.28525	8.26724	8.3852	8.33923	8.54916	8.67113	8.12929	8.57575	8.40254	8.67793	8.80219	8.70835	8.41921	8.65514	8.52717	8.18728	8.58915	8.4092
8.12	8.88468	8.84329	8.94953	8.37522	9.05303	8.89993	8.74712	8.50518	8.86707	8.61115	8.71112	8.67314	9.00703	8.41522	8.55501	8.92307	8.47119	8.52518	8.95705	8.56517	8.64288	8.42071	8.81851	8.60226	8.62914	8.96705	8.43319	8.51118	8.72312	8.28725	9.04702	8.51118	8.48919	8.61515	8.56316	8.7751	8.89108	8.33723	8.82055	8.63507	8.90845	9.03067	8.9348	8.61715	8.88107	8.75512	8.41721	8.8111	8.62915
8.125	9.03218	8.99813	9.10593	8.53518	9.21098	9.05904	8.91643	8.67913	9.03504	8.78511	8.88309	8.83909	9.165	8.57117	8.70909	9.11102	8.63716	8.68713	9.14501	8.73712	8.81833	8.58391	8.97764	8.76955	8.78111	9.12101	8.58917	8.68514	8.89308	8.46319	9.201	8.68112	8.64315	8.78311	8.73712	8.93906	9.04304	8.4772	8.97764	8.80238	9.06349	9.19183	9.08575	8.7711	9.04903	8.92107	8.58115	8.97904	8.7971
8.13	9.104	9.08438	9.19502	8.62515	9.28896	9.14881	9.0062	8.77311	9.129	8.89308	8.97304	8.95706	9.22898	8.65714	8.77512	9.19498	8.71513	8.76511	9.24897	8.83308	8.9081	8.66551	9.05312	8.86136	8.85108	9.19099	8.67913	8.7891	8.96305	8.56717	9.28296	8.7831	8.71712	8.86908	8.82509	9.02504	9.129	8.56117	9.0633	8.88193	9.14101	9.26935	9.1653	8.84709	9.155	8.99103	8.67714	9.06303	8.87508
8.135	9.10013	9.08439	9.20094	8.64515	9.28497	9.14678	8.99804	8.78712	9.13101	8.90908	8.98706	9.00906	9.21698	8.65315	8.77696	9.20699	8.71513	8.76711	9.25497	8.8451	8.91217	8.65736	9.03884	8.86748	8.83709	9.18099	8.68913	8.80111	8.96106	8.59116	9.27097	8.80312	8.71912	8.87908	8.83709	9.04703	9.13301	8.57517	9.06536	8.87377	9.14509	9.26119	9.15919	8.8431	9.185	8.96706	8.68313	9.06903	8.87908
8.14	9.02832	9.01381	9.13562	8.59717	9.21699	9.06517	8.92868	8.72313	9.05103	8.86909	8.94507	8.98705	9.149	8.58716	8.71643	9.14102	8.64715	8.70313	9.20099	8.79511	8.82242	8.58187	8.94091	8.80219	8.77511	9.09703	8.61516	8.73712	8.90108	8.54718	9.20099	8.74512	8.65115	8.8371	8.77712	8.98505	9.08303	8.52319	8.98784	8.79217	9.07778	9.18164	9.08575	8.77311	9.15101	8.87908	8.62316	8.99904	8.8131
8.145	8.90021	8.90013	9.02279	8.47919	9.08502	8.93462	8.80628	8.59316	8.90707	8.76511	8.85508	8.87709	9.01905	8.46921	8.60086	9.03703	8.51519	8.58917	9.08502	8.67314	8.68167	8.45541	8.79609	8.66348	8.65714	8.97106	8.50919	8.61716	8.78111	8.44721	9.06703	8.64714	8.52719	8.73912	8.67314	8.86708	8.97306	8.42121	8.86952	8.64326	8.94517	9.04088	8.95112	8.65515	9.03304	8.75112	8.50919	8.85509	8.67913
8.15	8.71972	8.73747	8.83867	8.28725	8.89707	8.74693	8.63491	8.40122	8.72713	8.59717	8.70114	8.69913	8.83309	8.30725	8.43394	8.86709	8.33124	8.41122	8.90108	8.4972	8.48378	8.28812	8.59616	8.46764	8.4792	8.78511	8.33324	8.44121	8.60915	8.28126	8.87709	8.4872	8.34923	8.58917	8.5092	8.68914	8.80711	8.26527	8.69	8.44741	8.75341	8.84096	8.77159	8.4832	8.86909	8.57518	8.33724	8.64315	8.4912
8.155	8.49652	8.50617	8.60113	8.02533	8.65715	8.48991	8.40441	8.1673	8.48719	8.37522	8.4832	8.44921	8.59116	8.08531	8.21566	8.63715	8.09332	8.17129	8.66914	8.27326	8.23899	8.07187	8.34319	8.2208	8.23127	8.53319	8.10331	8.21527	8.37523	8.04932	8.63916	8.26125	8.11331	8.36724	8.29126	8.4552	8.58917	8.05132	8.4452	8.21283	8.51065	8.58799	8.54312	8.24527	8.65115	8.34324	8.10931	8.38922	8.25326
8.16	8.24034	8.2494	8.33981	7.7374	8.39322	8.21041	8.12696	7.90335	8.21127	8.1313	8.22727	8.17728	8.32524	7.83138	7.96251	8.35122	7.81539	7.89536	8.40321	8.01732	7.9697	7.79851	8.04943	7.94336	7.96133	8.25525	7.83738	7.94933	8.1013	7.79339	8.36721	8.00932	7.84338	8.12529	8.03931	8.18928	8.33723	7.80338	8.16775	7.92925	8.22506	8.30036	8.27791	7.97933	8.42322	8.06732	7.85138	8.0993	7.97934
8.165	7.97445	7.94757	8.05672	7.43951	8.11731	7.91667	7.84543	7.60146	7.92136	7.84938	7.94135	7.89536	8.04133	7.56346	7.69471	8.06132	7.51947	7.60145	8.11331	7.72943	7.66778	7.52313	7.74141	7.63738	7.68143	7.96935	7.55747	7.65344	7.81739	7.52747	8.08332	7.72543	7.54947	7.85938	7.76341	7.90137	8.06132	7.52547	7.84952	7.64365	7.92925	8.00455	8.00049	7.69743	8.15929	7.7754	7.56546	7.7834	7.69742
8.17	7.69109	7.62612	7.75384	7.12559	7.82538	7.59435	7.53129	7.27154	7.61744	7.53547	7.64344	7.58546	7.74541	7.27954	7.39387	7.76341	7.19558	7.28154	7.80139	7.4175	7.3373	7.22732	7.41704	7.30278	7.37952	7.68144	7.25355	7.33952	7.52547	7.23756	7.7814	7.42549	7.24555	7.56947	7.45549	7.58345	7.76341	7.21557	7.52925	7.33154	7.6151	7.68429	7.68632	7.37751	7.85938	7.47148	7.26755	7.44749	7.38551
8.175	7.39415	7.29878	7.43116	6.81566	7.51347	7.26387	7.21509	6.94363	7.29553	7.21755	7.33552	7.25954	7.4255	6.98163	7.08386	7.46748	6.85766	6.97562	7.47348	7.09359	7.00478	6.92948	7.09268	6.97233	7.07759	7.36951	6.94364	7.01361	7.21356	6.92364	7.46748	7.10359	6.93764	7.26155	7.13757	7.25354	7.44748	6.87765	7.21304	7.00514	7.28665	7.35177	7.37828	7.04561	7.54146	7.14758	6.94163	7.10958	7.06759
8.18	7.09332	6.98911	7.10848	6.50977	7.20357	6.93135	6.90704	6.64773	6.97563	6.92165	7.03361	6.94564	7.11359	6.67771	6.79771	7.18758	6.52975	6.67971	7.16158	6.76368	6.70084	6.63368	6.77852	6.64184	6.78369	7.06961	6.63773	6.6977	6.91965	6.61373	7.16758	6.78569	6.62173	6.97363	6.81968	6.94165	7.1236	6.55375	6.90909	6.69506	6.96842	7.0478	7.08248	6.7297	7.23355	6.83168	6.62573	6.79769	6.7477
8.185	6.80803	6.72058	6.79571	6.22786	6.91965	6.64371	6.62961	6.3738	6.66972	6.64572	6.7417	6.66572	6.82567	6.39781	6.54091	6.93365	6.24585	6.3898	6.88367	6.46779	6.43768	6.3787	6.49906	6.35829	6.51178	6.78569	6.35181	6.40381	6.63573	6.31783	6.89167	6.49777	6.34183	6.70571	6.52977	6.65173	6.83168	6.25984	6.62554	6.40742	6.67671	6.77649	6.80301	6.45179	6.95565	6.53776	6.32783	6.50776	6.46377
8.19	6.55184	6.45598	6.5146	5.98191	6.68371	6.36219	6.36033	6.10988	6.3898	6.38381	6.46577	6.4338	6.56575	6.13188	6.32079	6.68372	5.98792	6.12988	6.62374	6.20385	6.1888	6.13388	6.2461	6.09309	6.27183	6.52976	6.0879	6.12786	6.3818	6.0599	6.61574	6.23584	6.0719	6.45179	6.25783	6.3778	6.55175	6.00192	6.36441	6.15243	6.40742	6.51945	6.55006	6.20585	6.70371	6.26984	6.0679	6.24785	6.18586
8.195	6.30147	6.19531	6.26121	5.736	6.44379	6.07865	6.10126	5.85596	6.12188	6.13588	6.19786	6.20785	6.31182	5.87995	6.10251	6.4398	5.75799	5.86595	6.37381	5.95394	5.93788	5.88706	5.98701	5.8177	6.01592	6.27985	5.83997	5.87396	6.12589	5.80998	6.35181	5.98192	5.79797	6.18785	5.99192	6.12189	6.29584	5.73999	6.11146	5.88519	6.16264	6.2767	6.30729	5.96393	6.45778	6.01591	5.81997	5.99992	5.92594
8.2	6.06275	5.93265	6.02563	5.48807	6.21986	5.81139	5.86461	5.60402	5.86195	5.91593	5.95193	5.97992	6.06989	5.64602	5.8934	6.20587	5.53606	5.63202	6.13188	5.71	5.68696	5.65857	5.72997	5.55861	5.78797	6.04191	5.60603	5.63802	5.87595	5.56805	6.10989	5.73799	5.52605	5.91594	5.73999	5.87195	6.0379	5.48006	5.8687	5.63835	5.91783	6.02372	6.06045	5.736	6.20186	5.77398	5.58804	5.76997	5.68
8.205	5.82598	5.70726	5.80392	5.25612	5.99392	5.55641	5.65449	5.3881	5.61403	5.71	5.726	5.75799	5.83197	5.41209	5.69344	5.97793	5.32011	5.41409	5.91194	5.49207	5.4442	5.44641	5.49335	5.3281	5.56204	5.81598	5.3841	5.41608	5.64801	5.3321	5.88395	5.51805	5.28212	5.674	5.50806	5.63602	5.77598	5.24613	5.64225	5.39764	5.68528	5.78301	5.82994	5.51205	5.95594	5.54206	5.37809	5.56205	5.45407
8.21	5.60278	5.51714	5.57032	5.0382	5.77198	5.32996	5.45458	5.17616	5.37609	5.49807	5.52206	5.54804	5.61203	5.18815	5.49533	5.74999	5.11018	5.19215	5.698	5.26813	5.21572	5.24243	5.27506	5.12614	5.3461	5.59403	5.17016	5.21215	5.43009	5.09018	5.67602	5.31012	5.04819	5.44608	5.29212	5.42009	5.51006	5.0262	5.42806	5.15487	5.46903	5.55862	5.60554	5.29812	5.72999	5.31411	5.18815	5.36011	5.24214
8.215	5.38348	5.31917	5.37038	4.84826	5.56205	5.10351	5.24649	4.97221	5.15216	5.28612	5.32012	5.35811	5.39008	4.95622	5.30641	5.53806	4.90423	4.96222	5.48007	5.05619	4.9852	5.03025	5.06086	4.91194	5.13217	5.3681	4.95622	4.98821	5.21014	4.86025	5.45207	5.10017	4.83825	5.22614	5.09019	5.22215	5.26213	4.80226	5.21387	4.92843	5.25891	5.34442	5.3689	5.09818	5.51606	5.09418	4.98421	5.14615	5.03619
8.22	5.17386	5.13492	5.1744	4.65831	5.3681	4.87912	5.0323	4.76827	4.93622	5.06818	5.11417	5.17616	5.17816	4.74429	5.12847	5.32612	4.70428	4.73428	5.27013	4.84224	4.75671	4.81606	4.83646	4.69774	4.94022	5.14817	4.73428	4.78226	4.98621	4.65829	5.23213	4.89023	4.63032	5.01019	4.88824	5.0262	5.05019	4.58033	4.99151	4.7122	5.04675	5.12614	5.13022	4.89824	5.30611	4.87224	4.77627	4.93622	4.84625
8.225	4.9662	4.93697	4.97643	4.46437	5.16616	4.67309	4.82013	4.56434	4.73228	4.86825	4.92223	4.98221	4.97622	4.52834	4.94687	5.11417	4.51834	4.50235	5.05018	4.63631	4.52622	4.6141	4.6141	4.48761	4.73228	4.94822	4.51235	4.57433	4.77627	4.45837	5.0142	4.6943	4.42837	4.79627	4.69829	4.82625	4.84226	4.36838	4.7977	4.498	4.8448	4.89765	4.89562	4.70229	5.10218	4.6623	4.57032	4.72428	4.64631
8.23	4.76629	4.74096	4.78639	4.26642	4.96421	4.47113	4.62226	4.37238	4.52434	4.6803	4.73828	4.77027	4.78427	4.3204	4.76711	4.90423	4.3124	4.29839	4.81626	4.44237	4.3018	4.42642	4.39174	4.28362	4.53234	4.74628	4.2984	4.36039	4.57831	4.25842	4.81226	4.49235	4.22842	4.59432	4.49835	4.64231	4.63031	4.16844	4.60799	4.28788	4.65507	4.69978	4.67119	4.51036	4.89623	4.45436	4.38039	4.53234	4.45036
8.235	4.5858	4.56455	4.59636	4.07246	4.75627	4.27733	4.42642	4.18044	4.3184	4.48834	4.55832	4.55633	4.59231	4.12845	4.58551	4.70829	4.11045	4.07448	4.60232	4.25641	4.07945	4.23262	4.18162	4.07351	4.33039	4.54834	4.09247	4.14643	4.38439	4.04447	4.63631	4.2944	4.04248	4.39437	4.30641	4.46036	4.41637	3.97051	4.41622	4.0798	4.46535	4.49783	4.46517	4.33239	4.69829	4.25042	4.19443	4.35039	4.24241
8.24	4.415	4.40383	4.41421	3.89453	4.57233	4.09984	4.23874	4.0045	4.11846	4.29841	4.37439	4.37639	4.40438	3.9465	4.40757	4.52234	3.90452	3.86852	4.40438	4.05848	3.86729	4.0633	4.00004	3.8899	4.15644	4.35238	3.89653	3.93851	4.18443	3.83853	4.47036	4.10646	3.87853	4.21643	4.12045	4.29441	4.22443	3.79256	4.22242	3.87987	4.29196	4.28361	4.27138	4.16244	4.49835	4.05248	4.01449	4.18044	4.05247
8.245	4.26168	4.24703	4.24398	3.72058	4.39838	3.92849	4.06533	3.82853	3.94251	4.11246	4.20444	4.22243	4.23843	3.79656	4.25901	4.3384	3.74656	3.69257	4.21643	3.87453	3.67757	3.9103	3.85114	3.72058	4.00249	4.17244	3.70458	3.74856	4.01049	3.6786	4.2964	3.93452	3.72257	4.05048	3.9645	4.16045	4.04848	3.62059	4.05106	3.70648	4.12264	4.10819	4.09391	4.00651	4.3304	3.89253	3.84254	4.01648	3.90052
8.25	4.10836	4.09023	4.08956	3.55262	4.24442	3.77141	3.89806	3.6666	3.78455	3.94451	4.04648	4.06047	4.08247	3.6526	4.10124	4.15845	3.58861	3.51064	4.02448	3.71457	3.51029	3.77159	3.69203	3.55332	3.86453	4.01849	3.53263	3.58861	3.85054	3.51863	4.12045	3.77055	3.57661	3.89453	3.81056	4.01849	3.89653	3.45866	3.8899	3.55552	3.95128	3.93275	3.92458	3.83854	4.16246	3.75057	3.66858	3.84453	3.75256
8.255	3.95503	3.90599	3.94108	3.38266	4.08647	3.62045	3.73896	3.50063	3.6366	3.79255	3.88852	3.89052	3.94051	3.50262	3.95083	3.9785	3.45066	3.32868	3.84253	3.56661	3.34301	3.63696	3.5329	3.38601	3.70658	3.87452	3.36868	3.44665	3.69058	3.35468	3.9685	3.6066	3.43066	3.73658	3.65059	3.86252	3.73657	3.2827	3.72671	3.39641	3.80235	3.76342	3.75526	3.69058	3.9825	3.60861	3.49664	3.68659	3.59461
8.26	3.81142	3.74134	3.78668	3.23471	3.94451	3.47561	3.58593	3.34668	3.49264	3.63659	3.73057	3.70258	3.80255	3.36268	3.80406	3.80255	3.29869	3.15872	3.67259	3.40466	3.18797	3.48394	3.38194	3.21058	3.55862	3.73057	3.20672	3.29669	3.52463	3.19272	3.83454	3.43865	3.28069	3.5826	3.47464	3.71458	3.57261	3.10875	3.56554	3.24136	3.65957	3.60225	3.60022	3.53463	3.82255	3.46865	3.33068	3.53262	3.44066
8.265	3.68527	3.58062	3.61446	3.10275	3.80854	3.3328	3.44722	3.21073	3.34668	3.49264	3.59661	3.54662	3.66859	3.23273	3.66653	3.65859	3.14873	3.01877	3.52063	3.2427	3.02681	3.3391	3.25342	3.06983	3.43066	3.58862	3.05877	3.14874	3.39067	3.03477	3.72457	3.27469	3.14473	3.44865	3.32068	3.57062	3.41867	2.94279	3.41664	3.09857	3.5188	3.45539	3.45335	3.38667	3.65659	3.33068	3.18473	3.40867	3.2867
8.27	3.57851	3.44734	3.45804	2.98878	3.70059	3.20429	3.31462	3.07476	3.20272	3.34869	3.45665	3.42466	3.53463	3.09475	3.55094	3.51863	3.01278	2.89482	3.38868	3.09476	2.87586	3.21058	3.13714	2.93723	3.30469	3.44665	2.9448	2.99078	3.2687	2.91281	3.61261	3.12874	3.00478	3.3107	3.18073	3.43265	3.2847	2.79285	3.2779	2.97819	3.38004	3.31258	3.30239	3.2387	3.49665	3.18273	3.03677	3.2927	3.13674
8.275	3.46983	3.29838	3.32345	2.87482	3.58261	3.05741	3.18203	2.9368	3.06276	3.22072	3.3087	3.32269	3.40467	2.97279	3.43905	3.40267	2.87681	2.76484	3.2487	2.96678	2.731	3.10451	3.00658	2.79645	3.17472	3.31668	2.80284	2.85482	3.14674	2.77484	3.48264	2.99279	2.86682	3.17473	3.03677	3.2847	3.15673	2.65688	3.1453	2.85581	3.24341	3.18406	3.1453	3.10675	3.33268	3.04877	2.89881	3.17673	2.99478
8.28	3.36115	3.17098	3.21455	2.75285	3.47864	2.91664	3.05146	2.80284	2.93479	3.11074	3.16873	3.22673	3.27269	2.83883	3.33633	3.2927	2.74685	2.63087	3.12074	2.84682	2.59026	2.99433	2.86174	2.65772	3.05476	3.18473	2.68487	2.74286	3.02678	2.65088	3.35468	2.85882	2.73286	3.04076	2.90481	3.14874	3.02878	2.51892	3.00455	2.75177	3.09652	3.0637	3.00862	2.97279	3.17873	2.9308	2.75284	3.05476	2.85882
8.285	3.22529	3.03378	3.09974	2.63289	3.36868	2.7922	2.92907	2.69286	2.82683	3.00279	3.03877	3.12474	3.15274	2.71086	3.25379	3.18474	2.63289	2.49093	2.99878	2.73086	2.47397	2.87603	2.74139	2.52107	2.9328	3.05876	2.5789	2.64288	2.89881	2.52491	3.23871	2.71885	2.59489	2.90681	2.77284	3.02277	2.89682	2.37296	2.87807	2.63139	2.95575	2.96171	2.87196	2.85481	3.03076	2.79884	2.62289	2.9268	2.72486
8.29	3.10495	2.90833	2.98097	2.52892	3.2607	2.66981	2.80667	2.6049	2.71887	2.89482	2.92081	2.99878	3.03278	2.59689	3.16207	3.08076	2.52291	2.36296	2.89681	2.62089	2.3638	2.76383	2.62919	2.40071	2.81284	2.93679	2.48493	2.54092	2.77085	2.41696	3.13274	2.5829	2.47093	2.76685	2.65288	2.89081	2.76284	2.27298	2.76383	2.52125	2.83132	2.85971	2.74749	2.73886	2.8928	2.67487	2.50892	2.80884	2.59489
8.295	3.00015	2.80445	2.86417	2.43894	3.15073	2.53925	2.68428	2.51292	2.59289	2.79683	2.80284	2.86482	2.9008	2.48293	3.07402	2.98078	2.41496	2.25499	2.79084	2.51493	2.24754	2.65774	2.51903	2.27626	2.69086	2.80484	2.37895	2.44294	2.65287	2.29698	3.03878	2.46094	2.35896	2.63488	2.53092	2.75685	2.63289	2.17902	2.64959	2.42741	2.72932	2.7577	2.6149	2.62289	2.75887	2.54891	2.41296	2.71885	2.46892
8.3	2.90117	2.69862	2.75331	2.34497	3.03678	2.41684	2.57819	2.40895	2.48293	2.71287	2.69687	2.74284	2.78484	2.37496	2.98046	2.87282	2.30898	2.14902	2.69087	2.41894	2.11493	2.56391	2.40887	2.17426	2.58291	2.67687	2.269	2.35896	2.54091	2.17902	2.9288	2.35496	2.247	2.51292	2.41495	2.64488	2.51492	2.08504	2.52719	2.33559	2.62528	2.66387	2.4823	2.50491	2.65886	2.42895	2.31098	2.64289	2.36296
8.305	2.79831	2.61433	2.66423	2.247	2.94279	2.30874	2.46803	2.30898	2.37296	2.62488	2.5969	2.65688	2.65488	2.26499	2.90526	2.77885	2.203	2.02506	2.5849	2.34297	1.99252	2.48435	2.29462	2.07226	2.46493	2.55491	2.16103	2.26899	2.43894	2.07504	2.83483	2.259	2.14503	2.40495	2.30497	2.54291	2.40895	1.98907	2.41294	2.25604	2.52736	2.58023	2.35378	2.39695	2.55891	2.32298	2.225	2.5589	2.26699
8.31	2.69932	2.52221	2.57317	2.14902	2.84282	2.20265	2.3599	2.20901	2.27498	2.51492	2.50692	2.57291	2.5349	2.15103	2.82271	2.69087	2.09104	1.9051	2.47893	2.25499	1.88442	2.39051	2.18243	1.97026	2.35697	2.44894	2.06105	2.18101	2.33496	1.97508	2.74686	2.16502	2.04506	2.30499	2.21702	2.43694	2.31098	1.89909	2.30278	2.1622	2.43148	2.48435	2.23546	2.29298	2.47093	2.21301	2.13503	2.45494	2.18302
8.315	2.59841	2.42813	2.48606	2.06304	2.74685	2.09861	2.24567	2.11903	2.16702	2.40495	2.40896	2.46693	2.41494	2.03306	2.73833	2.5969	1.98508	1.78312	2.37096	2.16102	1.77426	2.30074	2.07023	1.87642	2.25099	2.32297	1.95708	2.08904	2.21301	1.8751	2.66688	2.06704	1.95308	2.19901	2.11903	2.32096	2.209	1.79313	2.20284	2.06632	2.31929	2.39052	2.11919	2.18502	2.37896	2.10904	2.03306	2.34495	2.09104
8.32	2.51106	2.336	2.38312	1.97708	2.64488	1.99254	2.13348	2.03905	2.06104	2.29298	2.31098	2.34097	2.31298	1.92508	2.63561	2.49893	1.88709	1.68315	2.26698	2.06904	1.66001	2.20894	1.9519	1.77443	2.14901	2.213	1.86111	1.97706	2.07905	1.76513	2.5809	1.96308	1.85911	2.10504	2.01706	2.217	2.12102	1.69915	2.09471	1.95616	2.22748	2.29258	2.00697	2.07704	2.29097	2.01106	1.92309	2.235	1.96907
8.325	2.44314	2.24388	2.27028	1.8811	2.55291	1.90481	2.02126	1.96307	1.95308	2.185	2.211	2.229	2.22299	1.82712	2.53839	2.39096	1.79313	1.59718	2.17102	1.96308	1.54374	2.11919	1.84991	1.68467	2.05904	2.10305	1.75714	1.87711	1.97706	1.68316	2.49892	1.8711	1.76914	2.02106	1.91909	2.12705	2.03506	1.61717	1.98455	1.85009	2.12546	2.1967	1.89887	1.97507	2.21702	1.9191	1.81912	2.14902	1.83911
8.33	2.37328	2.16156	2.16338	1.78912	2.46893	1.82117	1.92946	1.88511	1.86111	2.08505	2.12903	2.14102	2.14302	1.74115	2.44484	2.29898	1.69716	1.51921	2.08503	1.84911	1.44581	2.0478	1.76423	1.60307	1.97908	2.01506	1.66117	1.78713	1.9111	1.62118	2.42495	1.78512	1.68517	1.95508	1.83711	2.04706	1.95508	1.54921	1.89478	1.76032	2.05001	2.10491	1.79891	1.88311	2.13702	1.82112	1.73315	2.06305	1.72515
8.335	2.30146	2.08708	2.06243	1.68715	2.39295	1.74977	1.8438	1.79112	1.76513	2.00706	2.04706	2.08105	2.05906	1.65516	2.35496	2.20301	1.59518	1.42923	1.98707	1.75114	1.36626	1.97435	1.69894	1.53983	1.90309	1.93109	1.57119	1.70715	1.84711	1.5512	2.34697	1.70716	1.60717	1.8791	1.77314	1.96108	1.8791	1.49521	1.8091	1.68077	1.96025	2.00494	1.7173	1.77713	2.05104	1.74713	1.65317	1.98707	1.65117
8.34	2.22964	1.98712	1.97729	1.57918	2.32697	1.67633	1.7581	1.70714	1.67716	1.92108	1.95308	2.01307	1.97907	1.57118	2.27057	2.11104	1.50521	1.34124	1.89509	1.66916	1.29485	1.89477	1.6153	1.45617	1.81712	1.8551	1.48921	1.63516	1.77712	1.4852	2.28299	1.62717	1.51521	1.80112	1.70915	1.8831	1.81512	1.42923	1.70712	1.59509	1.87455	1.9111	1.63978	1.67715	1.95708	1.68117	1.5572	1.91309	1.58119
8.345	2.16172	1.8852	1.90801	1.48121	2.26099	1.60288	1.67651	1.63917	1.60919	1.84112	1.8671	1.93909	1.91109	1.50722	2.19355	2.02905	1.43923	1.26727	1.81113	1.60318	1.2255	1.81114	1.53983	1.37663	1.74314	1.77913	1.41924	1.57319	1.69315	1.42924	2.215	1.5552	1.43524	1.72914	1.64717	1.79912	1.76113	1.34925	1.61939	1.51145	1.78684	1.82748	1.58471	1.59518	1.8791	1.60718	1.48121	1.84112	1.50921
8.35	2.09378	1.79699	1.83278	1.38724	2.19501	1.53965	1.6153	1.57119	1.5392	1.75514	1.76714	1.8651	1.86311	1.43923	2.12383	1.95508	1.39524	1.20129	1.73514	1.54919	1.15206	1.73771	1.47455	1.30523	1.66517	1.71514	1.35525	1.51521	1.62917	1.38724	2.15502	1.4972	1.33925	1.65717	1.56919	1.71915	1.68916	1.25727	1.53371	1.44208	1.70932	1.76014	1.53575	1.51721	1.80712	1.55119	1.39325	1.75713	1.43523
8.355	2.03556	1.72644	1.75556	1.31926	2.13103	1.46622	1.5541	1.50321	1.47121	1.68515	1.68715	1.78913	1.81113	1.39325	2.05229	1.8951	1.33326	1.14532	1.65917	1.48922	1.07658	1.6663	1.41539	1.2277	1.59718	1.64917	1.30327	1.47321	1.56519	1.33925	2.09704	1.43323	1.26327	1.58518	1.48922	1.63717	1.62718	1.17729	1.47252	1.36864	1.62772	1.69894	1.49086	1.41923	1.74114	1.49122	1.31527	1.68517	1.36924
8.36	1.96958	1.65783	1.68827	1.24929	2.07104	1.39684	1.49494	1.43323	1.39724	1.62117	1.60717	1.71915	1.76314	1.32126	1.98259	1.83712	1.27328	1.08733	1.59119	1.42123	1.00722	1.59694	1.36643	1.15835	1.5392	1.58119	1.25128	1.44322	1.51321	1.28128	2.02506	1.37125	1.17331	1.53321	1.40923	1.56119	1.55319	1.09333	1.41742	1.30949	1.55836	1.64387	1.43782	1.31926	1.66716	1.42523	1.23928	1.62117	1.31326
8.365	1.89583	1.5755	1.62888	1.1813	2.00707	1.32546	1.45414	1.37125	1.33326	1.5632	1.5232	1.66316	1.70116	1.24328	1.91838	1.77113	1.20728	1.02134	1.5372	1.34725	0.94397	1.54187	1.32768	1.08695	1.49721	1.50321	1.1933	1.40524	1.45122	1.21529	1.95508	1.29725	1.10132	1.47322	1.34925	1.49922	1.48921	1.01933	1.35011	1.25236	1.47472	1.58471	1.37867	1.24129	1.61517	1.35725	1.16732	1.57319	1.27328
8.37	1.83759	1.51082	1.57543	1.11332	1.94507	1.26833	1.41742	1.29927	1.28127	1.50321	1.44921	1.61718	1.64317	1.1673	1.86336	1.71115	1.16131	0.95737	1.49121	1.29126	0.8991	1.48067	1.28279	1.03595	1.45521	1.43123	1.12332	1.36725	1.38124	1.1673	1.8931	1.22529	1.03134	1.41323	1.30927	1.41723	1.43323	0.94737	1.29299	1.20953	1.39516	1.5378	1.32971	1.17731	1.54719	1.27728	1.10732	1.53121	1.23728
8.375	1.7755	1.44223	1.52791	1.06734	1.86911	1.20305	1.36848	1.23329	1.23929	1.43522	1.37125	1.5652	1.58119	1.09133	1.79732	1.65117	1.12532	0.89938	1.44522	1.25329	0.83789	1.41946	1.23383	0.97271	1.39124	1.35925	1.06133	1.31925	1.31327	1.12133	1.81712	1.1613	0.95937	1.34126	1.27129	1.34924	1.38324	0.87139	1.24199	1.15444	1.32377	1.47659	1.27463	1.11532	1.48921	1.21329	1.04735	1.47721	1.19529
8.38	1.69786	1.40107	1.49823	1.01735	1.79313	1.14185	1.32156	1.16929	1.1833	1.37525	1.30127	1.5192	1.51721	1.03533	1.72211	1.59319	1.08133	0.85139	1.38324	1.22529	0.78078	1.36642	1.18283	0.91558	1.34125	1.28127	1.01136	1.26528	1.25328	1.07133	1.74114	1.11532	0.88939	1.27128	1.20929	1.28328	1.31526	0.80541	1.19712	1.08304	1.26868	1.42355	1.22362	1.05934	1.45522	1.15731	1.01135	1.42323	1.16131
8.385	1.63187	1.36187	1.47249	0.95936	1.72314	1.09086	1.27463	1.10532	1.14331	1.32126	1.23728	1.47122	1.45322	0.98935	1.65241	1.5552	1.03534	0.79941	1.32326	1.18731	0.7257	1.30319	1.1257	0.85848	1.29326	1.20729	0.96137	1.22928	1.19928	1.00135	1.67516	1.06134	0.83339	1.21529	1.14131	1.22128	1.26328	0.76342	1.15834	1.0198	1.21972	1.36847	1.16447	1.00335	1.42723	1.08333	0.98536	1.36325	1.12332
8.39	1.56589	1.31875	1.43288	0.89738	1.64917	1.05209	1.23792	1.05135	1.08933	1.26528	1.1873	1.42724	1.37524	0.93738	1.58271	1.49921	0.98737	0.74343	1.26128	1.13932	0.67877	1.24403	1.07471	0.79319	1.25329	1.1313	0.91738	1.1793	1.14531	0.92937	1.62318	1.01735	0.77942	1.1733	1.08133	1.15931	1.19329	0.73343	1.1298	0.9586	1.15852	1.32564	1.10123	0.96737	1.39324	1.00934	0.94337	1.30127	1.08733
8.395	1.52319	1.27171	1.39727	0.8394	1.58318	1.00517	1.18079	0.97736	1.02935	1.2033	1.14132	1.35525	1.29327	0.87738	1.50749	1.42723	0.93737	0.67144	1.1933	1.08332	0.62778	1.19507	1.01963	0.73811	1.20729	1.05334	0.8534	1.12931	1.06934	0.85739	1.5552	0.96936	0.72544	1.11333	1.03535	1.08932	1.13532	0.68944	1.09511	0.89536	1.09732	1.26647	1.03798	0.93138	1.36324	0.93737	0.89539	1.25128	1.03734
8.4	1.47467	1.22466	1.36359	0.78141	1.51121	0.96234	1.12162	0.90338	0.97135	1.1313	1.08932	1.26727	1.21329	0.8314	1.43229	1.35525	0.89337	0.60546	1.12931	1.03734	0.57065	1.1257	0.95843	0.69323	1.15531	0.97735	0.77741	1.05934	1.00135	0.79141	1.47321	0.92738	0.67344	1.05734	0.98536	1.03335	1.07933	0.62946	1.04615	0.83009	1.03816	1.20323	0.98087	0.89138	1.32926	0.88539	0.8374	1.2133	0.98935
8.405	1.43197	1.17762	1.33194	0.73144	1.45722	0.91542	1.06043	0.8334	0.92737	1.05134	1.04734	1.2013	1.14931	0.80341	1.36809	1.28328	0.84741	0.53548	1.07133	0.99935	0.52169	1.05022	0.90742	0.63815	1.11731	0.90338	0.71743	0.99535	0.93336	0.74143	1.40323	0.89738	0.62947	1.00135	0.94736	0.98734	1.04534	0.57348	0.99514	0.75869	0.9892	1.15223	0.92376	0.8554	1.29526	0.8254	0.79941	1.1633	0.94337
8.41	1.40093	1.1345	1.29433	0.69344	1.40723	0.87869	0.98495	0.76942	0.8774	0.98936	1.01535	1.15931	1.08533	0.78142	1.30939	1.22529	0.78941	0.4955	1.02135	0.94736	0.46866	0.98291	0.85031	0.58511	1.08133	0.8514	0.67144	0.93937	0.88539	0.69545	1.36125	0.86539	0.60747	0.95537	0.89739	0.93938	1.01135	0.53149	0.95844	0.69137	0.93005	1.09715	0.86255	0.81341	1.26728	0.76142	0.77142	1.11932	0.92738
8.415	1.37763	1.09334	1.25076	0.64946	1.37325	0.83789	0.936	0.71543	0.8254	0.93337	0.97935	1.11732	1.03334	0.73942	1.25986	1.1853	0.72743	0.45352	0.97537	0.89538	0.42174	0.92783	0.80746	0.53615	1.04935	0.8094	0.63146	0.88738	0.8374	0.64345	1.31926	0.8214	0.56748	0.92738	0.8374	0.88338	0.97935	0.4815	0.92376	0.6322	0.8872	1.03187	0.81563	0.78341	1.21929	0.69545	0.74543	1.06734	0.89938
8.42	1.34851	1.05611	1.19732	0.59547	1.34525	0.79914	0.89519	0.65944	0.76741	0.87538	0.91938	1.06334	0.97735	0.70344	1.214	1.15131	0.66945	0.41352	0.93537	0.84539	0.37685	0.86662	0.77075	0.48516	1.01134	0.76343	0.58546	0.82339	0.77941	0.58947	1.27928	0.76342	0.51949	0.88538	0.77542	0.8494	0.93937	0.43552	0.8911	0.58528	0.83212	0.97271	0.7728	0.75342	1.17131	0.65145	0.70144	1.01735	0.86939
8.425	1.31163	1.02082	1.14189	0.53948	1.32127	0.75629	0.84011	0.60947	0.72543	0.8114	0.8654	1.00935	0.92737	0.66345	1.16264	1.09932	0.62745	0.36353	0.90739	0.8094	0.33809	0.80339	0.74424	0.44639	0.98337	0.71543	0.54349	0.76742	0.71544	0.55348	1.22928	0.71343	0.47751	0.8514	0.73743	0.8274	0.90139	0.37954	0.84827	0.52614	0.77501	0.94415	0.72995	0.72744	1.12532	0.60546	0.65146	0.97136	0.82941
8.43	1.28059	0.97967	1.09635	0.5015	1.30127	0.71956	0.77686	0.55948	0.68944	0.76942	0.8254	0.96736	0.88739	0.64945	1.12962	1.05334	0.58348	0.31955	0.87539	0.76542	0.31158	0.72994	0.71566	0.40559	0.95736	0.67145	0.50549	0.71744	0.66346	0.50949	1.1793	0.68144	0.43551	0.81141	0.69544	0.80541	0.88339	0.33154	0.7993	0.47104	0.71585	0.91559	0.69323	0.70344	1.07133	0.57748	0.60946	0.93337	0.78742
8.435	1.25341	0.9385	1.04885	0.46351	1.28327	0.66654	0.72791	0.50349	0.65545	0.73543	0.78142	0.93138	0.8574	0.62346	1.09294	1.00736	0.53949	0.28756	0.84539	0.72343	0.28506	0.64427	0.67692	0.36276	0.93738	0.65145	0.4715	0.66145	0.61545	0.46551	1.13732	0.64546	0.39953	0.75542	0.65345	0.75742	0.85139	0.28756	0.7626	0.42209	0.67504	0.88295	0.65652	0.66745	1.02335	0.55148	0.58148	0.89338	0.75742
8.44	1.22819	0.89931	1.00134	0.42352	1.26128	0.61554	0.69324	0.4535	0.63545	0.70344	0.74143	0.90137	0.83939	0.59946	1.05808	0.97936	0.4915	0.25756	0.83341	0.69144	0.25853	0.57287	0.63814	0.31175	0.91937	0.63346	0.43952	0.62346	0.57948	0.41152	1.09133	0.59747	0.36354	0.71943	0.61346	0.71143	0.81541	0.24157	0.72792	0.37109	0.64037	0.8605	0.6157	0.63346	0.97136	0.50949	0.54949	0.8514	0.74142
8.445	1.18355	0.87186	0.9558	0.37153	1.23729	0.56861	0.68915	0.42951	0.61146	0.68144	0.70743	0.86739	0.80542	0.56348	1.02323	0.96737	0.43952	0.23158	0.8194	0.66345	0.2361	0.51982	0.6096	0.26686	0.88739	0.60348	0.40952	0.58548	0.54749	0.36153	1.04534	0.53748	0.31555	0.68945	0.56949	0.68344	0.77142	0.18959	0.69323	0.33029	0.59957	0.83604	0.58715	0.59947	0.91338	0.46952	0.52549	0.8174	0.72344
8.45	1.15637	0.84051	0.92017	0.33555	1.21728	0.50334	0.69936	0.40553	0.58148	0.65146	0.67345	0.83739	0.77141	0.53749	0.98838	0.95136	0.38753	0.20558	0.79541	0.63146	0.21976	0.46883	0.58511	0.23831	0.84739	0.57347	0.38752	0.55748	0.51349	0.31755	1.00136	0.4895	0.28354	0.65145	0.54947	0.67545	0.72543	0.14359	0.65243	0.29357	0.55876	0.81563	0.54432	0.56148	0.85939	0.43351	0.4975	0.78342	0.68944
8.455	1.12726	0.80522	0.89642	0.32554	1.1833	0.44825	0.68304	0.37753	0.53947	0.61746	0.64346	0.79541	0.71744	0.51548	0.9682	0.93537	0.33554	0.17359	0.78542	0.60746	0.19531	0.40559	0.55043	0.20771	0.79342	0.53348	0.35554	0.5115	0.4835	0.26557	0.95337	0.44751	0.25158	0.61747	0.52949	0.66546	0.70544	0.09961	0.62388	0.26092	0.52001	0.78299	0.50962	0.51949	0.81941	0.40753	0.46751	0.75943	0.65145
8.46	1.08263	0.77778	0.87464	0.31155	1.14731	0.4095	0.64835	0.34554	0.5215	0.58947	0.61546	0.75942	0.66744	0.4735	0.95536	0.90939	0.28955	0.1496	0.77342	0.57947	0.16877	0.32603	0.51575	0.17711	0.75142	0.49549	0.32355	0.46951	0.45351	0.21958	0.90738	0.40352	0.21358	0.57148	0.48751	0.65144	0.67744	0.06562	0.5994	0.23237	0.49349	0.74831	0.46883	0.4975	0.79342	0.36354	0.42752	0.73343	0.62746
8.465	1.02051	0.73858	0.85485	0.28156	1.11132	0.3789	0.62182	0.31955	0.51349	0.58347	0.58547	0.73942	0.63546	0.41152	0.93519	0.87539	0.25556	0.12559	0.75743	0.55749	0.15654	0.25667	0.48311	0.14039	0.71743	0.46351	0.28755	0.42152	0.41752	0.1816	0.86339	0.35555	0.17159	0.52749	0.46149	0.61347	0.63746	0.03363	0.55247	0.20584	0.47309	0.72179	0.43824	0.47751	0.77541	0.32754	0.39753	0.70144	0.61346
8.47	0.96229	0.71114	0.81922	0.25556	1.07133	0.3483	0.60756	0.29955	0.49751	0.56949	0.55348	0.71544	0.60746	0.34354	0.90767	0.8514	0.22758	0.10561	0.74143	0.52349	0.1443	0.20975	0.45048	0.10571	0.68744	0.44351	0.25157	0.35954	0.39352	0.14959	0.8274	0.31354	0.12161	0.47751	0.44551	0.57347	0.59547	0.01564	0.5076	0.17728	0.44657	0.70547	0.41375	0.46951	0.74343	0.28956	0.36954	0.66344	0.60147
8.475	0.91378	0.67782	0.77961	0.23157	1.02534	0.32381	0.61571	0.26157	0.4695	0.54148	0.53348	0.68944	0.57147	0.28956	0.88198	0.81741	0.18758	0.06962	0.73343	0.4835	0.13002	0.16487	0.42191	0.07511	0.64746	0.41752	0.21957	0.28756	0.36954	0.1116	0.79741	0.28355	0.08562	0.42953	0.43352	0.53749	0.55547	-0.00836	0.47087	0.1324	0.42413	0.68098	0.37907	0.44152	0.70743	0.25557	0.35154	0.61947	0.56748
8.48	0.86331	0.64645	0.73805	0.21158	0.97336	0.29322	0.60143	0.23757	0.43151	0.50149	0.5135	0.66345	0.54348	0.25556	0.84896	0.78541	0.1356	0.03763	0.72743	0.44951	0.10758	0.12611	0.39132	0.04859	0.59546	0.39752	0.18359	0.22557	0.33554	0.08162	0.75142	0.24758	0.06762	0.38953	0.43951	0.51749	0.52349	-0.03635	0.42191	0.09568	0.39556	0.65243	0.35051	0.41752	0.69144	0.21558	0.33554	0.57747	0.52349
8.485	0.8342	0.62099	0.71429	0.19158	0.92738	0.26873	0.57083	0.20758	0.38752	0.46551	0.5075	0.62946	0.50748	0.24157	0.81228	0.75543	0.08161	-0.00637	0.71344	0.42552	0.07698	0.08735	0.36683	0.01187	0.55147	0.37554	0.1496	0.17159	0.31155	0.05962	0.69944	0.22156	0.05763	0.36554	0.42751	0.5115	0.50549	-0.04435	0.37704	0.07937	0.36905	0.61571	0.33215	0.40552	0.67545	0.16959	0.32155	0.55148	0.48149
8.49	0.79927	0.59354	0.68855	0.16159	0.88738	0.25242	0.5443	0.18758	0.34755	0.43951	0.50749	0.59147	0.4815	0.22159	0.77193	0.72544	0.03162	-0.04435	0.71344	0.40752	0.04842	0.04859	0.33419	-0.01669	0.5135	0.36953	0.1116	0.11361	0.29155	0.03963	0.66745	0.19759	0.05962	0.34155	0.40353	0.5055	0.4895	-0.05434	0.34847	0.06713	0.35681	0.60959	0.31378	0.38753	0.67944	0.11961	0.31755	0.52149	0.45152
8.495	0.76627	0.54649	0.66282	0.13361	0.85139	0.24017	0.53208	0.1496	0.31754	0.40353	0.49349	0.53348	0.4735	0.18958	0.73707	0.69144	-0.01835	-0.07634	0.71144	0.39552	0.02598	0.02412	0.29135	-0.04728	0.4815	0.36553	0.09162	0.06762	0.27356	0.01164	0.64546	0.15959	0.05562	0.32154	0.36953	0.47951	0.47951	-0.07635	0.32195	0.05693	0.3466	0.58919	0.30155	0.36754	0.67544	0.08362	0.28956	0.4955	0.42352
8.5	0.7294	0.50142	0.63907	0.0956	0.81741	0.23815	0.51371	0.1096	0.29155	0.36953	0.46752	0.4895	0.47151	0.16359	0.71689	0.66745	-0.06434	-0.10433	0.70744	0.38753	-0.00666	-0.01465	0.25055	-0.0779	0.4555	0.35154	0.07762	0.02963	0.26556	0.00964	0.63146	0.1136	0.04363	0.29756	0.34954	0.45151	0.4715	-0.10433	0.2934	0.04469	0.34253	0.57695	0.27707	0.34953	0.66746	0.04962	0.24757	0.4575	0.38353
8.505	0.69641	0.45437	0.61332	0.06361	0.78542	0.24629	0.49739	0.07762	0.26557	0.33954	0.4535	0.45751	0.4855	0.1516	0.69673	0.66345	-0.11833	-0.12233	0.70944	0.36954	-0.03319	-0.06974	0.23627	-0.09625	0.43552	0.31555	0.04562	-0.01835	0.24957	0.01762	0.62347	0.06761	0.01964	0.28756	0.33954	0.42152	0.45752	-0.13433	0.25463	0.01817	0.32009	0.56063	0.25259	0.33354	0.64346	0.03364	0.21157	0.43951	0.34955
8.51	0.69058	0.42105	0.56978	0.05363	0.75143	0.2463	0.46883	0.06162	0.24957	0.31756	0.45951	0.45351	0.48549	0.1316	0.6747	0.64546	-0.17431	-0.14232	0.72943	0.32554	-0.04338	-0.1044	0.22608	-0.12277	0.41752	0.29956	0.01764	-0.07034	0.23957	0.01564	0.61546	0.02963	-0.00436	0.28356	0.33755	0.39553	0.43952	-0.14832	0.24035	0.01001	0.29968	0.54227	0.23219	0.31555	0.60946	0.01963	0.18358	0.41353	0.30355
8.515	0.69448	0.39165	0.5282	0.03763	0.72742	0.23814	0.43007	0.03363	0.22157	0.28756	0.45751	0.44352	0.4835	0.10561	0.65269	0.62146	-0.21829	-0.16032	0.74943	0.27756	-0.06583	-0.14725	0.1914	-0.14521	0.41752	0.30755	-0.00836	-0.09833	0.23557	0.00965	0.60547	-0.00637	-0.01436	0.27756	0.32555	0.35754	0.42151	-0.16031	0.21792	0.01408	0.28541	0.53615	0.21996	0.29156	0.57948	0.00164	0.1596	0.39552	0.28356
8.52	0.69641	0.36814	0.49653	0.01364	0.72144	0.21978	0.39131	-3.64E-04	0.20958	0.26557	0.42352	0.42952	0.47151	0.07762	0.64353	0.59147	-0.24829	-0.18031	0.77342	0.25556	-0.0801	-0.18397	0.16691	-0.17581	0.41352	0.30755	-0.01836	-0.13433	0.22558	-0.00637	0.59547	-0.05435	-0.02235	0.25357	0.31155	0.31155	0.42152	-0.17231	0.19751	0.02021	0.27113	0.53411	0.21178	0.25756	0.56348	-0.01435	0.1416	0.37553	0.26157
8.525	0.68282	0.3309	0.48268	-0.01235	0.71743	0.20141	0.36275	-0.01835	0.20158	0.24757	0.37353	0.41552	0.4775	0.05361	0.63985	0.58148	-0.26029	-0.18231	0.79342	0.25157	-0.07806	-0.19825	0.15263	-0.19825	0.39752	0.30155	-0.02035	-0.14231	0.23157	-0.00835	0.59147	-0.10033	-0.05034	0.23158	0.28156	0.27156	0.42153	-0.1923	0.18934	0.02225	0.26092	0.51983	0.19547	0.22158	0.54548	-0.02035	0.1216	0.34754	0.24358
8.53	0.68088	0.28777	0.47674	-0.04635	0.68944	0.18918	0.33623	-0.02235	0.20159	0.22557	0.34754	0.40952	0.47551	0.02363	0.63435	0.58547	-0.27228	-0.18231	0.80539	0.23358	-0.07194	-0.21253	0.14447	-0.2166	0.37953	0.27556	-0.01635	-0.16031	0.23557	-0.00436	0.59747	-0.14033	-0.09833	0.20559	0.23557	0.23757	0.40152	-0.22429	0.17915	0.02632	0.24257	0.50963	0.171	0.19358	0.50749	-0.02235	0.11361	0.33155	0.22157
8.535	0.67118	0.23877	0.45495	-0.06435	0.65545	0.16266	0.30359	-0.02235	0.18558	0.20959	0.33154	0.40753	0.4735	-0.01636	0.61785	0.57748	-0.27629	-0.18831	0.8154	0.20558	-0.08623	-0.23702	0.13631	-0.24313	0.36554	0.24757	-0.02436	-0.17632	0.22558	-0.01035	0.60147	-0.17431	-0.14633	0.18759	0.20158	0.18958	0.36554	-0.25829	0.17712	0.02429	0.2283	0.49127	0.13426	0.1776	0.47549	-0.03635	0.09962	0.33555	0.20359
8.54	0.67312	0.2133	0.44308	-0.07433	0.62546	0.12797	0.27299	-0.02635	0.16759	0.20159	0.31955	0.39553	0.46551	-0.04035	0.60133	0.57348	-0.28029	-0.19231	0.8254	0.17558	-0.09846	-0.28393	0.11795	-0.25741	0.34954	0.21957	-0.04035	-0.17231	0.23158	-0.02435	0.58547	-0.2003	-0.18231	0.16559	0.1596	0.1416	0.32754	-0.27627	0.17914	0.02021	0.20584	0.48107	0.1098	0.17158	0.44551	-0.05834	0.09161	0.32554	0.18557
8.545	0.66342	0.20545	0.44902	-0.08634	0.59947	0.08718	0.27095	-0.02836	0.15959	0.19558	0.28956	0.38753	0.45351	-0.06235	0.60133	0.56148	-0.28628	-0.19231	0.84141	0.14759	-0.10866	-0.32064	0.11183	-0.26149	0.33754	0.20358	-0.04835	-0.17031	0.23157	-0.04235	0.56747	-0.2263	-0.1963	0.1436	0.15159	0.1056	0.30355	-0.28628	0.17303	0.02429	0.18749	0.47291	0.09143	0.1736	0.42951	-0.07834	0.08762	0.33155	0.1596
8.55	0.65953	0.19369	0.46684	-0.10434	0.56348	0.05452	0.28728	-0.01836	0.1476	0.1876	0.25356	0.37954	0.43951	-0.08633	0.60317	0.54948	-0.29627	-0.20031	0.85139	0.12761	-0.12702	-0.33495	0.10979	-0.26557	0.31955	0.18559	-0.05035	-0.17831	0.22357	-0.05435	0.54949	-0.24629	-0.2163	0.1176	0.1496	0.07363	0.28156	-0.29628	0.17099	0.0202	0.17117	0.46271	0.07715	0.1576	0.41553	-0.09033	0.06962	0.32555	0.1456
8.555	0.64206	0.18389	0.49455	-0.12033	0.52349	0.0321	0.28319	-0.01435	0.12361	0.17159	0.22158	0.37153	0.42552	-0.13033	0.594	0.53148	-0.30028	-0.2063	0.8474	0.1136	-0.1413	-0.32675	0.10163	-0.27373	0.27956	0.15758	-0.06634	-0.20431	0.19958	-0.06033	0.52748	-0.25829	-0.23429	0.08162	0.1476	0.04962	0.27157	-0.31027	0.16079	0.00796	0.15688	0.45251	0.06491	0.15559	0.40952	-0.10033	0.04563	0.31354	0.1296
8.56	0.62265	0.17606	0.51832	-0.13232	0.4835	0.01986	0.25463	-0.00237	0.1036	0.17158	0.20758	0.34354	0.43152	-0.17231	0.56831	0.52349	-0.31027	-0.2223	0.85338	0.08561	-0.1719	-0.31045	0.09551	-0.29617	0.24956	0.1356	-0.08233	-0.2003	0.16159	-0.07035	0.51949	-0.27628	-0.25629	0.06562	0.1356	0.02763	0.25956	-0.31627	0.1506	-0.01447	0.15077	0.44231	0.05676	0.14559	0.39752	-0.10833	0.02362	0.29755	0.1256
8.565	0.59355	0.17213	0.5183	-0.15432	0.45152	0.00558	0.22403	-0.00636	0.08161	0.17359	0.19358	0.31755	0.43352	-0.1943	0.54998	0.51549	-0.32627	-0.23429	0.8674	0.04962	-0.18823	-0.29821	0.08736	-0.30432	0.22358	0.11162	-0.11033	-0.21232	0.1256	-0.08434	0.5075	-0.29828	-0.25828	0.05962	0.13561	0.02163	0.25957	-0.29827	0.15059	-0.03284	0.15893	0.43618	0.05063	0.1376	0.38954	-0.12032	0.00764	0.29356	0.11561
8.57	0.57025	0.1741	0.51633	-0.17631	0.43551	-0.01686	0.21384	-0.00635	0.04763	0.1716	0.19159	0.28156	0.42551	-0.2163	0.53713	0.4975	-0.34626	-0.2323	0.88339	-0.00236	-0.20862	-0.29821	0.07919	-0.30842	0.21758	0.08561	-0.12233	-0.22829	0.10961	-0.10233	0.4915	-0.33027	-0.24629	0.06563	0.1436	0.00363	0.25557	-0.28028	0.15468	-0.03487	0.16097	0.43824	0.05063	0.1376	0.38353	-0.13633	0.01563	0.28955	0.10161
8.575	0.55861	0.17997	0.51236	-0.1963	0.41751	-0.03114	0.20975	-0.01836	0.01963	0.1536	0.17559	0.25756	0.41352	-0.23629	0.51512	0.4735	-0.36026	-0.24229	0.89738	-0.04235	-0.22494	-0.31657	0.07103	-0.31452	0.19958	0.05163	-0.13033	-0.2383	0.10361	-0.11633	0.4635	-0.35226	-0.24229	0.07562	0.15359	-0.01436	0.25156	-0.26828	0.15875	-0.04303	0.15893	0.42599	0.0588	0.13961	0.38153	-0.15232	0.01364	0.29955	0.08161
8.58	0.54891	0.17017	0.51435	-0.2203	0.39753	-0.04135	0.18935	-0.03635	-0.00237	0.1376	0.1396	0.23956	0.38953	-0.24228	0.49677	0.46151	-0.38026	-0.25429	0.89539	-0.07634	-0.22902	-0.31861	0.05674	-0.3227	0.18958	0.03963	-0.13032	-0.24229	0.08961	-0.11633	0.44952	-0.36226	-0.22629	0.07562	0.15161	-0.02635	0.25956	-0.26228	0.14448	-0.0512	0.15485	0.42599	0.06491	0.1316	0.37354	-0.17231	0.01164	0.29356	0.07361
8.585	0.54696	0.16037	0.51831	-0.24229	0.37553	-0.04745	0.16079	-0.04435	-0.02235	0.1376	0.10361	0.23358	0.39753	-0.2443	0.48578	0.46352	-0.39824	-0.25829	0.90338	-0.09434	-0.2331	-0.31046	0.06491	-0.33696	0.19159	0.04163	-0.13632	-0.24229	0.06163	-0.10633	0.44352	-0.38025	-0.2123	0.08162	0.15159	-0.03235	0.26557	-0.27828	0.11999	-0.05935	0.16097	0.41376	0.07102	0.12359	0.36353	-0.17431	0.00763	0.27955	0.06562
8.59	0.54502	0.15645	0.50049	-0.27028	0.35754	-0.04746	0.13223	-0.05236	-0.04235	0.1416	0.07962	0.22757	0.40153	-0.24629	0.46742	0.46951	-0.41825	-0.25429	0.91738	-0.12033	-0.23923	-0.30024	0.05879	-0.33494	0.19158	0.04963	-0.13633	-0.25229	0.03763	-0.08834	0.42752	-0.39625	-0.2003	0.09161	0.1516	-0.02636	0.27356	-0.28827	0.10367	-0.07567	0.16709	0.40559	0.07512	0.11362	0.34554	-0.17431	-3.57E-04	0.25557	0.05762
8.595	0.55473	0.13882	0.46882	-0.29028	0.33154	-0.04747	0.10571	-0.07233	-0.05435	0.13161	0.06562	0.21757	0.40153	-0.25228	0.44908	0.47151	-0.43423	-0.23429	0.93737	-0.15032	-0.25758	-0.31045	0.05267	-0.3492	0.18359	0.04763	-0.13432	-0.2483	0.02163	-0.08833	0.41552	-0.42224	-0.19431	0.09361	0.1416	-0.02035	0.28356	-0.29428	0.10775	-0.08587	0.18545	0.39743	0.09143	0.10361	0.33154	-0.17031	-0.00236	0.24157	0.04561
8.6	0.58772	0.13097	0.45297	-0.30627	0.32555	-0.05358	0.09347	-0.08234	-0.05234	0.1176	0.05762	0.20959	0.40352	-0.24629	0.43625	0.45752	-0.44223	-0.2403	0.95936	-0.18032	-0.28002	-0.32473	0.04655	-0.37369	0.17958	0.03163	-0.11633	-0.24429	0.01564	-0.08633	0.40153	-0.46023	-0.17231	0.08962	0.12161	-0.01635	0.27957	-0.29827	0.10367	-0.09607	0.18545	0.39335	0.11183	0.09162	0.32554	-0.16832	-0.01835	0.22557	0.03763
8.605	0.59937	0.1192	0.46288	-0.30627	0.32355	-0.04543	0.08124	-0.09434	-0.03835	0.12162	0.03364	0.21559	0.40752	-0.24829	0.42891	0.43751	-0.44024	-0.24629	0.97338	-0.21429	-0.29634	-0.34105	0.03635	-0.40429	0.16959	0.00364	-0.10432	-0.23029	0.00964	-0.08034	0.37953	-0.47222	-0.16831	0.07962	0.10161	-0.02236	0.26956	-0.30027	0.09143	-0.10015	0.16708	0.38723	0.11183	0.08561	0.32155	-0.1643	-0.04035	0.22357	0.02563
8.61	0.58966	0.11138	0.47278	-0.31627	0.32555	-0.03931	0.06083	-0.10033	-0.02635	0.11561	-3.64E-04	0.21956	0.39753	-0.26828	0.42524	0.42351	-0.42423	-0.25229	0.98737	-0.23429	-0.29226	-0.35329	0.03431	-0.42877	0.17159	-0.01236	-0.09633	-0.2223	-0.01036	-0.06034	0.35754	-0.48623	-0.17432	0.05361	0.08162	-0.01636	0.26757	-0.31228	0.07715	-0.1083	0.13037	0.38314	0.09755	0.07963	0.31954	-0.16032	-0.07034	0.22758	0.02563
8.615	0.5586	0.09176	0.46287	-0.32227	0.31155	-0.04339	0.04043	-0.09833	-0.02235	0.11561	-0.03036	0.20758	0.38353	-0.29828	0.4179	0.40552	-0.40424	-0.2503	0.97735	-0.2503	-0.28206	-0.36756	0.02207	-0.43693	0.17959	-0.03035	-0.09434	-0.23229	-0.03035	-0.04634	0.32355	-0.49822	-0.18832	0.02363	0.05763	-0.02635	0.25156	-0.33626	0.06696	-0.12871	0.09977	0.36887	0.08531	0.06562	0.30155	-0.14232	-0.09233	0.22558	0.04163
8.62	0.53143	0.07218	0.46485	-0.32826	0.31155	-0.05971	0.01799	-0.08434	-0.01836	0.11761	-0.05034	0.21158	0.36154	-0.31228	0.40873	0.39153	-0.40025	-0.24029	0.98536	-0.26429	-0.28818	-0.37981	0.00371	-0.45326	0.17759	-0.03835	-0.08634	-0.2443	-0.04235	-0.05235	0.29755	-0.50822	-0.1983	-0.01035	0.02963	-0.03636	0.23157	-0.35427	0.05879	-0.13891	0.09773	0.35663	0.08735	0.06562	0.28155	-0.14631	-0.09033	0.21557	0.04363
8.625	0.51979	0.05061	0.4609	-0.33627	0.29755	-0.05562	0.00984	-0.08635	0.00164	0.11562	-0.05635	0.23157	0.32953	-0.30027	0.40506	0.39353	-0.38025	-0.22629	0.98937	-0.26428	-0.30451	-0.39613	-0.01057	-0.47161	0.17559	-0.06634	-0.08233	-0.24029	-0.06234	-0.05035	0.26757	-0.51822	-0.2103	-0.03036	-0.00236	-0.04235	0.20558	-0.37426	0.03431	-0.14708	0.0957	0.35051	0.08123	0.07162	0.27556	-0.14832	-0.07633	0.20358	0.04963
8.63	0.51786	0.03492	0.4708	-0.34026	0.28756	-0.05358	0.02615	-0.09433	0.00164	0.11361	-0.06234	0.23757	0.30757	-0.29627	0.39772	0.38953	-0.36825	-0.2263	0.99135	-0.26229	-0.30859	-0.40633	-0.01873	-0.48588	0.18158	-0.10233	-0.08634	-0.23629	-0.08034	-0.05635	0.24757	-0.51022	-0.2063	-0.04234	-0.03835	-0.04834	0.18959	-0.39025	0.02004	-0.15728	0.09772	0.33827	0.07919	0.07162	0.26557	-0.16432	-0.07034	0.19359	0.06363
8.635	0.50815	0.03689	0.48268	-0.33026	0.27156	-0.04951	0.04044	-0.10033	-0.01435	0.1056	-0.06835	0.23758	0.26755	-0.30427	0.38671	0.37352	-0.35625	-0.24629	0.97136	-0.26029	-0.3249	-0.40021	-0.03301	-0.49202	0.18359	-0.13833	-0.09034	-0.25429	-0.09034	-0.07834	0.22158	-0.50822	-0.2123	-0.05435	-0.07834	-0.05635	0.17559	-0.40224	0.01186	-0.15524	0.09567	0.32196	0.06491	0.06762	0.26956	-0.17632	-0.07834	0.18759	0.07761
8.64	0.49262	0.0369	0.50445	-0.31627	0.25157	-0.05155	0.03227	-0.09832	-0.03836	0.11562	-0.07034	0.23757	0.22158	-0.30427	0.38672	0.34954	-0.35627	-0.27228	0.94537	-0.24828	-0.34939	-0.40021	-0.04525	-0.492	0.18558	-0.15431	-0.11633	-0.27229	-0.11033	-0.10434	0.19758	-0.48822	-0.2203	-0.06235	-0.10832	-0.05235	0.15959	-0.41024	-0.01057	-0.16544	0.10181	0.32399	0.04451	0.05562	0.27556	-0.1903	-0.09434	0.17158	0.08761
8.645	0.47709	0.03884	0.53019	-0.31027	0.25157	-0.05154	0.02206	-0.09835	-0.04836	0.12959	-0.06633	0.24757	0.18958	-0.30028	0.40139	0.31955	-0.36426	-0.29228	0.93736	-0.2383	-0.35958	-0.39817	-0.06361	-0.4818	0.18158	-0.15831	-0.13233	-0.28628	-0.13033	-0.11233	0.17359	-0.47422	-0.21829	-0.05435	-0.12232	-0.04635	0.1476	-0.41624	-0.02893	-0.18584	0.10385	0.31175	0.04044	0.05762	0.27156	-0.1923	-0.09633	0.15759	0.10361
8.65	0.46933	0.03885	0.54404	-0.30827	0.24956	-0.05767	0.00778	-0.10233	-0.06034	0.13761	-0.05434	0.24157	0.17159	-0.28627	0.39222	0.30554	-0.37025	-0.30028	0.92537	-0.22629	-0.36775	-0.39613	-0.07381	-0.48385	0.16959	-0.14832	-0.13832	-0.30028	-0.14032	-0.11833	0.16758	-0.46023	-0.2083	-0.03834	-0.12632	-0.03635	0.13561	-0.41224	-0.04117	-0.18787	0.10997	0.29952	0.03023	0.07562	0.27557	-0.2003	-0.10834	0.1436	0.1156
8.655	0.47516	0.04473	0.55394	-0.30827	0.24557	-0.05971	0.02208	-0.11433	-0.07634	0.1316	-0.03236	0.22557	0.1356	-0.26429	0.36837	0.28356	-0.37225	-0.32026	0.92338	-0.23029	-0.37998	-0.39613	-0.08809	-0.49609	0.15759	-0.14032	-0.15432	-0.31627	-0.15032	-0.13233	0.1636	-0.45023	-0.1923	-0.02836	-0.14032	-0.03435	0.13159	-0.42024	-0.04117	-0.20624	0.09977	0.28319	0.02411	0.08962	0.27356	-0.2183	-0.11033	0.12161	0.1196
8.66	0.47709	0.05452	0.55592	-0.31627	0.23357	-0.06379	0.02819	-0.12232	-0.10634	0.12161	-0.02634	0.21758	0.11161	-0.24829	0.33718	0.25757	-0.38826	-0.33227	0.90537	-0.2403	-0.41059	-0.39001	-0.09013	-0.51444	0.16159	-0.14432	-0.16832	-0.34227	-0.14233	-0.14831	0.1536	-0.44823	-0.17431	-0.02236	-0.17231	-0.03435	0.13361	-0.43024	-0.05136	-0.21847	0.09977	0.26483	0.02615	0.0936	0.27356	-0.23029	-0.11632	0.0996	0.1236
8.665	0.48098	0.06236	0.55196	-0.31626	0.22757	-0.06378	0.02411	-0.13033	-0.13432	0.1176	-0.03635	0.20359	0.1036	-0.22829	0.31518	0.22956	-0.41424	-0.33627	0.88539	-0.25229	-0.43711	-0.37777	-0.08809	-0.52465	0.16559	-0.15032	-0.18431	-0.37426	-0.13832	-0.16032	0.1416	-0.45024	-0.17031	-0.01634	-0.18431	-0.03436	0.1456	-0.44023	-0.05749	-0.23275	0.09365	0.24443	0.03023	0.09161	0.27756	-0.23629	-0.13432	0.08761	0.1336
8.67	0.48485	0.05454	0.54602	-0.32827	0.23157	-0.06379	0.00984	-0.14032	-0.16032	0.11162	-0.04236	0.19158	0.11161	-0.21629	0.30967	0.20558	-0.43223	-0.35426	0.8614	-0.26228	-0.46566	-0.36144	-0.09217	-0.52873	0.1656	-0.14232	-0.19432	-0.38626	-0.14232	-0.16431	0.1216	-0.45423	-0.17831	-0.01237	-0.1943	-0.03434	0.15359	-0.45623	-0.06362	-0.24704	0.07733	0.22812	0.0343	0.09361	0.27956	-0.23229	-0.14631	0.07763	0.1356
8.675	0.49262	0.04864	0.54009	-0.32627	0.23357	-0.05154	-0.0065	-0.15431	-0.17431	0.1116	-0.03834	0.1876	0.11561	-0.20231	0.30417	0.1676	-0.45423	-0.37225	0.8314	-0.26829	-0.47995	-0.35736	-0.09216	-0.53892	0.1596	-0.12232	-0.19631	-0.39624	-0.14832	-0.15632	0.12361	-0.46023	-0.1903	-0.01636	-0.20031	-0.03035	0.1576	-0.48822	-0.06361	-0.26131	0.05284	0.20976	0.03432	0.07962	0.27156	-0.22829	-0.14432	0.07362	0.12961
8.68	0.52367	0.03101	0.53019	-0.31827	0.24157	-0.05154	-0.01261	-0.16833	-0.16232	0.10761	-0.02435	0.18559	0.1196	-0.18431	0.29133	0.15159	-0.46223	-0.38226	0.8194	-0.27028	-0.49218	-0.37368	-0.10236	-0.57362	0.16159	-0.09833	-0.19231	-0.39625	-0.13633	-0.15832	0.1316	-0.46623	-0.18031	-0.02435	-0.23429	-0.02836	0.15759	-0.50621	-0.07381	-0.27967	0.03041	0.19139	0.03023	0.07361	0.25957	-0.23029	-0.14233	0.05561	0.1076
8.685	0.53727	0.00946	0.51831	-0.30827	0.24557	-0.04951	-0.0126	-0.15632	-0.14432	0.10761	-0.01836	0.18558	0.11961	-0.17231	0.28033	0.1496	-0.47024	-0.37626	0.81941	-0.26628	-0.50441	-0.40429	-0.11054	-0.59809	0.16759	-0.08633	-0.18231	-0.39624	-0.11032	-0.15032	0.1496	-0.46423	-0.16631	-0.03235	-0.26828	-0.02435	0.1456	-0.54021	-0.07993	-0.29599	0.01001	0.18323	0.0241	0.04963	0.25157	-0.23428	-0.14431	0.04963	0.08761
8.69	0.54307	0.00356	0.51039	-0.29428	0.23757	-0.05971	-0.01873	-0.14031	-0.14631	0.11361	-0.03035	0.18558	0.1236	-0.17231	0.27115	0.1496	-0.47623	-0.37025	0.79341	-0.26429	-0.4983	-0.41653	-0.1146	-0.61237	0.1716	-0.07434	-0.18431	-0.40625	-0.08833	-0.13432	0.14761	-0.46424	-0.17229	-0.03834	-0.30028	-0.00836	0.1356	-0.5642	-0.08197	-0.30824	-0.01651	0.17099	0.03024	0.02364	0.25157	-0.23629	-0.16632	0.05363	0.06562
8.695	0.54114	-0.01015	0.49653	-0.28828	0.22756	-0.06991	-0.02893	-0.14232	-0.16232	0.10762	-0.05634	0.17759	0.12561	-0.18232	0.2785	0.13359	-0.49621	-0.36826	0.76942	-0.26828	-0.48811	-0.41857	-0.12481	-0.63072	0.18558	-0.08034	-0.2123	-0.42425	-0.07435	-0.12032	0.1316	-0.47022	-0.18432	-0.05034	-0.33627	-0.00836	0.12761	-0.5802	-0.07993	-0.31843	-0.0512	0.15672	0.03431	0.01563	0.24556	-0.2403	-0.19431	0.06361	0.06362
8.7	0.53338	-0.03563	0.49851	-0.26828	0.23758	-0.06787	-0.03912	-0.14432	-0.16832	0.10361	-0.06035	0.16759	0.1276	-0.2043	0.29683	0.11961	-0.50022	-0.36426	0.73942	-0.26829	-0.48198	-0.40428	-0.13093	-0.64092	0.19958	-0.08834	-0.2303	-0.42623	-0.06434	-0.10233	0.11362	-0.47823	-0.19631	-0.08034	-0.37425	-0.00636	0.1256	-0.60019	-0.09625	-0.32456	-0.08383	0.14448	0.03023	0.01564	0.23957	-0.24829	-0.2123	0.04963	0.06561
8.705	0.52755	-0.03367	0.50644	-0.26228	0.24558	-0.07398	-0.04117	-0.15033	-0.16631	0.10161	-0.06635	0.16159	0.1336	-0.2183	0.31701	0.09962	-0.47822	-0.36226	0.71344	-0.27029	-0.4677	-0.38592	-0.14113	-0.65929	0.20758	-0.09833	-0.24029	-0.42424	-0.06034	-0.08234	0.10561	-0.47822	-0.1963	-0.10834	-0.40424	-0.01436	0.1216	-0.61019	-0.1146	-0.32863	-0.11239	0.13019	0.02411	0.02363	0.22957	-0.24429	-0.2163	0.03563	0.07162
8.71	0.51979	-0.05131	0.52028	-0.25229	0.23757	-0.07807	-0.04117	-0.15432	-0.15632	0.11962	-0.06834	0.1736	0.1156	-0.23229	0.32618	0.08561	-0.45423	-0.36026	0.68344	-0.26628	-0.46158	-0.38389	-0.14113	-0.67357	0.21157	-0.11033	-0.23429	-0.42424	-0.06235	-0.07234	0.1076	-0.48423	-0.2023	-0.12632	-0.42224	-0.03636	0.1136	-0.61619	-0.12277	-0.3368	-0.13687	0.10979	0.00983	0.01763	0.21758	-0.24429	-0.2143	0.02963	0.06362
8.715	0.50232	-0.05915	0.54602	-0.23229	0.22157	-0.07807	-0.04933	-0.15232	-0.14632	0.1376	-0.06035	0.19158	0.09761	-0.24629	0.33902	0.07361	-0.46023	-0.37225	0.64545	-0.27229	-0.45547	-0.39612	-0.16561	-0.68377	0.21359	-0.12633	-0.24029	-0.43224	-0.06234	-0.07435	0.10162	-0.49621	-0.21631	-0.13032	-0.42425	-0.06034	0.09761	-0.61818	-0.11665	-0.35516	-0.15727	0.08328	-3.70E-04	0.01563	0.20558	-0.25629	-0.22429	0.01363	0.05362
8.72	0.47904	-0.04936	0.55593	-0.21829	0.21558	-0.0801	-0.06768	-0.15032	-0.14031	0.1396	-0.05434	0.19958	0.06962	-0.26628	0.3537	0.07563	-0.47823	-0.38625	0.59747	-0.29028	-0.44934	-0.39409	-0.18396	-0.66949	0.22357	-0.13033	-0.25229	-0.44424	-0.06834	-0.08233	0.07762	-0.51222	-0.22829	-0.15231	-0.43223	-0.07234	0.09161	-0.61419	-0.11256	-0.36942	-0.16748	0.06899	-0.01669	0.00564	0.19558	-0.28228	-0.2163	-3.66E-04	0.03761
8.725	0.46545	-0.03171	0.57571	-0.20231	0.20757	-0.08826	-0.09014	-0.15632	-0.15033	0.1396	-0.05834	0.19958	0.05563	-0.29828	0.36105	0.08362	-0.49223	-0.39625	0.55548	-0.30428	-0.43914	-0.38389	-0.20029	-0.6552	0.22956	-0.12032	-0.27428	-0.45824	-0.07235	-0.08234	0.04562	-0.51221	-0.2323	-0.16231	-0.42624	-0.05635	0.09561	-0.61219	-0.11461	-0.37148	-0.16951	0.06287	-0.03097	0.01563	0.1896	-0.31027	-0.20631	-0.01036	0.01364
8.73	0.47709	-0.02975	0.60342	-0.2023	0.20158	-0.0903	-0.09012	-0.16231	-0.18031	0.13361	-0.04635	0.21358	0.04362	-0.33426	0.37204	0.08361	-0.51022	-0.42024	0.50549	-0.32426	-0.43507	-0.35125	-0.20641	-0.64909	0.22958	-0.10034	-0.29628	-0.47222	-0.08233	-0.08234	0.03764	-0.48823	-0.2223	-0.15832	-0.41024	-0.04635	0.10161	-0.60619	-0.10033	-0.37555	-0.17971	0.0588	-0.04932	0.03963	0.19359	-0.33426	-0.20029	-0.02635	-0.01836
8.735	0.49456	-0.03759	0.63116	-0.20831	0.19558	-0.09031	-0.09217	-0.18631	-0.2083	0.12361	-0.02036	0.21758	0.02764	-0.35826	0.37388	0.08961	-0.52421	-0.45023	0.45151	-0.33826	-0.44322	-0.33084	-0.21457	-0.65725	0.22557	-0.09033	-0.30627	-0.48422	-0.09234	-0.08634	0.06162	-0.47223	-0.19431	-0.14632	-0.40424	-0.04434	0.09361	-0.59019	-0.08809	-0.38371	-0.18583	0.04655	-0.06973	0.05162	0.19558	-0.34427	-0.2063	-0.04435	-0.05034
8.74	0.49456	-0.04151	0.65688	-0.2223	0.19158	-0.08826	-0.09217	-0.20031	-0.22231	0.11361	0.00364	0.21758	0.01164	-0.36426	0.36287	0.08362	-0.5582	-0.46823	0.39552	-0.36026	-0.44527	-0.33085	-0.23701	-0.66541	0.21757	-0.09633	-0.31428	-0.50623	-0.10834	-0.09033	0.09362	-0.47423	-0.16631	-0.13232	-0.39825	-0.04435	0.09161	-0.5622	-0.07585	-0.40616	-0.18991	0.03023	-0.07994	0.06562	0.19558	-0.36626	-0.23629	-0.06835	-0.08434
8.745	0.49844	-0.03368	0.67469	-0.2383	0.19758	-0.08419	-0.09217	-0.21431	-0.2303	0.10361	0.02764	0.20558	0.00364	-0.36825	0.35003	0.08962	-0.5822	-0.48423	0.34954	-0.38425	-0.45138	-0.33901	-0.26557	-0.67357	0.20958	-0.08634	-0.32227	-0.52621	-0.11232	-0.10433	0.10961	-0.49622	-0.15031	-0.12032	-0.38625	-0.05236	0.08962	-0.53221	-0.05952	-0.41635	-0.20011	0.02819	-0.07789	0.08362	0.19558	-0.37625	-0.27028	-0.08234	-0.10433
8.75	0.50621	-0.01603	0.66481	-0.26428	0.19359	-0.06991	-0.10849	-0.2303	-0.23229	0.07363	0.04562	0.18959	0.00563	-0.38025	0.35003	0.10161	-0.61819	-0.50422	0.30555	-0.42224	-0.44118	-0.33084	-0.27984	-0.6756	0.21357	-0.06434	-0.33427	-0.53421	-0.11433	-0.10833	0.09761	-0.51422	-0.15232	-0.09834	-0.37425	-0.04234	0.08162	-0.51421	-0.05137	-0.44083	-0.21644	0.02615	-0.08196	0.09561	0.19559	-0.38225	-0.30827	-0.09033	-0.13232
8.755	0.52367	-0.02192	0.6648	-0.27428	0.19357	-0.07398	-0.12073	-0.25029	-0.23431	0.05762	0.05562	0.17559	0.00763	-0.39026	0.35002	0.10361	-0.64217	-0.52022	0.27356	-0.46823	-0.43303	-0.31657	-0.2982	-0.67766	0.21159	-0.03635	-0.34626	-0.54421	-0.11833	-0.11032	0.09561	-0.51822	-0.15232	-0.08433	-0.34625	-0.04635	0.07562	-0.50423	-0.03913	-0.43471	-0.23071	0.02004	-0.08198	0.10761	0.19159	-0.38025	-0.34827	-0.09433	-0.16032
8.76	0.52367	-0.02778	0.66084	-0.29027	0.19958	-0.10255	-0.14317	-0.27629	-0.24229	0.05762	0.06362	0.17158	0.00164	-0.38025	0.35003	0.09762	-0.65218	-0.52621	0.22757	-0.50422	-0.42894	-0.30433	-0.30637	-0.69193	0.21158	-0.02036	-0.34427	-0.5582	-0.11233	-0.11433	0.10761	-0.51821	-0.13833	-0.07434	-0.34426	-0.04635	0.06163	-0.51621	-0.04321	-0.42452	-0.24296	0.01596	-0.07789	0.1136	0.18558	-0.37625	-0.38025	-0.09833	-0.17831
8.765	0.52174	-0.01995	0.66679	-0.30428	0.21358	-0.09642	-0.15336	-0.28228	-0.23829	0.05563	0.06163	0.1656	0.01164	-0.36825	0.3537	0.09162	-0.65417	-0.51822	0.19958	-0.52422	-0.42078	-0.29617	-0.31861	-0.71641	0.20958	-0.01235	-0.33826	-0.5602	-0.09233	-0.10633	0.14161	-0.53022	-0.13031	-0.08234	-0.36025	-0.06034	0.04963	-0.51422	-0.04729	-0.4143	-0.24499	0.01391	-0.06564	0.12361	0.17959	-0.36825	-0.41024	-0.09635	-0.2023
8.77	0.51785	-0.01603	0.67668	-0.32227	0.22557	-0.09847	-0.14929	-0.28028	-0.2303	0.04962	0.05362	0.1516	0.02162	-0.37625	0.35187	0.1096	-0.66417	-0.50822	0.1636	-0.53021	-0.41058	-0.29617	-0.33494	-0.73681	0.19958	-3.55E-04	-0.34426	-0.55421	-0.07034	-0.09433	0.17759	-0.53621	-0.13433	-0.09034	-0.36826	-0.07834	0.03963	-0.52021	-0.05137	-0.4082	-0.24092	0.01595	-0.06361	0.1356	0.1576	-0.36825	-0.43424	-0.08433	-0.22031
8.775	0.51202	-0.02191	0.66876	-0.32227	0.23358	-0.09031	-0.15949	-0.28228	-0.23629	0.04362	0.03963	0.14159	0.03363	-0.39824	0.35369	0.12362	-0.66817	-0.49022	0.12161	-0.55021	-0.40446	-0.30842	-0.34309	-0.75313	0.19559	0.00764	-0.34026	-0.5322	-0.06834	-0.09232	0.17559	-0.54621	-0.14433	-0.10433	-0.38225	-0.10434	0.01963	-0.53021	-0.04116	-0.40002	-0.24703	0.018	-0.07176	0.12361	0.1316	-0.36626	-0.46622	-0.07634	-0.24428
8.78	0.51396	-0.03172	0.65095	-0.32627	0.22957	-0.07398	-0.17376	-0.29228	-0.2423	0.03163	0.03762	0.12961	0.03763	-0.41424	0.36287	0.1416	-0.67417	-0.46823	0.09161	-0.56821	-0.39835	-0.32064	-0.35329	-0.75721	0.18558	0.00963	-0.33226	-0.50423	-0.05435	-0.09034	0.17759	-0.55021	-0.15032	-0.10633	-0.39424	-0.13032	0.00364	-0.52421	-0.03505	-0.37759	-0.26539	0.01391	-0.07993	0.11761	0.09761	-0.36026	-0.48023	-0.06435	-0.27828
8.785	0.50815	-0.02976	0.62916	-0.32627	0.23957	-0.0699	-0.18194	-0.28028	-0.2483	0.03763	0.01964	0.1336	0.03762	-0.42224	0.36471	0.1396	-0.66217	-0.44623	0.07763	-0.5682	-0.39222	-0.32473	-0.35736	-0.75517	0.18358	0.00764	-0.33026	-0.48222	-0.04635	-0.08833	0.17559	-0.54421	-0.14231	-0.12433	-0.40825	-0.15033	-0.01236	-0.52221	-0.03709	-0.35513	-0.27355	0.02207	-0.08401	0.10761	0.08762	-0.34625	-0.48622	-0.05035	-0.29827
8.79	0.49845	-0.01995	0.62323	-0.32425	0.24157	-0.07604	-0.1758	-0.27028	-0.24228	0.05563	-0.00236	0.14359	0.02963	-0.41824	0.37938	0.12561	-0.64618	-0.41825	0.03364	-0.5642	-0.38609	-0.33289	-0.35533	-0.7511	0.17559	0.00364	-0.32627	-0.46422	-0.02434	-0.08433	0.17159	-0.5482	-0.11633	-0.15432	-0.42424	-0.17432	-0.03635	-0.52221	-0.05545	-0.35515	-0.2756	0.03228	-0.084	0.11561	0.07562	-0.33427	-0.48023	-0.03434	-0.31227
8.795	0.48485	-0.01604	0.62125	-0.33027	0.23358	-0.07807	-0.16969	-0.25229	-0.24229	0.06562	-0.01836	0.1416	0.02164	-0.43624	0.38855	0.1216	-0.64617	-0.39825	-0.00436	-0.5682	-0.38407	-0.34512	-0.3594	-0.75109	0.16359	0.00164	-0.32827	-0.46223	-0.01837	-0.08833	0.1576	-0.5682	-0.10633	-0.18231	-0.45223	-0.2063	-0.06834	-0.52222	-0.05341	-0.36536	-0.26743	0.02819	-0.09217	0.12761	0.05162	-0.33627	-0.47422	-0.03636	-0.32227
8.8	0.47321	-0.01212	0.63313	-0.34626	0.21757	-0.0801	-0.17376	-0.2263	-0.2443	0.05162	-0.02436	0.14561	0.00563	-0.44824	0.39956	0.11761	-0.64818	-0.38425	-0.03236	-0.5882	-0.39834	-0.36757	-0.37573	-0.75313	0.15959	0.00963	-0.34027	-0.45024	-0.02234	-0.10033	0.14559	-0.58019	-0.10433	-0.2023	-0.46023	-0.2443	-0.08233	-0.51821	-0.05953	-0.37556	-0.25927	0.02615	-0.10237	0.1416	0.02363	-0.33026	-0.46822	-0.05434	-0.32627
8.805	0.44992	-0.00818	0.6351	-0.34826	0.20958	-0.06788	-0.18397	-0.20629	-0.25829	0.05363	-0.00835	0.1476	-0.01636	-0.47423	0.39955	0.10962	-0.63818	-0.37227	-0.05234	-0.61019	-0.40855	-0.36553	-0.38389	-0.74498	0.1536	0.02164	-0.35026	-0.42423	-0.02835	-0.09832	0.13161	-0.5882	-0.09833	-0.2143	-0.46022	-0.26828	-0.10033	-0.50622	-0.0534	-0.35514	-0.25111	0.02411	-0.1085	0.15759	0.01163	-0.33026	-0.44624	-0.07234	-0.33226
8.81	0.42663	0.00553	0.63906	-0.34226	0.20358	-0.06581	-0.18397	-0.20031	-0.26228	0.05962	0.01164	0.1496	-0.02435	-0.48422	0.39773	0.11361	-0.61419	-0.36626	-0.05236	-0.63218	-0.42895	-0.34717	-0.39612	-0.71641	0.15359	0.00764	-0.35426	-0.40625	-0.03835	-0.08834	0.13559	-0.59019	-0.08233	-0.23029	-0.45023	-0.29028	-0.10832	-0.49223	-0.04117	-0.3266	-0.25111	0.03227	-0.11664	0.18359	0.00963	-0.33626	-0.42025	-0.07635	-0.33227
8.815	0.41692	0.00748	0.63709	-0.35227	0.19957	-0.07398	-0.1758	-0.20231	-0.27428	0.06163	0.01563	0.1476	-0.03835	-0.48222	0.38855	0.10561	-0.60218	-0.37026	-0.07835	-0.66217	-0.44119	-0.33901	-0.39817	-0.696	0.1516	-0.01235	-0.36625	-0.40625	-0.05035	-0.09433	0.15159	-0.59019	-0.06035	-0.24229	-0.44624	-0.31627	-0.11633	-0.46422	-0.02485	-0.29803	-0.2552	0.0384	-0.11257	0.19759	-0.00236	-0.35226	-0.40824	-0.08433	-0.33827
8.82	0.39946	0.00945	0.6351	-0.36226	0.20158	-0.08418	-0.16561	-0.20831	-0.28828	0.05562	0.02363	0.1476	-0.03836	-0.47424	0.3757	0.09361	-0.60019	-0.37226	-0.12032	-0.67217	-0.46158	-0.33901	-0.40225	-0.67969	0.1476	-0.01036	-0.38426	-0.42024	-0.06034	-0.10633	0.1556	-0.59019	-0.05834	-0.24029	-0.42822	-0.33826	-0.11033	-0.44623	-0.01057	-0.28579	-0.2552	0.04043	-0.11054	0.21557	-0.00436	-0.35226	-0.41224	-0.10633	-0.32027
8.825	0.38394	0.01533	0.62125	-0.37625	0.20358	-0.07603	-0.17173	-0.22629	-0.30028	0.05164	0.03164	0.1496	-0.02435	-0.46822	0.35553	0.08561	-0.59819	-0.36825	-0.17233	-0.67617	-0.47587	-0.34512	-0.41652	-0.67969	0.14959	-3.57E-04	-0.40024	-0.42425	-0.07034	-0.11632	0.15359	-0.5902	-0.05234	-0.2243	-0.41825	-0.35426	-0.10233	-0.42424	-0.01261	-0.28171	-0.24703	0.05879	-0.10849	0.23158	-3.64E-04	-0.34825	-0.41425	-0.12434	-0.30627
8.83	0.37035	0.01533	0.60343	-0.38425	0.20758	-0.06786	-0.17581	-0.2503	-0.32027	0.05762	0.03363	0.1436	-0.01436	-0.46423	0.33719	0.08362	-0.60219	-0.36426	-0.2043	-0.70415	-0.47995	-0.34922	-0.42265	-0.66948	0.15559	0.01765	-0.43024	-0.42425	-0.07633	-0.11233	0.15559	-0.59219	-0.05035	-0.20231	-0.40824	-0.35426	-0.10034	-0.41024	-0.01464	-0.25927	-0.23071	0.07919	-0.10032	0.24557	-0.00635	-0.34826	-0.40024	-0.14832	-0.29628
8.835	0.36645	0.00944	0.56582	-0.37425	0.20758	-0.05971	-0.17786	-0.26828	-0.34426	0.04763	0.03363	0.1316	-0.01636	-0.45623	0.31701	0.07362	-0.58419	-0.34226	-0.2283	-0.74215	-0.4779	-0.34717	-0.43285	-0.65929	0.15761	0.02563	-0.42624	-0.42024	-0.07834	-0.11033	0.17159	-0.59019	-0.03835	-0.16831	-0.40624	-0.35826	-0.11233	-0.40824	-0.03505	-0.23683	-0.21848	0.09142	-0.084	0.24558	-0.02035	-0.34826	-0.36825	-0.1743	-0.28429
8.84	0.36841	0.00552	0.54998	-0.37026	0.21158	-0.07195	-0.17172	-0.28828	-0.37026	0.03963	0.03563	0.12161	-0.01835	-0.46022	0.306	0.06762	-0.57219	-0.33428	-0.2363	-0.75615	-0.48607	-0.34716	-0.43896	-0.6593	0.1556	0.01563	-0.43623	-0.43225	-0.07234	-0.10633	0.20559	-0.59819	-0.03035	-0.15431	-0.40625	-0.35626	-0.12433	-0.40425	-0.05137	-0.22663	-0.21439	0.09143	-0.07994	0.23357	-0.02636	-0.34425	-0.36026	-0.18632	-0.28029
8.845	0.36841	0.01142	0.51831	-0.36026	0.21757	-0.08622	-0.16357	-0.30227	-0.39026	0.03562	0.03963	0.11761	-0.01235	-0.44624	0.29683	0.06362	-0.5562	-0.32227	-0.25029	-0.75815	-0.4881	-0.35125	-0.43897	-0.66132	0.16159	-0.00635	-0.44023	-0.43224	-0.06034	-0.10033	0.23358	-0.61019	-0.02235	-0.14832	-0.39425	-0.34626	-0.11032	-0.39825	-0.07585	-0.23275	-0.22051	0.0894	-0.06361	0.21757	-0.03635	-0.34027	-0.38825	-0.17831	-0.28027
8.85	0.3587	0.00945	0.49652	-0.36025	0.22358	-0.08418	-0.16153	-0.31428	-0.37825	0.04763	0.04163	0.11561	-0.00235	-0.42824	0.29684	0.05162	-0.53221	-0.31827	-0.26429	-0.77213	-0.47587	-0.36145	-0.44713	-0.67153	0.17159	-0.02036	-0.46024	-0.41423	-0.05835	-0.09235	0.23157	-0.62618	-0.04235	-0.15232	-0.39025	-0.34626	-0.09633	-0.40224	-0.084	-0.23683	-0.23887	0.09347	-0.05545	0.20758	-0.04435	-0.32826	-0.43424	-0.17031	-0.26829
8.855	0.32571	-0.0082	0.47278	-0.36026	0.22557	-0.06786	-0.16765	-0.33026	-0.36826	0.05563	0.03563	0.13159	0.00364	-0.42623	0.295	0.03364	-0.50222	-0.31628	-0.28028	-0.77014	-0.46975	-0.37164	-0.45732	-0.67765	0.18159	-0.02435	-0.46223	-0.40226	-0.05235	-0.09232	0.21358	-0.62619	-0.07034	-0.16032	-0.39426	-0.35026	-0.10434	-0.41424	-0.10034	-0.23887	-0.23071	0.08123	-0.04728	0.18159	-0.06234	-0.30627	-0.46224	-0.15832	-0.24829
8.86	0.29854	-0.03367	0.45496	-0.36226	0.23357	-0.06991	-0.16356	-0.33227	-0.35626	0.05362	0.01963	0.13161	-0.00635	-0.41425	0.29501	0.03363	-0.47823	-0.30227	-0.30028	-0.74414	-0.45342	-0.38185	-0.46549	-0.69193	0.18758	-0.00436	-0.45623	-0.39225	-0.04435	-0.09033	0.19358	-0.63419	-0.10033	-0.16231	-0.40424	-0.36026	-0.11633	-0.45223	-0.11053	-0.23479	-0.23888	0.07103	-0.04933	0.1616	-0.07035	-0.28428	-0.45423	-0.16832	-0.24028
8.865	0.27331	-0.05131	0.45099	-0.34626	0.23356	-0.0903	-0.14725	-0.32227	-0.35225	0.06362	0.01365	0.1436	-0.00237	-0.40025	0.2895	0.04763	-0.46023	-0.27628	-0.31426	-0.71016	-0.44323	-0.39408	-0.46957	-0.70213	0.19159	-0.00436	-0.42623	-0.37825	-0.03035	-0.09833	0.18358	-0.64017	-0.12432	-0.15631	-0.41424	-0.35626	-0.12433	-0.47023	-0.13704	-0.22663	-0.24906	0.05879	-0.0575	0.13361	-0.07033	-0.26628	-0.43624	-0.17031	-0.22031
8.87	0.26166	-0.06307	0.44902	-0.31827	0.23757	-0.09439	-0.11868	-0.30027	-0.34827	0.06963	0.00164	0.16759	-0.01435	-0.37825	0.2895	0.06163	-0.44824	-0.2663	-0.32027	-0.66816	-0.44323	-0.40225	-0.46549	-0.70213	0.20358	-0.00437	-0.41224	-0.37226	-0.03035	-0.10632	0.17559	-0.64819	-0.14232	-0.16231	-0.43224	-0.36025	-0.14832	-0.48822	-0.16562	-0.22664	-0.2552	0.06083	-0.06565	0.10561	-0.07034	-0.26828	-0.40624	-0.17233	-0.2123
8.875	0.24225	-0.0611	0.44309	-0.29628	0.23757	-0.10663	-0.09421	-0.29028	-0.35026	0.07562	0.01163	0.18559	-0.01836	-0.37626	0.28216	0.06362	-0.44423	-0.26029	-0.32427	-0.64418	-0.4473	-0.41245	-0.46956	-0.68785	0.20758	-0.02635	-0.42025	-0.38024	-0.03235	-0.11433	0.16959	-0.64218	-0.16032	-0.17032	-0.42424	-0.36626	-0.16832	-0.49623	-0.1758	-0.23887	-0.26539	0.0588	-0.06565	0.09361	-0.07834	-0.28628	-0.38625	-0.17231	-0.2183
8.88	0.22867	-0.06307	0.43119	-0.28028	0.21958	-0.10458	-0.08604	-0.28229	-0.35026	0.07562	0.00964	0.19358	-0.02836	-0.37625	0.284	0.07162	-0.43623	-0.26229	-0.32827	-0.62619	-0.44935	-0.43285	-0.47569	-0.66744	0.20758	-0.05235	-0.42023	-0.38025	-0.03236	-0.12832	0.1596	-0.63818	-0.15631	-0.17231	-0.43423	-0.37026	-0.18031	-0.50621	-0.17989	-0.24295	-0.26539	0.0649	-0.05952	0.08962	-0.08434	-0.29027	-0.37625	-0.16031	-0.21231
8.885	0.20732	-0.06895	0.43319	-0.26828	0.19958	-0.10254	-0.06361	-0.27029	-0.33227	0.08162	0.01763	0.20358	-0.04435	-0.37426	0.28583	0.06563	-0.43624	-0.26229	-0.32627	-0.60219	-0.4473	-0.45121	-0.50017	-0.6491	0.20559	-0.06834	-0.40825	-0.37026	-0.03035	-0.13431	0.14759	-0.62819	-0.14832	-0.1723	-0.40825	-0.37225	-0.19031	-0.51422	-0.20029	-0.24703	-0.26744	0.07511	-0.07382	0.09162	-0.07634	-0.29827	-0.36026	-0.15233	-0.2103
8.89	0.18209	-0.07679	0.4312	-0.25828	0.18359	-0.1005	-0.04117	-0.25429	-0.30428	0.08561	0.03563	0.21359	-0.04834	-0.37025	0.27849	0.07761	-0.42624	-0.26629	-0.31427	-0.5662	-0.45342	-0.44918	-0.51445	-0.63685	0.21758	-0.07434	-0.39824	-0.37225	-0.03835	-0.14833	0.1396	-0.61819	-0.14432	-0.17232	-0.38024	-0.37225	-0.1883	-0.51421	-0.20233	-0.26131	-0.27354	0.07511	-0.07993	0.11361	-0.05834	-0.29427	-0.34026	-0.16831	-0.1963
8.895	0.17626	-0.08268	0.42527	-0.2463	0.15559	-0.11682	-0.02077	-0.24829	-0.31827	0.08162	0.05162	0.21557	-0.05835	-0.37625	0.26015	0.08761	-0.42423	-0.27629	-0.33227	-0.5482	-0.45548	-0.43284	-0.53076	-0.62053	0.22358	-0.08033	-0.38825	-0.39225	-0.05435	-0.17032	0.1236	-0.61219	-0.14231	-0.17031	-0.37025	-0.37226	-0.2023	-0.50821	-0.20845	-0.28375	-0.26949	0.05471	-0.07584	0.13361	-0.04234	-0.29828	-0.34226	-0.1863	-0.19632
8.9	0.17045	-0.07288	0.41734	-0.2303	0.13759	-0.14131	-0.01668	-0.26029	-0.33627	0.06762	0.08161	0.21558	-0.07234	-0.37427	0.25097	0.09962	-0.43224	-0.28828	-0.34626	-0.5342	-0.47382	-0.42674	-0.54301	-0.6042	0.22757	-0.07634	-0.39425	-0.42425	-0.06835	-0.1903	0.11561	-0.61219	-0.14432	-0.1663	-0.36227	-0.37624	-0.21431	-0.49822	-0.20233	-0.30415	-0.26743	0.01799	-0.07993	0.15359	-0.03636	-0.30828	-0.35026	-0.20832	-0.19231
8.905	0.17821	-0.05522	0.41141	-0.21629	0.12161	-0.15966	-0.01058	-0.27428	-0.33828	0.06761	0.09962	0.20758	-0.08633	-0.36025	0.24915	0.09561	-0.44823	-0.30828	-0.35226	-0.53421	-0.48198	-0.41449	-0.54505	-0.58178	0.23557	-0.07234	-0.40825	-0.44023	-0.06834	-0.19631	0.09761	-0.60218	-0.14032	-0.14433	-0.34825	-0.37626	-0.21629	-0.47623	-0.21864	-0.33271	-0.25927	0.02004	-0.08196	0.16559	-0.04035	-0.30828	-0.36026	-0.21029	-0.19429
8.91	0.1782	-0.04935	0.41537	-0.21031	0.10361	-0.15558	-0.00853	-0.28828	-0.34426	0.05762	0.1096	0.19359	-0.08634	-0.34426	0.25281	0.09561	-0.46023	-0.33428	-0.35226	-0.52221	-0.4881	-0.39408	-0.54301	-0.55729	0.25157	-0.08233	-0.42824	-0.44423	-0.07034	-0.18631	0.08962	-0.5942	-0.13632	-0.13032	-0.32626	-0.36826	-0.20429	-0.45623	-0.24313	-0.34699	-0.24703	0.01392	-0.06769	0.18759	-0.04235	-0.30226	-0.36226	-0.2123	-0.19031
8.915	0.17433	-0.05523	0.40547	-0.2123	0.10361	-0.15151	-0.01057	-0.30227	-0.34226	0.04164	0.12561	0.17759	-0.08234	-0.34027	0.25098	0.09961	-0.46823	-0.34426	-0.35425	-0.50621	-0.50648	-0.37981	-0.53689	-0.54709	0.25357	-0.07835	-0.44424	-0.45824	-0.07234	-0.18232	0.08961	-0.5882	-0.15232	-0.11432	-0.29829	-0.36425	-0.2043	-0.43424	-0.25333	-0.35923	-0.245	0.01392	-0.04728	0.18559	-0.02635	-0.29228	-0.35826	-0.2243	-0.20031
8.92	0.17238	-0.07092	0.3916	-0.21031	0.09162	-0.14334	-0.01872	-0.31627	-0.35827	0.02363	0.14359	0.17359	-0.08034	-0.35625	0.24547	0.09361	-0.47022	-0.34827	-0.35027	-0.50621	-0.52278	-0.39001	-0.54097	-0.54097	0.25157	-0.06434	-0.44623	-0.46622	-0.06834	-0.20429	0.09761	-0.58619	-0.15231	-0.09634	-0.29425	-0.35427	-0.1963	-0.42424	-0.25944	-0.36739	-0.22867	0.00574	-0.0269	0.17159	0.00164	-0.28228	-0.35426	-0.23629	-0.22629
8.925	0.17433	-0.08659	0.35795	-0.2163	0.08961	-0.14539	-0.02485	-0.31827	-0.37426	0.01164	0.16159	0.16759	-0.07833	-0.36225	0.2418	0.11161	-0.47623	-0.35226	-0.34026	-0.50822	-0.52278	-0.40429	-0.54301	-0.53485	0.26357	-0.04634	-0.42823	-0.46023	-0.06235	-0.2163	0.09961	-0.59819	-0.14431	-0.07034	-0.30828	-0.35625	-0.19231	-0.43623	-0.27169	-0.37963	-0.21439	0.00168	-0.02689	0.14961	0.01364	-0.28027	-0.37025	-0.25229	-0.24229
8.93	0.18985	-0.10423	0.31637	-0.2203	0.10162	-0.16375	-0.03097	-0.31427	-0.37825	0.00364	0.16359	0.1596	-0.07034	-0.37225	0.25098	0.12161	-0.46623	-0.34626	-0.33427	-0.52421	-0.52278	-0.40633	-0.54097	-0.52873	0.27956	-0.02235	-0.43224	-0.45224	-0.05234	-0.20431	0.10361	-0.61019	-0.15832	-0.04234	-0.31827	-0.35226	-0.19631	-0.43824	-0.28596	-0.38371	-0.22255	0.00779	-0.04525	0.1216	0.00964	-0.28429	-0.40025	-0.2503	-0.24629
8.935	0.20539	-0.12579	0.28866	-0.2263	0.11361	-0.17803	-0.01873	-0.31626	-0.39225	-0.00636	0.1516	0.14959	-0.06634	-0.38625	0.25098	0.1196	-0.46423	-0.34027	-0.33427	-0.54421	-0.52279	-0.41653	-0.5328	-0.52465	0.28555	-0.00636	-0.45824	-0.45822	-0.04234	-0.1843	0.09961	-0.62218	-0.16631	-0.01836	-0.30427	-0.36626	-0.1943	-0.42425	-0.30637	-0.39391	-0.24091	0.01187	-0.04729	0.09362	-0.00436	-0.27228	-0.42224	-0.24229	-0.24429
8.94	0.20344	-0.13952	0.2768	-0.23429	0.1236	-0.18618	-0.02281	-0.32226	-0.40824	-0.01036	0.13759	0.1436	-0.07635	-0.39624	0.25097	0.1176	-0.45423	-0.33626	-0.33428	-0.5442	-0.52686	-0.41652	-0.53282	-0.52873	0.26956	0.01563	-0.48223	-0.46424	-0.02835	-0.17031	0.09761	-0.63219	-0.1803	-0.01235	-0.29627	-0.38225	-0.19231	-0.42223	-0.33085	-0.39391	-0.24295	0.01188	-0.04525	0.05763	0.00963	-0.24829	-0.43624	-0.24828	-0.25229
8.945	0.18404	-0.16107	0.27283	-0.2303	0.1296	-0.18823	-0.02893	-0.31427	-0.42823	0.00364	0.12561	0.1496	-0.08234	-0.40025	0.25648	0.10562	-0.44224	-0.33627	-0.32426	-0.53821	-0.52482	-0.41449	-0.52873	-0.52466	0.26357	0.02363	-0.47422	-0.46023	-0.02235	-0.16231	0.08762	-0.64417	-0.19831	-0.01635	-0.30627	-0.41624	-0.19031	-0.42824	-0.35328	-0.40003	-0.24907	0.00369	-0.04524	0.03363	0.02564	-0.23029	-0.42824	-0.24629	-0.26028
8.95	0.1782	-0.18852	0.29262	-0.22829	0.12561	-0.19434	-0.03097	-0.29828	-0.44425	0.01564	0.1196	0.17159	-0.07434	-0.39825	0.25465	0.1056	-0.42824	-0.33227	-0.30027	-0.53021	-0.51462	-0.40429	-0.51853	-0.52057	0.25957	0.02164	-0.46623	-0.46223	-0.03035	-0.15232	0.08761	-0.65018	-0.22429	-0.03436	-0.32027	-0.45224	-0.1943	-0.43624	-0.36145	-0.39391	-0.25315	0.01393	-0.04525	0.01764	0.01964	-0.2303	-0.41824	-0.25428	-0.27227
8.955	0.17045	-0.20028	0.31045	-0.2203	0.1396	-0.19639	-0.03505	-0.28827	-0.45623	0.02563	0.1236	0.19958	-0.08234	-0.39625	0.24914	0.11161	-0.40624	-0.32827	-0.28029	-0.53221	-0.50442	-0.39817	-0.51037	-0.50832	0.25157	0.01563	-0.47422	-0.46823	-0.02835	-0.14832	0.09561	-0.66218	-0.25429	-0.04834	-0.33027	-0.48821	-0.2163	-0.45023	-0.35737	-0.39392	-0.27559	0.00779	-0.05545	0.00963	-0.00636	-0.23229	-0.42423	-0.26428	-0.28228
8.96	0.1782	-0.20421	0.32628	-0.21031	0.13959	-0.20046	-0.03096	-0.28628	-0.47023	0.02963	0.12561	0.20959	-0.09233	-0.40824	0.23813	0.12561	-0.40025	-0.32029	-0.25829	-0.52421	-0.50239	-0.39817	-0.51853	-0.51037	0.23358	0.00164	-0.47224	-0.47222	-0.02635	-0.14632	0.08962	-0.66218	-0.27632	-0.05634	-0.32226	-0.52022	-0.2403	-0.45623	-0.35328	-0.39799	-0.28375	-0.00241	-0.07177	-0.00836	-0.01236	-0.23829	-0.44423	-0.27628	-0.29628
8.965	0.18209	-0.20419	0.3342	-0.1943	0.1416	-0.18618	-0.02485	-0.28227	-0.49622	0.03363	0.1196	0.20558	-0.11034	-0.41024	0.23263	0.1396	-0.39425	-0.30426	-0.23229	-0.52022	-0.51054	-0.39817	-0.53077	-0.51241	0.21557	-3.61E-04	-0.48222	-0.47623	-0.02436	-0.14231	0.06963	-0.65218	-0.29227	-0.05434	-0.31825	-0.52422	-0.24629	-0.45223	-0.34717	-0.39799	-0.29191	-0.00445	-0.07994	-0.03035	-0.00637	-0.25629	-0.46023	-0.28428	-0.30426
8.97	0.17821	-0.20419	0.354	-0.1923	0.1436	-0.17395	-0.02281	-0.27627	-0.50622	0.03963	0.11161	0.21558	-0.12832	-0.42623	0.21795	0.1336	-0.39824	-0.30827	-0.2203	-0.50822	-0.51667	-0.39205	-0.54301	-0.50629	0.20557	-3.61E-04	-0.46823	-0.46623	-0.03834	-0.12433	0.06362	-0.62618	-0.30826	-0.04435	-0.32027	-0.52621	-0.24429	-0.44223	-0.33697	-0.39799	-0.29191	0.01392	-0.09013	-0.04035	0.00764	-0.26228	-0.45823	-0.27628	-0.31827
8.975	0.16268	-0.20419	0.36192	-0.17631	0.13559	-0.15762	-0.01872	-0.27229	-0.51821	0.03763	0.11562	0.21158	-0.13832	-0.44424	0.20695	0.12361	-0.40025	-0.32028	-0.22829	-0.51221	-0.52278	-0.37776	-0.54505	-0.50016	0.19758	-3.66E-04	-0.46822	-0.46422	-0.06635	-0.12432	0.06163	-0.60219	-0.30028	-0.03235	-0.32827	-0.5442	-0.25429	-0.44424	-0.32064	-0.39799	-0.28784	0.00983	-0.09012	-0.04234	0.00564	-0.26029	-0.42024	-0.27428	-0.33426
8.98	0.16074	-0.20027	0.37379	-0.16832	0.12561	-0.1413	-0.01873	-0.28228	-0.53421	0.03163	0.11161	0.20158	-0.14631	-0.45224	0.18861	0.13559	-0.39826	-0.32827	-0.2163	-0.52622	-0.5085	-0.35124	-0.54301	-0.51241	0.18957	-0.00636	-0.46024	-0.46623	-0.09434	-0.13832	0.07562	-0.5862	-0.28828	-0.02436	-0.35026	-0.5602	-0.26029	-0.43223	-0.30229	-0.40208	-0.28579	-0.01873	-0.09625	-0.03434	-0.00636	-0.27428	-0.37825	-0.29227	-0.34027
8.985	0.17627	-0.19439	0.39756	-0.16232	0.1156	-0.1209	-0.02486	-0.28428	-0.55621	0.03363	0.11162	0.20758	-0.14632	-0.45622	0.17576	0.1616	-0.40224	-0.33626	-0.2043	-0.54021	-0.49218	-0.30433	-0.54709	-0.51648	0.16559	-0.01236	-0.45023	-0.46223	-0.09832	-0.15032	0.08562	-0.5842	-0.27228	-0.01635	-0.34426	-0.5742	-0.26029	-0.41024	-0.27577	-0.40615	-0.27763	-0.04321	-0.10442	-0.02037	-0.00637	-0.28627	-0.36424	-0.31228	-0.34426
8.99	0.19762	-0.18264	0.41537	-0.17431	0.10761	-0.09643	-0.03913	-0.28428	-0.58219	0.00764	0.10761	0.20958	-0.14632	-0.43423	0.16476	0.17959	-0.40425	-0.35027	-0.18231	-0.54221	-0.49422	-0.26557	-0.56136	-0.52261	0.15159	-0.01036	-0.45023	-0.47223	-0.10234	-0.15633	0.09361	-0.58419	-0.26228	-3.62E-04	-0.31827	-0.5662	-0.25029	-0.39025	-0.25128	-0.41431	-0.27151	-0.05954	-0.11869	-0.00835	-0.00635	-0.29228	-0.39026	-0.32227	-0.35825
8.995	0.21897	-0.17087	0.43714	-0.18231	0.1036	-0.08826	-0.03913	-0.29427	-0.59619	-0.01036	0.09761	0.20558	-0.14432	-0.42224	0.15192	0.17158	-0.42423	-0.37225	-0.16831	-0.55021	-0.51259	-0.24312	-0.57157	-0.50833	0.1396	-0.00836	-0.45024	-0.48423	-0.10033	-0.15431	0.08761	-0.58419	-0.26029	0.00563	-0.30227	-0.56019	-0.24229	-0.36825	-0.23294	-0.40819	-0.27356	-0.06769	-0.11869	-0.00235	-0.00236	-0.30227	-0.43025	-0.33826	-0.36626
9	0.21895	-0.16695	0.43912	-0.1923	0.1056	-0.07807	-0.04729	-0.31227	-0.61019	-0.03834	0.07362	0.19758	-0.13633	-0.41425	0.15375	0.1536	-0.43423	-0.39225	-0.16431	-0.55221	-0.52278	-0.23701	-0.59809	-0.50629	0.12761	0.00763	-0.45623	-0.48622	-0.09633	-0.15631	0.0916	-0.5882	-0.26028	-0.00635	-0.30027	-0.53821	-0.2343	-0.36026	-0.21253	-0.39188	-0.26539	-0.07789	-0.11665	0.00164	-0.00637	-0.31627	-0.43823	-0.34427	-0.37226
9.005	0.21121	-0.165	0.44704	-0.2063	0.11961	-0.08011	-0.05748	-0.32028	-0.61619	-0.05635	0.04164	0.18759	-0.12833	-0.40824	0.16476	0.1516	-0.42225	-0.40225	-0.16631	-0.5502	-0.52686	-0.22477	-0.60625	-0.52261	0.12359	0.01364	-0.45023	-0.47422	-0.09833	-0.16232	0.11361	-0.5782	-0.24429	-0.00635	-0.31227	-0.52822	-0.2223	-0.37025	-0.1962	-0.37963	-0.24703	-0.08604	-0.13092	0.01164	-0.01435	-0.31627	-0.40824	-0.34227	-0.37425
9.01	0.20926	-0.16499	0.45495	-0.22629	0.1356	-0.07806	-0.06361	-0.31827	-0.61419	-0.06634	0.02963	0.19358	-0.12232	-0.39625	0.16293	0.16359	-0.41224	-0.40625	-0.15832	-0.5482	-0.53094	-0.19009	-0.60421	-0.53893	0.1356	0.01363	-0.45224	-0.46023	-0.08833	-0.16231	0.13561	-0.5702	-0.25429	-0.00236	-0.31627	-0.51622	-0.2183	-0.39026	-0.18601	-0.35923	-0.23274	-0.08401	-0.12277	-0.00236	-0.02437	-0.30627	-0.37825	-0.35226	-0.37825
9.015	0.20538	-0.16108	0.4708	-0.23429	0.1376	-0.06583	-0.07177	-0.31626	-0.62018	-0.07834	0.01763	0.20558	-0.12433	-0.39225	0.14458	0.19159	-0.40824	-0.40225	-0.16031	-0.5682	-0.5391	-0.14724	-0.5981	-0.55322	0.12761	0.01164	-0.46222	-0.45823	-0.08233	-0.15232	0.1496	-0.5662	-0.25429	-0.00636	-0.30627	-0.51622	-0.2203	-0.39825	-0.16765	-0.33883	-0.22868	-0.06157	-0.11664	-0.02835	-0.03635	-0.29627	-0.37226	-0.35226	-0.37227
9.02	0.20925	-0.15715	0.48664	-0.2323	0.13559	-0.06175	-0.084	-0.32427	-0.62418	-0.08634	0.00364	0.20759	-0.12033	-0.39424	0.13725	0.20958	-0.40025	-0.40024	-0.14632	-0.58219	-0.54522	-0.15132	-0.59604	-0.55525	0.1136	0.02164	-0.46623	-0.46422	-0.07235	-0.13832	0.1576	-0.59221	-0.25829	-3.61E-04	-0.30427	-0.51421	-0.2183	-0.39424	-0.15337	-0.30824	-0.23683	-0.03504	-0.10848	-0.06235	-0.04636	-0.27228	-0.39825	-0.35826	-0.35626
9.025	0.20538	-0.13951	0.50048	-0.23629	0.14161	-0.06786	-0.09013	-0.32826	-0.62419	-0.08834	-0.01236	0.20358	-0.10833	-0.38825	0.13724	0.21157	-0.38625	-0.38625	-0.13232	-0.5882	-0.54726	-0.17378	-0.58789	-0.55117	0.1096	0.04162	-0.45823	-0.44424	-0.05434	-0.12032	0.14759	-0.60619	-0.2523	0.00364	-0.30827	-0.51221	-0.2083	-0.39025	-0.13093	-0.28374	-0.24296	-0.01057	-0.1085	-0.06433	-0.05634	-0.25828	-0.40825	-0.36226	-0.33627
9.03	0.18791	-0.13559	0.49851	-0.23029	0.14959	-0.07398	-0.08402	-0.32227	-0.61218	-0.08033	-0.03035	0.19759	-0.10233	-0.38023	0.14825	0.20958	-0.35826	-0.37825	-0.13032	-0.58019	-0.55134	-0.19418	-0.57565	-0.53893	0.10961	0.04963	-0.44422	-0.42225	-0.04634	-0.11033	0.1296	-0.61818	-0.25628	-0.00235	-0.33227	-0.50621	-0.21829	-0.40824	-0.11461	-0.26539	-0.25111	0.01391	-0.11053	-0.06635	-0.07033	-0.25427	-0.38225	-0.35825	-0.31226
9.035	0.17626	-0.1356	0.49059	-0.2323	0.1616	-0.07399	-0.07993	-0.30827	-0.59619	-0.06234	-0.04035	0.19359	-0.10832	-0.37625	0.15926	0.21958	-0.34026	-0.36826	-0.13432	-0.5762	-0.54319	-0.16968	-0.55933	-0.53893	0.10561	0.04763	-0.44624	-0.40424	-0.04636	-0.10434	0.10761	-0.61219	-0.26629	-0.02036	-0.36026	-0.51822	-0.2283	-0.43624	-0.10848	-0.25519	-0.24907	0.02412	-0.11664	-0.07633	-0.09033	-0.24829	-0.34626	-0.35625	-0.30027
9.04	0.15492	-0.13168	0.49851	-0.2323	0.16559	-0.07806	-0.08604	-0.27828	-0.5822	-0.05834	-0.05035	0.20159	-0.12433	-0.37026	0.16659	0.22957	-0.32226	-0.36026	-0.14232	-0.5762	-0.54522	-0.1248	-0.54708	-0.53485	0.10561	0.03562	-0.44624	-0.41224	-0.04834	-0.09633	0.08757	-0.59419	-0.28229	-0.04235	-0.38025	-0.54621	-0.25029	-0.46023	-0.10033	-0.24295	-0.24499	0.03635	-0.13705	-0.10034	-0.11033	-0.2443	-0.32227	-0.36227	-0.27428
9.045	0.1394	-0.11991	0.51039	-0.22829	0.15759	-0.08622	-0.08606	-0.24629	-0.5642	-0.05035	-0.04233	0.19958	-0.13432	-0.36625	0.17577	0.25358	-0.30628	-0.35027	-0.14032	-0.5622	-0.54522	-0.11666	-0.52873	-0.53077	0.09361	0.02163	-0.44623	-0.40625	-0.06834	-0.09833	0.08362	-0.57419	-0.30027	-0.05634	-0.39024	-0.56019	-0.26629	-0.45823	-0.09421	-0.22664	-0.22868	0.04655	-0.14113	-0.11233	-0.10833	-0.23829	-0.30627	-0.36425	-0.25829
9.05	0.12969	-0.10815	0.51831	-0.21229	0.15759	-0.10051	-0.09013	-0.2263	-0.5482	-0.02835	-0.03435	0.20359	-0.13632	-0.37025	0.1721	0.25957	-0.28228	-0.35226	-0.11833	-0.5562	-0.5391	-0.13705	-0.49812	-0.51446	0.09361	0.02763	-0.45622	-0.39624	-0.08434	-0.10833	0.06762	-0.5642	-0.32627	-0.06635	-0.39225	-0.5542	-0.28227	-0.44823	-0.08808	-0.20623	-0.23071	0.05675	-0.14112	-0.12032	-0.11233	-0.23829	-0.31628	-0.35227	-0.23429
9.055	0.11804	-0.09835	0.52425	-0.19631	0.16159	-0.10866	-0.09013	-0.21829	-0.54421	-0.00435	-0.02835	0.19558	-0.14832	-0.37426	0.17393	0.25356	-0.27027	-0.35626	-0.12032	-0.5522	-0.53707	-0.16561	-0.47978	-0.50017	0.08762	0.03563	-0.48023	-0.38025	-0.11233	-0.11632	0.04962	-0.54221	-0.35426	-0.07234	-0.40024	-0.5422	-0.29627	-0.43424	-0.06361	-0.18787	-0.22663	0.0588	-0.1452	-0.11433	-0.10433	-0.24829	-0.31627	-0.35426	-0.2103
9.06	0.12192	-0.07876	0.5282	-0.17831	0.16558	-0.11887	-0.08401	-0.2123	-0.54621	0.00963	-0.03235	0.17559	-0.17231	-0.35825	0.1721	0.26157	-0.26829	-0.37226	-0.14433	-0.5642	-0.54113	-0.17173	-0.48589	-0.492	0.08562	0.03962	-0.49022	-0.37825	-0.14033	-0.13032	0.04162	-0.52021	-0.35826	-0.07233	-0.40424	-0.54821	-0.30028	-0.43623	-0.04525	-0.17563	-0.21644	0.04859	-0.15133	-0.10033	-0.08434	-0.27028	-0.29628	-0.36825	-0.17831
9.065	0.13358	-0.06698	0.52029	-0.18032	0.17759	-0.13314	-0.07585	-0.19831	-0.53221	0.02563	-0.04235	0.1536	-0.1843	-0.33027	0.17393	0.26756	-0.27229	-0.38426	-0.16231	-0.5582	-0.5493	-0.1452	-0.47569	-0.48182	0.0836	0.04163	-0.49822	-0.37625	-0.15831	-0.14833	0.04164	-0.49222	-0.35225	-0.06833	-0.40025	-0.54821	-0.30027	-0.43424	-0.02688	-0.17358	-0.20623	0.04655	-0.15744	-0.09032	-0.07834	-0.29028	-0.29227	-0.38626	-0.15032
9.07	0.14521	-0.04543	0.5084	-0.1803	0.17959	-0.14131	-0.06973	-0.16632	-0.52622	0.04163	-0.03434	0.1516	-0.19632	-0.29627	0.16293	0.26356	-0.27828	-0.39824	-0.1783	-0.5462	-0.54727	-0.12277	-0.47365	-0.47161	0.08961	0.03763	-0.49421	-0.37626	-0.17832	-0.16031	0.05162	-0.47822	-0.34626	-0.04635	-0.39225	-0.5402	-0.30027	-0.43423	-0.01873	-0.17562	-0.19195	0.05267	-0.16969	-0.09034	-0.06834	-0.30627	-0.31227	-0.38826	-0.12432
9.075	0.15298	-0.03171	0.49257	-0.1823	0.17558	-0.15966	-0.07381	-0.14632	-0.5282	0.04763	-0.03035	0.15159	-0.21231	-0.27828	0.14458	0.24957	-0.28028	-0.42025	-0.19631	-0.5582	-0.55543	-0.13092	-0.46141	-0.47365	0.08561	0.03763	-0.50222	-0.38025	-0.1983	-0.1783	0.06363	-0.47623	-0.35626	-0.03235	-0.37225	-0.51821	-0.30428	-0.43224	-0.01873	-0.18788	-0.18991	0.05675	-0.17173	-0.09433	-0.07034	-0.32027	-0.33427	-0.39225	-0.11832
9.08	0.1588	-0.02779	0.49257	-0.19631	0.18159	-0.17394	-0.07584	-0.13233	-0.52421	0.03763	-0.03435	0.1416	-0.2123	-0.26029	0.13174	0.23757	-0.29428	-0.43224	-0.2003	-0.56619	-0.56359	-0.15337	-0.45733	-0.46345	0.09961	0.04163	-0.50822	-0.38424	-0.2103	-0.18832	0.07562	-0.47623	-0.36626	-0.01035	-0.37625	-0.47422	-0.31226	-0.42224	-0.00853	-0.19604	-0.19604	0.05879	-0.17989	-0.10433	-0.07234	-0.33627	-0.33426	-0.39026	-0.10233
9.085	0.17045	-0.02387	0.48466	-0.2063	0.19358	-0.18006	-0.08197	-0.12032	-0.53222	0.04763	-0.05036	0.1316	-0.2123	-0.22829	0.12074	0.22358	-0.29827	-0.44824	-0.1963	-0.5842	-0.5697	-0.15949	-0.45325	-0.44917	0.11359	0.03964	-0.52821	-0.38026	-0.22629	-0.1963	0.08762	-0.48822	-0.37026	0.01364	-0.38024	-0.41824	-0.31227	-0.40624	-3.64E-04	-0.2001	-0.20419	0.04451	-0.18601	-0.10634	-0.05634	-0.35026	-0.30827	-0.37625	-0.10234
9.09	0.17238	-0.02583	0.47673	-0.21829	0.20557	-0.18823	-0.09421	-0.11434	-0.53821	0.07361	-0.07233	0.12361	-0.19832	-0.1923	0.12074	0.20959	-0.29228	-0.46024	-0.19631	-0.5862	-0.56766	-0.14112	-0.43693	-0.44509	0.12161	0.04562	-0.5442	-0.37826	-0.24629	-0.20431	0.09761	-0.48423	-0.37825	0.02165	-0.39425	-0.38425	-0.31426	-0.41024	-0.01056	-0.20623	-0.20419	0.03023	-0.18194	-0.11632	-0.03635	-0.34425	-0.30627	-0.36826	-0.09233
9.095	0.16463	-0.04348	0.47674	-0.23628	0.20758	-0.1923	-0.10033	-0.10833	-0.5422	0.09162	-0.08833	0.1156	-0.20229	-0.17031	0.11708	0.19958	-0.29227	-0.47822	-0.2123	-0.58619	-0.56767	-0.13093	-0.42877	-0.45325	0.1216	0.04963	-0.55621	-0.37825	-0.26828	-0.22229	0.09161	-0.49222	-0.38824	0.03562	-0.39826	-0.37426	-0.32027	-0.43824	-0.02077	-0.22459	-0.19604	0.03023	-0.16765	-0.12633	-0.03235	-0.32627	-0.33427	-0.37627	-0.07234
9.1	0.1588	-0.05915	0.47674	-0.2543	0.20758	-0.20659	-0.10645	-0.08833	-0.5442	0.10762	-0.09634	0.12161	-0.19631	-0.14632	0.10789	0.19758	-0.30227	-0.49622	-0.2263	-0.5822	-0.57992	-0.14113	-0.43898	-0.47161	0.1316	0.06962	-0.5622	-0.38225	-0.26629	-0.22029	0.11961	-0.50422	-0.39225	0.04163	-0.41023	-0.36026	-0.31427	-0.45424	-0.03504	-0.24295	-0.19195	0.03227	-0.15541	-0.13632	-0.02635	-0.30827	-0.37225	-0.38025	-0.05835
9.105	0.16656	-0.06504	0.46287	-0.25629	0.21357	-0.2229	-0.11053	-0.05235	-0.53421	0.1216	-0.10233	0.11961	-0.19831	-0.12832	0.10606	0.19359	-0.30828	-0.51622	-0.2243	-0.5822	-0.58193	-0.15949	-0.44101	-0.47978	0.1436	0.09161	-0.5542	-0.37426	-0.26028	-0.22829	0.1256	-0.52221	-0.41024	0.04363	-0.43223	-0.33826	-0.32027	-0.46223	-0.04116	-0.25112	-0.17767	0.03431	-0.15337	-0.15231	-0.02835	-0.28627	-0.39825	-0.38626	-0.04435
9.11	0.16657	-0.07875	0.44902	-0.26228	0.22358	-0.23719	-0.10645	-0.03235	-0.52221	0.1356	-0.11033	0.1276	-0.1903	-0.12232	0.11524	0.18758	-0.30028	-0.52021	-0.2103	-0.57219	-0.57379	-0.15337	-0.44712	-0.48589	0.1516	0.10562	-0.5482	-0.37825	-0.27228	-0.2223	0.12561	-0.54021	-0.42624	0.05162	-0.45224	-0.31027	-0.32426	-0.47422	-0.03505	-0.24091	-0.17768	0.03431	-0.14724	-0.18032	-0.02835	-0.26429	-0.38625	-0.36427	-0.02035
9.115	0.15298	-0.08463	0.43121	-0.26428	0.23757	-0.24535	-0.10237	-0.02635	-0.51822	0.1436	-0.12033	0.13761	-0.18831	-0.13832	0.12807	0.19759	-0.30227	-0.52821	-0.20631	-0.55621	-0.56155	-0.13297	-0.44713	-0.48793	0.1356	0.10361	-0.54221	-0.38425	-0.28828	-0.21629	0.11961	-0.55621	-0.43624	0.05563	-0.46423	-0.29027	-0.32627	-0.49222	-0.02485	-0.23275	-0.16951	0.04248	-0.14521	-0.2043	-0.02235	-0.24029	-0.34426	-0.33626	-0.00636
9.12	0.1355	-0.08464	0.41932	-0.27628	0.24957	-0.2433	-0.09828	-0.02036	-0.5282	0.1516	-0.15432	0.14359	-0.18431	-0.16231	0.14091	0.20359	-0.30227	-0.52221	-0.2183	-0.54221	-0.5493	-0.10441	-0.44917	-0.49609	0.11161	0.09561	-0.53021	-0.38625	-0.30228	-0.2123	0.1116	-0.5642	-0.42424	0.05162	-0.48621	-0.28228	-0.32027	-0.51822	-0.0228	-0.23072	-0.16951	0.03431	-0.13704	-0.2143	-0.01636	-0.2163	-0.31427	-0.32027	0.01564
9.125	0.11998	-0.08071	0.42527	-0.27428	0.25956	-0.23514	-0.10237	-0.00837	-0.52621	0.17159	-0.15831	0.1616	-0.18831	-0.18031	0.15559	0.21158	-0.30028	-0.51022	-0.2203	-0.51422	-0.53298	-0.10032	-0.44712	-0.50629	0.09561	0.07961	-0.50422	-0.38025	-0.32427	-0.2123	0.09961	-0.5702	-0.40224	0.04962	-0.49422	-0.28029	-0.32227	-0.54021	-0.03709	-0.22867	-0.16952	0.02615	-0.15337	-0.21431	-0.00236	-0.18231	-0.31427	-0.30827	0.03763
9.13	0.11222	-0.08659	0.42921	-0.27428	0.25957	-0.2331	-0.10645	0.00565	-0.50621	0.19358	-0.14433	0.17759	-0.19031	-0.18031	0.16477	0.20958	-0.28827	-0.49222	-0.23029	-0.48822	-0.51871	-0.11462	-0.44919	-0.50425	0.08362	0.07362	-0.47422	-0.38626	-0.34227	-0.1923	0.09562	-0.5742	-0.39425	0.04363	-0.50821	-0.26829	-0.32826	-0.5482	-0.04525	-0.23275	-0.16339	0.03023	-0.16562	-0.1983	0.02364	-0.16631	-0.32427	-0.30028	0.05562
9.135	0.10056	-0.10032	0.43517	-0.27228	0.25957	-0.2433	-0.10848	0.01363	-0.49622	0.20758	-0.11232	0.19958	-0.1883	-0.1923	0.1721	0.21158	-0.27628	-0.46822	-0.25429	-0.47623	-0.5085	-0.13501	-0.45528	-0.50221	0.07762	0.05563	-0.45224	-0.39824	-0.36226	-0.19031	0.08161	-0.57819	-0.40025	0.03763	-0.52621	-0.27028	-0.34226	-0.5422	-0.04117	-0.24907	-0.15319	0.0282	-0.18601	-0.18431	0.03562	-0.16232	-0.31427	-0.28828	0.07162
9.14	0.09475	-0.09835	0.43715	-0.26628	0.27156	-0.25147	-0.09828	0.00164	-0.50021	0.21558	-0.07834	0.21158	-0.18431	-0.19631	0.18861	0.20958	-0.28628	-0.45623	-0.2583	-0.45823	-0.50443	-0.13297	-0.46753	-0.50017	0.06762	0.03362	-0.43623	-0.41424	-0.37225	-0.19231	0.0696	-0.57421	-0.39426	0.03563	-0.53821	-0.26629	-0.34626	-0.52422	-0.02893	-0.26539	-0.14096	0.01799	-0.20844	-0.17032	0.04961	-0.17431	-0.28827	-0.27628	0.08761
9.145	0.10058	-0.0905	0.44704	-0.26228	0.29156	-0.25962	-0.07585	0.00164	-0.50822	0.21358	-0.05634	0.21759	-0.19831	-0.2143	0.19778	0.21558	-0.30227	-0.45822	-0.25629	-0.45023	-0.49015	-0.11461	-0.47569	-0.49812	0.06563	0.02364	-0.42424	-0.42825	-0.37826	-0.1983	0.06363	-0.5582	-0.37624	0.03164	-0.5342	-0.26428	-0.33426	-0.51421	-0.01056	-0.27967	-0.13075	0.0037	-0.2309	-0.15032	0.06762	-0.18631	-0.26029	-0.27428	0.09961
9.15	0.09863	-0.08659	0.44506	-0.25629	0.29556	-0.24942	-0.06565	0.01563	-0.52622	0.22358	-0.04435	0.21758	-0.19431	-0.22629	0.19411	0.21158	-0.32627	-0.45825	-0.27029	-0.42824	-0.49014	-0.09013	-0.4859	-0.49404	0.07162	0.00364	-0.42824	-0.43224	-0.39825	-0.20031	0.05962	-0.53821	-0.35626	0.03363	-0.52021	-0.26429	-0.32427	-0.51422	-3.66E-04	-0.30211	-0.13687	-0.0024	-0.25129	-0.13632	0.09562	-0.18031	-0.24829	-0.27229	0.10761
9.155	0.09475	-0.08659	0.44111	-0.25629	0.29354	-0.23107	-0.05749	0.02164	-0.54819	0.22558	-0.03034	0.23357	-0.18431	-0.24229	0.19045	0.20358	-0.34626	-0.47022	-0.29027	-0.43623	-0.50239	-0.09013	-0.48997	-0.50221	0.08362	-0.01036	-0.44623	-0.42823	-0.41624	-0.20429	0.06762	-0.53221	-0.34026	0.03163	-0.50821	-0.25828	-0.31027	-0.51822	0.00167	-0.31638	-0.14096	-0.02077	-0.24924	-0.12633	0.11561	-0.17831	-0.26629	-0.27429	0.1116
9.16	0.09669	-0.10228	0.43516	-0.25229	0.30555	-0.22087	-0.05545	0.03563	-0.55621	0.22158	0.00164	0.23757	-0.1843	-0.24229	0.18127	0.19559	-0.35026	-0.48622	-0.31028	-0.45024	-0.5085	-0.10033	-0.50221	-0.51445	0.09162	-0.00436	-0.45023	-0.42625	-0.42024	-0.19231	0.07761	-0.52821	-0.33227	0.04363	-0.49822	-0.25829	-0.30428	-0.51221	0.02208	-0.33272	-0.13892	-0.02485	-0.25537	-0.12032	0.12561	-0.1843	-0.28029	-0.28628	0.09961
9.165	0.11222	-0.11795	0.43319	-0.24829	0.30356	-0.2127	-0.0432	0.04163	-0.5662	0.21557	0.03564	0.23157	-0.17831	-0.24428	0.17026	0.20758	-0.36426	-0.50223	-0.30227	-0.45624	-0.51666	-0.11461	-0.51444	-0.51649	0.09161	-0.00235	-0.43424	-0.44024	-0.42024	-0.1903	0.10562	-0.52621	-0.32626	0.06363	-0.49422	-0.25029	-0.29627	-0.50221	0.04452	-0.35718	-0.13279	-0.03709	-0.25333	-0.11432	0.1476	-0.18831	-0.28427	-0.30228	0.09761
9.17	0.12969	-0.14539	0.41932	-0.25229	0.30955	-0.19638	-0.03913	0.04163	-0.58619	0.20758	0.05563	0.21357	-0.17631	-0.24029	0.15743	0.20559	-0.37626	-0.51422	-0.28628	-0.46022	-0.53299	-0.11665	-0.53485	-0.50834	0.1036	-0.00236	-0.42623	-0.44023	-0.43023	-0.18431	0.1096	-0.52422	-0.31226	0.08561	-0.50021	-0.23829	-0.29028	-0.48823	0.05472	-0.38779	-0.13687	-0.02485	-0.26149	-0.11034	0.16559	-0.2003	-0.27229	-0.30027	0.07761
9.175	0.1394	-0.17676	0.3936	-0.25029	0.31955	-0.18415	-0.02893	0.00363	-0.61218	0.21158	0.04563	0.1916	-0.17231	-0.25229	0.14641	0.20559	-0.39224	-0.53221	-0.27428	-0.47224	-0.5391	-0.12685	-0.54098	-0.52261	0.12761	-0.00635	-0.44623	-0.44423	-0.43224	-0.17631	0.10161	-0.52422	-0.30627	0.10161	-0.49422	-0.24229	-0.28227	-0.49222	0.06083	-0.41227	-0.15524	-0.02485	-0.25945	-0.11033	0.1656	-0.19031	-0.27629	-0.29028	0.04962
9.18	0.14326	-0.20028	0.37776	-0.24229	0.33354	-0.16373	-0.033	-0.01636	-0.62818	0.21558	0.05962	0.18158	-0.16232	-0.26028	0.14642	0.20157	-0.41225	-0.5542	-0.27628	-0.48622	-0.55135	-0.16561	-0.54911	-0.54097	0.1476	0.00365	-0.47423	-0.45225	-0.43224	-0.17431	0.09361	-0.52621	-0.29628	0.10161	-0.48622	-0.2583	-0.27429	-0.49023	0.06695	-0.43675	-0.16747	-0.01056	-0.25129	-0.11432	0.16359	-0.17431	-0.29028	-0.28828	0.03563
9.185	0.14134	-0.22183	0.35993	-0.2383	0.33954	-0.14538	-0.04729	-0.00636	-0.62818	0.22557	0.06563	0.17759	-0.14432	-0.25829	0.16293	0.19959	-0.42824	-0.5722	-0.26028	-0.48822	-0.56563	-0.21457	-0.55933	-0.55524	0.16959	0.01563	-0.48423	-0.45422	-0.44223	-0.17231	0.09761	-0.51822	-0.30627	0.08761	-0.47222	-0.27829	-0.26828	-0.48223	0.07308	-0.43878	-0.17155	-0.00445	-0.23701	-0.11233	0.1636	-0.15231	-0.30827	-0.29628	0.00963
9.19	0.14522	-0.24143	0.35004	-0.2363	0.34954	-0.12703	-0.06769	0.03963	-0.62819	0.23757	0.06162	0.1776	-0.12832	-0.26029	0.17393	0.19559	-0.42023	-0.5782	-0.24229	-0.48223	-0.57583	-0.23089	-0.58177	-0.55934	0.17959	0.03563	-0.50021	-0.44423	-0.44223	-0.17831	0.11561	-0.51621	-0.32028	0.07762	-0.47422	-0.29827	-0.27428	-0.47623	0.0792	-0.43268	-0.17563	0.00167	-0.22885	-0.12033	0.1616	-0.13632	-0.31827	-0.30827	-0.02036
9.195	0.15491	-0.26496	0.34608	-0.23629	0.35354	-0.12091	-0.07789	0.07762	-0.63418	0.23957	0.04761	0.17359	-0.12433	-0.27428	0.1721	0.21158	-0.42224	-0.5602	-0.23229	-0.48423	-0.57378	-0.23089	-0.59809	-0.55729	0.17358	0.04763	-0.50821	-0.44624	-0.45823	-0.17831	0.12561	-0.52222	-0.33626	0.06562	-0.48622	-0.32428	-0.27628	-0.47622	0.07512	-0.43471	-0.17768	0.00167	-0.23292	-0.14032	0.15559	-0.13232	-0.32227	-0.30828	-0.04034
9.2	0.1685	-0.27672	0.33618	-0.23229	0.36553	-0.12499	-0.08605	0.07561	-0.63218	0.21558	0.03563	0.16558	-0.13832	-0.30628	0.17576	0.23158	-0.41424	-0.53821	-0.2203	-0.49422	-0.56155	-0.24108	-0.62053	-0.543	0.15759	0.04962	-0.50822	-0.44423	-0.47622	-0.18431	0.1156	-0.51622	-0.34827	0.05362	-0.49822	-0.35626	-0.28628	-0.48623	0.08123	-0.42859	-0.17767	0.00575	-0.23497	-0.15432	0.1356	-0.13032	-0.33427	-0.30427	-0.06035
9.205	0.17044	-0.27083	0.33025	-0.21031	0.38554	-0.12702	-0.10237	0.04562	-0.62418	0.21358	0.03363	0.1656	-0.14432	-0.31027	0.18861	0.24157	-0.40824	-0.51822	-0.2103	-0.49223	-0.55338	-0.26965	-0.62868	-0.51242	0.15959	0.04563	-0.48222	-0.44424	-0.48023	-0.1883	0.10162	-0.50022	-0.36826	0.02564	-0.50822	-0.38825	-0.28628	-0.48421	0.07104	-0.40819	-0.18788	0.01188	-0.23089	-0.16231	0.1276	-0.13631	-0.35425	-0.31027	-0.07235
9.21	0.16268	-0.26299	0.33023	-0.19229	0.40753	-0.12703	-0.11461	0.04762	-0.59619	0.21957	0.05163	0.17959	-0.14033	-0.31627	0.20878	0.25357	-0.38425	-0.49222	-0.1923	-0.46822	-0.53298	-0.29821	-0.6246	-0.48385	0.18158	0.04562	-0.46622	-0.43424	-0.49221	-0.1903	0.09761	-0.49222	-0.38825	0.00764	-0.51021	-0.39825	-0.29427	-0.47222	0.06491	-0.3939	-0.19399	0.01799	-0.21865	-0.16032	0.11161	-0.13832	-0.36625	-0.30828	-0.07834
9.215	0.16074	-0.26104	0.34806	-0.19431	0.42551	-0.11274	-0.13092	0.03563	-0.5762	0.21958	0.05563	0.19358	-0.13833	-0.32427	0.21796	0.24757	-0.37625	-0.47622	-0.2003	-0.45423	-0.52688	-0.31656	-0.63073	-0.47161	0.19758	0.03962	-0.44623	-0.44823	-0.50621	-0.18031	0.09361	-0.48022	-0.39025	-0.00836	-0.50222	-0.40825	-0.31228	-0.46023	0.0588	-0.3878	-0.19195	0.02207	-0.21253	-0.15832	0.09561	-0.13832	-0.35826	-0.31827	-0.08034
9.22	0.16462	-0.27084	0.36588	-0.19231	0.43152	-0.09848	-0.14521	0.03764	-0.5542	0.21158	0.05963	0.19958	-0.14831	-0.33027	0.22163	0.25956	-0.38625	-0.47623	-0.20031	-0.46024	-0.5187	-0.31045	-0.62869	-0.46753	0.19359	0.02963	-0.42624	-0.47023	-0.52022	-0.18031	0.08962	-0.47423	-0.39625	-0.02035	-0.49222	-0.43423	-0.32627	-0.43823	0.05879	-0.37351	-0.18379	0.0282	-0.22273	-0.16231	0.08762	-0.14432	-0.35626	-0.32027	-0.07034
9.225	0.16656	-0.2728	0.37576	-0.1763	0.42952	-0.08418	-0.15948	0.02363	-0.53222	0.19159	0.05762	0.20759	-0.16232	-0.33626	0.22161	0.26557	-0.38824	-0.47223	-0.19431	-0.47023	-0.51461	-0.30841	-0.62256	-0.44713	0.17958	0.02763	-0.40025	-0.49023	-0.54021	-0.1943	0.07762	-0.46023	-0.39625	-0.03635	-0.48622	-0.45224	-0.32827	-0.41624	0.06492	-0.36534	-0.17767	0.02207	-0.23497	-0.16232	0.08961	-0.14432	-0.33827	-0.31827	-0.06434
9.23	0.15104	-0.26495	0.37182	-0.16631	0.40752	-0.0903	-0.15745	0.01559	-0.51821	0.17559	0.05562	0.21158	-0.16032	-0.34026	0.22164	0.26556	-0.37026	-0.46823	-0.18831	-0.47223	-0.51667	-0.2982	-0.62053	-0.41858	0.17359	0.02963	-0.38825	-0.50821	-0.5682	-0.20031	0.05562	-0.44822	-0.40424	-0.04634	-0.48022	-0.45424	-0.32027	-0.39625	0.06287	-0.34699	-0.17563	0.0139	-0.24108	-0.14232	0.08561	-0.16631	-0.32826	-0.30827	-0.05435
9.235	0.14327	-0.26495	0.36389	-0.17232	0.37553	-0.10051	-0.1554	0.00564	-0.51622	0.1516	0.06162	0.21557	-0.14432	-0.33026	0.21795	0.25157	-0.35026	-0.46823	-0.19631	-0.46823	-0.52278	-0.29821	-0.60829	-0.39613	0.1796	0.01964	-0.40424	-0.51421	-0.5762	-0.19831	0.03962	-0.44224	-0.42224	-0.05433	-0.46423	-0.46423	-0.31227	-0.37424	0.0486	-0.32455	-0.1838	0.00167	-0.25129	-0.13032	0.07362	-0.18031	-0.32426	-0.30228	-0.05034
9.24	0.15685	-0.26692	0.35004	-0.1903	0.34754	-0.09439	-0.14113	-0.01436	-0.51821	0.1356	0.07761	0.21958	-0.13433	-0.32026	0.22529	0.24156	-0.33426	-0.48823	-0.2063	-0.45422	-0.53502	-0.29617	-0.58993	-0.39001	0.18559	0.01963	-0.43225	-0.51421	-0.5702	-0.20029	0.04563	-0.43024	-0.42424	-0.05835	-0.44824	-0.46223	-0.30628	-0.35627	0.04655	-0.3062	-0.18991	-0.00852	-0.25538	-0.14032	0.07362	-0.2003	-0.32827	-0.30627	-0.04035
9.245	0.17628	-0.27475	0.33617	-0.21231	0.33554	-0.08214	-0.14113	-0.02035	-0.51822	0.11761	0.06763	0.21159	-0.13032	-0.31027	0.22897	0.22958	-0.33627	-0.49022	-0.2163	-0.46224	-0.54523	-0.30025	-0.57973	-0.38389	0.18958	0.02563	-0.46822	-0.51622	-0.5642	-0.2003	0.06562	-0.41423	-0.41424	-0.06034	-0.43623	-0.45623	-0.28827	-0.34226	0.04043	-0.29191	-0.19399	-0.02077	-0.25536	-0.13833	0.06962	-0.1943	-0.34426	-0.31028	-0.01836
9.25	0.18597	-0.28847	0.31044	-0.2263	0.34354	-0.06786	-0.14725	-0.03036	-0.51022	0.1016	0.05363	0.18359	-0.13831	-0.30427	0.2253	0.22158	-0.31227	-0.48623	-0.2223	-0.47222	-0.56154	-0.30229	-0.57565	-0.36553	0.18759	0.03364	-0.47624	-0.52021	-0.5642	-0.19431	0.08362	-0.40424	-0.40425	-0.05434	-0.42624	-0.45823	-0.26828	-0.33426	0.04452	-0.28374	-0.19399	-0.03301	-0.25334	-0.14632	0.05563	-0.1903	-0.35426	-0.31228	-0.00636
9.255	0.18015	-0.31201	0.29461	-0.23829	0.33755	-0.05562	-0.14724	-0.05235	-0.51221	0.08561	0.03162	0.1676	-0.13234	-0.29827	0.20327	0.21958	-0.30427	-0.48223	-0.2123	-0.49422	-0.5697	-0.30229	-0.56544	-0.35941	0.20358	0.03763	-0.49622	-0.53221	-0.5522	-0.18431	0.08961	-0.41225	-0.40425	-0.06035	-0.41825	-0.46423	-0.26628	-0.33628	0.03432	-0.28376	-0.21031	-0.04525	-0.2472	-0.15032	0.04762	-0.1963	-0.36426	-0.30627	0.00164
9.26	0.18404	-0.31003	0.28471	-0.24229	0.33755	-0.06583	-0.15541	-0.07833	-0.50822	0.05962	0.00964	0.16359	-0.11832	-0.29028	0.18127	0.21957	-0.30226	-0.50821	-0.20431	-0.50822	-0.56359	-0.30229	-0.55933	-0.35941	0.21158	0.04363	-0.52221	-0.55021	-0.53222	-0.17831	0.09361	-0.43225	-0.38826	-0.05234	-0.40625	-0.47422	-0.26628	-0.34027	0.03634	-0.27764	-0.22051	-0.05545	-0.26148	-0.15832	0.02963	-0.18831	-0.37825	-0.30027	0.00762
9.265	0.20539	-0.29436	0.26887	-0.24229	0.33154	-0.0699	-0.16561	-0.08434	-0.49222	0.04962	-0.02035	0.1576	-0.11032	-0.27429	0.18309	0.22158	-0.29229	-0.51822	-0.1903	-0.51421	-0.57991	-0.31045	-0.54709	-0.37165	0.21358	0.05763	-0.54021	-0.5462	-0.50822	-0.18231	0.09961	-0.44424	-0.37826	-0.04835	-0.39824	-0.48223	-0.26229	-0.33826	0.03432	-0.25723	-0.22459	-0.05953	-0.27374	-0.16431	0.01764	-0.17831	-0.39024	-0.29428	0.01964
9.27	0.20926	-0.28064	0.24908	-0.24429	0.32554	-0.07603	-0.17581	-0.06634	-0.47223	0.04163	-0.06235	0.1516	-0.10435	-0.26428	0.18678	0.21957	-0.28828	-0.51822	-0.17231	-0.5082	-0.58806	-0.32065	-0.52872	-0.38797	0.20558	0.07363	-0.54621	-0.5422	-0.48622	-0.18032	0.10161	-0.44223	-0.36625	-0.05034	-0.39625	-0.49221	-0.25028	-0.33828	0.02615	-0.23887	-0.23072	-0.05952	-0.27781	-0.16831	-0.00436	-0.17231	-0.40225	-0.29628	0.02564
9.275	0.20343	-0.28455	0.23324	-0.24629	0.31755	-0.08623	-0.17786	-0.03835	-0.46224	0.04163	-0.09833	0.15759	-0.11833	-0.25829	0.19962	0.22357	-0.28627	-0.50222	-0.17231	-0.50822	-0.59011	-0.33289	-0.51853	-0.39613	0.21558	0.08361	-0.5522	-0.54421	-0.47223	-0.18029	0.10561	-0.44824	-0.36825	-0.07234	-0.40025	-0.51422	-0.24829	-0.34627	0.00982	-0.23479	-0.25112	-0.06361	-0.27576	-0.18631	-0.02435	-0.1843	-0.40625	-0.29427	0.02763
9.28	0.18015	-0.27476	0.22532	-0.25029	0.32155	-0.0903	-0.18397	-0.03435	-0.44223	0.04363	-0.12233	0.16559	-0.13633	-0.25429	0.20878	0.23758	-0.27228	-0.48822	-0.16432	-0.52021	-0.57786	-0.34513	-0.51037	-0.39817	0.22357	0.09961	-0.5542	-0.5482	-0.46224	-0.17232	0.09761	-0.46024	-0.37826	-0.09633	-0.40624	-0.54421	-0.26828	-0.36226	-0.0126	-0.22256	-0.26947	-0.06361	-0.27577	-0.2043	-0.05036	-0.1903	-0.39823	-0.29829	0.03963
9.285	0.17238	-0.26888	0.23324	-0.25428	0.33155	-0.10662	-0.1962	-0.04035	-0.41824	0.05962	-0.13432	0.19359	-0.14833	-0.25829	0.20878	0.25157	-0.25629	-0.48023	-0.13832	-0.50621	-0.56969	-0.35941	-0.492	-0.39206	0.23157	0.10761	-0.5602	-0.53821	-0.44423	-0.16631	0.09561	-0.46024	-0.38626	-0.11233	-0.41224	-0.5742	-0.27829	-0.36826	-0.01873	-0.21235	-0.26948	-0.06565	-0.27782	-0.2223	-0.06632	-0.19631	-0.38226	-0.30227	0.05163
9.29	0.17432	-0.26103	0.2372	-0.24429	0.32755	-0.12091	-0.19417	-0.03435	-0.39825	0.06362	-0.13832	0.22158	-0.15832	-0.25628	0.21246	0.26756	-0.24829	-0.46822	-0.09033	-0.47423	-0.56155	-0.3635	-0.48385	-0.39612	0.23557	0.11761	-0.57619	-0.51421	-0.43223	-0.16431	0.0956	-0.44822	-0.38625	-0.12632	-0.42424	-0.60019	-0.27427	-0.36227	-0.01261	-0.19806	-0.26131	-0.07178	-0.27577	-0.23229	-0.06635	-0.18029	-0.37625	-0.28828	0.05962
9.295	0.16463	-0.23165	0.23918	-0.24229	0.32355	-0.14743	-0.19212	0.00164	-0.37825	0.07361	-0.15232	0.22757	-0.16631	-0.26028	0.21979	0.26757	-0.24629	-0.46422	-0.06633	-0.45822	-0.55135	-0.36145	-0.47773	-0.37981	0.22158	0.11561	-0.59819	-0.49822	-0.41824	-0.15232	0.08361	-0.43624	-0.38626	-0.14232	-0.42023	-0.62418	-0.28229	-0.35425	-0.0024	-0.18991	-0.26744	-0.07585	-0.26965	-0.2363	-0.06633	-0.1963	-0.38626	-0.27828	0.06563
9.3	0.14521	-0.17872	0.24313	-0.25028	0.31355	-0.15967	-0.18601	0.03762	-0.37226	0.08163	-0.16831	0.21558	-0.17631	-0.26029	0.2363	0.26756	-0.23629	-0.45423	-0.06635	-0.44824	-0.55134	-0.36757	-0.47773	-0.36349	0.21358	0.11561	-0.61219	-0.49622	-0.40825	-0.15832	0.07962	-0.41624	-0.38626	-0.16031	-0.41225	-0.63818	-0.28828	-0.35227	0.01392	-0.19604	-0.27152	-0.0738	-0.27372	-0.2283	-0.06434	-0.2143	-0.37825	-0.29628	0.08761
9.305	0.12774	-0.11207	0.24711	-0.25029	0.31954	-0.16987	-0.19417	0.03563	-0.35826	0.08561	-0.17831	0.22357	-0.19431	-0.25829	0.25648	0.27956	-0.2363	-0.44623	-0.06834	-0.44224	-0.54318	-0.37573	-0.46753	-0.33493	0.21557	0.10761	-0.60218	-0.51022	-0.39825	-0.1663	0.07162	-0.40425	-0.39025	-0.16831	-0.39824	-0.65417	-0.28628	-0.34226	0.02615	-0.20623	-0.26743	-0.06769	-0.28189	-0.2163	-0.04435	-0.23229	-0.37025	-0.31227	0.10961
9.31	0.12386	-0.07091	0.26095	-0.25229	0.32554	-0.17598	-0.19825	0.02563	-0.33227	0.07962	-0.16631	0.24358	-0.2043	-0.24229	0.26014	0.30156	-0.2343	-0.45023	-0.06835	-0.43623	-0.53707	-0.37165	-0.46753	-0.32677	0.21558	0.08961	-0.59619	-0.52221	-0.38824	-0.16432	0.05962	-0.39225	-0.39225	-0.16232	-0.40224	-0.66217	-0.28228	-0.33625	0.04248	-0.19808	-0.26335	-0.07585	-0.28597	-0.19631	-0.02636	-0.25029	-0.36026	-0.31428	0.1196
9.315	0.11999	-0.06308	0.26492	-0.26028	0.32355	-0.18619	-0.20233	0.00364	-0.31827	0.06363	-0.15231	0.27157	-0.2163	-0.22829	0.25464	0.30355	-0.23429	-0.46023	-0.05434	-0.44424	-0.54114	-0.36961	-0.47772	-0.32472	0.20758	0.08362	-0.58819	-0.5402	-0.38425	-0.15632	0.04762	-0.40025	-0.39424	-0.14832	-0.40425	-0.66816	-0.28228	-0.32428	0.06083	-0.18175	-0.26541	-0.07992	-0.28597	-0.2023	-0.01835	-0.28027	-0.35426	-0.29827	0.11561
9.32	0.11998	-0.06504	0.27679	-0.27428	0.32154	-0.19435	-0.20233	-0.00636	-0.31028	0.05962	-0.13033	0.28555	-0.2243	-0.2083	0.24914	0.29355	-0.23429	-0.47823	-0.04035	-0.45822	-0.56155	-0.37573	-0.49609	-0.32677	0.20358	0.07961	-0.59619	-0.5622	-0.36826	-0.14831	0.03963	-0.40225	-0.39426	-0.13231	-0.40225	-0.68017	-0.27828	-0.31426	0.07511	-0.1695	-0.25315	-0.09829	-0.28392	-0.19229	-3.61E-04	-0.31428	-0.35826	-0.28228	0.11361
9.325	0.13357	-0.0572	0.28273	-0.28028	0.31155	-0.20454	-0.21049	-0.00436	-0.30828	0.04763	-0.11433	0.28357	-0.2163	-0.17631	0.24547	0.27357	-0.2363	-0.49622	-0.02835	-0.45823	-0.57581	-0.36757	-0.53077	-0.32677	0.20758	0.09161	-0.61018	-0.57819	-0.36626	-0.14632	0.03762	-0.40224	-0.39225	-0.10033	-0.39025	-0.66817	-0.26629	-0.31027	0.08124	-0.1736	-0.24091	-0.11256	-0.27985	-0.18631	0.02363	-0.32427	-0.37425	-0.27629	0.1196
9.33	0.14134	-0.0278	0.26888	-0.28828	0.30156	-0.22086	-0.22069	0.00364	-0.31228	0.03963	-0.10833	0.26957	-0.21829	-0.13433	0.23263	0.23957	-0.23829	-0.50622	-0.02236	-0.46623	-0.58807	-0.35737	-0.55729	-0.33289	0.20158	0.09162	-0.62418	-0.60219	-0.37024	-0.15432	0.03763	-0.39825	-0.38625	-0.07634	-0.38425	-0.64817	-0.24029	-0.30827	0.0996	-0.19196	-0.24703	-0.13297	-0.27169	-0.17231	0.05962	-0.33427	-0.39225	-0.27829	0.11961
9.335	0.14715	-0.02191	0.25502	-0.30427	0.30755	-0.22698	-0.23498	0.00964	-0.31427	0.02363	-0.11033	0.25356	-0.2163	-0.09633	0.20879	0.20758	-0.25229	-0.52222	-0.01635	-0.46223	-0.6003	-0.36145	-0.58381	-0.34106	0.20558	0.07961	-0.64418	-0.62019	-0.37626	-0.15032	0.03162	-0.40424	-0.40224	-0.06433	-0.40224	-0.64017	-0.2383	-0.31428	0.10775	-0.22459	-0.26131	-0.15134	-0.2574	-0.15631	0.07762	-0.34425	-0.40424	-0.27227	0.11361
9.34	0.15491	-0.03564	0.24512	-0.32628	0.32354	-0.22904	-0.25129	0.01964	-0.33026	0.00564	-0.10033	0.25756	-0.2083	-0.06433	0.19411	0.19758	-0.26029	-0.54621	-3.57E-04	-0.46223	-0.61458	-0.36145	-0.59605	-0.3492	0.21558	0.08161	-0.65818	-0.63218	-0.36426	-0.13031	0.02963	-0.40826	-0.40625	-0.06034	-0.41824	-0.64218	-0.23429	-0.30628	0.11795	-0.23072	-0.25316	-0.17173	-0.25741	-0.15232	0.08161	-0.35627	-0.41425	-0.2603	0.0976
9.345	0.17433	-0.05524	0.23324	-0.33826	0.33954	-0.22493	-0.24924	-0.00236	-0.34027	-0.01636	-0.08834	0.26758	-0.18831	-0.04235	0.19594	0.20558	-0.26429	-0.5722	0.02563	-0.46823	-0.6207	-0.36757	-0.6042	-0.36552	0.22157	0.11161	-0.65417	-0.63618	-0.35225	-0.11633	0.02764	-0.42425	-0.40824	-0.05434	-0.41824	-0.64018	-0.2243	-0.30428	0.12816	-0.21032	-0.24091	-0.18192	-0.27169	-0.15432	0.09361	-0.36626	-0.42422	-0.26229	0.08561
9.35	0.20927	-0.05915	0.22533	-0.34025	0.35753	-0.23311	-0.24925	-0.02436	-0.34827	-0.03035	-0.08633	0.27956	-0.18031	-0.02435	0.1886	0.20158	-0.25629	-0.59219	0.05363	-0.46823	-0.63295	-0.36145	-0.61441	-0.36961	0.23957	0.1296	-0.65417	-0.64817	-0.33627	-0.11833	0.02762	-0.42823	-0.40624	-0.05234	-0.42424	-0.62618	-0.2023	-0.30427	0.14447	-0.20826	-0.2205	-0.19825	-0.26556	-0.16031	0.10562	-0.35225	-0.44625	-0.24429	0.07962
9.355	0.21508	-0.07091	0.21739	-0.34027	0.37353	-0.24331	-0.24517	-0.03635	-0.34826	-0.03835	-0.10234	0.28556	-0.19431	-0.02035	0.18494	0.19559	-0.26629	-0.5922	0.06762	-0.47023	-0.65335	-0.35125	-0.62461	-0.37369	0.25556	0.1376	-0.66218	-0.65818	-0.33226	-0.14032	0.01364	-0.43824	-0.40424	-0.04634	-0.43224	-0.62618	-0.19231	-0.32027	0.14242	-0.25113	-0.21032	-0.20844	-0.25741	-0.17231	0.0976	-0.33627	-0.46223	-0.22029	0.06362
9.36	0.21702	-0.07484	0.20751	-0.33426	0.39752	-0.25555	-0.24313	-0.02435	-0.35626	-0.05233	-0.12232	0.28756	-0.2063	-0.02436	0.18127	0.18559	-0.28427	-0.59619	0.08961	-0.47222	-0.64518	-0.35328	-0.63685	-0.38797	0.26157	0.14359	-0.68216	-0.67217	-0.32827	-0.14431	0.00564	-0.45224	-0.40224	-0.04635	-0.44024	-0.62818	-0.20031	-0.32827	0.14243	-0.31029	-0.22052	-0.2166	-0.2574	-0.18431	0.08762	-0.32427	-0.46623	-0.20631	0.05162
9.365	0.21508	-0.10227	0.20156	-0.33627	0.42152	-0.26779	-0.24517	-0.00237	-0.34627	-0.05035	-0.12232	0.30556	-0.2223	-0.01635	0.18127	0.19358	-0.30027	-0.59819	0.11761	-0.45822	-0.62886	-0.37165	-0.63889	-0.40837	0.24757	0.1476	-0.70016	-0.67416	-0.32027	-0.14832	-0.00636	-0.45623	-0.40224	-0.05434	-0.45622	-0.63618	-0.1923	-0.31827	0.13631	-0.33678	-0.22255	-0.20233	-0.25741	-0.1883	0.08161	-0.31427	-0.47222	-0.2083	0.04962
9.37	0.21509	-0.13168	0.20948	-0.32226	0.42152	-0.26574	-0.22272	0.01963	-0.34426	-0.03035	-0.11433	0.32755	-0.2243	-0.01636	0.18677	0.21358	-0.30628	-0.6002	0.1476	-0.42624	-0.61866	-0.38796	-0.645	-0.41042	0.23956	0.1556	-0.69216	-0.66617	-0.31226	-0.14831	-0.01636	-0.45624	-0.40826	-0.05434	-0.46623	-0.64018	-0.18231	-0.29827	0.13427	-0.33068	-0.20827	-0.18805	-0.26353	-0.18231	0.08361	-0.29828	-0.48222	-0.2063	0.05762
9.375	0.23061	-0.1552	0.22334	-0.31428	0.40752	-0.27595	-0.20437	0.02963	-0.34826	-0.01436	-0.11432	0.34555	-0.23229	-0.03036	0.18861	0.23157	-0.30227	-0.5922	0.17759	-0.40824	-0.60847	-0.38797	-0.65521	-0.41245	0.21958	0.1396	-0.70216	-0.66417	-0.30828	-0.14832	-0.03035	-0.47023	-0.42823	-0.04635	-0.47823	-0.65617	-0.1963	-0.29429	0.13427	-0.31639	-0.20011	-0.16969	-0.25129	-0.19031	0.07762	-0.29228	-0.49621	-0.2043	0.05563
9.38	0.23837	-0.15911	0.2372	-0.31228	0.40352	-0.28003	-0.18397	0.03963	-0.36026	0.00365	-0.11433	0.35554	-0.24629	-0.04434	0.17026	0.23958	-0.29827	-0.58019	0.19158	-0.40424	-0.60029	-0.37981	-0.66133	-0.40633	0.21757	0.1216	-0.72415	-0.66017	-0.30228	-0.15232	-0.04436	-0.47822	-0.44424	-0.04435	-0.48222	-0.65819	-0.2143	-0.29027	0.13426	-0.34087	-0.19807	-0.16765	-0.25332	-0.1983	0.07162	-0.29227	-0.50622	-0.1943	0.05962
9.385	0.25003	-0.14735	0.24511	-0.31427	0.40352	-0.28614	-0.1554	0.05763	-0.35226	0.00364	-0.10833	0.36754	-0.26228	-0.06235	0.15926	0.23757	-0.31626	-0.5802	0.19959	-0.41225	-0.59623	-0.36349	-0.67357	-0.39204	0.20959	0.09961	-0.74015	-0.65618	-0.30827	-0.16631	-0.06234	-0.47223	-0.43422	-0.02236	-0.48222	-0.65416	-0.2143	-0.28028	0.14039	-0.38168	-0.20011	-0.17173	-0.26149	-0.18431	0.08761	-0.28427	-0.5022	-0.17831	0.05162
9.39	0.26361	-0.14736	0.2669	-0.31627	0.39553	-0.28207	-0.14317	0.08361	-0.36426	0.00164	-0.10232	0.37953	-0.28628	-0.08034	0.15376	0.22757	-0.32228	-0.5742	0.21958	-0.40424	-0.59622	-0.35533	-0.67357	-0.38388	0.20757	0.08162	-0.75014	-0.64617	-0.31827	-0.16632	-0.07633	-0.44823	-0.41425	-0.02035	-0.48022	-0.64218	-0.2043	-0.28228	0.14448	-0.39799	-0.19195	-0.17377	-0.26557	-0.16831	0.10161	-0.28827	-0.48422	-0.17831	0.04762
9.395	0.26554	-0.16695	0.29065	-0.31827	0.37753	-0.27798	-0.1391	0.10362	-0.36226	0.00164	-0.08433	0.41552	-0.29427	-0.09633	0.14275	0.21158	-0.32026	-0.57619	0.23357	-0.39424	-0.60029	-0.34105	-0.67765	-0.37165	0.19559	0.06762	-0.77014	-0.64618	-0.32827	-0.16032	-0.08835	-0.44423	-0.39025	-0.03036	-0.47423	-0.63419	-0.1963	-0.28628	0.14447	-0.37351	-0.17971	-0.17377	-0.26964	-0.14631	0.1156	-0.29628	-0.45423	-0.17831	0.04962
9.4	0.25584	-0.18068	0.31441	-0.32427	0.34754	-0.28411	-0.13501	0.10961	-0.37825	0.00365	-0.06235	0.43752	-0.29627	-0.11033	0.13174	0.19559	-0.33427	-0.5722	0.23158	-0.38825	-0.59011	-0.33696	-0.67968	-0.36349	0.18158	0.06562	-0.78214	-0.65617	-0.34027	-0.1543	-0.10433	-0.46224	-0.37025	-0.03635	-0.47422	-0.63018	-0.2043	-0.29228	0.13427	-0.35107	-0.15319	-0.16765	-0.28189	-0.12233	0.12161	-0.30427	-0.45022	-0.1863	0.05161
9.405	0.25195	-0.16304	0.33421	-0.33026	0.32955	-0.27594	-0.12889	0.10761	-0.38625	0.00564	-0.04435	0.44351	-0.29227	-0.12633	0.11524	0.18159	-0.35825	-0.5622	0.23557	-0.37825	-0.57582	-0.33493	-0.68989	-0.35329	0.1556	0.05962	-0.78813	-0.68017	-0.35226	-0.15832	-0.10833	-0.48622	-0.36025	-0.04435	-0.48222	-0.61218	-0.2043	-0.29828	0.12815	-0.35311	-0.12668	-0.17785	-0.30841	-0.11433	0.1196	-0.31026	-0.43824	-0.19431	0.05562
9.41	0.26362	-0.13951	0.35795	-0.33826	0.31155	-0.26778	-0.11665	0.09561	-0.39225	0.01364	-0.04235	0.43152	-0.28829	-0.13432	0.09872	0.16159	-0.38826	-0.5562	0.23757	-0.37825	-0.56969	-0.32677	-0.68989	-0.34513	0.1396	0.05562	-0.78013	-0.69616	-0.36026	-0.15432	-0.10833	-0.50222	-0.33227	-0.03435	-0.48422	-0.5782	-0.2003	-0.29028	0.12611	-0.38371	-0.11442	-0.1799	-0.33492	-0.10833	0.1196	-0.31426	-0.42024	-0.19431	0.05163
9.415	0.25972	-0.1356	0.37973	-0.35426	0.30756	-0.27594	-0.09829	0.07961	-0.41224	0.00764	-0.05034	0.41352	-0.29028	-0.13631	0.07855	0.1396	-0.40424	-0.54821	0.23158	-0.39825	-0.56971	-0.3084	-0.70417	-0.35737	0.14161	0.03364	-0.78214	-0.71616	-0.37226	-0.13632	-0.12032	-0.49023	-0.30827	-0.03235	-0.48222	-0.55821	-0.1943	-0.28228	0.1159	-0.41839	-0.11239	-0.18804	-0.35329	-0.09834	0.11562	-0.33027	-0.40824	-0.1943	0.03963
9.42	0.26166	-0.13364	0.39755	-0.36426	0.29555	-0.26167	-0.08809	0.06162	-0.44424	0.00364	-0.05834	0.41152	-0.30027	-0.12632	0.06021	0.1236	-0.41224	-0.53422	0.22558	-0.42225	-0.5697	-0.29413	-0.7062	-0.38594	0.1556	0.02563	-0.78214	-0.72015	-0.37425	-0.10632	-0.11634	-0.47822	-0.28228	-0.03036	-0.48022	-0.5542	-0.1823	-0.29027	0.10163	-0.4082	-0.10425	-0.20029	-0.37573	-0.09433	0.10961	-0.33627	-0.39425	-0.2023	0.03562
9.425	0.26166	-0.13559	0.41339	-0.37425	0.29755	-0.26166	-0.08401	0.03762	-0.47023	0.01764	-0.06634	0.42352	-0.29627	-0.11433	0.0547	0.11961	-0.42424	-0.52221	0.23757	-0.44423	-0.55746	-0.28596	-0.71233	-0.40837	0.1716	0.04364	-0.78013	-0.71816	-0.36626	-0.08033	-0.11632	-0.47823	-0.26229	-0.03236	-0.48022	-0.54221	-0.17431	-0.29628	0.09143	-0.3735	-0.09403	-0.19622	-0.38185	-0.09832	0.09961	-0.33026	-0.38226	-0.20231	0.03763
9.43	0.27331	-0.15519	0.43713	-0.39625	0.29755	-0.25758	-0.08401	0.01963	-0.49221	0.02763	-0.07633	0.42752	-0.27428	-0.11833	0.05287	0.10961	-0.44423	-0.51021	0.24757	-0.44623	-0.54114	-0.27169	-0.72252	-0.43489	0.1756	0.06362	-0.77614	-0.71616	-0.35626	-0.05834	-0.12232	-0.48823	-0.25228	-0.04233	-0.47023	-0.5302	-0.1643	-0.30827	0.08939	-0.34903	-0.08179	-0.19213	-0.38797	-0.10034	0.08362	-0.32226	-0.38025	-0.2063	0.03963
9.435	0.28302	-0.17676	0.45694	-0.41824	0.29156	-0.26167	-0.08197	0.01963	-0.50423	0.04163	-0.10032	0.40753	-0.24229	-0.13433	0.03269	0.10161	-0.46222	-0.50222	0.24757	-0.44823	-0.53094	-0.26353	-0.71641	-0.45326	0.17358	0.07762	-0.77014	-0.71015	-0.35625	-0.03635	-0.13833	-0.51022	-0.26029	-0.05636	-0.48621	-0.52621	-0.1763	-0.32827	0.08532	-0.34495	-0.07159	-0.18192	-0.39613	-0.11233	0.06163	-0.33627	-0.38026	-0.21229	0.04163
9.44	0.29077	-0.16891	0.48466	-0.42224	0.29355	-0.26982	-0.08606	0.03762	-0.51021	0.03963	-0.13433	0.38753	-0.21429	-0.15231	0.03452	0.09761	-0.46423	-0.47822	0.24757	-0.45423	-0.5289	-0.26965	-0.71437	-0.45529	0.1716	0.07562	-0.77814	-0.70416	-0.35226	-0.02835	-0.16632	-0.53022	-0.2523	-0.06434	-0.50021	-0.52421	-0.19631	-0.34027	0.06899	-0.33272	-0.07159	-0.17174	-0.39817	-0.12032	0.05362	-0.35425	-0.37825	-0.21031	0.04162
9.445	0.2966	-0.13952	0.49653	-0.41624	0.29155	-0.26575	-0.08196	0.03563	-0.51422	0.05563	-0.15431	0.38353	-0.2183	-0.17231	0.03636	0.09961	-0.46622	-0.46023	0.24757	-0.46023	-0.5391	-0.27577	-0.70213	-0.46753	0.1836	0.08162	-0.76613	-0.69016	-0.34427	-3.55E-04	-0.18431	-0.53421	-0.24628	-0.06634	-0.49423	-0.53021	-0.2143	-0.34826	0.06695	-0.28987	-0.05936	-0.16357	-0.40224	-0.11233	0.04362	-0.35226	-0.35426	-0.20231	0.03963
9.45	0.3063	-0.11795	0.51237	-0.40225	0.30156	-0.26166	-0.09625	0.01363	-0.51221	0.08962	-0.18231	0.40554	-0.23629	-0.16831	0.04553	0.09962	-0.46223	-0.44823	0.24157	-0.45024	-0.54522	-0.28189	-0.69805	-0.48385	0.20158	0.08761	-0.73014	-0.67817	-0.34026	0.02963	-0.1983	-0.54621	-0.2403	-0.06234	-0.49221	-0.5422	-0.22429	-0.35426	0.05267	-0.23683	-0.0512	-0.15336	-0.39818	-0.09434	0.02363	-0.35225	-0.34026	-0.18431	0.05763
9.455	0.31018	-0.13167	0.52821	-0.39625	0.30755	-0.25962	-0.09829	0.00364	-0.49822	0.1236	-0.2123	0.43152	-0.24429	-0.16631	0.03636	0.09561	-0.45423	-0.43624	0.22958	-0.44623	-0.54522	-0.26965	-0.68377	-0.50221	0.21358	0.09761	-0.68816	-0.66617	-0.33027	0.03363	-0.21631	-0.56419	-0.24829	-0.07235	-0.48223	-0.54621	-0.23829	-0.35826	0.03635	-0.21847	-0.04507	-0.14521	-0.4002	-0.08833	0.00764	-0.34625	-0.33427	-0.18031	0.05962
9.46	0.31018	-0.16304	0.55593	-0.39825	0.32555	-0.26372	-0.10644	-0.00636	-0.48022	0.1516	-0.23229	0.45151	-0.23629	-0.18831	0.02168	0.11161	-0.44624	-0.43023	0.21758	-0.44023	-0.53707	-0.25537	-0.68376	-0.51241	0.22158	0.08762	-0.65418	-0.66417	-0.31628	0.03562	-0.2283	-0.5842	-0.26229	-0.07634	-0.47423	-0.5502	-0.24829	-0.36226	0.02003	-0.22256	-0.02671	-0.12888	-0.40021	-0.09033	-0.01236	-0.33426	-0.34826	-0.18231	0.06762
9.465	0.31406	-0.18264	0.57573	-0.39025	0.33354	-0.26778	-0.1146	0.00564	-0.46823	0.1656	-0.2403	0.45352	-0.23029	-0.2063	0.01251	0.11961	-0.44223	-0.41424	0.21158	-0.43023	-0.53298	-0.23701	-0.67357	-0.51853	0.21158	0.0996	-0.62218	-0.66217	-0.30827	0.04763	-0.2323	-0.5982	-0.27228	-0.07034	-0.45823	-0.5582	-0.27228	-0.35026	0.03228	-0.22459	-0.01244	-0.11869	-0.41449	-0.08433	-0.02436	-0.33226	-0.34026	-0.15432	0.07762
9.47	0.32959	-0.17675	0.57967	-0.37225	0.32554	-0.2739	-0.13501	0.01163	-0.47023	0.17159	-0.24028	0.46151	-0.23029	-0.21031	0.02718	0.10961	-0.43023	-0.40425	0.20558	-0.41224	-0.5493	-0.22273	-0.6756	-0.52058	0.21358	0.09961	-0.59619	-0.65818	-0.31828	0.06963	-0.25029	-0.60219	-0.28428	-0.05834	-0.44623	-0.5662	-0.29628	-0.34226	0.04859	-0.20011	0.00798	-0.10646	-0.42265	-0.06234	-0.02834	-0.33626	-0.32426	-0.18231	0.08161
9.475	0.33153	-0.16891	0.58364	-0.35826	0.31955	-0.29022	-0.1554	0.00764	-0.47022	0.18159	-0.23629	0.46351	-0.2623	-0.22029	0.04003	0.09161	-0.42624	-0.40425	0.18758	-0.39425	-0.56563	-0.21253	-0.67765	-0.52261	0.21957	0.09762	-0.5762	-0.65617	-0.33427	0.09161	-0.26629	-0.60419	-0.29427	-0.04636	-0.43424	-0.5462	-0.30227	-0.34026	0.05471	-0.16951	0.01817	-0.08809	-0.41653	-0.04235	-0.03035	-0.35626	-0.30227	-0.19031	0.08961
9.48	0.3257	-0.17675	0.58562	-0.36626	0.31154	-0.30655	-0.16766	0.03363	-0.46223	0.19159	-0.23029	0.4695	-0.28428	-0.2323	0.04186	0.07961	-0.42424	-0.40024	0.1476	-0.37026	-0.58194	-0.20028	-0.68173	-0.52057	0.22157	0.08161	-0.5562	-0.64818	-0.34226	0.1136	-0.27028	-0.60819	-0.30028	-0.03634	-0.42224	-0.53621	-0.31626	-0.33627	0.07919	-0.15523	0.0202	-0.08197	-0.4104	-0.02635	-0.03235	-0.36025	-0.29028	-0.2043	0.09761
9.485	0.32183	-0.214	0.59947	-0.38824	0.30955	-0.31266	-0.18397	-0.01636	-0.46023	0.20958	-0.23229	0.48151	-0.28028	-0.25029	0.03085	0.06362	-0.42223	-0.41024	0.1116	-0.35426	-0.58398	-0.19621	-0.68376	-0.51037	0.23157	0.07962	-0.55421	-0.64418	-0.33826	0.1216	-0.26828	-0.60618	-0.30428	-0.02435	-0.40225	-0.5242	-0.32227	-0.33227	0.09347	-0.15931	0.02633	-0.09218	-0.41245	-0.00436	-0.02435	-0.35826	-0.28627	-0.23229	0.10361
9.49	0.31407	-0.24536	0.62125	-0.39826	0.31155	-0.31265	-0.19619	-0.03435	-0.45423	0.22358	-0.23229	0.4815	-0.27029	-0.24429	0.03453	0.04763	-0.42824	-0.40624	0.07761	-0.34625	-0.57787	-0.17785	-0.68989	-0.49609	0.22358	0.08161	-0.5462	-0.65418	-0.33428	0.1276	-0.25829	-0.61219	-0.30027	-0.02836	-0.37425	-0.52022	-0.31827	-0.33026	0.09551	-0.17971	0.04468	-0.10237	-0.40225	0.02563	-0.02035	-0.36826	-0.29227	-0.26029	0.10761
9.495	0.31989	-0.25515	0.645	-0.40624	0.29555	-0.31266	-0.21458	-0.04235	-0.45423	0.22357	-0.24029	0.4715	-0.25829	-0.25828	0.05103	0.02963	-0.41825	-0.40626	0.04763	-0.36626	-0.58603	-0.17377	-0.68989	-0.47977	0.21957	0.09161	-0.5322	-0.68217	-0.33826	0.13159	-0.25029	-0.61818	-0.30028	-0.03035	-0.35426	-0.51621	-0.31827	-0.33026	0.08531	-0.18991	0.04264	-0.10645	-0.40225	0.04163	-0.01836	-0.37624	-0.30028	-0.27429	0.10762
9.5	0.32183	-0.25125	0.66281	-0.41624	0.28555	-0.31878	-0.21661	-0.04635	-0.46023	0.20359	-0.24429	0.45951	-0.26028	-0.25029	0.05837	0.01764	-0.42024	-0.39226	0.02164	-0.38426	-0.58194	-0.17784	-0.68785	-0.46957	0.21958	0.10161	-0.50421	-0.71215	-0.34027	0.1356	-0.24029	-0.63219	-0.29629	-0.02436	-0.34226	-0.50021	-0.31227	-0.33027	0.08939	-0.17767	0.04469	-0.10646	-0.40021	0.03563	-0.03035	-0.38025	-0.30227	-0.28028	0.10361
9.505	0.32183	-0.23164	0.67866	-0.42024	0.28357	-0.34123	-0.22273	-0.06234	-0.45423	0.19159	-0.25229	0.44351	-0.2723	-0.24629	0.06204	0.00964	-0.43424	-0.39024	0.00563	-0.39225	-0.57786	-0.19825	-0.68988	-0.45121	0.22158	0.1256	-0.47223	-0.72615	-0.33227	0.1516	-0.22831	-0.65817	-0.28628	-0.01636	-0.34826	-0.48023	-0.31227	-0.32227	0.09347	-0.15931	0.05896	-0.11052	-0.40836	0.02364	-0.04435	-0.36425	-0.30427	-0.28228	0.1196
9.51	0.31212	-0.23751	0.69054	-0.42024	0.28955	-0.36366	-0.24924	-0.08833	-0.43024	0.18559	-0.27228	0.43151	-0.27627	-0.25629	0.06753	0.00564	-0.44623	-0.38425	-0.02235	-0.39025	-0.56155	-0.20233	-0.68784	-0.44917	0.22757	0.12561	-0.44623	-0.71815	-0.30627	0.16159	-0.23029	-0.67817	-0.27627	-0.01835	-0.34026	-0.45822	-0.29428	-0.33225	0.09959	-0.17155	0.06304	-0.11258	-0.40226	0.02363	-0.05035	-0.35025	-0.31827	-0.28628	0.13561
9.515	0.2733	-0.26496	0.70636	-0.43424	0.29156	-0.37793	-0.27171	-0.10234	-0.41225	0.18759	-0.29828	0.41152	-0.26228	-0.2403	0.08405	-3.59E-04	-0.46223	-0.39224	-0.06834	-0.38825	-0.54726	-0.21252	-0.67561	-0.46549	0.23957	0.11761	-0.43424	-0.71016	-0.28428	0.17159	-0.2323	-0.70616	-0.27228	-0.03236	-0.34626	-0.44424	-0.27628	-0.34626	0.08735	-0.19808	0.06305	-0.11257	-0.38388	0.01764	-0.05834	-0.34626	-0.32427	-0.28828	0.13561
9.52	0.25002	-0.29828	0.73014	-0.44423	0.28956	-0.38611	-0.27985	-0.10032	-0.39425	0.17359	-0.31827	0.40153	-0.2523	-0.23429	0.10607	-0.00837	-0.45824	-0.39825	-0.11233	-0.40024	-0.52686	-0.23905	-0.67153	-0.49201	0.26157	0.10561	-0.40624	-0.69816	-0.27828	0.18558	-0.2323	-0.72616	-0.27629	-0.03636	-0.33627	-0.44223	-0.28428	-0.35827	0.07715	-0.20215	0.05692	-0.11256	-0.37573	0.00564	-0.07433	-0.35426	-0.32027	-0.30827	0.12559
9.525	0.23644	-0.30023	0.74795	-0.44024	0.28555	-0.39018	-0.27373	-0.09833	-0.38825	0.15959	-0.32027	0.40952	-0.26828	-0.2263	0.1134	-0.02035	-0.45622	-0.40624	-0.13832	-0.40825	-0.50238	-0.27169	-0.66336	-0.51445	0.27956	0.10761	-0.36425	-0.68417	-0.26828	0.1836	-0.23829	-0.73414	-0.27228	-0.03034	-0.32227	-0.45024	-0.28428	-0.37026	0.05879	-0.18175	0.06712	-0.13093	-0.37165	-0.01036	-0.09235	-0.34826	-0.30427	-0.30228	0.11361
9.53	0.21314	-0.2924	0.76179	-0.42024	0.29555	-0.40038	-0.27169	-0.08434	-0.37027	0.1556	-0.32626	0.41752	-0.29628	-0.2123	0.12807	-0.02236	-0.45423	-0.40225	-0.14032	-0.41624	-0.48606	-0.30434	-0.66744	-0.5226	0.28956	0.1176	-0.33227	-0.66818	-0.25029	0.17358	-0.24229	-0.73615	-0.26229	-0.02636	-0.32827	-0.44223	-0.28428	-0.37825	0.04656	-0.14299	0.07325	-0.14522	-0.37165	-0.02835	-0.10033	-0.34026	-0.28827	-0.29028	0.10162
9.535	0.18791	-0.2826	0.76972	-0.39824	0.30556	-0.4167	-0.26556	-0.06634	-0.33826	0.1536	-0.34826	0.41153	-0.31228	-0.2123	0.12624	-0.02635	-0.44423	-0.38425	-0.14831	-0.41824	-0.47586	-0.31656	-0.66133	-0.52873	0.29955	0.11161	-0.31626	-0.64617	-0.23629	0.1616	-0.25429	-0.73615	-0.25628	-0.04235	-0.33826	-0.43024	-0.28628	-0.39826	0.02616	-0.13279	0.08753	-0.1452	-0.36553	-0.05234	-0.11233	-0.32227	-0.26827	-0.28028	0.08362
9.54	0.16267	-0.28651	0.77963	-0.39025	0.30154	-0.43098	-0.28189	-0.05234	-0.31027	0.15359	-0.35426	0.41152	-0.32626	-0.2143	0.1244	-0.01635	-0.44024	-0.36426	-0.19031	-0.41824	-0.47383	-0.31044	-0.64909	-0.53077	0.30556	0.10361	-0.30429	-0.62019	-0.2223	0.15559	-0.2563	-0.74014	-0.25629	-0.06035	-0.33627	-0.41624	-0.28628	-0.41624	0.00981	-0.13075	0.0916	-0.13502	-0.3492	-0.05635	-0.11632	-0.30827	-0.26029	-0.27428	0.07162
9.545	0.13939	-0.27868	0.77565	-0.37426	0.30355	-0.42078	-0.29413	-0.05034	-0.29628	0.16759	-0.33826	0.41952	-0.33226	-0.21029	0.13357	-0.00236	-0.43824	-0.34825	-0.2143	-0.41224	-0.47383	-0.31249	-0.64296	-0.52669	0.31155	0.08961	-0.28827	-0.5922	-0.2103	0.1556	-0.2423	-0.73416	-0.2443	-0.07033	-0.31427	-0.41824	-0.27828	-0.40824	0.00576	-0.12464	0.10589	-0.12685	-0.33492	-0.04634	-0.11433	-0.29628	-0.24828	-0.27229	0.05162
9.55	0.11416	-0.25124	0.77764	-0.36025	0.30556	-0.41058	-0.30433	-0.04635	-0.28428	0.18159	-0.31826	0.43152	-0.35626	-0.21031	0.14275	0.01163	-0.42425	-0.33627	-0.2283	-0.41224	-0.4779	-0.31248	-0.65113	-0.53076	0.30155	0.07762	-0.26228	-0.58019	-0.2143	0.1616	-0.22829	-0.72815	-0.23429	-0.06034	-0.30827	-0.42224	-0.26828	-0.40425	0.018	-0.10831	0.1161	-0.12888	-0.33493	-0.04834	-0.11633	-0.30827	-0.22829	-0.27029	0.03163
9.555	0.08893	-0.22379	0.78952	-0.35625	0.30355	-0.42282	-0.31044	-0.03434	-0.29028	0.18159	-0.30027	0.43552	-0.36825	-0.2123	0.14275	0.01563	-0.41624	-0.32426	-0.25029	-0.42424	-0.49626	-0.31453	-0.6654	-0.54505	0.29755	0.05563	-0.23629	-0.5742	-0.2263	0.1676	-0.2243	-0.70816	-0.23629	-0.04835	-0.29227	-0.42024	-0.27228	-0.40425	0.01799	-0.09403	0.11812	-0.12482	-0.33493	-0.05235	-0.11833	-0.31826	-0.20431	-0.26028	0.01964
9.56	0.07534	-0.20617	0.79347	-0.35626	0.29755	-0.43506	-0.33494	-0.04036	-0.29827	0.16759	-0.29828	0.43951	-0.39424	-0.2103	0.13908	0.01764	-0.41424	-0.31827	-0.27029	-0.43823	-0.50035	-0.3084	-0.66949	-0.55932	0.29955	0.03963	-0.2403	-0.5582	-0.2383	0.16159	-0.2363	-0.69016	-0.2343	-0.04034	-0.28029	-0.40024	-0.27229	-0.40825	0.01595	-0.09403	0.12629	-0.10237	-0.33288	-0.06034	-0.12832	-0.32627	-0.1883	-0.25829	0.00564
9.565	0.06953	-0.21791	0.78556	-0.36625	0.29155	-0.44323	-0.35533	-0.04434	-0.31627	0.15759	-0.28028	0.42952	-0.40425	-0.2043	0.12807	0.01763	-0.41225	-0.32028	-0.29627	-0.44624	-0.49219	-0.31453	-0.67357	-0.5675	0.28756	0.01763	-0.24229	-0.54221	-0.24029	0.16159	-0.2403	-0.66618	-0.22429	-0.03235	-0.26629	-0.38225	-0.26629	-0.40024	0.01595	-0.10423	0.13241	-0.09217	-0.33697	-0.04634	-0.14032	-0.32828	-0.17831	-0.26229	-0.00436
9.57	0.06176	-0.21399	0.77369	-0.39025	0.27556	-0.44118	-0.36349	-0.04235	-0.33026	0.14559	-0.26228	0.40553	-0.40824	-0.18631	0.10973	0.00964	-0.41825	-0.34026	-0.33227	-0.45823	-0.48197	-0.31657	-0.65725	-0.56749	0.27957	0.01164	-0.27029	-0.54021	-0.24829	0.16759	-0.23429	-0.64017	-0.2023	-0.03635	-0.24428	-0.35826	-0.25428	-0.39225	0.02207	-0.12259	0.13037	-0.10034	-0.33901	-0.03036	-0.13632	-0.32426	-0.17832	-0.26829	-0.01035
9.575	0.04429	-0.21007	0.75388	-0.40625	0.26557	-0.43506	-0.38184	-0.04635	-0.33627	0.1416	-0.25029	0.38953	-0.40424	-0.18031	0.08405	0.00163	-0.42223	-0.36027	-0.37425	-0.47622	-0.49015	-0.31658	-0.63685	-0.55933	0.27355	0.00964	-0.29227	-0.54821	-0.26029	0.15759	-0.2243	-0.62219	-0.18631	-0.03434	-0.23831	-0.32827	-0.24229	-0.39225	0.03227	-0.13075	0.11609	-0.11258	-0.32472	-0.01635	-0.11833	-0.32227	-0.1843	-0.26629	-0.02436
9.58	0.04429	-0.21007	0.74002	-0.42823	0.26356	-0.43302	-0.4002	-0.06035	-0.35027	0.12561	-0.2123	0.39152	-0.41825	-0.1743	0.06938	0.00363	-0.42624	-0.38225	-0.41224	-0.49422	-0.50238	-0.31248	-0.62665	-0.56952	0.27356	0.01564	-0.30027	-0.5562	-0.26828	0.16359	-0.2143	-0.61619	-0.17231	-0.02035	-0.24428	-0.30627	-0.23429	-0.40425	0.04452	-0.11647	0.11405	-0.10032	-0.30841	-0.01836	-0.11033	-0.31827	-0.18831	-0.26829	-0.03635
9.585	0.05205	-0.21008	0.71826	-0.44623	0.28356	-0.42691	-0.41857	-0.06233	-0.35826	0.1196	-0.18231	0.40753	-0.42024	-0.15632	0.06571	0.01564	-0.43624	-0.40824	-0.43624	-0.52221	-0.50238	-0.31861	-0.6144	-0.58177	0.28356	0.03364	-0.30227	-0.55821	-0.26628	0.16559	-0.1943	-0.62019	-0.15231	-0.00836	-0.25229	-0.27828	-0.22231	-0.40624	0.04859	-0.10423	0.10996	-0.09624	-0.31249	-0.03235	-0.09834	-0.31027	-0.18232	-0.28628	-0.03836
9.59	0.05205	-0.21399	0.68855	-0.45023	0.28556	-0.42281	-0.4349	-0.07435	-0.36226	0.1176	-0.16031	0.39752	-0.41025	-0.15632	0.0547	0.02363	-0.44623	-0.41824	-0.46023	-0.54621	-0.50646	-0.32881	-0.59808	-0.60013	0.28956	0.04763	-0.30827	-0.5362	-0.27629	0.1596	-0.18431	-0.61419	-0.14432	-0.01236	-0.26228	-0.26229	-0.2123	-0.40025	0.05676	-0.10423	0.11202	-0.10849	-0.32269	-0.03836	-0.09833	-0.31027	-0.1843	-0.29228	-0.02435
9.595	0.04041	-0.22772	0.66281	-0.46822	0.27556	-0.41875	-0.4512	-0.09233	-0.37225	0.12161	-0.16232	0.36753	-0.39626	-0.16031	0.03636	0.00364	-0.44424	-0.41425	-0.48222	-0.5622	-0.51259	-0.34717	-0.57974	-0.60829	0.29354	0.04962	-0.34426	-0.51421	-0.27028	0.15359	-0.19031	-0.61219	-0.14032	-0.02835	-0.27829	-0.24429	-0.19829	-0.41025	0.0486	-0.11852	0.08345	-0.12073	-0.31861	-0.03835	-0.12033	-0.31627	-0.19431	-0.30828	-0.03036
9.6	0.02101	-0.24536	0.63906	-0.48622	0.26356	-0.42488	-0.45734	-0.11033	-0.38625	0.1116	-0.17031	0.33954	-0.37224	-0.15031	0.02168	-0.00436	-0.45023	-0.40824	-0.51621	-0.58419	-0.5085	-0.36553	-0.55524	-0.59604	0.30555	0.05363	-0.37626	-0.50621	-0.26228	0.1516	-0.1943	-0.61218	-0.14033	-0.03835	-0.29627	-0.24229	-0.19031	-0.42424	0.04654	-0.11443	0.04672	-0.11665	-0.31249	-0.02836	-0.13032	-0.30827	-0.21431	-0.31827	-0.04235
9.605	0.00353	-0.26103	0.61135	-0.49622	0.26356	-0.44118	-0.44305	-0.12832	-0.39425	0.11362	-0.17431	0.33155	-0.37227	-0.14832	0.01984	-0.00835	-0.45024	-0.38825	-0.53421	-0.5882	-0.49626	-0.37166	-0.52057	-0.60013	0.31155	0.06362	-0.39225	-0.50822	-0.26028	0.15959	-0.19231	-0.62419	-0.13632	-0.03834	-0.30227	-0.23229	-0.17231	-0.43424	0.04043	-0.09402	0.02633	-0.10033	-0.30637	-0.02035	-0.13833	-0.28028	-0.22829	-0.31427	-0.05234
9.61	-0.0081	-0.27475	0.59748	-0.49821	0.26156	-0.45138	-0.42876	-0.12434	-0.39225	0.1156	-0.1783	0.34554	-0.36426	-0.14033	0.04003	-0.01037	-0.44624	-0.36426	-0.5322	-0.60418	-0.49219	-0.37164	-0.50017	-0.62664	0.32754	0.08361	-0.38825	-0.49822	-0.26429	0.16758	-0.18031	-0.62818	-0.12432	-0.04835	-0.31627	-0.2223	-0.16431	-0.45423	0.02412	-0.08791	0.02021	-0.08401	-0.31657	-0.02835	-0.14832	-0.25228	-0.2323	-0.29428	-0.04835
9.615	-0.02752	-0.28847	0.59155	-0.50022	0.26356	-0.46158	-0.43081	-0.11032	-0.38825	0.11361	-0.1863	0.36354	-0.36824	-0.15031	0.04002	-0.00235	-0.43823	-0.34426	-0.5322	-0.61019	-0.49014	-0.37369	-0.49201	-0.64706	0.33354	0.08762	-0.38624	-0.48822	-0.27227	0.1676	-0.1883	-0.63419	-0.12032	-0.05035	-0.34425	-0.22829	-0.16832	-0.47023	0.00983	-0.07975	0.01817	-0.08198	-0.33493	-0.04235	-0.15632	-0.23428	-0.2383	-0.27628	-0.05034
9.62	-0.04499	-0.30807	0.57968	-0.50622	0.24557	-0.46158	-0.41245	-0.09034	-0.39425	0.11761	-0.19231	0.36554	-0.37425	-0.16032	0.03269	0.01564	-0.43224	-0.32227	-0.53422	-0.62219	-0.47995	-0.38593	-0.48793	-0.645	0.36153	0.07562	-0.39625	-0.47822	-0.28629	0.17759	-0.19831	-0.63418	-0.11833	-0.05234	-0.37625	-0.2283	-0.17031	-0.46623	-0.01669	-0.08383	0.01408	-0.06156	-0.33288	-0.05435	-0.16431	-0.23229	-0.22629	-0.26429	-0.06034
9.625	-0.06246	-0.31984	0.57175	-0.49422	0.23156	-0.46362	-0.38593	-0.08634	-0.39424	0.12761	-0.18431	0.36554	-0.39026	-0.18031	0.04003	0.02963	-0.42425	-0.29427	-0.54019	-0.62219	-0.47383	-0.37368	-0.47365	-0.62257	0.37954	0.06362	-0.40425	-0.47222	-0.29627	0.17759	-0.1983	-0.62819	-0.11433	-0.05235	-0.38825	-0.2223	-0.17431	-0.46422	-0.02281	-0.07771	0.00797	-0.03301	-0.32677	-0.05834	-0.17031	-0.23429	-0.2183	-0.2523	-0.06634
9.63	-0.0741	-0.31395	0.56977	-0.47222	0.21758	-0.46362	-0.36349	-0.08034	-0.40224	0.1336	-0.1883	0.37953	-0.40623	-0.18631	0.05102	0.02563	-0.41024	-0.27028	-0.5502	-0.61419	-0.4677	-0.36349	-0.4716	-0.60624	0.39153	0.07363	-0.41224	-0.46223	-0.31427	0.17359	-0.2043	-0.61019	-0.09832	-0.05834	-0.38625	-0.2123	-0.17231	-0.46022	-0.03097	-0.05731	0.00592	-0.02077	-0.32065	-0.04834	-0.16432	-0.24829	-0.2223	-0.25429	-0.07834
9.635	-0.08962	-0.31003	0.55988	-0.45223	0.19758	-0.46362	-0.34105	-0.07834	-0.41025	0.14359	-0.19231	0.39553	-0.43624	-0.2003	0.06938	0.01363	-0.39425	-0.2503	-0.56821	-0.60019	-0.46567	-0.34717	-0.46753	-0.58584	0.40353	0.06762	-0.41224	-0.45823	-0.33427	0.16758	-0.21631	-0.59419	-0.08034	-0.07234	-0.38624	-0.2043	-0.18231	-0.45823	-0.01873	-0.0471	0.00797	-0.0065	-0.29821	-0.03035	-0.15231	-0.25629	-0.22029	-0.24429	-0.08434
9.64	-0.10903	-0.30415	0.56383	-0.43823	0.18558	-0.45139	-0.32269	-0.08034	-0.41024	0.1456	-0.19231	0.40553	-0.46424	-0.2163	0.08222	0.00363	-0.38425	-0.23029	-0.59018	-0.59819	-0.46362	-0.32473	-0.45734	-0.57565	0.39953	0.05162	-0.41425	-0.46022	-0.35026	0.17158	-0.2263	-0.5902	-0.09233	-0.08033	-0.38426	-0.20431	-0.1843	-0.46223	-0.02893	-0.05324	0.01	-3.66E-04	-0.29209	-0.01035	-0.15231	-0.26828	-0.2103	-0.24629	-0.08233
9.645	-0.1168	-0.29436	0.56186	-0.43024	0.1556	-0.4473	-0.29821	-0.08434	-0.42824	0.1376	-0.1903	0.41552	-0.46821	-0.22029	0.07121	0.00964	-0.37225	-0.21229	-0.60619	-0.60219	-0.46566	-0.31045	-0.45935	-0.55525	0.39753	0.02163	-0.42023	-0.47423	-0.35426	0.1676	-0.23229	-0.5902	-0.10233	-0.09433	-0.38625	-0.20429	-0.18431	-0.45223	-0.03912	-0.05935	0.02225	0.01595	-0.29617	-0.00436	-0.14432	-0.27628	-0.21229	-0.24829	-0.07634
9.65	-0.10321	-0.29043	0.5579	-0.42224	0.13559	-0.45342	-0.29005	-0.08834	-0.43025	0.12161	-0.1883	0.41152	-0.46623	-0.2263	0.05286	-0.00636	-0.36626	-0.20031	-0.61219	-0.62418	-0.45546	-0.30229	-0.46549	-0.5328	0.39153	-3.62E-04	-0.42624	-0.48823	-0.35426	0.15559	-0.2403	-0.5862	-0.10033	-0.10233	-0.37625	-0.20031	-0.17432	-0.43224	-0.04525	-0.07159	0.02837	0.03636	-0.3125	0.00763	-0.14432	-0.29027	-0.21631	-0.2623	-0.07434
9.655	-0.08769	-0.29828	0.54008	-0.40824	0.11361	-0.4473	-0.28393	-0.09434	-0.44223	0.1096	-0.1923	0.40152	-0.47423	-0.22629	0.04003	-0.01836	-0.35426	-0.20031	-0.63017	-0.64418	-0.44934	-0.28597	-0.46142	-0.52261	0.38553	-0.01435	-0.43624	-0.51021	-0.35826	0.1476	-0.25029	-0.58819	-0.09433	-0.10633	-0.37225	-0.20031	-0.1683	-0.41824	-0.06361	-0.07771	0.02021	0.03227	-0.31657	0.00564	-0.14831	-0.31227	-0.2183	-0.28028	-0.09433
9.66	-0.09545	-0.31199	0.51237	-0.41424	0.1136	-0.42895	-0.27577	-0.08833	-0.46222	0.09362	-0.1923	0.39952	-0.48222	-0.2263	0.03819	-0.04634	-0.34626	-0.20831	-0.66617	-0.67217	-0.43914	-0.26557	-0.45733	-0.5165	0.38953	-0.03036	-0.43824	-0.51822	-0.36026	0.1416	-0.25629	-0.57621	-0.09433	-0.09634	-0.36027	-0.20629	-0.17431	-0.40424	-0.07584	-0.0716	0.01613	0.0139	-0.31452	0.00564	-0.14632	-0.32627	-0.22829	-0.30228	-0.10633
9.665	-0.09351	-0.33356	0.49059	-0.42224	0.1196	-0.40854	-0.2717	-0.06634	-0.47823	0.09361	-0.1843	0.39953	-0.48023	-0.2143	0.03086	-0.06634	-0.34027	-0.2263	-0.69617	-0.69016	-0.42283	-0.24313	-0.44304	-0.52056	0.39153	-0.04635	-0.43624	-0.5302	-0.35426	0.1336	-0.26029	-0.5702	-0.08434	-0.08232	-0.34226	-0.2123	-0.17431	-0.39225	-0.08809	-0.05731	0.00798	-0.00241	-0.32269	-0.00236	-0.14832	-0.32627	-0.23629	-0.32027	-0.10233
9.67	-0.07409	-0.34532	0.46881	-0.43224	0.11162	-0.39018	-0.27168	-0.04035	-0.49422	0.10161	-0.1943	0.39554	-0.46423	-0.2103	0.02535	-0.06835	-0.32627	-0.25029	-0.71215	-0.70416	-0.4065	-0.22884	-0.43489	-0.52669	0.38353	-0.04835	-0.43424	-0.53421	-0.33825	0.13161	-0.26628	-0.57819	-0.08233	-0.08034	-0.34426	-0.2243	-0.16231	-0.38425	-0.09217	-0.05323	0.00592	-0.00853	-0.32065	-0.01836	-0.15631	-0.31827	-0.25629	-0.35227	-0.09033
9.675	-0.06245	-0.361	0.43318	-0.43423	0.10561	-0.38814	-0.28597	-0.02836	-0.50621	0.1036	-0.21629	0.37953	-0.45023	-0.21629	0.01251	-0.08234	-0.32227	-0.25429	-0.73014	-0.72016	-0.40038	-0.22477	-0.42876	-0.52261	0.38353	-0.04435	-0.43624	-0.54221	-0.33027	0.12361	-0.28228	-0.59421	-0.08834	-0.07035	-0.35426	-0.23229	-0.14233	-0.38625	-0.10237	-0.04915	0.01204	0.01187	-0.31453	-0.04435	-0.17031	-0.32026	-0.28428	-0.38226	-0.09033
9.68	-0.05469	-0.38648	0.39557	-0.45023	0.1036	-0.39019	-0.29822	-0.03235	-0.51621	0.10762	-0.23429	0.36553	-0.43624	-0.2223	0.01068	-0.08834	-0.31427	-0.26429	-0.73216	-0.72615	-0.40039	-0.23293	-0.41856	-0.51241	0.38153	-0.02436	-0.43824	-0.5462	-0.32427	0.1176	-0.28428	-0.62219	-0.09833	-0.05834	-0.36226	-0.24229	-0.12233	-0.37226	-0.1146	-0.02469	0.00184	0.01595	-0.31453	-0.06834	-0.17831	-0.32627	-0.30028	-0.40825	-0.10633
9.685	-0.05469	-0.39824	0.36191	-0.45424	0.11161	-0.39019	-0.29617	-0.04035	-0.52221	0.10162	-0.2423	0.36154	-0.42824	-0.2223	0.02168	-0.08833	-0.31428	-0.26628	-0.72814	-0.74016	-0.39426	-0.25332	-0.40225	-0.51037	0.38553	-0.00437	-0.43823	-0.5642	-0.29227	0.11361	-0.29627	-0.62818	-0.11233	-0.04434	-0.35425	-0.26029	-0.11632	-0.37225	-0.11666	-0.00222	-0.00835	-0.00241	-0.30433	-0.06034	-0.17631	-0.32827	-0.31027	-0.42024	-0.11434
9.69	-0.05081	-0.40607	0.3342	-0.44023	0.1276	-0.3861	-0.28597	-0.04636	-0.52021	0.1076	-0.25027	0.35954	-0.39824	-0.2063	0.0437	-0.07233	-0.31026	-0.26629	-0.71816	-0.74415	-0.40242	-0.24312	-0.3798	-0.51853	0.39153	0.01964	-0.43224	-0.5662	-0.27029	0.11361	-0.30227	-0.64219	-0.11033	-0.04435	-0.35426	-0.27628	-0.11234	-0.37825	-0.1248	0.01206	-0.02059	-0.02282	-0.29209	-0.05234	-0.18231	-0.32227	-0.31627	-0.43024	-0.09834
9.695	-0.05663	-0.41784	0.30253	-0.44224	0.1276	-0.38201	-0.28596	-0.05234	-0.51821	0.12561	-0.27229	0.35554	-0.37826	-0.2103	0.04369	-0.07434	-0.31627	-0.25629	-0.72016	-0.74614	-0.40447	-0.22273	-0.37165	-0.53484	0.39753	0.02164	-0.42424	-0.5582	-0.25628	0.12161	-0.30428	-0.65217	-0.12032	-0.05034	-0.35026	-0.28829	-0.11233	-0.38625	-0.12276	0.00185	-0.02876	-0.03505	-0.26149	-0.05834	-0.18631	-0.30227	-0.31827	-0.43224	-0.10032
9.7	-0.06439	-0.43352	0.27679	-0.43223	0.1156	-0.38815	-0.27985	-0.05834	-0.51422	0.14561	-0.29428	0.34554	-0.36027	-0.22029	0.05837	-0.06035	-0.31627	-0.2403	-0.70215	-0.74415	-0.39835	-0.20436	-0.37369	-0.54914	0.40153	0.01763	-0.41024	-0.5462	-0.25229	0.1316	-0.29627	-0.66818	-0.13033	-0.04835	-0.34626	-0.30828	-0.12232	-0.38825	-0.12073	-0.00631	-0.0206	-0.02077	-0.22884	-0.08034	-0.1963	-0.29228	-0.31627	-0.43024	-0.10833
9.705	-0.07605	-0.44332	0.25898	-0.40825	0.11161	-0.39427	-0.27373	-0.07633	-0.50822	0.1476	-0.29627	0.33754	-0.36425	-0.25829	0.08588	-0.04234	-0.30228	-0.2323	-0.69016	-0.74015	-0.39425	-0.19825	-0.38185	-0.55321	0.39353	0.04163	-0.39225	-0.5462	-0.2523	0.1356	-0.29028	-0.67416	-0.14632	-0.03435	-0.34227	-0.33626	-0.14632	-0.37624	-0.11461	-0.01651	-0.01243	-0.01872	-0.22273	-0.09833	-0.19431	-0.27628	-0.31827	-0.43424	-0.13433
9.71	-0.06827	-0.43744	0.2372	-0.38825	0.1156	-0.4167	-0.25332	-0.08634	-0.50022	0.14359	-0.27628	0.32356	-0.38425	-0.27029	0.12074	-0.02834	-0.29628	-0.2323	-0.68018	-0.72014	-0.3963	-0.18193	-0.38797	-0.54912	0.37753	0.07562	-0.37825	-0.5522	-0.24829	0.1276	-0.29228	-0.66617	-0.15831	-0.03035	-0.34426	-0.35427	-0.16432	-0.37226	-0.11052	-0.0104	0.00389	-0.03505	-0.20233	-0.08634	-0.19031	-0.26429	-0.32027	-0.43824	-0.14832
9.715	-0.05469	-0.4394	0.22532	-0.37025	0.10761	-0.43507	-0.24109	-0.09833	-0.48223	0.1356	-0.28228	0.31154	-0.39426	-0.27828	0.15009	-0.02436	-0.29428	-0.23229	-0.68016	-0.70417	-0.4065	-0.16356	-0.40633	-0.53689	0.35554	0.08962	-0.38224	-0.55821	-0.23829	0.12161	-0.30427	-0.65417	-0.17831	-0.01835	-0.34426	-0.37026	-0.18031	-0.37825	-0.11257	-1.92E-04	0.00389	-0.06158	-0.17581	-0.07234	-0.18031	-0.24828	-0.30828	-0.43024	-0.14833
9.72	-0.05664	-0.43547	0.20948	-0.36426	0.10161	-0.42894	-0.22884	-0.09634	-0.46623	0.14159	-0.29027	0.31154	-0.39824	-0.27627	0.17027	-0.02435	-0.29028	-0.2303	-0.68815	-0.68617	-0.42282	-0.13092	-0.41857	-0.53486	0.34954	0.0956	-0.39825	-0.5662	-0.2303	0.1176	-0.30228	-0.65218	-0.18231	-0.00836	-0.33627	-0.37225	-0.20031	-0.38625	-0.1146	-1.94E-04	-1.98E-04	-0.07585	-0.16357	-0.06634	-0.17631	-0.24029	-0.29228	-0.42224	-0.12633
9.725	-0.03916	-0.41196	0.18574	-0.37226	0.09162	-0.41263	-0.21457	-0.09033	-0.46023	0.15161	-0.30027	0.32755	-0.39825	-0.27828	0.17577	-0.01436	-0.28827	-0.22029	-0.68816	-0.67816	-0.43302	-0.10032	-0.43488	-0.52465	0.33555	0.08361	-0.41223	-0.56619	-0.2243	0.11561	-0.30027	-0.66416	-0.1823	0.01163	-0.31226	-0.38826	-0.2043	-0.38226	-0.11257	-0.01652	0.01205	-0.08401	-0.1656	-0.05234	-0.17031	-0.2283	-0.28628	-0.43823	-0.11632
9.73	-0.01975	-0.40018	0.17582	-0.38426	0.08561	-0.40243	-0.21864	-0.09834	-0.46423	0.1576	-0.29828	0.35154	-0.39625	-0.27828	0.1776	0.00564	-0.29228	-0.23029	-0.69016	-0.66818	-0.44934	-0.09012	-0.45937	-0.5124	0.31355	0.08961	-0.42823	-0.5682	-0.2223	0.11362	-0.30627	-0.67417	-0.16832	0.01764	-0.30227	-0.39625	-0.2123	-0.36225	-0.11052	-0.02264	0.03448	-0.10033	-0.16968	-0.04635	-0.15832	-0.23029	-0.28028	-0.45223	-0.13432
9.735	0.00159	-0.39433	0.16989	-0.39024	0.07762	-0.4167	-0.23292	-0.12033	-0.45023	0.14359	-0.29627	0.35553	-0.39824	-0.28628	0.18677	0.00565	-0.31627	-0.25029	-0.68616	-0.66817	-0.46361	-0.08808	-0.48793	-0.49405	0.29555	0.09961	-0.44623	-0.58619	-0.22629	0.1076	-0.30227	-0.67416	-0.15431	0.01163	-0.30028	-0.40824	-0.23629	-0.35825	-0.10033	-0.02874	0.04673	-0.12276	-0.17174	-0.03434	-0.16032	-0.24229	-0.27229	-0.46823	-0.15832
9.74	0.03071	-0.38256	0.17584	-0.39225	0.07562	-0.43098	-0.24109	-0.13432	-0.44024	0.11961	-0.29828	0.35354	-0.40025	-0.29027	0.19411	-0.00436	-0.33426	-0.27828	-0.69616	-0.68017	-0.47791	-0.07993	-0.50425	-0.47773	0.27356	0.10761	-0.48223	-0.61218	-0.2263	0.10361	-0.29428	-0.66817	-0.14632	0.02163	-0.29028	-0.41424	-0.2583	-0.35027	-0.08809	-0.03284	0.06305	-0.14522	-0.17173	-0.01636	-0.16431	-0.25629	-0.25428	-0.48022	-0.17031
9.745	0.07147	-0.37864	0.16593	-0.38025	0.08161	-0.43711	-0.25537	-0.14632	-0.44823	0.10161	-0.29627	0.34554	-0.38825	-0.28628	0.18494	-0.02036	-0.33426	-0.28228	-0.70616	-0.69416	-0.49422	-0.05545	-0.52873	-0.46141	0.25957	0.1176	-0.50421	-0.62619	-0.2283	0.09362	-0.29628	-0.66217	-0.13432	0.03763	-0.28228	-0.42025	-0.26628	-0.34426	-0.07993	-0.02467	0.06304	-0.15949	-0.17377	-0.00835	-0.15231	-0.25029	-0.24429	-0.48023	-0.16631
9.75	0.10445	-0.37276	0.14812	-0.37626	0.09361	-0.44323	-0.27577	-0.16231	-0.45223	0.07762	-0.29028	0.33955	-0.37825	-0.27627	0.1776	-0.02235	-0.30027	-0.27628	-0.70615	-0.70216	-0.51054	-0.04321	-0.5532	-0.46141	0.26556	0.11961	-0.52022	-0.63018	-0.2183	0.09161	-0.29228	-0.66617	-0.12033	0.05163	-0.27427	-0.42823	-0.26429	-0.34426	-0.07176	-0.01854	0.05896	-0.17784	-0.18193	-0.01235	-0.13633	-0.21429	-0.25229	-0.47423	-0.14832
9.755	0.13357	-0.39432	0.1402	-0.39424	0.09161	-0.44118	-0.2778	-0.17031	-0.44623	0.05563	-0.28628	0.33754	-0.37626	-0.28227	0.17026	-0.03035	-0.28028	-0.28428	-0.70616	-0.70016	-0.52074	-0.05545	-0.57565	-0.47161	0.26956	0.12161	-0.53421	-0.62018	-0.21429	0.10361	-0.30228	-0.67617	-0.10432	0.05563	-0.28628	-0.44024	-0.26629	-0.34626	-0.07177	-0.02059	0.06101	-0.18399	-0.17989	-0.01036	-0.12633	-0.1963	-0.27428	-0.47822	-0.13632
9.76	0.16269	-0.43156	0.12041	-0.43424	0.09361	-0.44323	-0.27782	-0.17631	-0.45224	0.03963	-0.29228	0.33954	-0.36427	-0.29627	0.16659	-0.03036	-0.27028	-0.30628	-0.70216	-0.71215	-0.51054	-0.06156	-0.59809	-0.49609	0.27557	0.1316	-0.55019	-0.61018	-0.22031	0.11761	-0.29627	-0.69617	-0.08633	0.05962	-0.27829	-0.46823	-0.26828	-0.35226	-0.07992	-0.02263	0.061	-0.19009	-0.17173	-0.00635	-0.12433	-0.1943	-0.29428	-0.48422	-0.15032
9.765	0.19762	-0.45705	0.1105	-0.45223	0.1096	-0.45138	-0.28597	-0.17231	-0.44823	0.02363	-0.29228	0.35754	-0.34426	-0.30427	0.17393	-0.03435	-0.26829	-0.31427	-0.69216	-0.72815	-0.50238	-0.04321	-0.61032	-0.5022	0.27956	0.14761	-0.55821	-0.61019	-0.2063	0.1356	-0.29029	-0.70816	-0.07234	0.05762	-0.28228	-0.50021	-0.26429	-0.35825	-0.07993	-0.01652	0.0508	-0.16969	-0.16357	-0.00235	-0.12033	-0.19031	-0.30029	-0.48622	-0.17231
9.77	0.2345	-0.4688	0.11446	-0.44623	0.12761	-0.45546	-0.28597	-0.18031	-0.44424	0.00964	-0.28427	0.36954	-0.33626	-0.28627	0.20695	-0.03634	-0.26628	-0.31027	-0.65617	-0.74016	-0.50646	-0.02281	-0.62868	-0.49813	0.29155	0.17159	-0.57619	-0.60419	-0.20031	0.1556	-0.28228	-0.73215	-0.06634	0.05963	-0.28829	-0.54621	-0.26628	-0.36826	-0.07788	-0.00631	0.04061	-0.15134	-0.15133	-0.01036	-0.11633	-0.19231	-0.29627	-0.47423	-0.1863
9.775	0.24808	-0.47076	0.1204	-0.42424	0.12761	-0.46974	-0.27781	-0.17232	-0.43024	-3.61E-04	-0.29028	0.37553	-0.34027	-0.26229	0.22346	-0.04435	-0.25029	-0.30227	-0.64617	-0.75814	-0.51871	-0.01056	-0.64297	-0.51445	0.29756	0.18559	-0.59419	-0.59819	-0.1823	0.17559	-0.28628	-0.75215	-0.06234	0.05163	-0.31627	-0.58019	-0.27229	-0.38026	-0.08605	0.01001	0.04264	-0.15744	-0.12889	-0.00836	-0.11633	-0.2003	-0.29028	-0.46023	-0.18031
9.78	0.25196	-0.47273	0.11645	-0.40825	0.1296	-0.47791	-0.26558	-0.16632	-0.43224	-3.59E-04	-0.29228	0.36954	-0.35027	-0.25028	0.22713	-0.04635	-0.2163	-0.27829	-0.63818	-0.75215	-0.5187	-0.00241	-0.65112	-0.52669	0.29956	0.18759	-0.59819	-0.59419	-0.18432	0.19557	-0.28628	-0.76614	-0.05634	0.05162	-0.33027	-0.60619	-0.28628	-0.38625	-0.09829	0.0202	0.03856	-0.14318	-0.10441	0.00163	-0.11033	-0.1963	-0.27628	-0.44623	-0.1943
9.785	0.26942	-0.46488	0.12238	-0.39624	0.13759	-0.48606	-0.24312	-0.15231	-0.42024	0.01563	-0.29028	0.36154	-0.36025	-0.25828	0.2363	-0.05034	-0.1843	-0.25429	-0.63018	-0.73815	-0.51054	0.01187	-0.66744	-0.52873	0.29755	0.18559	-0.59418	-0.58219	-0.18631	0.20758	-0.28829	-0.77015	-0.04234	0.04963	-0.34026	-0.64617	-0.28829	-0.38825	-0.10033	0.03449	0.04061	-0.12073	-0.08605	0.01764	-0.10633	-0.1903	-0.26629	-0.44224	-0.1843
9.79	0.27525	-0.46292	0.13228	-0.37226	0.1496	-0.49626	-0.24313	-0.13632	-0.40425	0.01164	-0.27229	0.35953	-0.37025	-0.26029	0.24915	-0.04834	-0.15832	-0.23829	-0.60819	-0.72215	-0.50238	0.01799	-0.67154	-0.52873	0.29556	0.18759	-0.59619	-0.5742	-0.18432	0.20758	-0.28828	-0.75815	-0.02635	0.05362	-0.35425	-0.69017	-0.29828	-0.38626	-0.09624	0.0447	0.04469	-0.09216	-0.06565	0.02564	-0.10433	-0.2023	-0.24628	-0.44024	-0.1983
9.795	0.27137	-0.47664	0.15604	-0.33628	0.16159	-0.51463	-0.22681	-0.12033	-0.38225	0.01963	-0.26228	0.35955	-0.38426	-0.25628	0.25648	-0.04034	-0.14032	-0.2283	-0.59619	-0.70216	-0.50646	0.04043	-0.67765	-0.51648	0.29156	0.17759	-0.61818	-0.5602	-0.1723	0.21958	-0.29428	-0.75214	-0.02635	0.05162	-0.36227	-0.73419	-0.32027	-0.39024	-0.07993	0.04061	0.04061	-0.08197	-0.07381	0.03563	-0.10233	-0.2243	-0.2463	-0.43423	-0.20031
9.8	0.2636	-0.48448	0.17979	-0.30227	0.16158	-0.51666	-0.22681	-0.10634	-0.37226	0.02163	-0.2383	0.34554	-0.40025	-0.24429	0.25648	-0.03435	-0.11634	-0.21431	-0.58619	-0.70217	-0.5187	0.06695	-0.69805	-0.50222	0.28754	0.1696	-0.63418	-0.5602	-0.16232	0.21357	-0.29028	-0.74415	-0.02236	0.05563	-0.36426	-0.76814	-0.33826	-0.37226	-0.07381	0.04265	0.03857	-0.07585	-0.06565	0.04563	-0.09032	-0.25029	-0.24229	-0.41425	-0.1923
9.805	0.26166	-0.48056	0.19365	-0.28428	0.16559	-0.50851	-0.22069	-0.07833	-0.36825	0.03564	-0.22229	0.33555	-0.42424	-0.2203	0.25648	-0.03036	-0.10032	-0.20429	-0.58019	-0.69416	-0.52278	0.10164	-0.71437	-0.48384	0.29957	0.16959	-0.64417	-0.5682	-0.16631	0.21158	-0.28227	-0.73016	-0.02235	0.05362	-0.35226	-0.79613	-0.35626	-0.34426	-0.06156	0.03041	0.04469	-0.06157	-0.07585	0.05563	-0.09433	-0.26229	-0.23829	-0.41624	-0.16631
9.81	0.24807	-0.46488	0.18969	-0.26429	0.16359	-0.50849	-0.23088	-0.05035	-0.36426	0.04163	-0.2083	0.32755	-0.46023	-0.18631	0.24547	-0.04834	-0.07834	-0.21629	-0.5762	-0.66817	-0.53706	0.12612	-0.72049	-0.46549	0.31755	0.16359	-0.65218	-0.5782	-0.18431	0.20559	-0.29029	-0.69417	-0.00236	0.05763	-0.34626	-0.81213	-0.35626	-0.32627	-0.03913	0.03653	0.06713	-0.05341	-0.08198	0.08162	-0.07633	-0.27827	-0.22629	-0.43424	-0.14832
9.815	0.22285	-0.44724	0.18374	-0.25429	0.16959	-0.4983	-0.23293	-0.03635	-0.36226	0.04363	-0.2103	0.31755	-0.48823	-0.1583	0.22712	-0.06634	-0.07834	-0.2363	-0.57418	-0.64218	-0.54522	0.13427	-0.73069	-0.44101	0.31555	0.1596	-0.65616	-0.5942	-0.2003	0.18758	-0.31227	-0.66617	0.01564	0.05563	-0.35627	-0.84212	-0.36026	-0.31227	-0.02075	0.03857	0.08345	-0.05545	-0.08401	0.10162	-0.06634	-0.30027	-0.22629	-0.45424	-0.14832
9.82	0.21119	-0.459	0.19167	-0.24429	0.18359	-0.50647	-0.24516	-0.02235	-0.37226	0.03963	-0.19431	0.30955	-0.51222	-0.13033	0.21246	-0.07034	-0.09433	-0.25429	-0.56421	-0.63218	-0.55134	0.13019	-0.7409	-0.42265	0.32155	0.1676	-0.67417	-0.62017	-0.2103	0.17559	-0.31428	-0.65818	0.03163	0.05762	-0.36425	-0.86811	-0.36025	-0.29228	0.00371	0.03858	0.11201	-0.04729	-0.08604	0.1256	-0.05234	-0.31627	-0.2343	-0.47624	-0.15631
9.825	0.22091	-0.459	0.20949	-0.2343	0.19759	-0.52075	-0.24722	-0.01037	-0.38225	0.03763	-0.16831	0.31155	-0.52621	-0.10433	0.19961	-0.05834	-0.11233	-0.26429	-0.5662	-0.62418	-0.55746	0.15263	-0.73885	-0.40428	0.33954	0.17559	-0.68416	-0.63418	-0.2103	0.17559	-0.29828	-0.66017	0.04162	0.07162	-0.36226	-0.88211	-0.35626	-0.27229	0.03227	0.04264	0.13036	-0.03504	-0.09624	0.13561	-0.04435	-0.31827	-0.23629	-0.48621	-0.15034
9.83	0.22479	-0.46489	0.20751	-0.2283	0.21958	-0.53503	-0.23903	-3.59E-04	-0.39426	0.04163	-0.14831	0.31556	-0.53022	-0.09433	0.18677	-0.06434	-0.11633	-0.27828	-0.5522	-0.62419	-0.56766	0.17507	-0.73885	-0.38388	0.37353	0.17959	-0.69016	-0.65018	-0.2243	0.17359	-0.28028	-0.66218	0.04763	0.08762	-0.35226	-0.8901	-0.35027	-0.26628	0.06083	0.04264	0.14465	-0.03505	-0.11667	0.1376	-0.03634	-0.33026	-0.23829	-0.48623	-0.15231
9.835	0.22285	-0.47664	0.19166	-0.22829	0.21558	-0.5493	-0.24313	-0.00236	-0.39425	0.05362	-0.14032	0.29155	-0.5362	-0.07234	0.17943	-0.06833	-0.12231	-0.29227	-0.5502	-0.64417	-0.57378	0.19344	-0.74496	-0.38186	0.38554	0.19559	-0.69816	-0.66017	-0.24829	0.15959	-0.27427	-0.66417	0.04562	0.07961	-0.34226	-0.89012	-0.35825	-0.26629	0.07512	0.03245	0.15485	-0.0371	-0.13092	0.1316	-0.02435	-0.32627	-0.25029	-0.49022	-0.16832
9.84	0.21896	-0.49037	0.18771	-0.2383	0.20758	-0.54115	-0.24518	-0.00637	-0.40624	0.06362	-0.14632	0.25757	-0.5442	-0.04834	0.17394	-0.07034	-0.14032	-0.30228	-0.55021	-0.66017	-0.58195	0.20158	-0.74701	-0.38388	0.40352	0.18759	-0.69217	-0.67817	-0.27428	0.1536	-0.28028	-0.67417	0.04162	0.05962	-0.34227	-0.9081	-0.35426	-0.27029	0.07102	0.03244	0.14668	-0.03097	-0.13705	0.1396	-0.00836	-0.33026	-0.26829	-0.50821	-0.18831
9.845	0.23643	-0.508	0.17979	-0.24029	0.21357	-0.54116	-0.23497	0.00363	-0.41425	0.07962	-0.15631	0.24157	-0.54221	-0.01636	0.18127	-0.07034	-0.15232	-0.31028	-0.5482	-0.67417	-0.58601	0.20772	-0.75516	-0.3941	0.42552	0.18959	-0.68216	-0.68416	-0.30028	0.15559	-0.28028	-0.66817	0.03963	0.05363	-0.34426	-0.93009	-0.34027	-0.28628	0.05879	0.04469	0.15281	-0.01873	-0.14113	0.1596	0.00165	-0.32027	-0.28029	-0.51621	-0.18831
9.85	0.25196	-0.5276	0.17187	-0.23829	0.22158	-0.5493	-0.23497	0.01963	-0.41224	0.08962	-0.16231	0.26157	-0.53821	0.01964	0.20512	-0.06834	-0.15631	-0.31427	-0.52421	-0.67016	-0.58195	0.21791	-0.74497	-0.40633	0.44952	0.21557	-0.65617	-0.68017	-0.32426	0.16559	-0.27827	-0.67417	0.03363	0.04362	-0.36025	-0.96609	-0.32227	-0.30627	0.04861	0.04265	0.14873	-0.00241	-0.14316	0.1376	0.01363	-0.29827	-0.28628	-0.52621	-0.18031
9.855	0.25584	-0.54132	0.17188	-0.2203	0.23358	-0.55746	-0.23497	0.03363	-0.41423	0.09761	-0.17231	0.27956	-0.5442	0.05162	0.23997	-0.06435	-0.14233	-0.32028	-0.48422	-0.67817	-0.57174	0.21586	-0.74293	-0.41857	0.4675	0.23958	-0.64218	-0.67616	-0.34426	0.1736	-0.26429	-0.68217	0.02163	0.02563	-0.38025	-0.99208	-0.31027	-0.32627	0.03431	0.03449	0.13853	0.00983	-0.14726	0.1136	0.00163	-0.28227	-0.29428	-0.51821	-0.17031
9.86	0.24225	-0.56092	0.17583	-0.2043	0.23557	-0.56155	-0.21865	0.05363	-0.41425	0.11961	-0.18231	0.29355	-0.53822	0.07962	0.27299	-0.05834	-0.12032	-0.31828	-0.45022	-0.68417	-0.55949	0.21179	-0.72866	-0.41245	0.4835	0.25756	-0.62418	-0.67217	-0.35626	0.17359	-0.25029	-0.69417	0.00364	0.02963	-0.40426	-1.00807	-0.32028	-0.33227	0.02411	0.03244	0.11201	0.02411	-0.16153	0.10761	0.00163	-0.27628	-0.29028	-0.51022	-0.17831
9.865	0.23061	-0.56092	0.18177	-0.19831	0.23558	-0.56358	-0.20641	0.06761	-0.42424	0.14161	-0.2023	0.30356	-0.5402	0.09961	0.29133	-0.03035	-0.11632	-0.31627	-0.42624	-0.68216	-0.54523	0.20771	-0.71844	-0.40632	0.4875	0.27356	-0.59019	-0.66016	-0.36426	0.1736	-0.24829	-0.69016	-0.01435	0.03363	-0.40424	-1.01407	-0.30627	-0.34426	0.02207	0.04673	0.10181	0.03635	-0.17784	0.10961	0.01164	-0.27029	-0.27029	-0.50022	-0.19031
9.87	0.21702	-0.55701	0.18177	-0.18031	0.23357	-0.56969	-0.18602	0.08761	-0.42424	0.1676	-0.21429	0.30155	-0.5502	0.10161	0.32435	-0.01836	-0.13432	-0.31027	-0.40224	-0.66817	-0.52685	0.21178	-0.69396	-0.39613	0.4895	0.27957	-0.56419	-0.63418	-0.36425	0.16159	-0.2583	-0.68817	-0.02236	0.04164	-0.42423	-1.02407	-0.30427	-0.36225	0.01595	0.05692	0.08344	0.04451	-0.19825	0.12961	0.01563	-0.26629	-0.27228	-0.49821	-0.17832
9.875	0.18985	-0.55112	0.18968	-0.17231	0.22758	-0.5901	-0.16764	0.10961	-0.43024	0.19558	-0.21631	0.29156	-0.56021	0.09161	0.35003	-0.01036	-0.15432	-0.31027	-0.37825	-0.65418	-0.52482	0.20159	-0.68377	-0.38593	0.4835	0.28555	-0.53422	-0.61219	-0.36825	0.1476	-0.25829	-0.68216	-0.02435	0.01563	-0.43624	-1.02806	-0.30027	-0.38825	0.01799	0.06509	0.07122	0.07716	-0.20029	0.12761	0.03163	-0.26228	-0.27428	-0.48423	-0.1603
9.88	0.15686	-0.54132	0.20157	-0.15431	0.21357	-0.59215	-0.15745	0.1356	-0.42224	0.22159	-0.2123	0.29155	-0.55821	0.06563	0.37938	-3.61E-04	-0.16231	-0.30628	-0.36026	-0.62818	-0.5187	0.18527	-0.67357	-0.37981	0.4755	0.29556	-0.50221	-0.61019	-0.37826	0.1536	-0.25028	-0.67218	-0.04835	-0.02435	-0.44423	-1.02807	-0.31228	-0.39825	0.00779	0.05897	0.04265	0.08531	-0.20232	0.1296	0.02764	-0.25429	-0.27228	-0.47822	-0.15032
9.885	0.12969	-0.5178	0.21542	-0.14033	0.20157	-0.58194	-0.15133	0.15759	-0.42623	0.23757	-0.1963	0.28956	-0.55819	0.04563	0.39956	0.00764	-0.15031	-0.29027	-0.33426	-0.62218	-0.50239	0.17915	-0.65725	-0.37165	0.46751	0.30754	-0.46023	-0.61218	-0.38425	0.1616	-0.2503	-0.66217	-0.06235	-0.06434	-0.43024	-1.02606	-0.31827	-0.39825	-0.00446	0.05896	0.04876	0.09755	-0.21661	0.1256	0.02563	-0.25229	-0.26028	-0.47422	-0.15631
9.89	0.11222	-0.51584	0.22136	-0.12832	0.19159	-0.57583	-0.15541	0.18359	-0.42425	0.23957	-0.1943	0.28156	-0.5722	0.03363	0.39956	0.02763	-0.12432	-0.27828	-0.31827	-0.61218	-0.4983	0.17099	-0.64909	-0.35329	0.44751	0.29956	-0.43623	-0.60819	-0.40225	0.16959	-0.28627	-0.65017	-0.06834	-0.08433	-0.41823	-1.04207	-0.33228	-0.38225	-0.00851	0.07121	0.05694	0.08531	-0.24517	0.12961	0.02763	-0.25428	-0.25029	-0.46823	-0.17431
9.895	0.0967	-0.52172	0.21938	-0.12032	0.17359	-0.58398	-0.15336	0.18159	-0.43024	0.25356	-0.2103	0.26557	-0.5842	0.01964	0.39222	0.01964	-0.09633	-0.27028	-0.31427	-0.6062	-0.49831	0.16283	-0.65725	-0.33697	0.4335	0.29355	-0.43224	-0.60619	-0.40624	0.1436	-0.31827	-0.63618	-0.09433	-0.09033	-0.41025	-1.04806	-0.34026	-0.35225	-0.00445	0.0753	0.05693	0.07306	-0.25537	0.1236	0.02963	-0.26229	-0.2363	-0.46422	-0.17231
9.9	0.08311	-0.53544	0.23324	-0.12232	0.14959	-0.58399	-0.14726	0.17158	-0.44224	0.27357	-0.2143	0.24957	-0.60018	0.00565	0.39772	0.01563	-0.09634	-0.27628	-0.31227	-0.58819	-0.51054	0.16692	-0.65318	-0.3125	0.42551	0.28757	-0.43824	-0.60418	-0.40824	0.13359	-0.33628	-0.61419	-0.10034	-0.10433	-0.39624	-1.05206	-0.33226	-0.33427	-0.00445	0.08956	0.04877	0.05879	-0.25129	0.14359	0.02763	-0.27828	-0.23429	-0.47023	-0.16032
9.905	0.08698	-0.53153	0.26096	-0.12633	0.1456	-0.56969	-0.14113	0.1476	-0.45823	0.29556	-0.2083	0.23557	-0.62218	0.00164	0.40873	0.00564	-0.12032	-0.29027	-0.30828	-0.5882	-0.51463	0.16487	-0.64704	-0.28393	0.41553	0.27756	-0.43025	-0.61419	-0.40624	0.12761	-0.33227	-0.60019	-0.09433	-0.11233	-0.38826	-1.05406	-0.31427	-0.32627	0.00371	0.09569	0.04673	0.04655	-0.25332	0.15561	0.03963	-0.28427	-0.2323	-0.48823	-0.15031
9.91	0.08505	-0.5374	0.26888	-0.13633	0.1516	-0.55134	-0.14317	0.13761	-0.47622	0.31355	-0.1923	0.23357	-0.63419	0.01163	0.41423	-3.62E-04	-0.14432	-0.30228	-0.32427	-0.5822	-0.51462	0.16283	-0.66337	-0.27984	0.40552	0.26356	-0.40024	-0.62018	-0.39424	0.12961	-0.32426	-0.59019	-0.09433	-0.10833	-0.37024	-1.05406	-0.30228	-0.32027	0.00779	0.09773	0.04265	0.04655	-0.25944	0.16958	0.04963	-0.30029	-0.23429	-0.49821	-0.15233
9.915	0.08699	-0.53544	0.27085	-0.15032	0.15759	-0.53707	-0.16357	0.12759	-0.48622	0.30355	-0.1883	0.21158	-0.62418	0.01364	0.40689	-0.01435	-0.15032	-0.30428	-0.33026	-0.58819	-0.51667	0.14447	-0.67357	-0.27373	0.39752	0.25157	-0.36625	-0.63418	-0.39025	0.13559	-0.32227	-0.5942	-0.10433	-0.10433	-0.36027	-1.05406	-0.29028	-0.30828	0.00371	0.07937	0.03448	0.03837	-0.27169	0.1656	0.04763	-0.30227	-0.25629	-0.50422	-0.17031
9.92	0.08893	-0.55113	0.26294	-0.16432	0.1456	-0.52074	-0.17377	0.1156	-0.49622	0.28955	-0.19631	0.16559	-0.61419	-3.53E-04	0.37388	-0.01837	-0.13632	-0.30827	-0.33227	-0.59418	-0.50238	0.11794	-0.67969	-0.27577	0.39753	0.24558	-0.35626	-0.64418	-0.38825	0.1336	-0.32828	-0.6002	-0.13232	-0.10433	-0.35225	-1.05206	-0.28228	-0.30827	-0.0024	0.07325	0.01409	0.02412	-0.2778	0.15359	0.02964	-0.29427	-0.27029	-0.50223	-0.19432
9.925	0.10639	-0.56484	0.25303	-0.16832	0.1276	-0.51667	-0.17173	0.10161	-0.50621	0.27956	-0.1983	0.1316	-0.6042	-0.01435	0.35369	-0.02635	-0.11432	-0.29628	-0.33227	-0.5862	-0.50646	0.10367	-0.67764	-0.27985	0.40352	0.25557	-0.35825	-0.65217	-0.38225	0.13162	-0.32227	-0.59619	-0.14432	-0.09433	-0.32626	-1.04606	-0.27628	-0.30628	-3.70E-04	0.07733	-0.0104	0.00983	-0.2778	0.14161	0.00964	-0.30028	-0.28429	-0.49822	-0.19631
9.93	0.12193	-0.5766	0.24908	-0.17431	0.1356	-0.50646	-0.16765	0.08562	-0.52021	0.28556	-0.2043	0.12761	-0.60219	-0.01836	0.34086	-0.02635	-0.11233	-0.28628	-0.33827	-0.57619	-0.51666	0.08736	-0.68378	-0.27781	0.40752	0.26756	-0.35226	-0.64418	-0.37225	0.12359	-0.31427	-0.58419	-0.1623	-0.07434	-0.30228	-1.03606	-0.26828	-0.30627	0.00576	0.09976	-0.02265	-0.00446	-0.26965	0.15359	-0.00637	-0.29228	-0.29027	-0.48622	-0.17631
9.935	0.12386	-0.59425	0.24908	-0.18031	0.1576	-0.49422	-0.1799	0.08561	-0.52422	0.29356	-0.2103	0.1296	-0.59419	-0.00636	0.33902	-0.02436	-0.12433	-0.27628	-0.33426	-0.5622	-0.51667	0.05879	-0.68377	-0.28393	0.41752	0.26757	-0.32227	-0.62418	-0.35627	0.12361	-0.30028	-0.5762	-0.15232	-0.06634	-0.28428	-1.03407	-0.26429	-0.31427	0.00983	0.10589	-0.03282	-0.0126	-0.24721	0.16559	-0.01635	-0.29626	-0.29828	-0.48023	-0.15232
9.94	0.11804	-0.61188	0.24512	-0.18832	0.17159	-0.48198	-0.20437	0.09762	-0.51421	0.29756	-0.21831	0.12761	-0.5762	0.00764	0.32068	-0.02635	-0.11633	-0.26828	-0.32626	-0.55019	-0.50034	0.04042	-0.67765	-0.30229	0.42752	0.26956	-0.29027	-0.60419	-0.36026	0.1336	-0.30428	-0.57019	-0.16231	-0.05435	-0.27628	-1.04606	-0.26228	-0.32027	0.00167	0.10793	-0.03693	-0.01466	-0.23904	0.17359	-0.02035	-0.29428	-0.30228	-0.46624	-0.13432
9.945	0.12969	-0.6354	0.24908	-0.17631	0.19359	-0.4779	-0.21458	0.09961	-0.51621	0.30356	-0.22029	0.1356	-0.5522	-0.00635	0.306	-0.01235	-0.08234	-0.25628	-0.30627	-0.51821	-0.46566	0.00371	-0.6756	-0.30229	0.43552	0.26757	-0.26229	-0.58619	-0.35826	0.1396	-0.30628	-0.55821	-0.17231	-0.03835	-0.27228	-1.04207	-0.26429	-0.31427	0.00779	0.11813	-0.05119	-0.01465	-0.23293	0.16959	-0.02436	-0.28228	-0.28827	-0.45222	-0.12433
9.95	0.13745	-0.64913	0.24314	-0.15232	0.21558	-0.49218	-0.20845	0.09761	-0.51422	0.30356	-0.2183	0.13761	-0.53821	-0.02836	0.29683	-3.62E-04	-0.03235	-0.24629	-0.28428	-0.48822	-0.45138	-0.02077	-0.66744	-0.30433	0.43551	0.27356	-0.25029	-0.5802	-0.35627	0.1476	-0.31626	-0.54621	-0.18032	-0.02435	-0.26028	-1.04005	-0.25829	-0.31627	0.02004	0.12833	-0.05731	-0.02484	-0.24109	0.1596	-0.02035	-0.26827	-0.27428	-0.43024	-0.10834
9.955	0.13745	-0.65501	0.23918	-0.14232	0.22158	-0.50239	-0.19416	0.07962	-0.51821	0.30356	-0.2183	0.1476	-0.51222	-0.04634	0.29867	0.00563	-0.00836	-0.24629	-0.26228	-0.47422	-0.45954	-0.04729	-0.65929	-0.31044	0.42951	0.27756	-0.22829	-0.5722	-0.35026	0.13961	-0.31428	-0.5462	-0.1903	-0.02235	-0.26428	-1.01008	-0.26228	-0.32427	0.03227	0.1365	-0.06344	-0.04321	-0.23496	0.15959	-0.03834	-0.27028	-0.28229	-0.41025	-0.08833
9.96	0.11416	-0.65107	0.23324	-0.14432	0.24157	-0.48402	-0.17989	0.08161	-0.52222	0.30555	-0.2183	0.1556	-0.50422	-0.06434	0.31151	0.00565	-3.57E-04	-0.25629	-0.24429	-0.45223	-0.46364	-0.0779	-0.6348	-0.32065	0.42752	0.28156	-0.2123	-0.5502	-0.35226	0.1456	-0.31427	-0.53221	-0.17431	-0.02836	-0.27029	-0.99408	-0.28628	-0.33227	0.04247	0.15689	-0.07364	-0.0371	-0.22068	0.1756	-0.04835	-0.28428	-0.28028	-0.38225	-0.06834
9.965	0.0928	-0.63736	0.21939	-0.14032	0.25358	-0.46362	-0.18194	0.09761	-0.51022	0.31554	-0.2163	0.17559	-0.49422	-0.06234	0.30968	0.00962	-0.00436	-0.25629	-0.24229	-0.43023	-0.46566	-0.10848	-0.61849	-0.33901	0.42552	0.27357	-0.1943	-0.5302	-0.35027	0.1596	-0.31227	-0.51621	-0.16232	-0.02435	-0.27428	-1.00006	-0.30628	-0.34226	0.02207	0.16301	-0.08383	-0.03911	-0.22681	0.19359	-0.06434	-0.30027	-0.27028	-0.36624	-0.06234
9.97	0.08504	-0.62365	0.21146	-0.14632	0.26355	-0.4575	-0.19212	0.10162	-0.50021	0.31756	-0.2123	0.18559	-0.49622	-0.06434	0.29316	0.02764	0.00564	-0.27028	-0.2383	-0.41824	-0.45546	-0.14522	-0.60216	-0.35329	0.40352	0.25957	-0.1943	-0.52021	-0.36426	0.1516	-0.31827	-0.51022	-0.15432	-0.00836	-0.27227	-1.00208	-0.33026	-0.34027	0.00779	0.15892	-0.08996	-0.0371	-0.25129	0.1916	-0.06234	-0.31027	-0.25629	-0.37225	-0.06035
9.975	0.07534	-0.61775	0.2174	-0.15431	0.26758	-0.45954	-0.21049	0.0996	-0.49622	0.32355	-0.2143	0.18759	-0.49222	-0.06234	0.26015	0.02564	0.01764	-0.29429	-0.2383	-0.42224	-0.45751	-0.15949	-0.60625	-0.35941	0.38352	0.24357	-0.2043	-0.51821	-0.38025	0.12359	-0.32427	-0.51622	-0.14432	-0.00236	-0.26629	-0.99408	-0.35826	-0.32427	-0.00649	0.15281	-0.09811	-0.05137	-0.26556	0.17158	-0.03635	-0.32626	-0.25628	-0.38026	-0.06234
9.98	0.07534	-0.61384	0.21939	-0.15632	0.26156	-0.45138	-0.21662	0.09961	-0.48623	0.30955	-0.2263	0.18158	-0.48822	-0.07634	0.22896	0.02163	0.02764	-0.31428	-0.24029	-0.43224	-0.47791	-0.17785	-0.59605	-0.35329	0.36553	0.21758	-0.23829	-0.52021	-0.38626	0.10361	-0.32827	-0.50422	-0.14033	0.00564	-0.2443	-0.97208	-0.37226	-0.31027	-0.00241	0.14465	-0.09198	-0.07177	-0.27373	0.1676	0.00364	-0.33427	-0.2503	-0.38226	-0.05835
9.985	0.07534	-0.60405	0.20553	-0.17032	0.26156	-0.44323	-0.2166	0.08361	-0.47822	0.28756	-0.22629	0.17759	-0.46623	-0.09434	0.1941	0.01363	0.02363	-0.32027	-0.2323	-0.43824	-0.50442	-0.18601	-0.58789	-0.34921	0.37353	0.21959	-0.2443	-0.51821	-0.38426	0.09162	-0.33027	-0.49621	-0.13232	0.01363	-0.21629	-0.94409	-0.37825	-0.29627	0.00371	0.12832	-0.07568	-0.07993	-0.27373	0.18159	0.03763	-0.34426	-0.23228	-0.38024	-0.05634
9.99	0.07922	-0.58248	0.17978	-0.1923	0.26957	-0.44118	-0.21048	0.07162	-0.47623	0.26756	-0.2103	0.17359	-0.44423	-0.10634	0.17394	0.01964	0.01164	-0.33426	-0.24229	-0.43823	-0.52074	-0.20029	-0.57157	-0.35736	0.38153	0.22557	-0.22629	-0.52022	-0.37824	0.09361	-0.33026	-0.50022	-0.10033	0.02764	-0.2003	-0.92209	-0.37825	-0.29028	-3.72E-04	0.11813	-0.06751	-0.09829	-0.29617	0.19958	0.06362	-0.35827	-0.2063	-0.37825	-0.05635
9.995	0.07534	-0.5766	0.15802	-0.21629	0.26956	-0.43098	-0.21457	0.06562	-0.49422	0.23957	-0.19631	0.1556	-0.42424	-0.11032	0.15925	0.01763	0.00363	-0.36026	-0.2523	-0.43824	-0.53502	-0.21865	-0.56545	-0.36349	0.38353	0.24157	-0.21031	-0.51221	-0.38226	0.07562	-0.34226	-0.51422	-0.07234	0.02963	-0.19832	-0.90411	-0.37425	-0.29028	-0.01056	0.09773	-0.07974	-0.11665	-0.30841	0.19358	0.07161	-0.38225	-0.1963	-0.36827	-0.06634
10	0.06564	-0.58837	0.1402	-0.24829	0.27555	-0.43507	-0.22476	0.06362	-0.50621	0.24357	-0.1903	0.1456	-0.41026	-0.08834	0.13541	0.00764	0.00163	-0.38426	-0.26629	-0.44623	-0.54522	-0.22682	-0.56341	-0.37573	0.38153	0.24957	-0.18631	-0.49822	-0.38427	0.05761	-0.36426	-0.5362	-0.05234	0.03763	-0.1943	-0.88411	-0.37426	-0.28228	-0.03097	0.07324	-0.09609	-0.12685	-0.3084	0.16159	0.08561	-0.38824	-0.2143	-0.37225	-0.08034
10.005	0.06564	-0.58248	0.12436	-0.27628	0.29356	-0.42282	-0.23089	0.05762	-0.50622	0.26557	-0.1903	0.13561	-0.38224	-0.05634	0.11523	-0.00236	0.00164	-0.40224	-0.28028	-0.45623	-0.54727	-0.23497	-0.56136	-0.37981	0.36954	0.26756	-0.15432	-0.48822	-0.36825	0.04563	-0.36826	-0.55621	-0.04235	0.06562	-0.1903	-0.85211	-0.36426	-0.26028	-0.05137	0.06713	-0.10627	-0.11054	-0.30432	0.14759	0.10361	-0.37625	-0.2343	-0.36226	-0.09233
10.01	0.08506	-0.57073	0.10061	-0.29828	0.31955	-0.41262	-0.22885	0.04162	-0.51022	0.27356	-0.1863	0.12161	-0.37025	-0.01236	0.10973	0.00364	0.00163	-0.39625	-0.28427	-0.47223	-0.54726	-0.24516	-0.53689	-0.37368	0.37153	0.28556	-0.12032	-0.48222	-0.35427	0.04363	-0.36025	-0.56021	-0.02236	0.08363	-0.19431	-0.81212	-0.34826	-0.24229	-0.05952	0.07121	-0.10831	-0.09012	-0.29413	0.1476	0.1236	-0.36825	-0.25029	-0.35426	-0.10433
10.015	0.0967	-0.55308	0.06892	-0.30827	0.34554	-0.41669	-0.22477	0.03163	-0.51421	0.27756	-0.18631	0.10561	-0.36026	0.00964	0.10789	0.00165	-0.01235	-0.38425	-0.27629	-0.48223	-0.5595	-0.2615	-0.51241	-0.37573	0.37154	0.31356	-0.10433	-0.47423	-0.34627	0.07562	-0.35825	-0.5642	-0.01036	0.08162	-0.22229	-0.77214	-0.33827	-0.24229	-0.07585	0.07733	-0.11443	-0.08401	-0.28188	0.1496	0.1256	-0.37225	-0.25228	-0.34826	-0.11432
10.02	0.09475	-0.54132	0.04517	-0.32227	0.35554	-0.4371	-0.20232	0.03363	-0.51822	0.27356	-0.2023	0.08962	-0.33627	-0.00237	0.10056	-0.01436	-0.01436	-0.37626	-0.26229	-0.48222	-0.56155	-0.28394	-0.51037	-0.37981	0.37952	0.33354	-0.11033	-0.45623	-0.34625	0.10961	-0.35426	-0.5602	-0.00436	0.07561	-0.2403	-0.74614	-0.34226	-0.25429	-0.09625	0.0814	-0.13279	-0.0881	-0.26353	0.1336	0.12559	-0.37625	-0.24629	-0.34226	-0.12233
10.025	0.09475	-0.54524	0.03528	-0.33627	0.35954	-0.45139	-0.17785	0.04763	-0.50621	0.28355	-0.2063	0.09162	-0.32427	-0.02035	0.11157	-0.01435	-0.01236	-0.38425	-0.25228	-0.48022	-0.54929	-0.30433	-0.48589	-0.39205	0.38554	0.33354	-0.08433	-0.43023	-0.32827	0.1396	-0.34626	-0.56021	-3.59E-04	0.06562	-0.25028	-0.71015	-0.33227	-0.25429	-0.10645	0.08753	-0.14503	-0.08197	-0.237	0.10161	0.11561	-0.36625	-0.2363	-0.34227	-0.11033
10.03	0.09281	-0.53741	0.02736	-0.33827	0.35953	-0.47178	-0.16357	0.05163	-0.49623	0.30555	-0.2143	0.1096	-0.32027	-0.02237	0.12257	-0.00435	0.00364	-0.38625	-0.2323	-0.46023	-0.55338	-0.32065	-0.4614	-0.39613	0.37953	0.33954	-0.01835	-0.40826	-0.31627	0.1416	-0.35026	-0.56819	-3.57E-04	0.05563	-0.24629	-0.69017	-0.31828	-0.24829	-0.10441	0.09162	-0.15319	-0.06564	-0.20029	0.06562	0.11361	-0.35627	-0.23629	-0.34026	-0.09834
10.035	0.09476	-0.52564	0.02141	-0.32426	0.35354	-0.49218	-0.15336	0.06162	-0.48423	0.35155	-0.20029	0.11961	-0.32827	-0.00635	0.13724	0.01164	0.01164	-0.38825	-0.2163	-0.45023	-0.56767	-0.32881	-0.44305	-0.39817	0.35954	0.33754	0.05363	-0.39025	-0.30627	0.13361	-0.36626	-0.58419	-0.00836	0.03962	-0.25029	-0.67416	-0.32226	-0.25828	-0.10441	0.10793	-0.12667	-0.05137	-0.15949	0.03163	0.1136	-0.36225	-0.24829	-0.34227	-0.09434
10.04	0.0831	-0.50995	0.01746	-0.31827	0.34955	-0.51259	-0.15541	0.09161	-0.46823	0.37554	-0.20831	0.1236	-0.33827	0.00165	0.15743	0.03563	0.02362	-0.38625	-0.2003	-0.43224	-0.5799	-0.34105	-0.43081	-0.38389	0.35553	0.32955	0.09762	-0.36826	-0.31428	0.1416	-0.38625	-0.57421	-0.02036	0.00964	-0.26829	-0.64218	-0.33627	-0.26429	-0.10644	0.12629	-0.1593	-0.04117	-0.13093	0.01163	0.10961	-0.37225	-0.25829	-0.33827	-0.09633
10.045	0.0734	-0.49037	0.00163	-0.31427	0.34953	-0.51258	-0.14724	0.10762	-0.45823	0.35553	-0.2043	0.1256	-0.34426	0.00963	0.17577	0.04763	0.02963	-0.39225	-0.19032	-0.42224	-0.58603	-0.35126	-0.41856	-0.37165	0.35954	0.31555	0.08761	-0.35226	-0.31427	0.17759	-0.41225	-0.5402	-0.01635	-0.00636	-0.28827	-0.61818	-0.34426	-0.27229	-0.10645	0.12425	-0.15931	-0.04524	-0.13093	-3.55E-04	0.09561	-0.38625	-0.24829	-0.34626	-0.10233
10.05	0.07535	-0.48448	-0.01421	-0.31027	0.33555	-0.5187	-0.14112	0.1136	-0.43824	0.31954	-0.2043	0.12161	-0.35826	0.02363	0.1941	0.05762	0.02764	-0.40224	-0.18431	-0.40625	-0.59623	-0.35737	-0.39816	-0.3594	0.36553	0.29755	0.06562	-0.35026	-0.31027	0.2056	-0.43824	-0.51822	-0.00637	-0.00636	-0.29628	-0.59819	-0.35226	-0.26629	-0.10848	0.12221	-0.15319	-0.05545	-0.13093	-0.01435	0.07361	-0.39625	-0.23429	-0.35026	-0.09833
10.055	0.06952	-0.47859	-0.02411	-0.30827	0.32555	-0.52074	-0.15541	0.10561	-0.43424	0.31155	-0.19831	0.11761	-0.37825	0.05163	0.19044	0.04563	0.02162	-0.41624	-0.18431	-0.40223	-0.6105	-0.36961	-0.39614	-0.34921	0.36553	0.26757	0.06562	-0.34426	-0.30827	0.17159	-0.46222	-0.52022	0.00364	-0.01035	-0.29827	-0.58419	-0.35826	-0.25829	-0.11053	0.10385	-0.16544	-0.07585	-0.11052	-0.03236	0.06562	-0.40024	-0.2283	-0.36226	-0.10234
10.06	0.06176	-0.47664	-0.03203	-0.31227	0.32355	-0.51871	-0.17376	0.08761	-0.40824	0.34754	-0.20031	0.1136	-0.40225	0.08161	0.17576	0.05762	0.01963	-0.44224	-0.15232	-0.40824	-0.61254	-0.36553	-0.39409	-0.34309	0.34754	0.24557	0.07362	-0.34027	-0.30628	0.0916	-0.48222	-0.51621	0.00965	-0.01236	-0.30227	-0.55221	-0.35627	-0.26229	-0.11053	0.08549	-0.16951	-0.08401	-0.08809	-0.04234	0.06962	-0.40824	-0.2243	-0.37426	-0.11032
10.065	0.05787	-0.46685	-0.03203	-0.32627	0.32155	-0.52075	-0.18192	0.09561	-0.39225	0.37154	-0.2023	0.10961	-0.41424	0.08162	0.15742	0.05962	0.01763	-0.46024	-0.1883	-0.41425	-0.61662	-0.3594	-0.38797	-0.33493	0.33554	0.23557	0.08362	-0.33027	-0.30827	0.02962	-0.48423	-0.51422	0.00563	-0.00636	-0.30028	-0.52021	-0.34426	-0.25229	-0.09828	0.07121	-0.1593	-0.08809	-0.07788	-0.04235	0.08362	-0.43024	-0.2163	-0.37626	-0.10833
10.07	0.05205	-0.46684	-0.03797	-0.32227	0.32555	-0.51462	-0.18193	0.09361	-0.39624	0.32754	-0.20429	0.10562	-0.42024	0.06162	0.14458	0.06362	0.00964	-0.48422	-0.1943	-0.42024	-0.61254	-0.34513	-0.39205	-0.31861	0.32154	0.23157	0.06762	-0.34426	-0.30028	0.04363	-0.49222	-0.49822	-0.00435	-0.00635	-0.31627	-0.49422	-0.33227	-0.24829	-0.08401	0.05897	-0.15116	-0.10237	-0.09421	-0.04834	0.09162	-0.43623	-0.2023	-0.37625	-0.11032
10.075	0.05982	-0.46292	-0.03599	-0.33427	0.32155	-0.4983	-0.18396	0.09361	-0.40424	0.26356	-0.20032	0.09961	-0.42625	0.04362	0.12808	0.06161	-0.00837	-0.49422	-0.19032	-0.43024	-0.61866	-0.34513	-0.38594	-0.30636	0.30956	0.22558	0.04562	-0.36626	-0.30226	0.08162	-0.50621	-0.48621	-0.00236	-0.00436	-0.34227	-0.47222	-0.32628	-0.25229	-0.07993	0.03246	-0.13891	-0.12277	-0.11462	-0.06834	0.08561	-0.43824	-0.2003	-0.38825	-0.13033
10.08	0.05982	-0.45508	-0.04786	-0.35026	0.31555	-0.47994	-0.18194	0.09162	-0.40225	0.23756	-0.20629	0.08161	-0.43823	0.05562	0.10789	0.04763	-0.01836	-0.50023	-0.2103	-0.43823	-0.6207	-0.34513	-0.39612	-0.30638	0.31954	0.21358	0.03363	-0.37625	-0.30228	0.08962	-0.52822	-0.49022	0.00164	-0.00636	-0.33827	-0.46024	-0.31827	-0.24628	-0.084	0.01205	-0.12871	-0.14317	-0.11869	-0.08633	0.08361	-0.44423	-0.2143	-0.40625	-0.15831
10.085	0.05593	-0.45508	-0.05777	-0.36226	0.33355	-0.45955	-0.18397	0.08162	-0.41024	0.28156	-0.20631	0.07762	-0.44823	0.07762	0.07671	0.04363	-0.03035	-0.49822	-0.21631	-0.45023	-0.62886	-0.33289	-0.39613	-0.31249	0.34954	0.21158	0.04963	-0.37225	-0.29628	0.04762	-0.5422	-0.48623	0.00364	-0.00436	-0.33626	-0.44223	-0.29028	-0.24229	-0.09625	-0.00632	-0.11239	-0.15133	-0.1146	-0.09634	0.09361	-0.44023	-0.22629	-0.42223	-0.19231
10.09	0.05788	-0.44136	-0.06568	-0.37426	0.35354	-0.43914	-0.18804	0.05163	-0.42224	0.32956	-0.21029	0.07563	-0.45823	0.09961	0.0437	0.04563	-0.03035	-0.49822	-0.2163	-0.45623	-0.6309	-0.32881	-0.37776	-0.3084	0.37354	0.22359	0.07162	-0.36426	-0.29427	0.00763	-0.53821	-0.47023	0.01364	-0.00236	-0.32827	-0.42224	-0.26429	-0.2283	-0.08606	-0.00835	-0.09199	-0.14929	-0.10849	-0.10833	0.10361	-0.43623	-0.22829	-0.42824	-0.20631
10.095	0.05982	-0.44528	-0.05381	-0.38425	0.37153	-0.43302	-0.18805	0.03162	-0.43024	0.31155	-0.2143	0.06362	-0.45623	0.10161	0.02168	0.04363	-0.01836	-0.49623	-0.2123	-0.46223	-0.63295	-0.32881	-0.37981	-0.29821	0.38752	0.24157	0.08362	-0.35825	-0.29828	0.03163	-0.53621	-0.45423	0.00764	-0.01036	-0.34426	-0.41025	-0.2563	-0.2343	-0.0636	-0.00222	-0.07975	-0.14113	-0.10646	-0.12033	0.10361	-0.42824	-0.2243	-0.43424	-0.2203
10.1	0.06758	-0.44724	-0.02807	-0.39024	0.38153	-0.43508	-0.17785	0.02563	-0.42824	0.26156	-0.2203	0.05163	-0.45823	0.09361	0.01618	0.03763	-0.01236	-0.49022	-0.1983	-0.45823	-0.62683	-0.34514	-0.37164	-0.29209	0.39152	0.26157	0.07761	-0.36826	-0.29029	0.07963	-0.5362	-0.45623	-0.02635	-0.01036	-0.38425	-0.39225	-0.25229	-0.2323	-0.05137	-0.00632	-0.08179	-0.14725	-0.09012	-0.13032	0.09162	-0.42024	-0.2163	-0.43023	-0.2243
10.105	0.06951	-0.43156	-0.01421	-0.38825	0.36753	-0.43915	-0.16152	0.02163	-0.42424	0.23357	-0.23429	0.05563	-0.46823	0.08962	0.01985	0.02364	-0.01436	-0.47822	-0.19031	-0.47023	-0.61866	-0.34921	-0.36961	-0.28597	0.39153	0.27756	0.08362	-0.37225	-0.28428	0.11161	-0.53221	-0.46024	-0.04635	0.00565	-0.40825	-0.37225	-0.25029	-0.2183	-0.04729	0.00593	-0.09403	-0.14521	-0.07585	-0.13032	0.07761	-0.40624	-0.20229	-0.43224	-0.2283
10.11	0.05594	-0.41392	0.0036	-0.38625	0.35553	-0.43301	-0.13909	0.01564	-0.42224	0.26356	-0.25029	0.06362	-0.48022	0.1096	0.02535	0.02763	-0.03035	-0.45423	-0.18032	-0.46422	-0.60234	-0.33696	-0.3594	-0.28596	0.40552	0.28757	0.1176	-0.36226	-0.27028	0.09361	-0.52621	-0.47022	-0.05235	0.01364	-0.41424	-0.35626	-0.25229	-0.2143	-0.04727	0.02837	-0.09608	-0.14317	-0.06769	-0.13634	0.07362	-0.39224	-0.20631	-0.43224	-0.2263
10.115	0.03847	-0.4002	0.01944	-0.37826	0.35154	-0.42895	-0.1248	0.02963	-0.42824	0.30756	-0.27229	0.07963	-0.48823	0.12959	0.02718	0.02764	-0.04235	-0.43223	-0.1783	-0.46422	-0.59622	-0.3329	-0.35125	-0.29209	0.42352	0.28357	0.1556	-0.34426	-0.25629	0.06162	-0.51821	-0.47422	-0.06434	0.01564	-0.41225	-0.34026	-0.2483	-0.2223	-0.03709	0.04062	-0.0981	-0.12889	-0.06158	-0.14431	0.07962	-0.37425	-0.2283	-0.43623	-0.22629
10.12	0.02295	-0.39236	0.03725	-0.36625	0.34555	-0.42894	-0.11665	0.03163	-0.40424	0.31756	-0.29828	0.09762	-0.49222	0.12561	0.02719	0.02763	-0.04635	-0.40224	-0.17032	-0.44623	-0.5901	-0.33697	-0.3492	-0.28802	0.42551	0.27555	0.1696	-0.33627	-0.24429	0.06561	-0.5302	-0.48822	-0.09033	-3.64E-04	-0.41424	-0.33826	-0.25628	-0.2303	-0.03913	0.05081	-0.09199	-0.11868	-0.05953	-0.14432	0.10961	-0.36026	-0.23429	-0.43024	-0.21031
10.125	0.01129	-0.38844	0.05706	-0.34626	0.34354	-0.43098	-0.11257	0.04762	-0.38625	0.28955	-0.29827	0.11361	-0.49022	0.09762	0.03086	0.04163	-0.04634	-0.37625	-0.17431	-0.43224	-0.57991	-0.34512	-0.34921	-0.28597	0.42152	0.28556	0.16159	-0.33426	-0.24229	0.10762	-0.53622	-0.49022	-0.11633	-0.00436	-0.41224	-0.35026	-0.27428	-0.22029	-0.03097	0.05693	-0.08588	-0.11053	-0.06972	-0.12233	0.1456	-0.36025	-0.21631	-0.41424	-0.1883
10.13	-0.00229	-0.38648	0.07487	-0.32227	0.32355	-0.42691	-0.10849	0.07163	-0.38425	0.25357	-0.29627	0.1276	-0.50021	0.05561	0.04002	0.04763	-0.02836	-0.37626	-0.17631	-0.42424	-0.5697	-0.33288	-0.35328	-0.27985	0.39952	0.28756	0.1396	-0.33826	-0.2343	0.12961	-0.53821	-0.49622	-0.13031	0.00164	-0.41424	-0.35826	-0.29429	-0.19631	-0.01057	0.06304	-0.06751	-0.11461	-0.09218	-0.10433	0.1436	-0.35826	-0.18031	-0.40225	-0.16431
10.135	-0.01976	-0.38844	0.08675	-0.30227	0.29155	-0.43506	-0.11052	0.08762	-0.39825	0.24358	-0.29627	0.12961	-0.52222	0.03763	0.04737	0.05363	-0.02035	-0.38225	-0.17232	-0.41425	-0.5799	-0.29821	-0.36348	-0.26965	0.37354	0.28356	0.14159	-0.33427	-0.23029	0.1116	-0.5462	-0.49422	-0.14232	0.00564	-0.42423	-0.36027	-0.30427	-0.17631	0.00575	0.04877	-0.03895	-0.12481	-0.11256	-0.08833	0.13359	-0.35026	-0.15831	-0.38426	-0.14232
10.14	-0.03529	-0.37864	0.11249	-0.29226	0.27156	-0.43915	-0.10645	0.1016	-0.41624	0.27556	-0.30028	0.1296	-0.54221	0.04563	0.04002	0.06562	-0.01437	-0.37426	-0.18231	-0.41225	-0.5901	-0.26965	-0.38389	-0.26149	0.35153	0.26957	0.15759	-0.32228	-0.22229	0.07961	-0.55021	-0.49622	-0.14832	0.01364	-0.41824	-0.34626	-0.31227	-0.17432	0.01188	0.05694	-0.0104	-0.13909	-0.12889	-0.07434	0.11961	-0.34226	-0.15232	-0.37826	-0.12232
10.145	-0.03723	-0.36099	0.12634	-0.29828	0.26357	-0.42078	-0.10033	0.10762	-0.42424	0.29556	-0.30227	0.1376	-0.5582	0.05962	0.02535	0.07962	-0.02235	-0.35026	-0.1943	-0.40623	-0.60235	-0.24313	-0.39613	-0.25945	0.33954	0.24157	0.17159	-0.30827	-0.2163	0.07762	-0.54619	-0.49622	-0.14431	0.01963	-0.40424	-0.32027	-0.31627	-0.17431	0.02411	0.06304	0.00797	-0.1391	-0.15133	-0.05634	0.11362	-0.34026	-0.15832	-0.37425	-0.10632
10.15	-0.0314	-0.34924	0.14218	-0.29828	0.25357	-0.40039	-0.10236	0.10761	-0.43024	0.27756	-0.30627	0.13161	-0.5742	0.07362	0.01619	0.09361	-0.03834	-0.34426	-0.20431	-0.40026	-0.60438	-0.22068	-0.40225	-0.25741	0.31755	0.22957	0.15759	-0.31427	-0.2183	0.10161	-0.53022	-0.48422	-0.14433	0.03764	-0.39624	-0.30628	-0.32027	-0.18631	0.03635	0.05693	0.01613	-0.14929	-0.17377	-0.05034	0.13959	-0.33627	-0.15631	-0.36227	-0.08834
10.155	-0.03528	-0.33748	0.16396	-0.29428	0.23357	-0.39222	-0.10032	0.09961	-0.43623	0.24356	-0.30827	0.11761	-0.5802	0.06163	0.007	0.09961	-0.05635	-0.35026	-0.2063	-0.39224	-0.61458	-0.20641	-0.43489	-0.26761	0.29955	0.22758	0.1116	-0.33627	-0.2123	0.1296	-0.52421	-0.46622	-0.13432	0.05162	-0.39825	-0.30228	-0.32228	-0.18831	0.04248	0.04469	0.03449	-0.15338	-0.19213	-0.04036	0.1476	-0.34226	-0.15432	-0.35026	-0.08234
10.16	-0.04887	-0.33552	0.16198	-0.29627	0.19759	-0.38407	-0.0983	0.07962	-0.45423	0.22358	-0.30428	0.09761	-0.59019	0.02763	-0.00216	0.08361	-0.05836	-0.35227	-0.21429	-0.39626	-0.6309	-0.17989	-0.47161	-0.26964	0.29156	0.22757	0.07962	-0.35627	-0.19631	0.11561	-0.51821	-0.46224	-0.11832	0.07962	-0.40824	-0.29227	-0.31827	-0.18831	0.03635	0.02633	0.05285	-0.16562	-0.20641	-0.03635	0.13161	-0.34626	-0.14432	-0.34426	-0.08834
10.165	-0.05469	-0.33552	0.16594	-0.29828	0.15759	-0.38202	-0.11053	0.06362	-0.47223	0.21758	-0.29827	0.08362	-0.59619	-0.00236	-0.03335	0.07762	-0.06234	-0.33827	-0.2343	-0.39824	-0.63907	-0.15133	-0.50628	-0.27782	0.30955	0.22758	0.06962	-0.36825	-0.17831	0.07962	-0.51621	-0.45624	-0.10434	0.11161	-0.40624	-0.27228	-0.31026	-0.1763	0.04043	0.02632	0.07121	-0.17989	-0.20437	-0.03635	0.10361	-0.33227	-0.13832	-0.35026	-0.09634
10.17	-0.03917	-0.32768	0.14812	-0.31227	0.15359	-0.37183	-0.12277	0.05361	-0.49022	0.22158	-0.29828	0.06362	-0.59019	-0.01236	-0.04619	0.08162	-0.06834	-0.31627	-0.25428	-0.38626	-0.64111	-0.11869	-0.52057	-0.27984	0.34154	0.23758	0.09561	-0.37226	-0.16631	0.05962	-0.50222	-0.44024	-0.08633	0.13161	-0.41025	-0.25029	-0.30628	-0.18231	0.04452	0.04469	0.08753	-0.18601	-0.20846	-0.03635	0.09161	-0.30227	-0.13632	-0.36426	-0.08034
10.175	-0.03334	-0.31984	0.14812	-0.32427	0.1456	-0.37182	-0.14113	0.04763	-0.50821	0.21358	-0.31627	0.04563	-0.5862	0.00364	-0.0572	0.09362	-0.06435	-0.29628	-0.25629	-0.36825	-0.62682	-0.10848	-0.5328	-0.29617	0.35554	0.24757	0.1296	-0.36625	-0.16032	0.07163	-0.48021	-0.42424	-0.07234	0.12561	-0.40624	-0.22829	-0.31027	-0.17832	0.03635	0.06714	0.08141	-0.18193	-0.19009	-0.03235	0.11161	-0.27628	-0.15032	-0.36426	-0.06834
10.18	-0.03528	-0.3218	0.16395	-0.34426	0.1396	-0.37183	-0.16969	0.05562	-0.51421	0.20958	-0.31427	0.02764	-0.57619	0.01563	-0.05353	0.10961	-0.06634	-0.28828	-0.25829	-0.36226	-0.6207	-0.0881	-0.55525	-0.32065	0.36354	0.26356	0.14761	-0.36625	-0.15632	0.10161	-0.47223	-0.41825	-0.06233	0.1256	-0.38625	-0.18431	-0.31427	-0.17231	0.01391	0.07937	0.07732	-0.15948	-0.17376	-0.03435	0.12361	-0.24629	-0.16432	-0.37026	-0.06635
10.185	-0.03528	-0.32964	0.17584	-0.35826	0.1296	-0.36979	-0.18397	0.07362	-0.51222	0.23958	-0.31027	0.01563	-0.5522	0.01764	-0.03885	0.12361	-0.07434	-0.26629	-0.25628	-0.36425	-0.59418	-0.07789	-0.56749	-0.33697	0.36953	0.27157	0.1496	-0.34826	-0.14232	0.11961	-0.46024	-0.42024	-0.05235	0.14161	-0.38225	-0.14632	-0.31028	-0.16231	-0.0024	0.08753	0.08549	-0.13909	-0.15745	-0.03036	0.1256	-0.2283	-0.17431	-0.39025	-0.07234
10.19	-0.04693	-0.31984	0.19167	-0.36825	0.13161	-0.37589	-0.19213	0.08562	-0.51821	0.27956	-0.30028	0.01563	-0.5502	0.01164	-0.02601	0.1376	-0.06034	-0.2383	-0.26028	-0.35427	-0.58194	-0.06973	-0.56749	-0.35126	0.37754	0.28156	0.13759	-0.35026	-0.14032	0.10761	-0.46022	-0.42824	-0.04434	0.15959	-0.39825	-0.13032	-0.30828	-0.16432	-0.00649	0.10997	0.09569	-0.13705	-0.14725	-0.02835	0.11361	-0.2063	-0.17431	-0.39225	-0.07034
10.195	-0.07215	-0.31396	0.19959	-0.35825	0.1336	-0.39018	-0.17581	0.08561	-0.51022	0.31155	-0.29828	0.00365	-0.5422	-0.00436	-0.0205	0.1476	-0.04235	-0.2143	-0.26629	-0.34025	-0.5697	-0.06973	-0.5634	-0.35124	0.38553	0.27756	0.1256	-0.33626	-0.14632	0.09761	-0.46223	-0.42425	-0.03635	0.1736	-0.41225	-0.13033	-0.31826	-0.1743	-0.00649	0.13445	0.08345	-0.135	-0.13705	-0.01835	0.1036	-0.1803	-0.16431	-0.40625	-0.06034
10.2	-0.09546	-0.31592	0.21939	-0.35426	0.12961	-0.41466	-0.1697	0.09761	-0.49422	0.31155	-0.30028	0.00964	-0.53821	0.00365	-0.00585	0.1576	-0.02836	-0.19031	-0.26428	-0.33026	-0.55543	-0.07382	-0.56341	-0.36554	0.38751	0.26757	0.14161	-0.32228	-0.14632	0.1176	-0.46623	-0.42424	-0.04435	0.17159	-0.43223	-0.12633	-0.33227	-0.19031	-0.00853	0.1671	0.06305	-0.12278	-0.13297	0.00563	0.09561	-0.15832	-0.16232	-0.40823	-0.04234
10.205	-0.10321	-0.32768	0.24313	-0.34427	0.1376	-0.43302	-0.16765	0.10761	-0.47222	0.30755	-0.30227	0.01764	-0.53621	0.00564	0.01436	0.1656	-0.01435	-0.1943	-0.25628	-0.32427	-0.54726	-0.06565	-0.54301	-0.37573	0.38754	0.25156	0.15759	-0.30226	-0.14032	0.14361	-0.46021	-0.40425	-0.05235	0.16559	-0.44024	-0.11833	-0.35226	-0.18231	-0.01465	0.18341	0.05285	-0.11257	-0.13296	0.01764	0.09962	-0.12832	-0.16632	-0.40625	-0.02636
10.21	-0.0935	-0.33747	0.26096	-0.33426	0.1416	-0.43507	-0.16968	0.11961	-0.45623	0.30956	-0.28828	0.03564	-0.54021	0.00364	0.03635	0.18359	-0.00236	-0.1983	-0.26429	-0.31426	-0.54114	-0.0534	-0.54912	-0.38593	0.38353	0.23758	0.1476	-0.28429	-0.13032	0.15559	-0.47623	-0.38825	-0.06034	0.16959	-0.45023	-0.10233	-0.36025	-0.1723	-0.01261	0.19361	0.05692	-0.10032	-0.13909	0.02563	0.10361	-0.11633	-0.16032	-0.40224	-0.01236
10.215	-0.08576	-0.34924	0.27679	-0.32427	0.1436	-0.44323	-0.17785	0.1256	-0.44024	0.33554	-0.27427	0.05762	-0.53821	-0.03035	0.0437	0.20359	0.00564	-0.19431	-0.27027	-0.31028	-0.53909	-0.04729	-0.56952	-0.39817	0.36352	0.22758	0.11761	-0.28229	-0.14832	0.1276	-0.50422	-0.39224	-0.07034	0.18959	-0.45623	-0.09834	-0.37026	-0.17232	-0.01465	0.19361	0.06305	-0.10033	-0.14113	0.01963	0.09161	-0.12032	-0.14832	-0.41623	-0.00436
10.22	-0.09739	-0.35903	0.29659	-0.32225	0.1376	-0.46566	-0.18397	0.1336	-0.42424	0.36154	-0.26029	0.05763	-0.53021	-0.06835	0.05654	0.20358	0.00964	-0.18431	-0.28228	-0.30428	-0.54522	-0.03912	-0.58382	-0.40021	0.34754	0.21958	0.07162	-0.28228	-0.18631	0.10161	-0.5282	-0.39825	-0.09034	0.21758	-0.46423	-0.08833	-0.37626	-0.17832	-0.01669	0.20789	0.06509	-0.10441	-0.14317	0.02764	0.08761	-0.12633	-0.13632	-0.42225	-3.59E-04
10.225	-0.11292	-0.36491	0.30847	-0.33027	0.14159	-0.49015	-0.17989	0.1476	-0.42024	0.36153	-0.2423	0.05562	-0.53621	-0.09033	0.05837	0.20359	0.01563	-0.18431	-0.28827	-0.29828	-0.55135	-0.0228	-0.5838	-0.38593	0.34554	0.20558	0.03763	-0.27829	-0.22231	0.10561	-0.52622	-0.37825	-0.11433	0.23758	-0.45623	-0.08234	-0.38624	-0.18031	-0.01669	0.23032	0.06101	-0.10645	-0.14316	0.04362	0.10961	-0.13232	-0.12834	-0.41823	0.00164
10.23	-0.11486	-0.36688	0.31243	-0.33627	0.14359	-0.4983	-0.17173	0.16159	-0.41224	0.33555	-0.2163	0.06562	-0.5442	-0.08633	0.05837	0.19958	0.01764	-0.18031	-0.28627	-0.29828	-0.57582	-0.00648	-0.5838	-0.36961	0.34354	0.19159	0.03163	-0.26829	-0.23829	0.1216	-0.51421	-0.33626	-0.12033	0.24957	-0.43824	-0.06834	-0.39425	-0.17831	-0.0024	0.22625	0.06713	-0.12073	-0.14724	0.06163	0.13361	-0.14831	-0.12432	-0.40824	-3.64E-04
10.235	-0.11097	-0.36884	0.30253	-0.34626	0.1256	-0.50646	-0.16765	0.17159	-0.40825	0.29955	-0.18431	0.06762	-0.5582	-0.08234	0.0547	0.19359	0.00164	-0.2143	-0.29428	-0.29828	-0.5901	0.00168	-0.60217	-0.37369	0.33355	0.17558	0.01963	-0.25628	-0.24028	0.13161	-0.51821	-0.32627	-0.10634	0.25556	-0.42823	-0.06034	-0.40824	-0.18631	-0.00241	0.20381	0.08345	-0.13909	-0.13909	0.07162	0.1456	-0.17232	-0.12832	-0.42024	0.01163
10.24	-0.10709	-0.36883	0.28668	-0.36426	0.1116	-0.49014	-0.17785	0.16758	-0.41025	0.29755	-0.16831	0.06562	-0.55021	-0.08234	0.05837	0.18959	-0.01636	-0.2263	-0.30028	-0.30427	-0.60847	-0.00853	-0.62052	-0.37777	0.33154	0.1696	-0.01036	-0.26028	-0.23029	0.11561	-0.53421	-0.34026	-0.08233	0.26356	-0.41424	-0.07034	-0.41824	-0.1923	-0.00241	0.18136	0.09365	-0.16765	-0.13704	0.07162	0.1516	-0.2003	-0.14232	-0.43623	-0.00435
10.245	-0.09545	-0.38256	0.27679	-0.38826	0.1216	-0.46974	-0.18396	0.1596	-0.41225	0.30156	-0.16032	0.05962	-0.5382	-0.08833	0.06571	0.18958	-0.02636	-0.2463	-0.30627	-0.31627	-0.60847	-0.00853	-0.63889	-0.37573	0.34354	0.1696	-0.05235	-0.26429	-0.2163	0.1036	-0.5322	-0.36626	-0.07034	0.27756	-0.40224	-0.08434	-0.41424	-0.18431	-0.00852	0.17524	0.10793	-0.18194	-0.13908	0.05162	0.1496	-0.2123	-0.13833	-0.44823	-0.00636
10.25	-0.08186	-0.39433	0.26095	-0.38225	0.1416	-0.45343	-0.18397	0.14959	-0.41824	0.30956	-0.16432	0.04762	-0.5202	-0.08034	0.08039	0.18959	-0.03434	-0.26229	-0.31427	-0.32426	-0.6003	-0.00444	-0.64705	-0.37369	0.34955	0.16959	-0.10233	-0.27228	-0.2183	0.11962	-0.51021	-0.38026	-0.07235	0.27956	-0.39025	-0.09233	-0.41424	-0.1883	-0.0065	0.1773	0.11201	-0.18601	-0.12888	0.03963	0.14559	-0.2163	-0.13432	-0.43824	-0.01437
10.255	-0.07216	-0.41196	0.24908	-0.38625	0.1536	-0.46159	-0.1962	0.1336	-0.43225	0.29755	-0.1783	0.04363	-0.51022	-0.06034	0.09871	0.18759	-0.05035	-0.25628	-0.31427	-0.32427	-0.6003	-3.66E-04	-0.64909	-0.36349	0.34353	0.18159	-0.13633	-0.27229	-0.23429	0.1396	-0.48822	-0.39224	-0.08633	0.26956	-0.39625	-0.09634	-0.42224	-0.19631	-0.00444	0.17933	0.10793	-0.17989	-0.12277	0.03563	0.1416	-0.21629	-0.13833	-0.43423	-0.02635
10.26	-0.06828	-0.42764	0.22927	-0.39225	0.1496	-0.46566	-0.20233	0.1256	-0.42824	0.29955	-0.1883	0.03363	-0.49422	-0.04035	0.11157	0.17759	-0.05434	-0.26229	-0.30427	-0.31427	-0.59011	-0.01465	-0.65317	-0.36349	0.35554	0.19559	-0.17431	-0.27628	-0.2503	0.16359	-0.47823	-0.40425	-0.08633	0.26157	-0.39624	-0.08234	-0.42625	-0.20031	-0.00852	0.16913	0.09365	-0.17173	-0.11053	0.03363	0.14161	-0.2243	-0.15832	-0.43025	-0.02236
10.265	-0.06245	-0.44921	0.21147	-0.41024	0.1456	-0.45751	-0.20436	0.1276	-0.41223	0.32755	-0.18031	0.03563	-0.47223	-0.03235	0.12441	0.18559	-0.06235	-0.27229	-0.29827	-0.32226	-0.57786	-0.00854	-0.65725	-0.36144	0.36954	0.20558	-0.20629	-0.28028	-0.23429	0.17758	-0.47022	-0.41225	-0.06434	0.24557	-0.39825	-0.07833	-0.42023	-0.19831	-0.01465	0.16709	0.09977	-0.16357	-0.08197	0.02563	0.14958	-0.21831	-0.17231	-0.42824	-0.02035
10.27	-0.06246	-0.47271	0.19167	-0.42025	0.15559	-0.45954	-0.20233	0.12161	-0.40625	0.36554	-0.17631	0.04963	-0.44823	-0.05034	0.13357	0.20558	-0.06034	-0.27628	-0.28828	-0.33627	-0.55338	-0.00241	-0.65317	-0.36144	0.37553	0.21958	-0.2143	-0.29427	-0.19431	0.2016	-0.46823	-0.43224	-0.03434	0.22958	-0.40025	-0.09834	-0.40825	-0.20029	-0.01669	0.18137	0.10997	-0.15132	-0.05952	0.01564	0.14161	-0.2083	-0.17231	-0.41823	-0.01036
10.275	-0.06828	-0.49624	0.17979	-0.41624	0.16159	-0.45955	-0.21864	0.11961	-0.40824	0.39153	-0.18031	0.05562	-0.44623	-0.06235	0.15926	0.21558	-0.05634	-0.28029	-0.27428	-0.34027	-0.51258	-0.00241	-0.65113	-0.35736	0.37953	0.24158	-0.2083	-0.29828	-0.16631	0.21557	-0.46823	-0.44025	-0.06433	0.20558	-0.39424	-0.14032	-0.40225	-0.22031	-0.01668	0.18137	0.10997	-0.13298	-0.04729	-0.01436	0.12159	-0.1983	-0.16231	-0.41424	-0.01037
10.28	-0.08186	-0.52369	0.1877	-0.40825	0.1736	-0.47178	-0.23497	0.11761	-0.39024	0.39352	-0.19831	0.06762	-0.43824	-0.04635	0.1721	0.20958	-0.05234	-0.28029	-0.25828	-0.34826	-0.50034	-0.01464	-0.64704	-0.35533	0.38753	0.25156	-0.2063	-0.28827	-0.1983	0.24157	-0.47622	-0.44423	-0.14634	0.18359	-0.39025	-0.15232	-0.40225	-0.24229	-0.02486	0.18545	0.10181	-0.11256	-0.03504	-0.03435	0.10561	-0.18431	-0.17231	-0.41224	-0.02036
10.285	-0.09933	-0.53739	0.19959	-0.40424	0.17358	-0.47791	-0.24109	0.12161	-0.37027	0.40953	-0.21829	0.06162	-0.43424	-0.03034	0.17393	0.21358	-0.06035	-0.27628	-0.24229	-0.34025	-0.49423	-0.03505	-0.64705	-0.34309	0.39353	0.26157	-0.2263	-0.27627	-0.2643	0.25757	-0.48622	-0.44024	-0.22231	0.15358	-0.39225	-0.14832	-0.40824	-0.24629	-0.03096	0.1875	0.10794	-0.10441	-0.02893	-0.06834	0.09561	-0.1783	-0.1643	-0.40825	-0.03035
10.29	-0.10127	-0.53936	0.20157	-0.38825	0.16358	-0.4677	-0.23904	0.1216	-0.35426	0.42752	-0.2263	0.06162	-0.44023	-0.02436	0.1776	0.22158	-0.07034	-0.27029	-0.23429	-0.33427	-0.47178	-0.04525	-0.63073	-0.33085	0.39752	0.25157	-0.2503	-0.26828	-0.29628	0.26156	-0.49622	-0.43224	-0.2343	0.12961	-0.39825	-0.14432	-0.41225	-0.2503	-0.03301	0.18544	0.11609	-0.09217	-0.02893	-0.10033	0.08961	-0.1783	-0.16631	-0.39825	-0.02436
10.295	-0.10903	-0.54916	0.20948	-0.38426	0.1576	-0.46566	-0.2472	0.1136	-0.34826	0.43752	-0.2283	0.07562	-0.46223	-0.04035	0.19227	0.22958	-0.08034	-0.27028	-0.22031	-0.32627	-0.45955	-0.04933	-0.63073	-0.31248	0.39153	0.24956	-0.28228	-0.26429	-0.26827	0.23758	-0.51821	-0.42824	-0.1883	0.11161	-0.41224	-0.15632	-0.42424	-0.25428	-0.03301	0.18138	0.13037	-0.09829	-0.02688	-0.13833	0.07962	-0.18432	-0.15831	-0.38625	-0.01036
10.3	-0.12844	-0.56288	0.2273	-0.37825	0.14959	-0.47587	-0.26965	0.10961	-0.33226	0.44151	-0.22829	0.09561	-0.48423	-0.06034	0.20328	0.22158	-0.08834	-0.27428	-0.2163	-0.31027	-0.45138	-0.04729	-0.63889	-0.30637	0.37354	0.24757	-0.30227	-0.27029	-0.24028	0.21757	-0.53021	-0.42024	-0.1603	0.0936	-0.43023	-0.18631	-0.44623	-0.25429	-0.04729	0.18341	0.13037	-0.09013	-0.03709	-0.16231	0.06561	-0.2003	-0.15032	-0.37425	-0.00636
10.305	-0.14397	-0.57072	0.24908	-0.37626	0.1596	-0.4881	-0.29618	0.11961	-0.31028	0.42352	-0.2243	0.10561	-0.49422	-0.07834	0.20696	0.20558	-0.10433	-0.26829	-0.2043	-0.28828	-0.4473	-0.03913	-0.65724	-0.30025	0.36953	0.23758	-0.31627	-0.29427	-0.25429	0.22157	-0.5342	-0.40025	-0.18232	0.08561	-0.45224	-0.2163	-0.45423	-0.24828	-0.04321	0.18749	0.13853	-0.0779	-0.04729	-0.1883	0.05162	-0.2023	-0.12832	-0.36625	-0.00436
10.31	-0.15755	-0.57661	0.25898	-0.36826	0.16959	-0.48607	-0.30433	0.12161	-0.29828	0.39553	-0.21431	0.09561	-0.48622	-0.07833	0.20145	0.19757	-0.13432	-0.25228	-0.1963	-0.27828	-0.44527	-0.02076	-0.68173	-0.29412	0.36554	0.23357	-0.32226	-0.31627	-0.31027	0.23358	-0.5302	-0.38025	-0.22831	0.09361	-0.45223	-0.22629	-0.44624	-0.2463	-0.03301	0.18137	0.14874	-0.07584	-0.0636	-0.21031	0.05363	-0.21231	-0.12032	-0.35826	-0.00237
10.315	-0.1595	-0.56485	0.27085	-0.36225	0.16359	-0.48403	-0.32268	0.10361	-0.30827	0.36954	-0.1983	0.07362	-0.47221	-0.08033	0.1941	0.19759	-0.16231	-0.24229	-0.20831	-0.27428	-0.44935	-0.01669	-0.71028	-0.28189	0.36154	0.23758	-0.33427	-0.34227	-0.34627	0.21759	-0.54421	-0.36426	-0.23828	0.09761	-0.45223	-0.23629	-0.43424	-0.25829	-0.033	0.16504	0.16913	-0.09013	-0.07381	-0.24029	0.05962	-0.22029	-0.12032	-0.35627	-0.01236
10.32	-0.16337	-0.56091	0.26888	-0.36625	0.15159	-0.47382	-0.34513	0.08761	-0.31628	0.35554	-0.17831	0.06162	-0.48023	-0.08034	0.18494	0.18158	-0.18631	-0.2463	-0.2183	-0.27429	-0.46566	-0.00241	-0.71845	-0.26965	0.36353	0.24157	-0.34626	-0.35826	-0.33427	0.18758	-0.5622	-0.35227	-0.1763	0.08561	-0.45623	-0.1983	-0.41624	-0.26029	-0.02893	0.15077	0.18749	-0.10646	-0.08198	-0.25629	0.07162	-0.22429	-0.10632	-0.35426	-0.02835
10.325	-0.16531	-0.55308	0.26491	-0.38626	0.14561	-0.46566	-0.36349	0.08161	-0.31026	0.33555	-0.16431	0.06162	-0.48622	-0.09033	0.18678	0.1576	-0.20431	-0.23829	-0.23029	-0.27228	-0.47383	0.00779	-0.72457	-0.26556	0.37154	0.24357	-0.36026	-0.34625	-0.29027	0.16559	-0.5762	-0.34626	-0.12432	0.08961	-0.45424	-0.16831	-0.40225	-0.25828	-0.04525	0.14669	0.19566	-0.11461	-0.09624	-0.27428	0.08162	-0.23031	-0.10235	-0.34027	-0.04236
10.33	-0.16726	-0.55505	0.24908	-0.40024	0.14959	-0.45955	-0.37165	0.08762	-0.31627	0.30956	-0.15432	0.05562	-0.48822	-0.09634	0.19227	0.12761	-0.2023	-0.2403	-0.22829	-0.27428	-0.47178	0.02411	-0.72863	-0.26352	0.38153	0.24958	-0.38026	-0.32627	-0.28628	0.1596	-0.56419	-0.33827	-0.11033	0.09562	-0.45622	-0.16831	-0.39825	-0.24229	-0.05748	0.14873	0.20994	-0.12277	-0.10033	-0.30827	0.08561	-0.22628	-0.08432	-0.34627	-0.04035
10.335	-0.14979	-0.5472	0.24116	-0.41225	0.15759	-0.45954	-0.38388	0.1136	-0.32228	0.26156	-0.16231	0.04963	-0.48222	-0.08234	0.18678	0.10961	-0.2023	-0.24829	-0.2183	-0.27229	-0.47382	0.03024	-0.75109	-0.26965	0.38752	0.25556	-0.38825	-0.31827	-0.32427	0.16959	-0.5482	-0.34827	-0.11633	0.10161	-0.47423	-0.19031	-0.37226	-0.25029	-0.06768	0.14874	0.22421	-0.12481	-0.10441	-0.33627	0.07161	-0.2063	-0.07834	-0.35425	-0.04235
10.34	-0.13232	-0.53936	0.24115	-0.42024	0.1676	-0.4575	-0.40022	0.1356	-0.33626	0.23957	-0.17232	0.03963	-0.46023	-0.07634	0.17944	0.09961	-0.2043	-0.24029	-0.20031	-0.26428	-0.47587	0.01798	-0.7511	-0.27373	0.39553	0.26956	-0.39025	-0.30827	-0.34826	0.18159	-0.5402	-0.37425	-0.11033	0.10961	-0.49223	-0.19835	-0.36424	-0.26629	-0.08401	0.15077	0.2344	-0.12073	-0.09217	-0.35626	0.03962	-0.2003	-0.06834	-0.34826	-0.05435
10.345	-0.12456	-0.53545	0.2273	-0.42823	0.16959	-0.43711	-0.40225	0.1456	-0.34426	0.23758	-0.16832	0.04363	-0.44422	-0.06834	0.1776	0.09761	-0.20231	-0.2183	-0.1943	-0.25829	-0.48402	0.00575	-0.747	-0.27373	0.41152	0.28356	-0.39824	-0.29028	-0.32626	0.18559	-0.5262	-0.39025	-0.07634	0.1256	-0.50022	-0.1963	-0.35226	-0.27029	-0.10237	0.15076	0.24258	-0.11461	-0.08197	-0.35625	0.01364	-0.19631	-0.05434	-0.34628	-0.06634
10.35	-0.1265	-0.53544	0.2174	-0.43624	0.16759	-0.4269	-0.38593	0.13159	-0.35226	0.24357	-0.16231	0.04963	-0.43624	-0.06034	0.17027	0.10561	-0.2063	-0.1903	-0.2063	-0.26828	-0.49422	0.00371	-0.74088	-0.2717	0.44752	0.29956	-0.40025	-0.28228	-0.26629	0.18957	-0.51222	-0.39225	-0.03235	0.12162	-0.49422	-0.1743	-0.34627	-0.25829	-0.1146	0.15281	0.24869	-0.11053	-0.06769	-0.36025	-0.00836	-0.17831	-0.05035	-0.33426	-0.07634
10.355	-0.1362	-0.53152	0.20157	-0.43224	0.17359	-0.43506	-0.37981	0.1236	-0.35826	0.23357	-0.17031	0.06363	-0.43823	-0.05634	0.16843	0.10162	-0.2103	-0.16431	-0.2183	-0.28028	-0.49422	-3.64E-04	-0.7266	-0.27168	0.47151	0.30156	-0.40225	-0.27428	-0.22029	0.21159	-0.50621	-0.39425	-0.00835	0.1196	-0.50222	-0.16231	-0.33626	-0.25829	-0.13296	0.15281	0.24052	-0.10237	-0.05748	-0.36426	-0.01636	-0.16231	-0.05235	-0.33826	-0.07834
10.36	-0.14979	-0.52564	0.20948	-0.43623	0.18358	-0.45751	-0.37981	0.1316	-0.36826	0.22159	-0.18032	0.08163	-0.42623	-0.07235	0.15559	0.08762	-0.2063	-0.13633	-0.2303	-0.27828	-0.49831	-0.02077	-0.72048	-0.27577	0.4815	0.30356	-0.40225	-0.24429	-0.2083	0.23957	-0.49422	-0.40825	-0.01835	0.1196	-0.50422	-0.17233	-0.33227	-0.26029	-0.14929	0.15485	0.22625	-0.09421	-0.04321	-0.35625	-0.02435	-0.13632	-0.06234	-0.34028	-0.07434
10.365	-0.16144	-0.51584	0.21939	-0.43024	0.18559	-0.46363	-0.3696	0.17358	-0.36026	0.20757	-0.1883	0.0996	-0.42024	-0.09033	0.14458	0.07361	-0.18431	-0.10433	-0.22429	-0.26828	-0.47994	-0.03506	-0.71029	-0.26558	0.4955	0.29955	-0.38425	-0.2163	-0.21431	0.25756	-0.47823	-0.42624	-0.02236	0.12162	-0.51421	-0.18829	-0.33227	-0.26629	-0.16152	0.16505	0.21809	-0.08604	-0.03913	-0.34826	-0.04235	-0.11633	-0.05834	-0.34626	-0.06633
10.37	-0.18278	-0.50408	0.21542	-0.41425	0.18759	-0.45547	-0.35534	0.20959	-0.33825	0.20758	-0.18031	0.11761	-0.41824	-0.10432	0.13358	0.07162	-0.15831	-0.06634	-0.2103	-0.27427	-0.47994	-0.04117	-0.7164	-0.2472	0.5075	0.29956	-0.35825	-0.1823	-0.2023	0.25558	-0.47222	-0.41825	-0.00435	0.1256	-0.52221	-0.19431	-0.34626	-0.26629	-0.1656	0.17321	0.22217	-0.07585	-0.04729	-0.34627	-0.06235	-0.10033	-0.04635	-0.34226	-0.06234
10.375	-0.21578	-0.49429	0.21345	-0.39624	0.17559	-0.44323	-0.34511	0.22558	-0.33427	0.20958	-0.1803	0.12961	-0.43024	-0.11233	0.12257	0.05962	-0.14433	-0.03835	-0.21031	-0.27229	-0.50443	-0.05137	-0.71641	-0.23498	0.51549	0.29356	-0.33426	-0.16632	-0.16831	0.23556	-0.48022	-0.40424	0.03763	0.11161	-0.52821	-0.1903	-0.36826	-0.26428	-0.16357	0.18137	0.23645	-0.07993	-0.04525	-0.33226	-0.07235	-0.09433	-0.01435	-0.33026	-0.05235
10.38	-0.24683	-0.48447	0.21542	-0.37626	0.14959	-0.44322	-0.34716	0.23756	-0.33026	0.21358	-0.19231	0.1416	-0.44424	-0.11633	0.1244	0.04763	-0.13832	-0.01435	-0.2203	-0.28228	-0.52076	-0.05342	-0.71844	-0.21457	0.52149	0.27756	-0.31827	-0.15232	-0.13632	0.23157	-0.48222	-0.40624	0.04763	0.10961	-0.53421	-0.16231	-0.37626	-0.25629	-0.16764	0.19157	0.24461	-0.08197	-0.03913	-0.30827	-0.07633	-0.08633	-0.00836	-0.30828	-0.03835
10.385	-0.28176	-0.47076	0.2174	-0.35426	0.14161	-0.43507	-0.34922	0.23957	-0.34026	0.21958	-0.20031	0.16159	-0.43624	-0.11432	0.12257	0.02763	-0.14233	0.00164	-0.24228	-0.28028	-0.52686	-0.0636	-0.72661	-0.2166	0.53149	0.26757	-0.32226	-0.13832	-0.13832	0.23758	-0.47823	-0.43024	0.01764	0.11761	-0.53421	-0.13832	-0.37626	-0.25028	-0.17784	0.20585	0.24256	-0.07789	-0.03709	-0.27829	-0.08034	-0.07433	-3.57E-04	-0.30427	-0.01635
10.39	-0.30894	-0.44724	0.21543	-0.33026	0.15159	-0.40855	-0.34717	0.23357	-0.35626	0.21959	-0.1923	0.18759	-0.41224	-0.11233	0.12074	0.01764	-0.15631	0.01164	-0.25829	-0.26828	-0.52482	-0.07788	-0.72456	-0.2207	0.51149	0.25357	-0.33027	-0.14033	-0.16231	0.25356	-0.46422	-0.42824	-0.00836	0.1236	-0.53221	-0.12233	-0.37425	-0.24629	-0.17784	0.20584	0.24257	-0.07177	-0.04933	-0.27027	-0.08234	-0.05034	0.00164	-0.29028	0.01563
10.395	-0.33223	-0.42372	0.20948	-0.33227	0.14559	-0.37386	-0.34513	0.21357	-0.37226	0.20558	-0.16232	0.19558	-0.39025	-0.11234	0.11524	0.01563	-0.17031	0.00164	-0.27628	-0.26829	-0.53298	-0.09829	-0.73683	-0.21253	0.48351	0.23158	-0.33826	-0.14832	-0.17432	0.24956	-0.46222	-0.42024	0.00563	0.13561	-0.5382	-0.12633	-0.38026	-0.25429	-0.17172	0.20585	0.25481	-0.07381	-0.06157	-0.26628	-0.08234	-0.05034	0.00164	-0.28028	0.04763
10.4	-0.35552	-0.4002	0.19761	-0.34027	0.1376	-0.34531	-0.36145	0.19558	-0.38625	0.19158	-0.15032	0.19358	-0.36626	-0.11632	0.10239	0.01964	-0.18031	-3.62E-04	-0.29628	-0.25828	-0.5391	-0.12277	-0.74495	-0.19824	0.4555	0.22758	-0.33427	-0.16232	-0.16431	0.22358	-0.47222	-0.41823	0.04363	0.1496	-0.5502	-0.12633	-0.38625	-0.25229	-0.16969	0.20381	0.26908	-0.08198	-0.084	-0.2543	-0.08034	-0.06035	0.00564	-0.27428	0.06563
10.405	-0.3691	-0.38452	0.18573	-0.34426	0.13361	-0.33511	-0.37573	0.19359	-0.40225	0.19959	-0.14632	0.18559	-0.34425	-0.11433	0.07488	0.01964	-0.1903	-0.00637	-0.30428	-0.24629	-0.54931	-0.12275	-0.75516	-0.1901	0.45351	0.21559	-0.32627	-0.17831	-0.13831	0.19758	-0.45823	-0.40625	0.05763	0.1596	-0.55821	-0.11033	-0.37025	-0.2363	-0.1758	0.20789	0.27318	-0.08809	-0.10441	-0.23228	-0.07634	-0.07234	-0.00436	-0.27628	0.07961
10.41	-0.37299	-0.36491	0.15405	-0.35026	0.1316	-0.31063	-0.36961	0.18958	-0.42424	0.19559	-0.14032	0.18159	-0.32427	-0.10433	0.05287	0.01363	-0.1963	-0.01836	-0.32427	-0.25829	-0.54523	-0.11665	-0.74906	-0.1962	0.45352	0.19958	-0.31827	-0.18631	-0.13634	0.19759	-0.44023	-0.41425	0.05961	0.18158	-0.5502	-0.09633	-0.35826	-0.2243	-0.18192	0.20993	0.27725	-0.08197	-0.11869	-0.1963	-0.06834	-0.06634	-3.68E-04	-0.27428	0.08762
10.415	-0.38657	-0.35709	0.12634	-0.34626	0.1356	-0.28206	-0.36757	0.18359	-0.44623	0.20758	-0.13832	0.16759	-0.30827	-0.09433	0.03636	0.00564	-0.2143	-0.03835	-0.33227	-0.26429	-0.53705	-0.11868	-0.74088	-0.20436	0.45151	0.19159	-0.31027	-0.19831	-0.15033	0.21358	-0.43024	-0.42824	0.05762	0.1896	-0.5482	-0.09834	-0.34426	-0.21429	-0.20233	0.21809	0.27317	-0.08197	-0.11868	-0.17832	-0.05634	-0.05434	-0.01035	-0.27428	0.10161
10.42	-0.38657	-0.35512	0.10456	-0.34226	0.14161	-0.25962	-0.36961	0.18159	-0.44625	0.21159	-0.13432	0.1496	-0.27428	-0.07834	0.02168	-0.00636	-0.2203	-0.04636	-0.33627	-0.27428	-0.53502	-0.13093	-0.73068	-0.2105	0.43951	0.18759	-0.30227	-0.1983	-0.15032	0.23158	-0.42623	-0.45423	0.07163	0.20558	-0.5362	-0.07835	-0.33226	-0.2163	-0.22885	0.23236	0.26705	-0.06973	-0.11052	-0.16831	-0.03436	-0.05634	-0.02235	-0.27029	0.11561
10.425	-0.38656	-0.36883	0.08476	-0.34626	0.15359	-0.25146	-0.35737	0.18359	-0.44423	0.21758	-0.13632	0.1476	-0.23829	-0.06033	0.01068	-0.01235	-0.2243	-0.04235	-0.33626	-0.27628	-0.53298	-0.14318	-0.71845	-0.22273	0.41751	0.19559	-0.29027	-0.1943	-0.12432	0.25156	-0.41225	-0.47223	0.10161	0.23158	-0.5422	-0.04034	-0.32827	-0.2163	-0.2574	0.23849	0.25276	-0.04729	-0.12685	-0.15831	-0.01835	-0.06234	-0.02635	-0.26028	0.1236
10.43	-0.38657	-0.36689	0.05507	-0.35226	0.14759	-0.24942	-0.35125	0.18559	-0.44224	0.23358	-0.14032	0.15559	-0.2023	-0.05235	-0.00216	0.00764	-0.21629	-0.03835	-0.35026	-0.26229	-0.53298	-0.14725	-0.70213	-0.22272	0.40353	0.20758	-0.27028	-0.19431	-0.08834	0.25957	-0.38826	-0.48622	0.1196	0.26157	-0.54221	-0.01235	-0.31227	-0.2043	-0.28801	0.24256	0.24257	-0.03504	-0.14928	-0.14832	-0.00636	-0.07034	-0.03235	-0.25828	0.1316
10.435	-0.38464	-0.35708	0.01152	-0.35227	0.14359	-0.26167	-0.34513	0.17959	-0.44623	0.24957	-0.15631	0.14959	-0.17231	-0.04435	-0.00768	0.02164	-0.2163	-0.03035	-0.33627	-0.25829	-0.5289	-0.15337	-0.68784	-0.23702	0.39953	0.21359	-0.26428	-0.1903	-0.07633	0.25156	-0.37824	-0.52022	0.10761	0.28356	-0.5422	-0.01236	-0.31827	-0.1963	-0.31044	0.25277	0.21197	-0.03912	-0.16357	-0.15432	-0.00437	-0.07833	-0.04434	-0.25429	0.1356
10.44	-0.38462	-0.33159	-0.01818	-0.35026	0.1376	-0.26371	-0.33901	0.17758	-0.44824	0.26756	-0.17232	0.13761	-0.14032	-0.04235	-0.01501	0.04163	-0.2283	-0.02636	-0.31426	-0.25029	-0.52687	-0.16766	-0.66541	-0.23701	0.41352	0.19958	-0.26028	-0.19031	-0.07434	0.24956	-0.37826	-0.5422	0.08161	0.28756	-0.5342	-0.04034	-0.30828	-0.1903	-0.31452	0.25685	0.17728	-0.04933	-0.16153	-0.16231	-3.57E-04	-0.08234	-0.06234	-0.25029	0.1376
10.445	-0.39628	-0.30807	-0.02807	-0.35826	0.1476	-0.26981	-0.31862	0.18959	-0.44623	0.29956	-0.1903	0.12359	-0.11433	-0.04234	-0.00766	0.06762	-0.22829	-0.00636	-0.29827	-0.24429	-0.5289	-0.18397	-0.63685	-0.22273	0.41952	0.18759	-0.25029	-0.18831	-0.06234	0.27357	-0.37426	-0.5642	0.06561	0.28756	-0.52022	-0.06435	-0.30228	-0.17831	-0.31248	0.27113	0.15077	-0.03913	-0.15337	-0.16231	0.00964	-0.09832	-0.07634	-0.23629	0.1456
10.45	-0.40793	-0.312	-0.03995	-0.36226	0.16359	-0.27392	-0.30841	0.18959	-0.45223	0.31556	-0.18831	0.10761	-0.08634	-0.04835	0.00517	0.09362	-0.2223	0.00164	-0.28028	-0.23629	-0.5187	-0.18805	-0.61236	-0.22273	0.41353	0.18159	-0.23829	-0.1923	-0.04834	0.29954	-0.37825	-0.5762	0.07362	0.30154	-0.50622	-0.08633	-0.30827	-0.16832	-0.30024	0.29356	0.13037	-0.02077	-0.15337	-0.15231	0.01563	-0.09834	-0.08234	-0.2163	0.1496
10.455	-0.41179	-0.32768	-0.04985	-0.37226	0.16759	-0.2841	-0.30432	0.18359	-0.45023	0.33754	-0.19431	0.10362	-0.06634	-0.05235	0.00334	0.11761	-0.1963	-3.55E-04	-0.27228	-0.24229	-0.51463	-0.19417	-0.59605	-0.21456	0.39352	0.17959	-0.22629	-0.2043	-0.03835	0.31556	-0.39225	-0.5822	0.07961	0.30756	-0.48822	-0.08634	-0.31428	-0.15432	-0.30432	0.29969	0.11608	-0.02076	-0.17377	-0.15432	0.01364	-0.11233	-0.08633	-0.2063	0.1476
10.46	-0.41956	-0.33552	-0.04985	-0.35626	0.15959	-0.30451	-0.30025	0.18759	-0.46623	0.33754	-0.1963	0.09361	-0.06234	-0.05035	-3.36E-04	0.1396	-0.17231	-0.01035	-0.25829	-0.2403	-0.52075	-0.19213	-0.58994	-0.21865	0.37353	0.18559	-0.2123	-0.2243	-0.04234	0.31155	-0.41026	-0.59619	0.06162	0.31356	-0.47822	-0.08234	-0.32027	-0.14232	-0.3186	0.29561	0.10181	-0.02485	-0.18601	-0.14632	0.01963	-0.11832	-0.08834	-0.2043	0.14359
10.465	-0.42539	-0.3316	-0.0637	-0.33427	0.1476	-0.32694	-0.29209	0.19957	-0.47822	0.33555	-0.1943	0.08161	-0.04834	-0.04835	-0.004	0.14961	-0.15831	-0.00236	-0.2343	-0.23429	-0.52482	-0.18397	-0.56544	-0.22069	0.36754	0.18559	-0.19631	-0.23829	-0.04835	0.29354	-0.42424	-0.59019	0.02963	0.32954	-0.46223	-0.08233	-0.32227	-0.12433	-0.32677	0.30173	0.09161	-0.01873	-0.19621	-0.14432	0.03563	-0.13033	-0.08633	-0.20431	0.13561
10.47	-0.43121	-0.3218	-0.07955	-0.31826	0.1256	-0.32899	-0.26964	0.20159	-0.49022	0.33155	-0.1983	0.06963	-0.04235	-0.03235	-0.00583	0.1496	-0.15432	-3.64E-04	-0.21429	-0.23829	-0.52687	-0.17376	-0.55321	-0.21252	0.36154	0.17359	-0.1823	-0.23829	-0.06235	0.27556	-0.44623	-0.5722	0.02163	0.34155	-0.44023	-0.09833	-0.32627	-0.12032	-0.30229	0.3099	0.08549	-0.03912	-0.20029	-0.13033	0.04363	-0.14232	-0.08833	-0.2003	0.13759
10.475	-0.43121	-0.31199	-0.08747	-0.32227	0.11359	-0.31062	-0.25945	0.19759	-0.51022	0.33555	-0.19831	0.05962	-0.04634	-0.02036	-0.01501	0.1476	-0.15431	-0.01235	-0.20231	-0.23429	-0.53095	-0.17989	-0.54913	-0.19213	0.33954	0.1576	-0.16631	-0.24029	-0.05634	0.27157	-0.46624	-0.5602	0.04963	0.34954	-0.41424	-0.13633	-0.33426	-0.12432	-0.26556	0.30989	0.08345	-0.04934	-0.19825	-0.11833	0.05762	-0.16031	-0.09633	-0.2063	0.13361
10.48	-0.42151	-0.30807	-0.09933	-0.34027	0.10961	-0.30246	-0.26353	0.18558	-0.52821	0.33155	-0.2003	0.04763	-0.04834	-3.64E-04	-0.03152	0.15361	-0.16232	-0.02836	-0.1783	-0.23629	-0.54114	-0.19417	-0.543	-0.17377	0.30555	0.1376	-0.14232	-0.24829	-0.04834	0.26156	-0.47023	-0.54821	0.08362	0.36153	-0.39025	-0.1823	-0.33426	-0.11833	-0.26556	0.30172	0.0957	-0.06565	-0.186	-0.11033	0.06562	-0.18231	-0.11433	-0.2183	0.1176
10.485	-0.41374	-0.31984	-0.10924	-0.35825	0.10961	-0.29635	-0.27373	0.17959	-0.54221	0.34154	-0.1963	0.03164	-0.04435	0.00364	-0.04251	0.16759	-0.16232	-0.03835	-0.16631	-0.23829	-0.53298	-0.18805	-0.54097	-0.15336	0.27755	0.13361	-0.12232	-0.26428	-0.04434	0.27557	-0.46823	-0.53221	0.09162	0.37753	-0.37624	-0.19631	-0.32628	-0.11033	-0.29413	0.28745	0.10588	-0.06565	-0.17786	-0.10833	0.06763	-0.19231	-0.13432	-0.24829	0.10562
10.49	-0.39433	-0.31985	-0.11716	-0.36626	0.11161	-0.30042	-0.26761	0.1636	-0.5462	0.34554	-0.18231	0.01563	-0.03635	0.01563	-0.0572	0.17759	-0.17031	-0.06634	-0.15632	-0.25029	-0.52891	-0.19213	-0.53893	-0.15337	0.27157	0.1396	-0.11434	-0.29027	-0.05635	0.28556	-0.46623	-0.52222	0.08961	0.39553	-0.38226	-0.19431	-0.31627	-0.10433	-0.32882	0.28949	0.12017	-0.06769	-0.17173	-0.10834	0.08761	-0.1963	-0.14832	-0.26228	0.1036
10.495	-0.38463	-0.3022	-0.14487	-0.36426	0.11761	-0.30654	-0.26761	0.1456	-0.56021	0.33954	-0.17232	0.00164	-0.04035	0.02163	-0.07188	0.18758	-0.18631	-0.09832	-0.14032	-0.25628	-0.53298	-0.19416	-0.53689	-0.15949	0.24957	0.15159	-0.10434	-0.31227	-0.05635	0.29155	-0.47023	-0.51222	0.08761	0.39353	-0.39424	-0.1863	-0.30827	-0.11833	-0.3084	0.28745	0.12425	-0.07789	-0.16969	-0.11033	0.09961	-0.2023	-0.14432	-0.27229	0.08762
10.5	-0.36716	-0.29828	-0.18051	-0.36625	0.1236	-0.30859	-0.26149	0.13759	-0.57021	0.33754	-0.1843	-0.01235	-0.04835	0.04563	-0.07921	0.19358	-0.19232	-0.12033	-0.12632	-0.26029	-0.52278	-0.18805	-0.52669	-0.15337	0.22957	0.1616	-0.08633	-0.32227	-0.03435	0.29156	-0.47822	-0.49422	0.10961	0.39353	-0.39425	-0.20231	-0.29429	-0.13033	-0.25332	0.29969	0.12016	-0.08401	-0.16561	-0.09234	0.11961	-0.1983	-0.14831	-0.28029	0.06362
10.505	-0.34193	-0.28261	-0.20823	-0.37226	0.12561	-0.31266	-0.25741	0.1456	-0.57219	0.35754	-0.19831	-0.01236	-0.05834	0.05562	-0.0847	0.18759	-0.1763	-0.13432	-0.12033	-0.26228	-0.50443	-0.18194	-0.51037	-0.15745	0.20758	0.1716	-0.06234	-0.32828	0.00964	0.30155	-0.47423	-0.49422	0.14161	0.40553	-0.38025	-0.22231	-0.28028	-0.14632	-0.22476	0.30173	0.12833	-0.07381	-0.16153	-0.08833	0.1376	-0.1963	-0.15431	-0.28628	0.03763
10.51	-0.30894	-0.27671	-0.24385	-0.37425	0.14361	-0.32287	-0.25945	0.15759	-0.59019	0.38954	-0.2103	-0.01036	-0.06634	0.06762	-0.08655	0.17959	-0.15432	-0.14232	-0.12033	-0.27428	-0.48809	-0.17173	-0.50221	-0.15133	0.19158	0.18758	-0.04835	-0.32826	0.03764	0.32954	-0.46223	-0.50222	0.1556	0.41553	-0.37425	-0.23028	-0.26828	-0.15632	-0.22885	0.30784	0.13853	-0.06768	-0.14724	-0.10033	0.1356	-0.1903	-0.17032	-0.28828	0.02564
10.515	-0.28564	-0.2728	-0.26959	-0.38625	0.16759	-0.33715	-0.26148	0.1636	-0.60019	0.40153	-0.22428	-0.00635	-0.06835	0.07562	-0.09205	0.17159	-0.13832	-0.15231	-0.10233	-0.29028	-0.48199	-0.1758	-0.49609	-0.16153	0.19159	0.19958	-0.03034	-0.33826	0.04762	0.38754	-0.44823	-0.51821	0.1416	0.41153	-0.38624	-0.23229	-0.26229	-0.16032	-0.26761	0.31193	0.14465	-0.05137	-0.13705	-0.12033	0.12561	-0.17231	-0.1883	-0.29028	0.02363
10.52	-0.25653	-0.27672	-0.29731	-0.37825	0.18359	-0.36774	-0.27169	0.17559	-0.6002	0.41353	-0.2343	-0.00636	-0.07234	0.07562	-0.09022	0.1736	-0.13032	-0.15832	-0.06434	-0.29827	-0.4779	-0.17173	-0.49201	-0.18398	0.19559	0.21958	-0.02035	-0.32826	0.04963	0.44351	-0.44223	-0.54421	0.12161	0.38753	-0.41425	-0.2363	-0.24429	-0.17831	-0.26761	0.31804	0.15078	-0.04729	-0.10441	-0.14432	0.12359	-0.14632	-0.1863	-0.30028	0.01963
10.525	-0.23907	-0.26692	-0.32502	-0.36625	0.19159	-0.39631	-0.27373	0.19558	-0.58219	0.42352	-0.23429	-0.00436	-0.07633	0.08362	-0.08838	0.17559	-0.12633	-0.15831	-0.02835	-0.29227	-0.4677	-0.16154	-0.47568	-0.19621	0.18758	0.24757	-0.01635	-0.31027	0.05763	0.48151	-0.43824	-0.5682	0.1236	0.35754	-0.43024	-0.24629	-0.24029	-0.19031	-0.2268	0.33234	0.14465	-0.04525	-0.07789	-0.14232	0.1296	-0.13232	-0.18231	-0.29628	0.00164
10.53	-0.23713	-0.25712	-0.34679	-0.36425	0.19358	-0.43099	-0.27169	0.20558	-0.5722	0.44152	-0.23829	0.00565	-0.07634	0.09961	-0.08288	0.17759	-0.11634	-0.14831	-0.01237	-0.28427	-0.46159	-0.15131	-0.45529	-0.21661	0.1736	0.25159	-0.00836	-0.28628	0.06362	0.5015	-0.44023	-0.5802	0.1376	0.33955	-0.43423	-0.27429	-0.25229	-0.2123	-0.16969	0.34456	0.14669	-0.02688	-0.06769	-0.14231	0.1376	-0.11633	-0.1883	-0.28428	-0.01436
10.535	-0.22547	-0.25516	-0.36857	-0.36226	0.19958	-0.45138	-0.27373	0.22158	-0.5682	0.47751	-0.2483	0.02362	-0.08433	0.10961	-0.07737	0.18359	-0.10832	-0.14233	-0.00236	-0.29228	-0.45547	-0.14319	-0.44305	-0.22273	0.1536	0.25155	0.01164	-0.27028	0.07362	0.50549	-0.44423	-0.5802	0.13161	0.32955	-0.43224	-0.31827	-0.25029	-0.2283	-0.16765	0.34252	0.15281	-0.01668	-0.05545	-0.14632	0.1336	-0.09833	-0.18631	-0.26828	-0.02036
10.54	-0.21773	-0.26299	-0.37649	-0.36825	0.20358	-0.48403	-0.27984	0.23557	-0.5662	0.5095	-0.25628	0.03964	-0.08632	0.10761	-0.08655	0.17759	-0.10234	-0.14631	0.01563	-0.29428	-0.45547	-0.14113	-0.43693	-0.23905	0.14959	0.24758	0.03563	-0.26428	0.07562	0.52749	-0.46024	-0.58619	0.10961	0.30755	-0.44023	-0.34826	-0.25429	-0.23629	-0.19009	0.34661	0.16097	-0.00853	-0.04117	-0.13032	0.1356	-0.08233	-0.16831	-0.25829	-0.02235
10.545	-0.2119	-0.25907	-0.3745	-0.37825	0.21158	-0.49627	-0.29821	0.25556	-0.54822	0.53549	-0.26628	0.03363	-0.09434	0.10561	-0.10305	0.17159	-0.09034	-0.12833	0.02964	-0.29227	-0.45343	-0.12889	-0.43693	-0.2615	0.15759	0.24157	0.05562	-0.25829	0.05562	0.56349	-0.47622	-0.60018	0.08761	0.27756	-0.45823	-0.37825	-0.26429	-0.23829	-0.20438	0.3364	0.17117	0.00576	-0.02485	-0.10633	0.13161	-0.06634	-0.15431	-0.25229	-0.01836
10.55	-0.20996	-0.2336	-0.37055	-0.38024	0.20158	-0.51054	-0.31045	0.26557	-0.54021	0.55748	-0.2643	0.04162	-0.09233	0.10161	-0.11039	0.1536	-0.07833	-0.11632	0.04363	-0.29228	-0.44934	-0.10236	-0.43693	-0.26148	0.1736	0.24557	0.06763	-0.25029	0.04162	0.58947	-0.48223	-0.6062	0.07763	0.25158	-0.47623	-0.41625	-0.28028	-0.23029	-0.17581	0.33438	0.17728	0.00983	-0.02076	-0.07434	0.1376	-0.06434	-0.13432	-0.2443	-0.02035
10.555	-0.20995	-0.2238	-0.36263	-0.37226	0.18759	-0.52687	-0.29412	0.27356	-0.55619	0.56948	-0.25028	0.04163	-0.11633	0.09561	-0.1214	0.1196	-0.07234	-0.10433	0.03363	-0.30028	-0.45546	-0.09013	-0.44917	-0.25945	0.17958	0.24356	0.06561	-0.25428	0.04163	0.59747	-0.48622	-0.60218	0.07162	0.24957	-0.48222	-0.45424	-0.30028	-0.2363	-0.135	0.33029	0.19768	-0.00241	-0.01873	-0.04635	0.1356	-0.07033	-0.13433	-0.2463	-0.02236
10.56	-0.21578	-0.22968	-0.36065	-0.36826	0.16759	-0.53094	-0.28392	0.27555	-0.57221	0.57548	-0.22829	0.03763	-0.13833	0.09361	-0.13974	0.08761	-0.08634	-0.09233	0.02163	-0.30427	-0.48403	-0.08197	-0.44509	-0.24517	0.17759	0.23157	0.04763	-0.2663	0.04362	0.59747	-0.47822	-0.58819	0.06762	0.24157	-0.47222	-0.47223	-0.31627	-0.23229	-0.12277	0.31805	0.22217	-0.01261	-0.01873	-0.02835	0.14159	-0.07634	-0.13431	-0.24429	-0.03435
10.565	-0.21189	-0.24536	-0.36263	-0.38225	0.1396	-0.53707	-0.27373	0.28557	-0.5682	0.58347	-0.21831	0.04762	-0.14832	0.09361	-0.15074	0.05562	-0.10633	-0.08834	0.02363	-0.30228	-0.51258	-0.07584	-0.44509	-0.25129	0.17958	0.22958	0.04563	-0.26028	0.03763	0.60546	-0.47423	-0.58619	0.06562	0.24557	-0.45423	-0.47222	-0.32027	-0.22629	-0.14317	0.29765	0.24053	-0.02688	-0.01873	-0.00436	0.1576	-0.08234	-0.12433	-0.24629	-0.05434
10.57	-0.19637	-0.24927	-0.36065	-0.39025	0.1196	-0.5391	-0.26557	0.28355	-0.5582	0.60348	-0.2063	0.08562	-0.14632	0.10361	-0.16909	0.03363	-0.11432	-0.10232	0.02764	-0.30827	-0.52482	-0.05137	-0.45325	-0.28188	0.19559	0.22757	0.06362	-0.25829	0.02563	0.62547	-0.47223	-0.5742	0.06363	0.25757	-0.44223	-0.47623	-0.30428	-0.2163	-0.14521	0.27725	0.26909	-0.04321	-0.01668	0.01165	0.16759	-0.08833	-0.10634	-0.25629	-0.06435
10.575	-0.16919	-0.25515	-0.35075	-0.38625	0.10961	-0.53706	-0.26352	0.26757	-0.5582	0.59747	-0.2103	0.08562	-0.15032	0.11161	-0.20027	0.00764	-0.11233	-0.10633	0.02564	-0.32227	-0.5289	-0.04321	-0.46957	-0.30025	0.20758	0.23358	0.07162	-0.25629	0.01763	0.63346	-0.46823	-0.5642	0.06162	0.26957	-0.44424	-0.48022	-0.29428	-0.2103	-0.13297	0.26501	0.28948	-0.0636	-0.00853	0.01164	0.17159	-0.08632	-0.09433	-0.27029	-0.06435
10.58	-0.14396	-0.25124	-0.35471	-0.37026	0.10961	-0.5391	-0.26557	0.25357	-0.55421	0.58947	-0.2263	0.06561	-0.15832	0.12161	-0.2333	-0.03235	-0.10833	-0.09633	0.01563	-0.33827	-0.5391	-0.03913	-0.48997	-0.30433	0.21357	0.22758	0.07963	-0.2443	0.02364	0.61946	-0.46224	-0.5482	0.07362	0.27756	-0.44423	-0.48623	-0.28228	-0.20429	-0.11052	0.26501	0.29358	-0.08197	-0.01262	0.00963	0.17559	-0.07834	-0.09033	-0.28827	-0.06634
10.585	-0.13038	-0.24928	-0.35075	-0.35025	0.11761	-0.54115	-0.2676	0.24757	-0.5662	0.58148	-0.23429	0.03763	-0.16231	0.1416	-0.25347	-0.06635	-0.11233	-0.08433	0.01363	-0.35026	-0.55542	-0.04321	-0.49813	-0.28392	0.23158	0.22757	0.07961	-0.24029	0.03763	0.60946	-0.43424	-0.55021	0.10161	0.27557	-0.43023	-0.48223	-0.27829	-0.19431	-0.10032	0.27113	0.30581	-0.09013	-0.02281	0.01164	0.18559	-0.06634	-0.09233	-0.30028	-0.07834
10.59	-0.11291	-0.25515	-0.35075	-0.34427	0.13361	-0.51667	-0.25538	0.22757	-0.5822	0.59948	-0.23829	0.01763	-0.15431	0.1516	-0.27182	-0.08834	-0.11433	-0.07234	-3.53E-04	-0.35226	-0.55748	-0.03098	-0.50628	-0.28189	0.25557	0.23157	0.07762	-0.24229	0.06162	0.61346	-0.40824	-0.54421	0.11361	0.26756	-0.42024	-0.48222	-0.25828	-0.18032	-0.12685	0.28133	0.30377	-0.09625	-0.02077	0.01364	0.19759	-0.06035	-0.10632	-0.30627	-0.08834
10.595	-0.08768	-0.27672	-0.34481	-0.34226	0.13759	-0.5085	-0.23905	0.21559	-0.59419	0.59947	-0.24429	0.00764	-0.15832	0.16559	-0.28649	-0.11633	-0.12232	-0.07634	-0.02236	-0.35226	-0.56766	-0.02484	-0.51649	-0.30229	0.26756	0.24758	0.08162	-0.2363	0.07362	0.62747	-0.40025	-0.54421	0.10561	0.26557	-0.41225	-0.48621	-0.23229	-0.16631	-0.1493	0.29152	0.30785	-0.10032	0.01594	0.00763	0.19958	-0.06234	-0.12233	-0.32227	-0.09833
10.6	-0.06828	-0.29044	-0.34086	-0.34626	0.1496	-0.51258	-0.23089	0.22156	-0.5842	0.60147	-0.24429	0.00364	-0.16431	0.18158	-0.28466	-0.14432	-0.12633	-0.07834	-0.03235	-0.34827	-0.57582	-0.01873	-0.53282	-0.33493	0.27756	0.26557	0.09561	-0.23229	0.07361	0.64746	-0.39825	-0.5482	0.09961	0.26957	-0.41824	-0.49423	-0.21431	-0.16231	-0.14928	0.30377	0.3058	-0.08808	0.03023	-0.00236	0.19558	-0.04434	-0.13833	-0.33227	-0.09034
10.605	-0.06051	-0.30415	-0.32502	-0.34426	0.1616	-0.53299	-0.22069	0.24357	-0.57219	0.59749	-0.25628	-0.00636	-0.15831	0.18559	-0.28648	-0.16831	-0.11033	-0.07434	-0.05034	-0.34426	-0.5697	-0.01873	-0.53688	-0.33902	0.27756	0.27956	0.1276	-0.2103	0.06962	0.65745	-0.40024	-0.55221	0.09162	0.26956	-0.42224	-0.52022	-0.2023	-0.16231	-0.14317	0.32009	0.31397	-0.08197	0.04248	-0.00836	0.18559	-0.02436	-0.13631	-0.33426	-0.10033
10.61	-0.07215	-0.31592	-0.31512	-0.32627	0.17759	-0.54726	-0.19621	0.26757	-0.5582	0.59346	-0.26829	-0.02636	-0.15631	0.18559	-0.27915	-0.17231	-0.10233	-0.04635	-0.06234	-0.34226	-0.56358	-0.02076	-0.53894	-0.33493	0.27756	0.28956	0.1496	-0.19631	0.07562	0.64145	-0.39225	-0.54021	0.09162	0.27557	-0.41225	-0.5402	-0.1883	-0.16232	-0.13908	0.34048	0.30989	-0.06564	0.04655	-0.00635	0.16759	-0.00835	-0.12832	-0.32826	-0.09832
10.615	-0.08186	-0.31593	-0.31314	-0.31427	0.18358	-0.55339	-0.17581	0.27356	-0.55421	0.58748	-0.28028	-0.02835	-0.17831	0.18359	-0.27731	-0.18231	-0.09234	-0.02235	-0.06634	-0.33826	-0.56358	-0.033	-0.54301	-0.33696	0.26956	0.29556	0.17159	-0.19629	0.09562	0.62346	-0.39025	-0.53421	0.08962	0.26157	-0.40823	-0.54621	-0.19432	-0.16831	-0.14929	0.35273	0.3058	-0.06769	0.03839	-0.02035	0.15159	0.00963	-0.12433	-0.33827	-0.09634
10.62	-0.09739	-0.31984	-0.31512	-0.32027	0.18559	-0.54522	-0.15745	0.27556	-0.5562	0.58748	-0.28828	-0.01836	-0.2143	0.17958	-0.27548	-0.1883	-0.08834	-0.00836	-0.07035	-0.32227	-0.56562	-0.03913	-0.53893	-0.33902	0.25356	0.30355	0.18959	-0.19431	0.1156	0.61346	-0.41024	-0.54021	0.09361	0.23957	-0.40624	-0.5502	-0.2063	-0.16632	-0.15541	0.35476	0.30785	-0.06361	0.04655	-0.02235	0.1416	0.01764	-0.12633	-0.35626	-0.09033
10.625	-0.10709	-0.31983	-0.2874	-0.33026	0.18959	-0.53298	-0.14521	0.27356	-0.5502	0.60547	-0.28828	-0.00636	-0.2363	0.18159	-0.26998	-0.2123	-0.09833	-0.01236	-0.07634	-0.30227	-0.56154	-0.03709	-0.53281	-0.33493	0.24357	0.28957	0.20159	-0.18231	0.1236	0.61346	-0.42624	-0.5482	0.09962	0.22757	-0.41025	-0.5522	-0.2003	-0.15832	-0.16153	0.35477	0.32214	-0.04729	0.05879	-0.00636	0.14159	0.01764	-0.12832	-0.36825	-0.08233
10.63	-0.12262	-0.31592	-0.25771	-0.32627	0.18758	-0.51666	-0.13704	0.28556	-0.54421	0.60747	-0.28028	0.01564	-0.25828	0.17359	-0.26264	-0.24229	-0.09833	-0.00836	-0.10632	-0.28028	-0.55339	-0.04728	-0.51037	-0.32677	0.22357	0.26956	0.21158	-0.1883	0.1236	0.61747	-0.43225	-0.54421	0.09961	0.22558	-0.40823	-0.57221	-0.2003	-0.14031	-0.14113	0.35069	0.33028	-0.02485	0.06287	0.03564	0.13361	0.01563	-0.11233	-0.37225	-0.06636
10.635	-0.15562	-0.31004	-0.23592	-0.31827	0.18159	-0.49627	-0.12888	0.27956	-0.53421	0.59349	-0.27029	0.01163	-0.27629	0.15959	-0.25347	-0.26829	-0.09233	-0.00636	-0.12633	-0.27828	-0.53501	-0.06973	-0.50833	-0.32065	0.20558	0.26756	0.21359	-0.20631	0.1276	0.60547	-0.44423	-0.5522	0.09361	0.20558	-0.40824	-0.59219	-0.2123	-0.12834	-0.12685	0.35681	0.32417	-0.02077	0.04247	0.05762	0.10761	0.00364	-0.09633	-0.37225	-0.05834
10.64	-0.20025	-0.29828	-0.22603	-0.30828	0.17559	-0.49218	-0.12889	0.28156	-0.52622	0.58148	-0.26429	0.00763	-0.29628	0.1456	-0.23879	-0.28628	-0.08634	0.00364	-0.15032	-0.27229	-0.54115	-0.09829	-0.50833	-0.30637	0.18158	0.25757	0.21758	-0.24029	0.1256	0.57947	-0.46623	-0.5502	0.08362	0.19359	-0.41824	-0.61219	-0.2343	-0.13432	-0.13909	0.35476	0.31805	-0.02484	0.01799	0.05762	0.08561	-0.02235	-0.07834	-0.37624	-0.04435
10.645	-0.2216	-0.29435	-0.21811	-0.28827	0.16759	-0.48199	-0.135	0.28756	-0.52422	0.58147	-0.26428	0.00764	-0.33627	0.1356	-0.22779	-0.29627	-0.08233	0.01564	-0.17031	-0.26428	-0.55134	-0.10236	-0.51649	-0.29414	0.17759	0.24957	0.21158	-0.27228	0.12561	0.55148	-0.48023	-0.54221	0.08562	0.19159	-0.42023	-0.6022	-0.2443	-0.13833	-0.14521	0.3466	0.31193	-0.03505	-0.00649	0.07562	0.07162	-0.05835	-0.05435	-0.38026	-0.04236
10.65	-0.22548	-0.2826	-0.21019	-0.28028	0.15559	-0.47179	-0.14113	0.28356	-0.53021	0.57948	-0.26228	0.02163	-0.36826	0.13561	-0.21861	-0.30828	-0.08834	0.02363	-0.18431	-0.25829	-0.53909	-0.07381	-0.51852	-0.27372	0.1656	0.23957	0.20358	-0.29227	0.1216	0.52948	-0.48422	-0.52821	0.09362	0.19758	-0.42024	-0.59018	-0.23629	-0.12633	-0.13705	0.34049	0.32213	-0.05138	-0.01058	0.10561	0.06762	-0.09433	-0.03034	-0.38826	-0.04234
10.655	-0.22161	-0.27476	-0.19832	-0.26629	0.1476	-0.44731	-0.14725	0.26156	-0.52621	0.58147	-0.26629	0.02963	-0.39225	0.14959	-0.21495	-0.33627	-0.09834	0.01764	-0.2103	-0.25828	-0.53299	-0.05952	-0.52464	-0.23905	0.15759	0.23158	0.18758	-0.31027	0.1236	0.5455	-0.47823	-0.51421	0.10762	0.20758	-0.40625	-0.58219	-0.23029	-0.11233	-0.11869	0.33641	0.31396	-0.084	0.00372	0.13962	0.07361	-0.12032	-0.02037	-0.40824	-0.04635
10.66	-0.2216	-0.27671	-0.19832	-0.26029	0.15159	-0.42894	-0.15745	0.23757	-0.52422	0.56948	-0.25828	0.02163	-0.39624	0.16959	-0.20945	-0.36026	-0.10833	0.00763	-0.23029	-0.26629	-0.53094	-0.0432	-0.52873	-0.2105	0.14559	0.22558	0.17359	-0.32227	0.12161	0.57748	-0.47023	-0.51222	0.1196	0.20559	-0.38424	-0.5722	-0.2363	-0.10233	-0.11052	0.34456	0.29969	-0.10033	0.00982	0.1476	0.06762	-0.14432	-0.01835	-0.42224	-0.04235
10.665	-0.21383	-0.26887	-0.19238	-0.23429	0.17359	-0.4167	-0.17173	0.21958	-0.52421	0.57747	-0.24628	0.02563	-0.39225	0.18559	-0.18743	-0.37826	-0.09033	0.00564	-0.23629	-0.26428	-0.52482	-0.02281	-0.5328	-0.18804	0.1376	0.22958	0.1596	-0.33028	0.12961	0.59946	-0.44823	-0.52621	0.1416	0.20358	-0.35625	-0.5662	-0.24229	-0.09834	-0.12482	0.34457	0.26705	-0.09829	0.01391	0.14759	0.06962	-0.15032	-0.02436	-0.43224	-0.04834
10.67	-0.19249	-0.28848	-0.18248	-0.2163	0.18358	-0.40855	-0.1799	0.21158	-0.52021	0.56948	-0.2243	0.01763	-0.39825	0.20158	-0.16909	-0.37225	-0.08233	0.00564	-0.24429	-0.26429	-0.5187	-0.01057	-0.53689	-0.18397	0.1376	0.24556	0.1496	-0.35625	0.1456	0.58147	-0.42824	-0.5402	0.1556	0.21157	-0.34026	-0.5642	-0.24428	-0.09433	-0.13909	0.35681	0.23236	-0.09829	0.0078	0.1476	0.07361	-0.16431	-0.02836	-0.43423	-0.06034
10.675	-0.17308	-0.2924	-0.17852	-0.2143	0.19759	-0.40038	-0.19825	0.21159	-0.51422	0.56148	-0.22229	0.00363	-0.41024	0.22157	-0.14341	-0.36426	-0.08434	-3.57E-04	-0.25828	-0.26629	-0.51666	0.00168	-0.54097	-0.18193	0.1356	0.24357	0.14159	-0.37026	0.1536	0.55948	-0.39425	-0.54222	0.16159	0.23158	-0.33427	-0.57819	-0.24629	-0.09233	-0.135	0.36496	0.21196	-0.10849	0.01391	0.1536	0.07163	-0.17032	-0.03035	-0.42424	-0.06434
10.68	-0.1692	-0.30416	-0.18051	-0.2043	0.20358	-0.4065	-0.21048	0.19158	-0.51421	0.56549	-0.24229	-0.00835	-0.41624	0.25557	-0.1269	-0.35026	-0.07634	-0.00436	-0.26828	-0.26629	-0.51054	0.01187	-0.53077	-0.18805	0.15359	0.25158	0.13761	-0.36427	0.16359	0.54949	-0.37025	-0.54021	0.1696	0.23557	-0.34826	-0.5882	-0.2283	-0.10233	-0.11869	0.37925	0.19361	-0.11666	0.01799	0.15759	0.06562	-0.17831	-0.02835	-0.42425	-0.06834
10.685	-0.16531	-0.31004	-0.18644	-0.20031	0.20758	-0.41466	-0.21865	0.16959	-0.52022	0.58548	-0.27227	-0.03635	-0.40224	0.27356	-0.11223	-0.34227	-0.06434	0.00563	-0.27628	-0.25828	-0.49218	0.00983	-0.52464	-0.18601	0.1676	0.26556	0.1436	-0.34426	0.1616	0.58148	-0.35226	-0.56219	0.16559	0.23756	-0.34826	-0.60219	-0.21629	-0.10433	-0.11052	0.38537	0.16709	-0.10033	0.02615	0.1596	0.06762	-0.1863	-0.03034	-0.42224	-0.06434
10.69	-0.17502	-0.30612	-0.1805	-0.18429	0.21958	-0.43303	-0.22068	0.1476	-0.52221	0.59547	-0.30827	-0.06036	-0.38825	0.28756	-0.09205	-0.33027	-0.05634	0.01563	-0.28028	-0.24829	-0.46362	0.00779	-0.52464	-0.18601	0.18759	0.26558	0.14159	-0.33626	0.1536	0.61747	-0.34827	-0.58621	0.15759	0.24157	-0.34626	-0.61818	-0.2003	-0.11033	-0.12685	0.39149	0.14668	-0.08196	0.03635	0.1456	0.07363	-0.17431	-0.02835	-0.42024	-0.06434
10.695	-0.18861	-0.31788	-0.17655	-0.19032	0.23557	-0.42895	-0.22273	0.1356	-0.53821	0.59748	-0.32227	-0.06234	-0.39025	0.27156	-0.06819	-0.31627	-0.04235	0.01763	-0.29428	-0.23629	-0.44118	0.0078	-0.52261	-0.20845	0.18959	0.27556	0.1436	-0.33427	0.12361	0.62946	-0.34626	-0.61018	0.1516	0.24757	-0.34426	-0.63618	-0.19231	-0.11433	-0.14725	0.38537	0.13445	-0.06769	0.04043	0.12361	0.0736	-0.17032	-0.03835	-0.41025	-0.06034
10.7	-0.19637	-0.32572	-0.16664	-0.1983	0.23357	-0.45343	-0.22274	0.13561	-0.54621	0.58747	-0.31027	-0.05434	-0.40025	0.27157	-0.03518	-0.29427	-0.03035	0.01763	-0.31027	-0.2223	-0.4371	0.01187	-0.51037	-0.22273	0.19159	0.29355	0.14359	-0.33427	0.10961	0.61147	-0.35426	-0.60419	0.1396	0.24157	-0.34227	-0.64618	-0.18631	-0.11833	-0.1493	0.38537	0.12221	-0.05749	0.03431	0.10961	0.07962	-0.15631	-0.04035	-0.39024	-0.06434
10.705	-0.22354	-0.33356	-0.14091	-0.2063	0.22757	-0.46974	-0.20844	0.15159	-0.55021	0.58947	-0.28628	-0.05635	-0.42224	0.28156	-0.01683	-0.27028	-0.00836	0.02363	-0.31626	-0.2063	-0.42078	0.02003	-0.5022	-0.22273	0.19558	0.30756	0.1576	-0.32826	0.08561	0.59146	-0.35627	-0.5842	0.1336	0.24357	-0.34026	-0.66417	-0.18231	-0.11633	-0.13704	0.38129	0.12017	-0.03913	0.02207	0.11561	0.08362	-0.15231	-0.03434	-0.37826	-0.06434
10.71	-0.26042	-0.33356	-0.12706	-0.2163	0.22157	-0.46771	-0.19213	0.16559	-0.5562	0.59347	-0.29028	-0.06435	-0.44025	0.28956	0.00517	-0.2443	0.01364	0.02963	-0.33627	-0.20231	-0.39835	0.02207	-0.49609	-0.21253	0.19559	0.31355	0.17159	-0.31227	0.06963	0.59148	-0.36026	-0.5802	0.12761	0.24757	-0.33027	-0.67817	-0.18631	-0.12033	-0.11665	0.38332	0.11813	-0.02486	0.01188	0.1336	0.08762	-0.15032	-0.02235	-0.36826	-0.05834
10.715	-0.30894	-0.33552	-0.13497	-0.2183	0.21158	-0.4677	-0.18397	0.17359	-0.5802	0.61348	-0.28628	-0.05234	-0.44823	0.27756	0.03086	-0.2303	0.02363	0.02164	-0.36626	-0.2003	-0.3861	0.01187	-0.48997	-0.21253	0.17759	0.29956	0.16759	-0.31026	0.05561	0.61147	-0.36426	-0.57219	0.1316	0.24558	-0.31827	-0.69416	-0.2043	-0.11432	-0.12277	0.37518	0.10385	-0.03097	0.01799	0.13361	0.0976	-0.15231	-0.02236	-0.36426	-0.05835
10.72	-0.35358	-0.32376	-0.12507	-0.2063	0.21157	-0.45955	-0.19213	0.16759	-0.5982	0.61546	-0.28228	-0.02035	-0.46223	0.25756	0.0547	-0.21629	0.02763	0.00563	-0.39224	-0.19631	-0.37998	-0.00649	-0.48181	-0.21253	0.15359	0.27356	0.15759	-0.31027	0.03563	0.62346	-0.37626	-0.57221	0.12961	0.23557	-0.30827	-0.70017	-0.2183	-0.11433	-0.14112	0.35273	0.10588	-0.03912	0.01391	0.1216	0.11361	-0.15432	-0.03035	-0.36226	-0.04435
10.725	-0.38657	-0.31788	-0.11715	-0.1943	0.20158	-0.45138	-0.2064	0.17359	-0.61018	0.61147	-0.25828	0.01764	-0.47223	0.23758	0.07304	-0.19431	0.04363	0.00163	-0.41225	-0.19031	-0.38406	-0.01057	-0.49202	-0.21457	0.1416	0.27556	0.14961	-0.30827	0.02763	0.62146	-0.39624	-0.5642	0.13561	0.23557	-0.29628	-0.70416	-0.2243	-0.10833	-0.16152	0.33437	0.10589	-0.04117	-3.72E-04	0.1256	0.1296	-0.15831	-0.02435	-0.34827	-0.02635
10.73	-0.41374	-0.31984	-0.10725	-0.17431	0.18559	-0.45138	-0.19826	0.17959	-0.61818	0.60746	-0.22629	0.03164	-0.47223	0.22958	0.08405	-0.17631	0.06362	-0.01036	-0.42424	-0.1923	-0.38815	-0.00445	-0.49813	-0.19825	0.1416	0.29356	0.1416	-0.30427	0.00163	0.61147	-0.41025	-0.54021	0.1416	0.24557	-0.27628	-0.68816	-0.2243	-0.11233	-0.14928	0.30989	0.10385	-0.04525	-0.0126	0.1396	0.14161	-0.1703	-0.02435	-0.34026	-0.03036
10.735	-0.43897	-0.33356	-0.10329	-0.15832	0.16159	-0.45954	-0.19213	0.18358	-0.63418	0.59947	-0.20031	0.01962	-0.48622	0.22558	0.08588	-0.15631	0.07562	-0.01836	-0.44423	-0.20229	-0.40447	-0.00853	-0.50832	-0.1901	0.1436	0.28955	0.1316	-0.31227	-0.00836	0.59747	-0.41425	-0.52022	0.1376	0.24358	-0.26828	-0.67617	-0.21429	-0.10834	-0.12684	0.28744	0.10385	-0.05136	-0.01668	0.1476	0.14559	-0.17431	-0.01636	-0.33226	-0.04035
10.74	-0.45839	-0.35317	-0.11123	-0.14832	0.14359	-0.4575	-0.18193	0.18159	-0.64219	0.60547	-0.18831	-0.01236	-0.48823	0.22357	0.09322	-0.13633	0.06161	-0.01835	-0.47823	-0.22031	-0.41466	-0.00241	-0.51649	-0.18601	0.1416	0.28756	0.1216	-0.31827	-0.01236	0.60146	-0.40224	-0.51622	0.1496	0.23558	-0.26028	-0.65616	-0.2163	-0.10433	-0.1146	0.26909	0.10997	-0.05545	-0.02485	0.14959	0.1476	-0.18231	-0.02835	-0.33427	-0.04035
10.745	-0.46614	-0.36688	-0.12507	-0.1623	0.1336	-0.44527	-0.17785	0.17959	-0.64817	0.60947	-0.16831	-0.02036	-0.47223	0.23358	0.10974	-0.12632	0.03762	-0.01236	-0.48222	-0.23829	-0.4269	-0.00649	-0.52057	-0.18397	0.14559	0.29355	0.11761	-0.31827	-0.00434	0.61546	-0.39225	-0.52221	0.1676	0.24158	-0.25028	-0.63018	-0.2023	-0.08433	-0.11257	0.23849	0.10793	-0.05545	-0.03709	0.1536	0.15559	-0.1883	-0.03835	-0.32826	-0.03835
10.75	-0.46226	-0.37275	-0.14487	-0.17431	0.13561	-0.44934	-0.17581	0.17958	-0.64818	0.60146	-0.15232	-0.00636	-0.47223	0.23957	0.1299	-0.12633	0.02564	-0.01437	-0.49821	-0.27028	-0.42282	-0.00854	-0.52261	-0.16969	0.1636	0.30755	0.11361	-0.30428	-3.74E-04	0.62346	-0.38026	-0.51222	0.17559	0.26356	-0.2263	-0.60819	-0.17831	-0.08234	-0.11869	0.22625	0.10589	-0.05545	-0.05136	0.16559	0.17159	-0.1883	-0.05634	-0.32427	-0.03635
10.755	-0.45644	-0.39236	-0.16664	-0.18232	0.1236	-0.44119	-0.16969	0.16959	-0.65818	0.58347	-0.14232	0.00564	-0.45623	0.24157	0.15192	-0.12033	0.03963	-0.01835	-0.49822	-0.30227	-0.41466	-0.01669	-0.52261	-0.15541	0.1696	0.33554	0.11361	-0.29227	-0.00836	0.63946	-0.37025	-0.51821	0.17159	0.27757	-0.21829	-0.59418	-0.16432	-0.08234	-0.12889	0.22828	0.0957	-0.0534	-0.05954	0.17159	0.18159	-0.1923	-0.06234	-0.32027	-0.04035
10.76	-0.46032	-0.41588	-0.19237	-0.19431	0.11161	-0.43507	-0.17377	0.15759	-0.66417	0.57947	-0.13033	0.00164	-0.46223	0.24556	0.15742	-0.10233	0.06162	-0.02835	-0.48623	-0.32828	-0.41058	-0.02892	-0.52669	-0.14317	0.17958	0.35554	0.10761	-0.28029	-0.00436	0.65745	-0.36426	-0.52421	0.1556	0.27157	-0.23429	-0.58619	-0.15831	-0.08633	-0.13092	0.23645	0.07528	-0.04933	-0.05544	0.17358	0.17359	-0.18631	-0.06834	-0.31627	-0.03835
10.765	-0.44674	-0.44528	-0.21614	-0.1983	0.10162	-0.44118	-0.16764	0.1416	-0.67217	0.57948	-0.12231	-0.02636	-0.45623	0.26356	0.15559	-0.09034	0.06763	-0.02836	-0.47622	-0.33826	-0.40854	-0.04321	-0.5328	-0.14725	0.20558	0.37754	0.09961	-0.26429	0.01964	0.67744	-0.35426	-0.53821	0.1416	0.26356	-0.24829	-0.5702	-0.15232	-0.07435	-0.13501	0.23441	0.06918	-0.0432	-0.05545	0.1696	0.1536	-0.1803	-0.06834	-0.30228	-0.04635
10.77	-0.44674	-0.46488	-0.23792	-0.2083	0.09361	-0.44934	-0.17173	0.1396	-0.68017	0.58947	-0.11033	-0.05234	-0.45823	0.26558	0.15009	-0.08234	0.08361	-0.01436	-0.47023	-0.34027	-0.39834	-0.06565	-0.5328	-0.15948	0.22358	0.38553	0.09761	-0.24029	0.05362	0.69544	-0.35625	-0.5542	0.1396	0.25557	-0.25829	-0.5482	-0.14433	-0.06634	-0.13908	0.22012	0.05897	-0.02689	-0.03913	0.16759	0.1356	-0.17231	-0.07233	-0.28628	-0.04634
10.775	-0.46226	-0.4688	-0.26959	-0.2183	0.08561	-0.44324	-0.17172	0.1356	-0.68216	0.59748	-0.10233	-0.05634	-0.46023	0.26755	0.15008	-0.08234	0.09162	-0.01435	-0.47623	-0.35426	-0.36979	-0.10032	-0.52873	-0.18193	0.25357	0.38953	0.10762	-0.2243	0.07162	0.69144	-0.36026	-0.5722	0.12761	0.23957	-0.25429	-0.52421	-0.14832	-0.05635	-0.15745	0.2283	0.03652	-0.01669	-0.04728	0.16359	0.1156	-0.16231	-0.07634	-0.26628	-0.05235
10.78	-0.47391	-0.4688	-0.28344	-0.23629	0.08762	-0.45749	-0.17989	0.13159	-0.68017	0.59347	-0.10433	-0.03435	-0.46224	0.26356	0.14275	-0.08034	0.10361	-0.01236	-0.46821	-0.36826	-0.34734	-0.12889	-0.52056	-0.1962	0.27555	0.38952	0.12161	-0.1883	0.05762	0.68744	-0.37425	-0.57421	0.1216	0.22558	-0.27829	-0.50822	-0.15632	-0.06835	-0.17784	0.24053	0.03041	-0.00444	-0.04321	0.1636	0.11361	-0.14232	-0.06834	-0.2563	-0.04436
10.785	-0.48555	-0.47861	-0.28344	-0.23829	0.08562	-0.4779	-0.16969	0.13561	-0.66617	0.60147	-0.11033	-0.01235	-0.46823	0.25558	0.14275	-0.07434	0.10761	-0.00836	-0.45024	-0.37226	-0.33102	-0.14725	-0.51241	-0.18805	0.29155	0.39353	0.1336	-0.16831	0.04363	0.68745	-0.38824	-0.5762	0.10962	0.21359	-0.30227	-0.48423	-0.16431	-0.07833	-0.18601	0.24461	0.03041	0.00575	-0.03913	0.1676	0.10161	-0.12432	-0.06434	-0.24029	-0.03034
10.79	-0.4972	-0.49036	-0.29136	-0.22229	0.07362	-0.49219	-0.16153	0.15159	-0.66017	0.60947	-0.10633	-0.00236	-0.47822	0.24357	0.15742	-0.06035	0.11961	-0.00236	-0.45022	-0.35825	-0.31267	-0.15541	-0.49609	-0.18397	0.29755	0.40553	0.1476	-0.15631	0.02563	0.70143	-0.39226	-0.57419	0.10162	0.20958	-0.32227	-0.44623	-0.1823	-0.07234	-0.17377	0.24869	0.0304	0.00575	-0.04117	0.17159	0.09762	-0.11233	-0.05835	-0.2203	-0.01237
10.795	-0.50496	-0.48644	-0.31116	-0.2103	0.05762	-0.52075	-0.1554	0.1676	-0.66617	0.61547	-0.09833	-0.00236	-0.50822	0.23157	0.17393	-0.05835	0.1256	0.01964	-0.45624	-0.34426	-0.30654	-0.16765	-0.50425	-0.18193	0.30155	0.39753	0.1496	-0.14632	0.01564	0.71544	-0.40024	-0.5582	0.0996	0.19958	-0.32828	-0.43623	-0.2143	-0.05236	-0.17173	0.25073	0.02837	-0.00444	-0.02893	0.1696	0.08161	-0.09833	-0.06434	-0.20031	-0.01237
10.8	-0.5205	-0.47077	-0.32501	-0.21431	0.04563	-0.52687	-0.14928	0.16959	-0.67417	0.62146	-0.08034	0.01164	-0.55221	0.21758	0.19412	-0.06034	0.1156	0.02564	-0.45023	-0.34427	-0.30859	-0.17377	-0.51036	-0.18397	0.29756	0.38952	0.15159	-0.14232	0.00163	0.70544	-0.42024	-0.53221	0.10561	0.1896	-0.33425	-0.41824	-0.2323	-0.03834	-0.18192	0.25277	0.03449	-0.00445	-0.03097	0.16559	0.08162	-0.09434	-0.07633	-0.2023	-0.02635
10.805	-0.53795	-0.44135	-0.32699	-0.21629	0.03562	-0.5289	-0.14318	0.17559	-0.66817	0.62545	-0.06034	0.02163	-0.58418	0.20358	0.21796	-0.07034	0.10961	0.02563	-0.44223	-0.33626	-0.30246	-0.17376	-0.52261	-0.18601	0.30155	0.37953	0.1536	-0.15032	-0.00836	0.68945	-0.44623	-0.48622	0.12361	0.18958	-0.32826	-0.37425	-0.26228	-0.03234	-0.18805	0.25073	0.04876	-0.00446	-0.03096	0.17958	0.08362	-0.08433	-0.07434	-0.2183	-0.03234
10.81	-0.54183	-0.43352	-0.32898	-0.2183	0.03163	-0.54115	-0.14113	0.18159	-0.66017	0.62947	-0.04635	0.02562	-0.6082	0.19359	0.24914	-0.08634	0.10961	0.01363	-0.44623	-0.32627	-0.29839	-0.17173	-0.53281	-0.18193	0.30555	0.36954	0.1496	-0.14632	-0.01235	0.66744	-0.45425	-0.43623	0.13759	0.20958	-0.32228	-0.32826	-0.28828	-0.03037	-0.17582	0.23848	0.06305	-0.00648	-0.03506	0.20358	0.09562	-0.08233	-0.06634	-0.2303	-0.03037
10.815	-0.54184	-0.42568	-0.3171	-0.21031	0.02163	-0.55747	-0.12889	0.18359	-0.66017	0.61346	-0.03035	0.01764	-0.62618	0.18559	0.28216	-0.09234	0.1176	-3.62E-04	-0.46622	-0.33227	-0.31063	-0.16561	-0.55321	-0.17173	0.29756	0.37154	0.15159	-0.14432	-0.01237	0.63547	-0.44823	-0.39625	0.1496	0.21758	-0.31627	-0.29229	-0.30828	-0.03835	-0.16152	0.21604	0.09366	-0.02076	-0.03708	0.21959	0.09561	-0.07034	-0.06034	-0.23029	-0.03234
10.82	-0.5399	-0.41393	-0.31314	-0.1943	0.00963	-0.5595	-0.12277	0.17959	-0.66418	0.60146	-0.01436	0.00565	-0.63218	0.18959	0.3005	-0.10233	0.10761	-0.00236	-0.49223	-0.33827	-0.32082	-0.17785	-0.56953	-0.16765	0.28955	0.38153	0.15759	-0.14432	-0.00236	0.61146	-0.43024	-0.37225	0.16159	0.21758	-0.30427	-0.25629	-0.31227	-0.03035	-0.15541	0.19769	0.10588	-0.03505	-0.04525	0.22558	0.09761	-0.06435	-0.06034	-0.23829	-0.03636
10.825	-0.54572	-0.39823	-0.29928	-0.19031	0.00163	-0.54114	-0.1248	0.15959	-0.66217	0.59947	-0.00635	-0.00837	-0.63619	0.20159	0.30784	-0.11833	0.08361	-0.00236	-0.50222	-0.34826	-0.34326	-0.17377	-0.58992	-0.16764	0.29756	0.38154	0.1676	-0.14432	-3.51E-04	0.58147	-0.41624	-0.35426	0.18759	0.23557	-0.29627	-0.2123	-0.31227	-0.01836	-0.15541	0.18952	0.12221	-0.05137	-0.0473	0.22357	0.10561	-0.05234	-0.05633	-0.25629	-0.03435
10.83	-0.53407	-0.38257	-0.2874	-0.2143	-3.55E-04	-0.52279	-0.12481	0.1496	-0.65818	0.58747	-0.00836	-0.01235	-0.63418	0.21558	0.30601	-0.13632	0.06562	-0.00437	-0.50022	-0.36426	-0.35959	-0.15744	-0.60625	-0.16357	0.30756	0.37754	0.16959	-0.14432	0.01563	0.56149	-0.42024	-0.34426	0.19958	0.26158	-0.28428	-0.17431	-0.31827	-0.01835	-0.17173	0.18545	0.12833	-0.06769	-0.04729	0.23557	0.11961	-0.04635	-0.05634	-0.27228	-0.02635
10.835	-0.53407	-0.37472	-0.27948	-0.2303	0.00363	-0.51258	-0.12276	0.1456	-0.65617	0.56547	0.00164	-0.02836	-0.63417	0.22358	0.31334	-0.14232	0.06163	-0.00835	-0.49422	-0.38024	-0.37386	-0.14724	-0.62665	-0.17377	0.31955	0.38952	0.16759	-0.15631	0.01763	0.54149	-0.42424	-0.32627	0.20158	0.27556	-0.26429	-0.14032	-0.32227	-0.01835	-0.18396	0.18341	0.15077	-0.08196	-0.03299	0.24757	0.1256	-0.05635	-0.05234	-0.27628	-0.03035
10.84	-0.5166	-0.37472	-0.27553	-0.24029	0.00364	-0.51463	-0.13705	0.13159	-0.64818	0.54549	0.01164	-0.04835	-0.63818	0.24356	0.32435	-0.16231	0.05562	-0.01237	-0.48423	-0.38426	-0.38609	-0.15745	-0.63276	-0.17785	0.32754	0.40752	0.17359	-0.15232	0.01363	0.52349	-0.41624	-0.31227	0.20558	0.28556	-0.25428	-0.11632	-0.31028	-0.02836	-0.18806	0.1834	0.14057	-0.07381	-0.03505	0.25756	0.1256	-0.05434	-0.05434	-0.27429	-0.03437
10.845	-0.49331	-0.38256	-0.28345	-0.2383	0.01165	-0.51054	-0.15133	0.1136	-0.63417	0.53749	0.00164	-0.05634	-0.64218	0.26356	0.34086	-0.1803	0.05762	-0.00436	-0.47023	-0.37026	-0.39019	-0.17376	-0.63072	-0.16969	0.33154	0.42353	0.18558	-0.14432	0.02163	0.5195	-0.41025	-0.30227	0.19759	0.29156	-0.25228	-0.09634	-0.29627	-0.02635	-0.20437	0.18545	0.12425	-0.05749	-0.05137	0.27356	0.13161	-0.03834	-0.07034	-0.27827	-0.03634
10.85	-0.47974	-0.38648	-0.29136	-0.23429	0.01963	-0.51259	-0.16154	0.11761	-0.63019	0.54948	-0.02035	-0.06034	-0.64617	0.26757	0.3427	-0.1943	0.05963	0.01164	-0.47223	-0.36026	-0.39017	-0.18397	-0.63276	-0.17785	0.34354	0.43552	0.18961	-0.13831	0.03564	0.50349	-0.40225	-0.30428	0.18759	0.29155	-0.2583	-0.06634	-0.29027	-0.01635	-0.21253	0.18341	0.12425	-0.04729	-0.0636	0.28356	0.1316	-0.02036	-0.07834	-0.29427	-0.03036
10.855	-0.46421	-0.38648	-0.31315	-0.2363	0.01763	-0.50443	-0.16561	0.1236	-0.62618	0.55149	-0.04834	-0.06234	-0.63218	0.27356	0.35003	-0.1983	0.05963	0.01963	-0.46822	-0.37225	-0.40242	-0.18804	-0.63277	-0.18804	0.34754	0.43952	0.18757	-0.13432	0.05362	0.48951	-0.42424	-0.30829	0.17958	0.27956	-0.27028	-0.04634	-0.29628	-0.00836	-0.23701	0.19769	0.12016	-0.05135	-0.05749	0.28356	0.11361	-0.00835	-0.08632	-0.29628	-0.02636
10.86	-0.45256	-0.38256	-0.32699	-0.2323	0.00564	-0.51054	-0.17173	0.10961	-0.61619	0.55148	-0.07035	-0.07434	-0.61618	0.27755	0.34819	-0.20231	0.06362	0.01964	-0.45623	-0.38026	-0.42486	-0.18804	-0.63072	-0.19825	0.35554	0.44352	0.19159	-0.13033	0.06761	0.4915	-0.44023	-0.29427	0.17959	0.27157	-0.26028	-0.03635	-0.29428	-0.00436	-0.25741	0.20993	0.10793	-0.05137	-0.05137	0.28356	0.1096	0.01763	-0.09234	-0.29227	-0.01836
10.865	-0.43508	-0.37864	-0.33293	-0.22629	-3.68E-04	-0.52279	-0.17581	0.09162	-0.59419	0.55948	-0.09033	-0.08634	-0.61019	0.27155	0.35737	-0.2063	0.07162	0.01364	-0.43223	-0.37026	-0.43507	-0.19213	-0.62256	-0.21456	0.36154	0.4455	0.20759	-0.11233	0.08163	0.5055	-0.44824	-0.28028	0.18359	0.26356	-0.26229	-0.02035	-0.29028	-0.01035	-0.28189	0.2283	0.08957	-0.02894	-0.03505	0.28356	0.11161	0.03363	-0.09033	-0.26829	-0.00236
10.87	-0.41764	-0.38843	-0.3369	-0.2183	-0.01035	-0.53503	-0.17581	0.08162	-0.56419	0.56748	-0.10433	-0.07634	-0.60219	0.27156	0.36104	-0.2183	0.08962	0.00764	-0.41424	-0.35026	-0.43914	-0.20029	-0.61236	-0.21662	0.37153	0.44751	0.22558	-0.10233	0.10161	0.51349	-0.46023	-0.28029	0.16959	0.25156	-0.26028	-0.02236	-0.29627	-0.00637	-0.29209	0.23848	0.08549	-3.54E-04	-0.03505	0.28357	0.11562	0.05563	-0.09832	-0.24629	0.00964
10.875	-0.40597	-0.39432	-0.33888	-0.2003	-0.01835	-0.53503	-0.17785	0.09161	-0.5422	0.55749	-0.11634	-0.06434	-0.59819	0.27356	0.3592	-0.23429	0.11561	0.01163	-0.42223	-0.33827	-0.4473	-0.20641	-0.61848	-0.22272	0.36554	0.43952	0.22357	-0.10633	0.1036	0.51749	-0.47023	-0.27829	0.1556	0.23558	-0.25429	-0.03035	-0.30628	-0.00436	-0.28188	0.24257	0.08955	0.02615	-0.04117	0.27155	0.1116	0.05562	-0.10033	-0.24829	0.01763
10.88	-0.39629	-0.3904	-0.34084	-0.18431	-0.03835	-0.54115	-0.17378	0.11161	-0.53822	0.55348	-0.12032	-0.06834	-0.5882	0.27556	0.3592	-0.23428	0.12961	0.01364	-0.42225	-0.33426	-0.4779	-0.21253	-0.62053	-0.2268	0.34754	0.42551	0.22159	-0.11633	0.10361	0.5035	-0.49222	-0.27828	0.1576	0.21758	-0.2423	-0.03835	-0.32427	0.00165	-0.29413	0.25685	0.11407	0.03227	-0.04932	0.26356	0.10961	0.04762	-0.09634	-0.26229	0.02963
10.885	-0.39821	-0.37471	-0.34086	-0.1703	-0.05635	-0.54931	-0.16968	0.1296	-0.53021	0.55948	-0.12033	-0.06634	-0.58619	0.28956	0.37021	-0.2423	0.1416	0.00764	-0.42024	-0.32027	-0.50646	-0.20641	-0.62869	-0.21458	0.33953	0.41353	0.22557	-0.13032	0.09361	0.48549	-0.51222	-0.27628	0.17358	0.21757	-0.23429	-0.03035	-0.34027	0.00963	-0.29821	0.27113	0.14668	0.04247	-0.05749	0.26356	0.1256	0.03764	-0.08034	-0.26428	0.03763
10.89	-0.38657	-0.361	-0.33491	-0.15032	-0.07433	-0.5595	-0.15133	0.1416	-0.52021	0.56548	-0.12832	-0.05835	-0.57621	0.29156	0.37938	-0.25028	0.1376	-0.00236	-0.40224	-0.31427	-0.52687	-0.18397	-0.62664	-0.19621	0.33355	0.40352	0.24158	-0.12632	0.08961	0.47551	-0.53022	-0.26628	0.1876	0.22358	-0.2003	-0.02436	-0.34227	0.01364	-0.29617	0.28745	0.17321	0.04451	-0.06973	0.26956	0.12961	0.03963	-0.06234	-0.26429	0.04163
10.895	-0.37493	-0.34532	-0.33096	-0.14032	-0.10034	-0.55338	-0.15338	0.13561	-0.51021	0.55748	-0.13232	-0.05834	-0.56219	0.29555	0.37571	-0.27229	0.1236	-0.02436	-0.39825	-0.30227	-0.53706	-0.17173	-0.62053	-0.18396	0.32155	0.40353	0.25957	-0.13232	0.07561	0.46951	-0.5362	-0.26029	0.18959	0.23358	-0.17031	-0.03835	-0.33826	0.02563	-0.28597	0.30581	0.17729	0.04043	-0.09217	0.28356	0.1476	0.02963	-0.05034	-0.26428	0.03762
10.9	-0.36135	-0.33356	-0.32105	-0.12633	-0.09833	-0.53502	-0.17173	0.1236	-0.50822	0.54749	-0.11833	-0.06435	-0.5402	0.30756	0.36103	-0.28228	0.1356	-0.04035	-0.41424	-0.29228	-0.54318	-0.16153	-0.6246	-0.17582	0.32154	0.40552	0.26956	-0.13432	0.06362	0.4595	-0.52821	-0.2463	0.19358	0.24358	-0.13633	-0.04835	-0.32627	0.04362	-0.26965	0.32008	0.18137	0.02411	-0.10238	0.27356	0.1596	0.03563	-0.04635	-0.27829	0.02363
10.905	-0.34387	-0.32179	-0.31314	-0.11433	-0.10433	-0.52074	-0.19621	0.13161	-0.50421	0.54348	-0.08833	-0.08033	-0.51222	0.31555	0.33902	-0.28827	0.16359	-0.05034	-0.44223	-0.28028	-0.55543	-0.15132	-0.62461	-0.16153	0.32754	0.40553	0.25757	-0.14632	0.05762	0.44752	-0.53021	-0.24829	0.20359	0.25156	-0.1143	-0.04635	-0.31627	0.04363	-0.26353	0.33029	0.20177	0.02616	-0.11052	0.26956	0.16759	0.04163	-0.04834	-0.29228	0.02363
10.91	-0.33417	-0.31788	-0.31908	-0.10833	-0.11032	-0.5085	-0.20437	0.1436	-0.50621	0.52349	-0.07034	-0.08834	-0.48822	0.32356	0.32435	-0.29628	0.18559	-0.06834	-0.44424	-0.27627	-0.56767	-0.14318	-0.63073	-0.15133	0.32955	0.41152	0.24957	-0.17032	0.04962	0.43551	-0.52021	-0.25029	0.20958	0.26157	-0.09634	-0.04035	-0.32227	0.04163	-0.25129	0.31805	0.21605	0.02002	-0.10237	0.28755	0.1736	0.03762	-0.05435	-0.30828	0.01964
10.915	-0.31865	-0.32963	-0.32898	-0.10833	-0.11233	-0.49423	-0.20845	0.1316	-0.51622	0.4995	-0.06234	-0.11233	-0.46422	0.32955	0.31151	-0.30027	0.17159	-0.09833	-0.44423	-0.28429	-0.57379	-0.13908	-0.63277	-0.14114	0.32754	0.43153	0.24357	-0.19031	0.03763	0.42152	-0.51421	-0.25629	0.21557	0.27357	-0.07834	-0.03636	-0.32228	0.03563	-0.23701	0.31601	0.23032	0.02207	-0.10849	0.29557	0.17559	0.04363	-0.05034	-0.32027	0.00963
10.92	-0.29729	-0.34532	-0.32502	-0.09633	-0.11833	-0.4779	-0.21253	0.11561	-0.52821	0.4815	-0.06635	-0.15031	-0.43424	0.35154	0.29133	-0.29029	0.14359	-0.12633	-0.43623	-0.28828	-0.58602	-0.14317	-0.63684	-0.13501	0.32955	0.45551	0.25756	-0.19431	0.03363	0.41353	-0.50222	-0.27828	0.23557	0.27956	-0.05234	-0.03435	-0.30827	0.03563	-0.22885	0.32416	0.24257	0.01798	-0.12277	0.29955	0.18959	0.06362	-0.05434	-0.33227	0.00365
10.925	-0.27594	-0.3512	-0.32104	-0.09034	-0.10233	-0.46158	-0.23497	0.09161	-0.53021	0.47751	-0.07433	-0.18431	-0.39624	0.37354	0.26381	-0.28426	0.1536	-0.13832	-0.43024	-0.28827	-0.58602	-0.15541	-0.62665	-0.12684	0.35354	0.4755	0.26957	-0.18232	0.02163	0.42352	-0.49622	-0.30628	0.23558	0.27957	-0.03035	-0.04235	-0.29027	0.03563	-0.22885	0.32825	0.25074	0.03024	-0.14112	0.29155	0.19958	0.07562	-0.06634	-0.34027	0.01363
10.93	-0.26236	-0.36491	-0.33294	-0.07033	-0.08833	-0.45547	-0.25741	0.07762	-0.5222	0.4835	-0.08034	-0.2063	-0.35026	0.40753	0.22713	-0.28029	0.17359	-0.14033	-0.43223	-0.28428	-0.58602	-0.15949	-0.60829	-0.12073	0.37153	0.48751	0.26956	-0.16431	0.00964	0.43551	-0.49622	-0.32827	0.23357	0.27756	-0.02835	-0.05435	-0.26228	0.03564	-0.22274	0.33437	0.25071	0.03839	-0.15338	0.29356	0.19358	0.09361	-0.09833	-0.34226	0.02563
10.935	-0.25072	-0.39041	-0.34877	-0.04234	-0.07433	-0.45138	-0.27169	0.06961	-0.51621	0.4855	-0.09434	-0.2123	-0.31427	0.40752	0.19228	-0.26628	0.20159	-0.15031	-0.43424	-0.29028	-0.58399	-0.1656	-0.58788	-0.11257	0.37154	0.5015	0.27356	-0.15232	-3.64E-04	0.44352	-0.50222	-0.34426	0.21558	0.26956	-0.04035	-0.06634	-0.26429	0.02162	-0.23088	0.33436	0.23645	0.03431	-0.15744	0.28357	0.18159	0.1156	-0.11833	-0.34226	0.03563
10.94	-0.2449	-0.41784	-0.34679	-0.03436	-0.06635	-0.4473	-0.27577	0.05962	-0.51221	0.48551	-0.08033	-0.2243	-0.29627	0.40352	0.16843	-0.24628	0.21357	-0.15432	-0.42223	-0.29028	-0.57174	-0.16765	-0.56545	-0.1044	0.36954	0.52748	0.28756	-0.14233	0.00164	0.42752	-0.51022	-0.35626	0.21158	0.26757	-0.03835	-0.08434	-0.27428	0.00364	-0.24516	0.34049	0.23848	0.0384	-0.1656	0.27155	0.16359	0.12161	-0.12632	-0.34227	0.03763
10.945	-0.24877	-0.4394	-0.33293	-0.02835	-0.05234	-0.45751	-0.28597	0.06162	-0.51622	0.49149	-0.06434	-0.24029	-0.28828	0.39352	0.16292	-0.2163	0.20758	-0.16432	-0.40025	-0.27828	-0.58194	-0.16561	-0.56137	-0.09421	0.35952	0.54349	0.30356	-0.12033	0.00365	0.42751	-0.51621	-0.36426	0.21958	0.26356	-0.03635	-0.11433	-0.27429	-0.00436	-0.25129	0.35681	0.24461	0.06286	-0.17378	0.26757	0.1536	0.13361	-0.12232	-0.35026	0.04762
10.95	-0.24684	-0.46292	-0.32304	-0.02236	-0.04235	-0.45955	-0.28189	0.07762	-0.51021	0.50149	-0.05035	-0.24829	-0.28028	0.39353	0.16292	-0.1843	0.22357	-0.16231	-0.38225	-0.26628	-0.57583	-0.16153	-0.54709	-0.08605	0.36354	0.54949	0.31955	-0.09033	0.01764	0.44552	-0.52821	-0.38025	0.22958	0.26757	-0.04434	-0.14832	-0.27428	-0.00836	-0.25537	0.367	0.25277	0.09551	-0.18397	0.26756	0.14961	0.13361	-0.11832	-0.34827	0.05562
10.955	-0.26042	-0.459	-0.32897	-0.01237	-0.03634	-0.46361	-0.28598	0.07762	-0.51221	0.5095	-0.05833	-0.23829	-0.26828	0.39152	0.15927	-0.1723	0.23758	-0.16232	-0.38425	-0.26229	-0.5697	-0.16357	-0.53281	-0.08401	0.36355	0.53748	0.31955	-0.06434	0.02763	0.4595	-0.54821	-0.40026	0.22357	0.25757	-0.02636	-0.17431	-0.28028	-0.00637	-0.25946	0.37312	0.25685	0.11184	-0.19825	0.27757	0.1476	0.12161	-0.12833	-0.36426	0.07562
10.96	-0.27012	-0.4688	-0.32502	0.00164	-0.02036	-0.46567	-0.27984	0.08761	-0.51221	0.51549	-0.07434	-0.22029	-0.24829	0.37753	0.15376	-0.16032	0.24557	-0.17631	-0.38425	-0.26028	-0.56766	-0.18193	-0.51445	-0.07788	0.34553	0.51949	0.31555	-0.04834	0.03563	0.47951	-0.55819	-0.41824	0.22158	0.24757	-0.02035	-0.18631	-0.30028	-0.00836	-0.25332	0.38945	0.25479	0.11386	-0.21662	0.27556	0.1556	0.11361	-0.13632	-0.38026	0.0956
10.965	-0.27206	-0.47075	-0.31907	0.01564	-0.02835	-0.4677	-0.27169	0.10761	-0.51422	0.5135	-0.08234	-0.19631	-0.21829	0.35754	0.13907	-0.14832	0.25557	-0.19431	-0.38225	-0.25629	-0.56358	-0.19417	-0.50016	-0.07585	0.33954	0.49549	0.30355	-0.04235	0.02763	0.4815	-0.5642	-0.43023	0.21558	0.23556	-0.02035	-0.2183	-0.31227	0.00164	-0.26557	0.39966	0.26706	0.11795	-0.23701	0.26356	0.16959	0.10362	-0.12832	-0.40425	0.10961
10.97	-0.28177	-0.46292	-0.30918	0.01563	-0.04435	-0.47586	-0.24722	0.1296	-0.51221	0.4935	-0.08633	-0.2003	-0.1923	0.33154	0.12808	-0.12832	0.25757	-0.2063	-0.38025	-0.25229	-0.56971	-0.19417	-0.48385	-0.06973	0.32555	0.4875	0.28956	-0.02435	0.01164	0.47151	-0.57621	-0.44224	0.20758	0.23758	-0.00635	-0.2323	-0.31427	0.00763	-0.24721	0.41189	0.28337	0.13224	-0.25129	0.25156	0.17359	0.10761	-0.10033	-0.40425	0.11561
10.975	-0.28953	-0.459	-0.29335	0.01764	-0.05635	-0.46975	-0.22885	0.1436	-0.51022	0.4815	-0.08233	-0.19031	-0.19231	0.31356	0.09872	-0.10434	0.27157	-0.20631	-0.38025	-0.25029	-0.56971	-0.18397	-0.48589	-0.06565	0.31555	0.47551	0.26356	-0.01636	0.00163	0.4655	-0.58018	-0.43223	0.19958	0.26157	0.00764	-0.26029	-0.31228	0.01164	-0.22681	0.41801	0.32008	0.13427	-0.25333	0.24557	0.1696	0.09761	-0.07434	-0.39824	0.1076
10.98	-0.28953	-0.43744	-0.2874	0.00564	-0.06834	-0.46974	-0.2268	0.1476	-0.50822	0.4835	-0.07834	-0.17831	-0.2063	0.31154	0.07854	-0.10032	0.28356	-0.19231	-0.38426	-0.24429	-0.56767	-0.17377	-0.492	-0.06565	0.30956	0.44951	0.22757	-0.01235	-0.00436	0.44952	-0.5862	-0.42625	0.22159	0.27756	0.01963	-0.27428	-0.30628	0.02164	-0.20436	0.43432	0.34865	0.13835	-0.2472	0.25957	0.17359	0.09361	-0.07633	-0.40225	0.0996
10.985	-0.30117	-0.42567	-0.27553	-0.00436	-0.06834	-0.46362	-0.2309	0.1616	-0.50221	0.4935	-0.07433	-0.15631	-0.19831	0.32155	0.06937	-0.09834	0.28556	-0.2023	-0.39025	-0.2403	-0.58194	-0.17989	-0.48793	-0.05341	0.29155	0.42952	0.19559	-0.00436	-0.02035	0.45351	-0.59019	-0.42424	0.23557	0.28956	0.03763	-0.26428	-0.28828	0.03963	-0.18805	0.44657	0.37109	0.14243	-0.24925	0.26757	0.19159	0.08163	-0.07834	-0.41224	0.09961
10.99	-0.31864	-0.42567	-0.28345	-0.01835	-0.07634	-0.45955	-0.23294	0.17158	-0.51222	0.4915	-0.08434	-0.14032	-0.16031	0.33154	0.05103	-0.09833	0.29355	-0.2143	-0.39025	-0.23829	-0.59418	-0.18806	-0.48385	-0.03709	0.28355	0.41352	0.17159	-0.00636	-0.03435	0.46551	-0.57819	-0.42624	0.24557	0.31354	0.05363	-0.25029	-0.26828	0.05162	-0.17989	0.45269	0.38945	0.14854	-0.24925	0.27756	0.20558	0.06962	-0.08634	-0.43223	0.09762
10.995	-0.32835	-0.44333	-0.28344	-0.04035	-0.08433	-0.46362	-0.23905	0.16759	-0.51221	0.47151	-0.09034	-0.14832	-0.12832	0.32356	0.02168	-0.08633	0.29755	-0.23431	-0.40425	-0.23028	-0.6105	-0.19417	-0.48996	-0.02893	0.27557	0.41552	0.1436	-3.55E-04	-0.03835	0.48551	-0.5722	-0.45024	0.26557	0.33755	0.06362	-0.2403	-0.25629	0.05563	-0.15949	0.44657	0.40985	0.15671	-0.25333	0.26957	0.19758	0.06762	-0.08034	-0.46223	0.1056
11	-0.32834	-0.46096	-0.27156	-0.05834	-0.09034	-0.44935	-0.24925	0.16559	-0.51421	0.4515	-0.08833	-0.15832	-0.09833	0.30155	-0.01501	-0.06834	0.29756	-0.24829	-0.40824	-0.2343	-0.62274	-0.19008	-0.48793	-0.02077	0.27356	0.43351	0.11161	0.00163	-0.05634	0.4955	-0.5742	-0.46624	0.28554	0.36154	0.06363	-0.24628	-0.25428	0.05363	-0.14521	0.4486	0.44453	0.1506	-0.25536	0.25957	0.18158	0.06762	-0.08433	-0.49022	0.09761
11.005	-0.33999	-0.4786	-0.26167	-0.07834	-0.09033	-0.44526	-0.25946	0.16759	-0.52021	0.41952	-0.06434	-0.16431	-0.08833	0.29156	-0.05352	-0.04835	0.29356	-0.26028	-0.41024	-0.2403	-0.61866	-0.18194	-0.50017	-0.01669	0.28756	0.44752	0.08762	0.02363	-0.05835	0.5035	-0.5642	-0.46223	0.30357	0.37953	0.06763	-0.24629	-0.23429	0.04362	-0.13705	0.45678	0.48125	0.14243	-0.25742	0.25556	0.18159	0.06363	-0.09434	-0.50822	0.08961
11.01	-0.34969	-0.4884	-0.25969	-0.08234	-0.09634	-0.4473	-0.26557	0.16959	-0.53021	0.40953	-0.05434	-0.15831	-0.06034	0.30355	-0.09755	-0.03834	0.30356	-0.27629	-0.40625	-0.24829	-0.6207	-0.17785	-0.50017	0.00371	0.29156	0.44752	0.06962	0.04763	-0.06034	0.51749	-0.5822	-0.46223	0.30756	0.40153	0.07361	-0.23031	-0.2123	0.02964	-0.12685	0.47309	0.50165	0.13223	-0.24108	0.24957	0.18959	0.06162	-0.11433	-0.51621	0.08162
11.015	-0.3691	-0.50409	-0.25771	-0.09433	-0.10033	-0.45751	-0.27577	0.17159	-0.55019	0.40152	-0.05435	-0.15832	-0.02036	0.32155	-0.12873	-0.04435	0.32355	-0.30028	-0.40625	-0.25829	-0.62275	-0.19213	-0.51649	0.00371	0.28556	0.43952	0.04762	0.05762	-0.05434	0.53349	-0.59819	-0.46023	0.31754	0.40352	0.07562	-0.22229	-0.2023	0.01164	-0.13093	0.47513	0.50369	0.13224	-0.23701	0.23557	0.18958	0.03963	-0.11833	-0.51621	0.07762
11.02	-0.38464	-0.5178	-0.25376	-0.11633	-0.10833	-0.45139	-0.27577	0.17159	-0.5542	0.38953	-0.06834	-0.16632	0.01765	0.33155	-0.14891	-0.05035	0.33954	-0.30627	-0.41225	-0.25029	-0.63089	-0.22272	-0.52261	0.00371	0.28556	0.44551	0.04563	0.06561	-0.04036	0.54949	-0.61218	-0.46224	0.33355	0.40153	0.07362	-0.2243	-0.20431	-0.01636	-0.13705	0.48125	0.50573	0.13835	-0.22273	0.22357	0.17359	0.02763	-0.11632	-0.50221	0.08361
11.025	-0.39433	-0.52761	-0.24187	-0.13233	-0.10633	-0.44526	-0.26353	0.17558	-0.5422	0.39553	-0.08034	-0.17231	0.03763	0.32954	-0.14708	-0.04035	0.34555	-0.30628	-0.41024	-0.23829	-0.63294	-0.23089	-0.52464	0.00575	0.30155	0.45952	0.04562	0.06962	-0.03035	0.56148	-0.62018	-0.46423	0.33955	0.39952	0.06562	-0.2343	-0.2043	-0.04434	-0.13704	0.48329	0.51594	0.14244	-0.21864	0.20957	0.1556	0.03163	-0.12433	-0.48823	0.09562
11.03	-0.40792	-0.54524	-0.22405	-0.13032	-0.10233	-0.44935	-0.25129	0.18758	-0.54221	0.40352	-0.07034	-0.1623	0.04562	0.31755	-0.16542	-0.02436	0.35354	-0.29628	-0.39425	-0.2243	-0.62071	-0.23292	-0.52057	-0.00241	0.31555	0.46551	0.05362	0.09361	-0.02035	0.58747	-0.62618	-0.47223	0.33554	0.40553	0.04563	-0.24429	-0.2043	-0.07635	-0.13704	0.48737	0.53837	0.14243	-0.21662	0.19758	0.1296	0.03963	-0.13232	-0.47223	0.1096
11.035	-0.42928	-0.56484	-0.19635	-0.13032	-0.11833	-0.45139	-0.23497	0.18959	-0.5502	0.42152	-0.06034	-0.15232	0.04762	0.32955	-0.19294	-0.02035	0.36355	-0.28227	-0.38025	-0.21829	-0.61254	-0.24109	-0.50629	-0.00853	0.31355	0.46951	0.05163	0.10961	-0.01037	0.59147	-0.63217	-0.47023	0.32155	0.40353	0.01763	-0.23229	-0.2243	-0.09833	-0.14725	0.48534	0.54448	0.13835	-0.21864	0.19558	0.1096	0.01963	-0.13432	-0.46223	0.1156
11.04	-0.45062	-0.57072	-0.17852	-0.12833	-0.13632	-0.45138	-0.21661	0.18358	-0.56621	0.43152	-0.04434	-0.13432	0.03763	0.34354	-0.20211	-0.00636	0.36554	-0.26429	-0.37625	-0.2123	-0.59622	-0.24313	-0.51242	-0.00853	0.29956	0.45551	0.05762	0.10961	0.00564	0.59548	-0.65219	-0.47223	0.31954	0.39152	-0.00436	-0.22031	-0.25031	-0.10633	-0.15541	0.49757	0.55061	0.12815	-0.22273	0.18559	0.09562	-0.00436	-0.13032	-0.46423	0.10961
11.045	-0.47779	-0.57073	-0.16466	-0.13232	-0.15032	-0.44731	-0.20233	0.18159	-0.5682	0.44351	-0.03235	-0.11433	0.04363	0.35553	-0.20761	-0.00237	0.37553	-0.25629	-0.38825	-0.20031	-0.57991	-0.24108	-0.51036	-0.00445	0.29755	0.43752	0.05362	0.10961	0.00764	0.59147	-0.68216	-0.46022	0.32755	0.38553	-0.00835	-0.21229	-0.26828	-0.11832	-0.15745	0.50573	0.55673	0.12203	-0.21865	0.17759	0.0976	-0.02035	-0.12632	-0.45024	0.11161
11.05	-0.49137	-0.57267	-0.133	-0.13832	-0.17631	-0.45138	-0.17377	0.18359	-0.56419	0.45151	-0.02036	-0.09833	0.05162	0.35555	-0.21495	-0.01236	0.38554	-0.24828	-0.39425	-0.1783	-0.55949	-0.23905	-0.50833	0.00983	0.30156	0.42552	0.04562	0.11161	0.00563	0.59547	-0.69616	-0.46024	0.34355	0.38954	-0.01636	-0.21631	-0.28627	-0.13032	-0.15745	0.49757	0.56897	0.10979	-0.21253	0.1776	0.09961	-0.03234	-0.13032	-0.42424	0.1256
11.055	-0.50108	-0.557	-0.10527	-0.13432	-0.19431	-0.46567	-0.16153	0.17959	-0.57419	0.45753	-0.02436	-0.08634	0.04562	0.33755	-0.23146	-0.01436	0.38553	-0.2363	-0.41424	-0.17032	-0.55135	-0.23496	-0.5124	-3.76E-04	0.28355	0.41153	0.03763	0.10362	0.00164	0.59147	-0.70217	-0.45224	0.34953	0.39353	-0.02035	-0.2263	-0.29628	-0.13433	-0.15336	0.49145	0.58121	0.10163	-0.21457	0.19358	0.10161	-0.04235	-0.12832	-0.41424	0.13361
11.06	-0.5069	-0.5472	-0.07757	-0.12633	-0.1983	-0.47179	-0.14521	0.17559	-0.5762	0.45949	-0.02835	-0.08234	0.03762	0.32154	-0.24797	-0.01436	0.37553	-0.2243	-0.42825	-0.18231	-0.53503	-0.23292	-0.52057	-0.01261	0.25956	0.40553	0.02564	0.09361	0.00364	0.58348	-0.71415	-0.44024	0.33954	0.39752	-0.03835	-0.22429	-0.29427	-0.12832	-0.14317	0.48329	0.60364	0.08531	-0.21865	0.20559	0.11161	-0.05634	-0.12233	-0.42024	0.1356
11.065	-0.49526	-0.54132	-0.05381	-0.10633	-0.19631	-0.47381	-0.12481	0.1596	-0.59018	0.44351	-0.03634	-0.08033	0.02964	0.32155	-0.27731	-0.01235	0.36954	-0.2023	-0.43424	-0.1943	-0.53094	-0.21049	-0.52872	-0.01464	0.24757	0.40152	0.02163	0.08161	0.01163	0.55948	-0.71815	-0.42024	0.32555	0.40953	-0.05034	-0.18831	-0.29828	-0.10033	-0.12888	0.48737	0.61793	0.06083	-0.22885	0.21758	0.11361	-0.06834	-0.11832	-0.41825	0.1356
11.07	-0.50108	-0.53152	-0.0439	-0.09433	-0.2043	-0.4677	-0.10237	0.1356	-0.59419	0.42353	-0.03037	-0.09434	0.02362	0.33755	-0.30117	-0.02236	0.36353	-0.17831	-0.43424	-0.19231	-0.53502	-0.19009	-0.53078	-0.00853	0.25556	0.39952	0.00764	0.07562	0.02363	0.55948	-0.71416	-0.40625	0.32955	0.41351	-0.05235	-0.15032	-0.30427	-0.07233	-0.13093	0.48329	0.62609	0.03839	-0.23905	0.21358	0.10961	-0.08233	-0.11832	-0.40824	0.13561
11.075	-0.49914	-0.5374	-0.0241	-0.08833	-0.2063	-0.46975	-0.08401	0.11561	-0.60019	0.38952	-0.03834	-0.09834	0.02564	0.34954	-0.33051	-0.04235	0.33754	-0.16031	-0.44223	-0.2103	-0.54319	-0.1656	-0.52872	-0.01669	0.26557	0.39353	-0.00836	0.06962	0.03964	0.54748	-0.71816	-0.39625	0.34154	0.42553	-0.04034	-0.12032	-0.31827	-0.05035	-0.14113	0.47309	0.61792	0.01595	-0.23497	0.20558	0.11161	-0.10233	-0.11433	-0.40425	0.12559
11.08	-0.49913	-0.55112	-0.01818	-0.09434	-0.20231	-0.4779	-0.07585	0.09162	-0.60619	0.36154	-0.04035	-0.11232	0.01764	0.34954	-0.33601	-0.05634	0.29756	-0.14832	-0.45224	-0.21629	-0.5391	-0.14317	-0.52669	-0.02281	0.26556	0.38353	-0.02636	0.04762	0.05162	0.54949	-0.70815	-0.39425	0.34954	0.42552	-0.02835	-0.11233	-0.31627	-0.05035	-0.14725	0.47104	0.59957	-3.74E-04	-0.21661	0.20359	0.10761	-0.11033	-0.11833	-0.40425	0.11961
11.085	-0.49331	-0.5766	-0.02015	-0.11032	-0.18631	-0.47994	-0.07992	0.08561	-0.60019	0.33355	-0.04635	-0.12032	-0.01036	0.35354	-0.33235	-0.06034	0.26556	-0.13432	-0.46223	-0.23229	-0.54726	-0.14724	-0.52057	-0.04524	0.25556	0.37754	-0.04235	0.02564	0.05962	0.54749	-0.71216	-0.39025	0.34554	0.42152	-0.02835	-0.11034	-0.30228	-0.04034	-0.15132	0.46698	0.58325	-3.70E-04	-0.20844	0.19958	0.10761	-0.11832	-0.11833	-0.41825	0.11761
11.09	-0.48361	-0.60012	-0.03006	-0.11433	-0.1803	-0.48811	-0.09626	0.08162	-0.60819	0.30955	-0.05833	-0.11833	-0.01635	0.35755	-0.34335	-0.06235	0.24757	-0.12832	-0.46223	-0.24829	-0.54115	-0.13705	-0.52873	-0.06565	0.25756	0.37953	-0.05234	0.00763	0.07163	0.53348	-0.70415	-0.38425	0.33955	0.42952	-0.05034	-0.09433	-0.27827	-0.02435	-0.16357	0.46084	0.57304	-3.68E-04	-0.21457	0.19958	0.10561	-0.12232	-0.10033	-0.43024	0.10561
11.095	-0.48361	-0.61973	-0.04391	-0.13232	-0.17431	-0.49423	-0.10645	0.06962	-0.62818	0.29356	-0.07234	-0.11832	-0.02236	0.37354	-0.36537	-0.07234	0.23958	-0.10832	-0.45023	-0.26428	-0.54522	-0.13501	-0.54709	-0.08809	0.25557	0.36353	-0.06834	-0.00436	0.08762	0.5175	-0.70416	-0.39625	0.32554	0.44353	-0.06234	-0.07833	-0.27628	-0.01636	-0.1656	0.45269	0.5445	-0.01669	-0.23088	0.19358	0.10361	-0.12832	-0.10033	-0.44423	0.09161
11.1	-0.49137	-0.62953	-0.04192	-0.14632	-0.17032	-0.48811	-0.10237	0.06163	-0.64419	0.29156	-0.08833	-0.12032	-0.01835	0.38753	-0.38555	-0.06835	0.21158	-0.09033	-0.43824	-0.27028	-0.54523	-0.14113	-0.55729	-0.10849	0.26156	0.34753	-0.07834	-0.00635	0.11361	0.50749	-0.69416	-0.42025	0.32555	0.45351	-0.07235	-0.06834	-0.28629	-0.01436	-0.17581	0.4527	0.52613	-0.02076	-0.22273	0.1736	0.08962	-0.12632	-0.11833	-0.45623	0.08961
11.105	-0.48555	-0.6354	-0.04787	-0.15232	-0.15032	-0.48403	-0.09217	0.04762	-0.63617	0.29556	-0.11432	-0.11432	-0.01436	0.38154	-0.37454	-0.05235	0.19358	-0.08833	-0.43424	-0.26829	-0.53707	-0.14113	-0.543	-0.12888	0.26757	0.34754	-0.07633	-0.00837	0.14961	0.5075	-0.68816	-0.44623	0.33155	0.44952	-0.07833	-0.06234	-0.30427	-0.01435	-0.19213	0.45473	0.50572	-0.01873	-0.20845	0.16559	0.08561	-0.11633	-0.13432	-0.46223	0.09161
11.11	-0.49331	-0.655	-0.06569	-0.14832	-0.13232	-0.49013	-0.08605	0.04963	-0.62018	0.30355	-0.14432	-0.09234	-3.59E-04	0.36554	-0.35801	-0.04635	0.18559	-0.09034	-0.42823	-0.26029	-0.52483	-0.14522	-0.52261	-0.14725	0.26756	0.34754	-0.07833	-0.01236	0.16759	0.51349	-0.67417	-0.46423	0.33355	0.42952	-0.08833	-0.05435	-0.31827	-0.01636	-0.20436	0.44861	0.4833	-0.00242	-0.18192	0.1456	0.08361	-0.10633	-0.13032	-0.45023	0.10761
11.115	-0.50302	-0.68049	-0.07755	-0.14232	-0.11633	-0.50239	-0.07992	0.05163	-0.61418	0.29956	-0.14832	-0.07834	-0.00236	0.34754	-0.34702	-0.05634	0.18558	-0.09233	-0.44624	-0.2363	-0.52482	-0.14725	-0.52056	-0.16561	0.26156	0.33554	-0.07235	-0.01435	0.1636	0.51749	-0.66416	-0.46623	0.31355	0.40551	-0.09034	-0.04434	-0.33227	-0.00835	-0.22681	0.43433	0.44657	0.01392	-0.17173	0.1296	0.06963	-0.10833	-0.12632	-0.44823	0.10762
11.12	-0.51079	-0.71381	-0.08152	-0.13232	-0.12033	-0.51054	-0.08197	0.04762	-0.62219	0.29756	-0.15031	-0.06034	-0.02035	0.35554	-0.34702	-0.06034	0.19959	-0.08833	-0.46423	-0.2223	-0.5289	-0.15132	-0.51649	-0.18396	0.25556	0.32954	-0.06434	-0.02836	0.16559	0.5235	-0.65019	-0.48021	0.29555	0.38353	-0.09434	-0.03036	-0.33226	0.00564	-0.24312	0.43228	0.42616	0.018	-0.17784	0.1156	0.04762	-0.11633	-0.11832	-0.44624	0.1136
11.125	-0.52436	-0.72557	-0.09539	-0.11234	-0.13233	-0.5085	-0.07585	0.04763	-0.62217	0.31355	-0.15832	-0.05234	-0.04234	0.36354	-0.33968	-0.04634	0.20358	-0.06834	-0.45822	-0.2003	-0.5391	-0.17785	-0.51037	-0.19213	0.24956	0.31556	-0.04835	-0.03035	0.18359	0.50349	-0.63616	-0.49622	0.29155	0.37554	-0.10432	-0.00836	-0.34426	0.01564	-0.26352	0.43433	0.42005	0.01799	-0.18601	0.10561	0.04562	-0.11632	-0.11633	-0.44424	0.12161
11.13	-0.54377	-0.72556	-0.10923	-0.09633	-0.12832	-0.50647	-0.07585	0.04162	-0.61219	0.33755	-0.15831	-0.04835	-0.05435	0.35155	-0.33969	-0.03235	0.21158	-0.04435	-0.45023	-0.18631	-0.54522	-0.17785	-0.51036	-0.18601	0.24757	0.29356	-0.02835	-0.03234	0.18559	0.4915	-0.64019	-0.51221	0.29156	0.37154	-0.10634	0.00563	-0.37425	0.01163	-0.28596	0.42617	0.40985	0.01391	-0.18805	0.10761	0.08363	-0.11233	-0.12832	-0.43023	0.1396
11.135	-0.57096	-0.7236	-0.12112	-0.09034	-0.11833	-0.49831	-0.06974	0.04163	-0.59818	0.35954	-0.16431	-0.04834	-0.07234	0.32554	-0.34886	-0.02236	0.21958	-0.02636	-0.44824	-0.1803	-0.54727	-0.17989	-0.52874	-0.18397	0.24557	0.26757	-0.01036	-0.03636	0.16959	0.4875	-0.63218	-0.51622	0.29556	0.37753	-0.10632	0.01364	-0.41025	0.01764	-0.29412	0.41189	0.39352	0.01187	-0.17784	0.1176	0.12561	-0.11233	-0.14632	-0.41824	0.1496
11.14	-0.56901	-0.71381	-0.13299	-0.08833	-0.10034	-0.48607	-0.0677	0.04163	-0.58819	0.36953	-0.15632	-0.04235	-0.08233	0.31554	-0.35619	-0.02036	0.20758	-0.00436	-0.46422	-0.15832	-0.54115	-0.17581	-0.53689	-0.17989	0.24557	0.25956	-0.01036	-0.05034	0.1556	0.47951	-0.61817	-0.51421	0.30955	0.38154	-0.09833	0.02963	-0.40625	0.02363	-0.30228	0.40169	0.38128	0.02003	-0.16765	0.1316	0.1456	-0.11433	-0.15032	-0.42025	0.16559
11.145	-0.53212	-0.7138	-0.14091	-0.08634	-0.08434	-0.4677	-0.07585	0.03962	-0.5762	0.37953	-0.13032	-0.04035	-0.09034	0.31955	-0.34151	-0.01435	0.21159	-3.62E-04	-0.48222	-0.14031	-0.53298	-0.17989	-0.55116	-0.17785	0.24357	0.25756	-0.01035	-0.04835	0.13759	0.46751	-0.60019	-0.50221	0.32755	0.37553	-0.09833	0.05562	-0.37025	0.03163	-0.28597	0.39353	0.37925	0.02004	-0.15541	0.1436	0.14959	-0.12432	-0.15031	-0.41824	0.18559
11.15	-0.49331	-0.70597	-0.16863	-0.08434	-0.07633	-0.45139	-0.07789	0.04362	-0.5802	0.38353	-0.10632	-0.04435	-0.07633	0.34955	-0.35069	-0.02035	0.21558	-0.00836	-0.50222	-0.12632	-0.53299	-0.18397	-0.56749	-0.15948	0.23757	0.26157	-0.01234	-0.06036	0.1216	0.45351	-0.57819	-0.48822	0.34355	0.39752	-0.09633	0.07162	-0.32627	0.03963	-0.27984	0.37517	0.38741	0.02411	-0.14929	0.1536	0.1476	-0.13832	-0.14831	-0.41625	0.20158
11.155	-0.47197	-0.69224	-0.18842	-0.08034	-0.08235	-0.43914	-0.06565	0.03963	-0.5842	0.37753	-0.09434	-0.05235	-0.05834	0.36754	-0.35619	-0.01437	0.22558	-0.00836	-0.50621	-0.13231	-0.54318	-0.18397	-0.57361	-0.15133	0.24557	0.25956	-0.01436	-0.05834	0.10561	0.44351	-0.5642	-0.47223	0.36353	0.41752	-0.10032	0.08161	-0.30027	0.04962	-0.27576	0.35886	0.37925	0.02208	-0.14521	0.16759	0.15759	-0.14832	-0.15432	-0.41025	0.21757
11.16	-0.47585	-0.67265	-0.22603	-0.09834	-0.09033	-0.4269	-0.06361	0.04163	-0.5862	0.37553	-0.09233	-0.06435	-0.04436	0.36554	-0.3672	-0.00836	0.21558	-0.02035	-0.51221	-0.14633	-0.54726	-0.18397	-0.57156	-0.15132	0.24758	0.24757	-0.01436	-0.05234	0.09161	0.43752	-0.55221	-0.46023	0.36354	0.43352	-0.10034	0.08561	-0.30028	0.04963	-0.27984	0.34864	0.36905	0.01187	-0.14316	0.17759	0.17759	-0.14632	-0.15432	-0.40224	0.22758
11.165	-0.46809	-0.66087	-0.24782	-0.10833	-0.08633	-0.41058	-0.07176	0.01963	-0.59219	0.37154	-0.08434	-0.08034	-0.03634	0.36153	-0.38188	-0.01635	0.19358	-0.03035	-0.51422	-0.15631	-0.55338	-0.18396	-0.56953	-0.14521	0.25956	0.23957	-0.02634	-0.04635	0.08162	0.43552	-0.5362	-0.44023	0.36953	0.44352	-0.10033	0.10362	-0.29828	0.05763	-0.29004	0.33845	0.35885	0.00167	-0.14113	0.19559	0.19559	-0.13032	-0.17231	-0.39625	0.24556
11.17	-0.44285	-0.65893	-0.27157	-0.11233	-0.08434	-0.40447	-0.08401	0.00963	-0.58219	0.37553	-0.06834	-0.09233	-0.03435	0.37754	-0.37819	-0.01036	0.18159	-0.04435	-0.51821	-0.16231	-0.5595	-0.19214	-0.57361	-0.14113	0.26157	0.22558	-0.03035	-0.04634	0.07363	0.43752	-0.51221	-0.43023	0.36954	0.43951	-0.10633	0.1236	-0.29026	0.05563	-0.30229	0.33438	0.33641	0.01187	-0.13909	0.21558	0.19759	-0.11432	-0.17231	-0.38425	0.26556
11.175	-0.38656	-0.66676	-0.29136	-0.12031	-0.08434	-0.39427	-0.09829	0.00363	-0.57819	0.36753	-0.06034	-0.09834	-0.01436	0.39553	-0.38921	0.00364	0.18359	-0.04435	-0.51621	-0.17831	-0.55951	-0.186	-0.58992	-0.14317	0.26156	0.22158	-0.02435	-0.04635	0.05762	0.43352	-0.48823	-0.43024	0.35954	0.43952	-0.12633	0.13959	-0.26228	0.04562	-0.31861	0.31601	0.3058	0.00372	-0.13908	0.21958	0.16759	-0.09833	-0.18231	-0.37225	0.27356
11.18	-0.35163	-0.67656	-0.31315	-0.13033	-0.08034	-0.39426	-0.09829	-3.62E-04	-0.5862	0.35555	-0.04435	-0.10234	-0.00636	0.40753	-0.38737	0.02364	0.18159	-0.04234	-0.51022	-0.1963	-0.55542	-0.20029	-0.58992	-0.14521	0.25756	0.22957	0.01364	-0.04634	0.04562	0.42752	-0.46622	-0.44224	0.34153	0.44551	-0.14832	0.1356	-0.24429	0.03762	-0.33492	0.31601	0.28337	-0.00649	-0.1452	0.22957	0.14359	-0.07234	-0.19031	-0.36626	0.28355
11.185	-0.37493	-0.68636	-0.34085	-0.14432	-0.07634	-0.3963	-0.11053	0.00164	-0.5822	0.34553	-0.02835	-0.09634	0.00364	0.41153	-0.38004	0.05363	0.16959	-0.04634	-0.49422	-0.2003	-0.56562	-0.21254	-0.57972	-0.14317	0.26157	0.24358	0.05763	-0.03235	0.03364	0.41752	-0.46223	-0.43823	0.34355	0.44552	-0.15631	0.12959	-0.24829	0.04363	-0.33695	0.3201	0.2691	-0.00241	-0.14522	0.23757	0.1276	-0.04635	-0.19429	-0.35626	0.29556
11.19	-0.44481	-0.68636	-0.3547	-0.15232	-0.08034	-0.40651	-0.10645	0.00963	-0.5682	0.36553	-0.03435	-0.08634	0.00563	0.40153	-0.37086	0.08162	0.16758	-0.05235	-0.47222	-0.18831	-0.56358	-0.21865	-0.5634	-0.14317	0.25357	0.24757	0.08362	0.00164	0.02763	0.42353	-0.46223	-0.43024	0.35155	0.43951	-0.16232	0.1296	-0.25628	0.04362	-0.34309	0.32417	0.25889	0.00167	-0.14725	0.24757	0.1256	-0.03034	-0.19031	-0.34227	0.30754
11.195	-0.48362	-0.68636	-0.37056	-0.16431	-0.08434	-0.43099	-0.11053	0.02363	-0.5402	0.38754	-0.03035	-0.07234	0.00964	0.38353	-0.35987	0.10961	0.1596	-0.06034	-0.44023	-0.1823	-0.56359	-0.24109	-0.54505	-0.14521	0.26356	0.25357	0.07762	0.01363	0.01963	0.43153	-0.47023	-0.42024	0.33755	0.42352	-0.16832	0.1256	-0.27029	0.05163	-0.36961	0.32417	0.23645	-3.74E-04	-0.15948	0.24757	0.1176	-0.01036	-0.18031	-0.32827	0.32155
11.2	-0.46032	-0.69224	-0.38439	-0.17031	-0.07234	-0.44731	-0.11461	0.04163	-0.52221	0.41152	-0.03435	-0.06435	0.01364	0.37154	-0.34151	0.1196	0.16959	-0.06634	-0.41025	-0.1883	-0.55746	-0.27169	-0.53281	-0.14725	0.26156	0.24157	0.08161	0.02164	0.01363	0.43752	-0.47223	-0.41024	0.31555	0.40753	-0.17631	0.1236	-0.26029	0.04363	-0.38389	0.31397	0.21605	0.00167	-0.18193	0.25957	0.10362	0.01165	-0.18031	-0.32027	0.33554
11.205	-0.42345	-0.69617	-0.38242	-0.15232	-0.07234	-0.46158	-0.12072	0.04762	-0.50822	0.44152	-0.01635	-0.05435	0.00764	0.35354	-0.32501	0.1336	0.18958	-0.06834	-0.36025	-0.17631	-0.54523	-0.29005	-0.52669	-0.15949	0.24757	0.24157	0.11361	0.03962	0.00164	0.44151	-0.47222	-0.40825	0.29955	0.38953	-0.18631	0.13959	-0.25028	0.03763	-0.39817	0.3058	0.21196	0.00167	-0.19417	0.27156	0.09961	0.03763	-0.17031	-0.31427	0.35354
11.21	-0.43702	-0.70988	-0.39233	-0.13232	-0.07235	-0.46363	-0.12277	0.06162	-0.48422	0.44751	0.00365	-0.04035	0.00964	0.35154	-0.31217	0.13961	0.21558	-0.06435	-0.32227	-0.15231	-0.55338	-0.29617	-0.52669	-0.14724	0.23958	0.24557	0.14961	0.06562	-0.01435	0.42552	-0.45822	-0.40025	0.29557	0.37153	-0.1903	0.1396	-0.25629	0.04363	-0.39816	0.29153	0.20993	-3.70E-04	-0.19621	0.29155	0.09561	0.04963	-0.15631	-0.30627	0.35554
11.215	-0.50691	-0.7334	-0.40221	-0.12432	-0.08834	-0.46771	-0.11053	0.08162	-0.48422	0.4595	0.02163	-0.04035	-0.01435	0.33155	-0.31584	0.14759	0.22358	-0.05434	-0.29228	-0.12832	-0.56155	-0.29004	-0.52465	-0.12277	0.21958	0.25558	0.16559	0.07962	-0.03436	0.40152	-0.45424	-0.39025	0.29756	0.35154	-0.18232	0.1396	-0.27228	0.04962	-0.3798	0.28745	0.20178	-0.00649	-0.20233	0.29356	0.11162	0.04163	-0.13432	-0.30627	0.34555
11.22	-0.55931	-0.74517	-0.40816	-0.12632	-0.08833	-0.46975	-0.09829	0.09161	-0.48822	0.47151	0.03963	-0.03835	-0.04835	0.32155	-0.31767	0.15159	0.22157	-0.03835	-0.25428	-0.11433	-0.5493	-0.30025	-0.50833	-0.11258	0.20358	0.25756	0.16759	0.08361	-0.05235	0.40753	-0.44623	-0.36226	0.28555	0.34554	-0.17432	0.13161	-0.28628	0.06763	-0.37165	0.28337	0.18339	-0.01261	-0.20436	0.30355	0.11961	0.03163	-0.12433	-0.30827	0.34554
11.225	-0.55155	-0.73732	-0.41806	-0.13833	-0.09834	-0.48403	-0.10849	0.09161	-0.48822	0.4815	0.05563	-0.04635	-0.07834	0.33354	-0.32317	0.14161	0.21159	-0.02435	-0.21431	-0.11432	-0.53502	-0.32677	-0.49812	-0.10441	0.18559	0.25356	0.1756	0.06562	-0.07034	0.40753	-0.45023	-0.34426	0.28357	0.34155	-0.15231	0.1396	-0.27629	0.07162	-0.36349	0.28949	0.18137	-0.01872	-0.22069	0.31556	0.12961	0.02963	-0.10833	-0.31428	0.34354
11.23	-0.5263	-0.73536	-0.43588	-0.13232	-0.12432	-0.48198	-0.12073	0.08761	-0.46823	0.49149	0.07961	-0.06834	-0.07834	0.34554	-0.32317	0.1276	0.20557	-0.01636	-0.17631	-0.12232	-0.53298	-0.34717	-0.49201	-0.09421	0.17359	0.24558	0.18358	0.04163	-0.08433	0.41552	-0.44624	-0.33826	0.28556	0.34754	-0.14232	0.1416	-0.26228	0.07161	-0.3492	0.27725	0.17729	-0.03301	-0.23089	0.32955	0.1516	0.02764	-0.09233	-0.31827	0.32755
11.235	-0.53602	-0.73733	-0.43983	-0.14231	-0.13832	-0.49626	-0.14113	0.08561	-0.42823	0.4875	0.10561	-0.08434	-0.07434	0.35154	-0.32868	0.09761	0.20559	-0.01435	-0.16031	-0.13433	-0.52483	-0.36553	-0.48997	-0.08605	0.1636	0.21758	0.19158	0.02963	-0.10633	0.40353	-0.43025	-0.34427	0.30555	0.36153	-0.13832	0.1436	-0.2443	0.07162	-0.34309	0.25889	0.18953	-0.05137	-0.23292	0.33954	0.1696	0.01963	-0.08434	-0.32027	0.30955
11.24	-0.57484	-0.73733	-0.44182	-0.16432	-0.15232	-0.50239	-0.15134	0.08762	-0.40624	0.47551	0.13161	-0.10234	-0.07234	0.33954	-0.33602	0.08162	0.20958	-0.00236	-0.16432	-0.13831	-0.5289	-0.37165	-0.49609	-0.07789	0.1516	0.20958	0.20759	0.02364	-0.12033	0.39753	-0.41025	-0.34027	0.32155	0.37354	-0.13632	0.1356	-0.23229	0.08562	-0.34309	0.24052	0.20584	-0.08401	-0.22069	0.33955	0.18358	0.01164	-0.07633	-0.32826	0.27955
11.245	-0.61754	-0.74516	-0.45963	-0.19431	-0.16232	-0.50443	-0.17376	0.09361	-0.40825	0.4655	0.1496	-0.11833	-0.06834	0.34554	-0.35436	0.06762	0.19158	0.01763	-0.15032	-0.14432	-0.52686	-0.36553	-0.50425	-0.08809	0.14959	0.20359	0.21357	0.01763	-0.12233	0.39353	-0.40625	-0.34026	0.34755	0.38953	-0.14632	0.1356	-0.23629	0.10761	-0.33696	0.23033	0.22626	-0.11053	-0.21252	0.33554	0.20358	-0.01235	-0.05834	-0.33427	0.25756
11.25	-0.62723	-0.75105	-0.47745	-0.2043	-0.1743	-0.5085	-0.19213	0.08361	-0.42225	0.43952	0.1636	-0.14432	-0.05635	0.37754	-0.3672	0.05162	0.18358	0.02363	-0.12432	-0.15632	-0.53095	-0.36349	-0.49812	-0.09217	0.1456	0.1936	0.22557	0.00164	-0.11832	0.39753	-0.41623	-0.32826	0.36154	0.39353	-0.14831	0.1316	-0.2063	0.10761	-0.33493	0.22421	0.24257	-0.12481	-0.21253	0.32354	0.21359	-0.03634	-0.06035	-0.34627	0.23558
11.255	-0.61558	-0.7628	-0.50714	-0.20231	-0.19031	-0.51055	-0.21865	0.05162	-0.44623	0.41351	0.16561	-0.17432	-0.04834	0.42552	-0.3727	0.02963	0.17359	0.02363	-0.09833	-0.16631	-0.53298	-0.36349	-0.50832	-0.09625	0.1456	0.18958	0.24958	-0.01636	-0.11833	0.40954	-0.42825	-0.32227	0.34754	0.39551	-0.15631	0.1156	-0.1783	0.09962	-0.33901	0.21809	0.23848	-0.13501	-0.21253	0.31355	0.20957	-0.05235	-0.06035	-0.35225	0.20159
11.26	-0.60976	-0.77065	-0.5408	-0.2123	-0.1963	-0.52484	-0.24517	0.03163	-0.43824	0.39353	0.16359	-0.19631	-0.03634	0.45751	-0.37087	0.02162	0.17959	0.02164	-0.07833	-0.17831	-0.51259	-0.36756	-0.52873	-0.09421	0.1476	0.19558	0.28955	-0.02835	-0.11433	0.42151	-0.42824	-0.33227	0.32955	0.40953	-0.18831	0.09961	-0.15432	0.08959	-0.35533	0.21197	0.23849	-0.13297	-0.20028	0.30155	0.19359	-0.04834	-0.05034	-0.36426	0.17559
11.265	-0.63306	-0.78045	-0.5507	-0.2303	-0.18432	-0.5289	-0.27577	0.01963	-0.40425	0.37554	0.1596	-0.2143	-0.01636	0.46551	-0.38004	0.02164	0.18358	0.03563	-0.05835	-0.18431	-0.50646	-0.36146	-0.55319	-0.1044	0.15759	0.20759	0.32755	-0.03434	-0.10833	0.42953	-0.42423	-0.35626	0.32155	0.41552	-0.2263	0.08761	-0.14432	0.07963	-0.36349	0.20994	0.23441	-0.13501	-0.20029	0.27557	0.18558	-0.03434	-0.05035	-0.35626	0.16759
11.27	-0.66993	-0.79024	-0.5606	-0.2443	-0.17031	-0.53706	-0.29209	0.01764	-0.38224	0.35952	0.14761	-0.21031	0.00565	0.44951	-0.39471	0.01964	0.19558	0.06362	-0.04035	-0.17831	-0.49014	-0.35125	-0.57769	-0.10033	0.16959	0.21357	0.34955	-0.03435	-0.10033	0.44551	-0.41624	-0.36626	0.30955	0.41751	-0.26228	0.07961	-0.15231	0.05962	-0.36757	0.21197	0.22013	-0.13501	-0.20029	0.25757	0.18958	-0.02435	-0.02834	-0.34227	0.1596
11.275	-0.67769	-0.80201	-0.56852	-0.25428	-0.16231	-0.52892	-0.31045	0.01763	-0.43824	0.34754	0.14359	-0.2243	0.02763	0.42751	-0.40389	0.02163	0.20558	0.09761	-0.02635	-0.18031	-0.48811	-0.34512	-0.58993	-0.10645	0.18159	0.20958	0.35954	-0.03035	-0.08434	0.46551	-0.41424	-0.36625	0.28556	0.41952	-0.27828	0.05962	-0.14832	0.03963	-0.37165	0.20585	0.20993	-0.14113	-0.1962	0.24356	0.1816	-0.03235	-0.03235	-0.32227	0.1476
11.28	-0.66217	-0.80004	-0.57643	-0.2363	-0.16432	-0.52074	-0.33289	0.01164	-0.52623	0.34754	0.1356	-0.22029	0.03363	0.41752	-0.40572	0.03164	0.1996	0.12361	-0.01835	-0.17031	-0.49219	-0.33697	-0.58993	-0.11665	0.17759	0.21758	0.37153	-0.03635	-0.06434	0.47951	-0.42824	-0.36626	0.26957	0.41352	-0.28428	0.04563	-0.13832	0.02164	-0.36757	0.21196	0.19156	-0.13705	-0.19621	0.22358	0.16959	-0.03235	-0.01635	-0.32427	0.1316
11.285	-0.65829	-0.7922	-0.57841	-0.2263	-0.17231	-0.51055	-0.34512	0.00964	-0.54621	0.34354	0.13561	-0.2103	0.03164	0.43352	-0.40022	0.04963	0.19357	0.1456	-0.00836	-0.15231	-0.49626	-0.33697	-0.58381	-0.11665	0.16559	0.22357	0.40153	-0.03235	-0.03835	0.48151	-0.44624	-0.37626	0.25156	0.41152	-0.28827	0.03963	-0.12832	0.00963	-0.38184	0.21809	0.18952	-0.12684	-0.20438	0.21158	0.15559	-0.03236	-0.00836	-0.33427	0.11961
11.29	-0.6874	-0.78045	-0.56852	-0.2083	-0.17631	-0.49628	-0.34309	0.01763	-0.49821	0.33554	0.1376	-0.19431	0.03963	0.45151	-0.39654	0.05562	0.20958	0.17559	-0.00636	-0.12833	-0.48402	-0.33289	-0.59605	-0.11256	0.1556	0.22558	0.43752	-0.02036	-0.01835	0.4835	-0.46422	-0.38425	0.24557	0.40153	-0.29228	0.03163	-0.13033	-0.01236	-0.37573	0.22217	0.18954	-0.12278	-0.20641	0.19958	0.1476	-0.02634	0.00564	-0.34227	0.1236
11.295	-0.73204	-0.77849	-0.56456	-0.22229	-0.19031	-0.50035	-0.34513	0.03163	-0.45423	0.32555	0.1336	-0.1843	0.04562	0.44952	-0.39288	0.05363	0.22759	0.18958	-0.00236	-0.10233	-0.48198	-0.33494	-0.60216	-0.09217	0.14361	0.22758	0.44951	-0.01034	-0.00436	0.47551	-0.48022	-0.38625	0.23958	0.39153	-0.30228	0.00764	-0.14832	-0.03435	-0.37777	0.22624	0.18953	-0.11256	-0.20436	0.18559	0.1296	-0.02236	0.01364	-0.33626	0.1216
11.3	-0.7398	-0.76672	-0.56059	-0.2163	-0.2123	-0.51054	-0.33696	0.04162	-0.47023	0.33554	0.1256	-0.17832	0.07163	0.43351	-0.40756	0.05763	0.23356	0.19358	0.01163	-0.08634	-0.47382	-0.32677	-0.61237	-0.08197	0.1316	0.23158	0.43551	-0.01436	-3.59E-04	0.47151	-0.48423	-0.38226	0.23357	0.37754	-0.31227	-0.01036	-0.16432	-0.04235	-0.37777	0.24461	0.18749	-0.11869	-0.20029	0.17159	0.1116	-0.01034	0.02962	-0.33626	0.1256
11.305	-0.7068	-0.7334	-0.5507	-0.2043	-0.23429	-0.50647	-0.32881	0.04963	-0.52222	0.33555	0.11761	-0.16032	0.07161	0.41751	-0.42223	0.06562	0.23957	0.21159	0.02364	-0.07434	-0.48606	-0.31248	-0.62256	-0.08196	0.11361	0.23557	0.41752	-0.01636	0.01364	0.4675	-0.49022	-0.36425	0.23757	0.36753	-0.30626	-0.02636	-0.15432	-0.04235	-0.36348	0.25482	0.19974	-0.12889	-0.19621	0.1676	0.11161	0.01363	0.03964	-0.33627	0.12761
11.31	-0.67962	-0.70009	-0.53486	-0.1903	-0.25629	-0.49626	-0.33085	0.05561	-0.54021	0.33354	0.1116	-0.15231	0.07961	0.42152	-0.42405	0.06162	0.23558	0.21757	0.02763	-0.06434	-0.49015	-0.28597	-0.62257	-0.07993	0.11161	0.23758	0.40952	-0.02035	0.01563	0.46751	-0.48222	-0.35426	0.25957	0.35354	-0.30628	-0.01235	-0.14033	-0.03235	-0.34921	0.26704	0.20993	-0.14725	-0.19418	0.17559	0.11361	0.02764	0.05561	-0.34626	0.12161
11.315	-0.67964	-0.67264	-0.53288	-0.17631	-0.27828	-0.50034	-0.33084	0.05762	-0.50021	0.31755	0.10562	-0.13432	0.08162	0.43152	-0.44424	0.05162	0.23557	0.21958	0.01763	-0.05435	-0.49218	-0.26557	-0.61848	-0.06565	0.11561	0.23358	0.40952	-0.02035	0.01364	0.4675	-0.45623	-0.35827	0.26956	0.32955	-0.29627	-3.62E-04	-0.13832	-0.03035	-0.34716	0.26909	0.21401	-0.16765	-0.18804	0.18758	0.1156	0.02764	0.06163	-0.35826	0.11161
11.32	-0.69128	-0.65697	-0.52496	-0.1763	-0.30827	-0.50444	-0.34514	0.05962	-0.44622	0.30355	0.10961	-0.12433	0.08962	0.43951	-0.45525	0.04162	0.23556	0.21758	0.01963	-0.04435	-0.48606	-0.26149	-0.62461	-0.05136	0.09961	0.21957	0.41152	-0.02635	0.02163	0.47351	-0.43623	-0.37025	0.27356	0.31555	-0.28429	-0.00636	-0.13433	-0.02836	-0.35329	0.27724	0.21197	-0.18601	-0.18192	0.18759	0.12361	0.02763	0.07162	-0.36425	0.1216
11.325	-0.67575	-0.63149	-0.52297	-0.17232	-0.33226	-0.50849	-0.35737	0.06362	-0.43624	0.30355	0.10561	-0.12033	0.10161	0.44351	-0.47358	0.02963	0.23358	0.21357	0.01163	-0.04635	-0.48606	-0.25741	-0.63277	-0.04525	0.08761	0.21758	0.41952	-0.02636	0.01963	0.47751	-0.41224	-0.39225	0.28956	0.31556	-0.25628	-0.02837	-0.13432	-0.03235	-0.34921	0.29153	0.21605	-0.20437	-0.18194	0.19759	0.12761	0.01963	0.06363	-0.37626	0.1276
11.33	-0.63111	-0.62952	-0.5309	-0.16431	-0.34626	-0.51054	-0.36757	0.06363	-0.47422	0.30156	0.08962	-0.12633	0.11762	0.44351	-0.49194	0.01364	0.22957	0.21357	0.00164	-0.05234	-0.49218	-0.24721	-0.63481	-0.04321	0.08161	0.21159	0.41752	-0.03236	0.01764	0.4815	-0.39225	-0.41424	0.30956	0.30355	-0.23229	-0.04435	-0.13832	-0.03435	-0.34717	0.28745	0.22013	-0.21661	-0.17378	0.19958	0.1216	0.01165	0.06562	-0.38226	0.1396
11.335	-0.59617	-0.63148	-0.53486	-0.1683	-0.35626	-0.52278	-0.3696	0.05162	-0.51422	0.30955	0.10361	-0.13433	0.1236	0.44551	-0.5121	0.00763	0.22158	0.21159	-0.00836	-0.05435	-0.50034	-0.23089	-0.64093	-0.05137	0.08961	0.20558	0.41352	-0.04235	0.02763	0.47551	-0.38825	-0.42824	0.32755	0.29556	-0.2263	-0.04635	-0.14832	-0.03835	-0.34105	0.2854	0.21606	-0.24109	-0.15541	0.18958	0.10962	0.00963	0.06363	-0.39025	0.1356
11.34	-0.58065	-0.61777	-0.54673	-0.16833	-0.35227	-0.51258	-0.37369	0.03563	-0.5402	0.32755	0.05562	-0.12633	0.11361	0.44752	-0.51761	0.00564	0.20958	0.20957	-0.01236	-0.07234	-0.51871	-0.22477	-0.63684	-0.05545	0.08962	0.19759	0.41552	-0.04434	0.04763	0.46751	-0.38826	-0.44223	0.34554	0.28756	-0.2243	-0.04236	-0.16631	-0.04635	-0.34105	0.29153	0.21197	-0.2411	-0.14112	0.17159	0.10161	0.01963	0.04762	-0.40024	0.1376
11.345	-0.58842	-0.60992	-0.55862	-0.18231	-0.34026	-0.51055	-0.37776	0.02963	-0.51221	0.34754	0.03363	-0.12632	0.12161	0.46551	-0.51028	-0.01435	0.20758	0.19759	-0.01636	-0.06834	-0.5187	-0.21865	-0.62869	-0.05952	0.08361	0.19959	0.41352	-0.03635	0.05562	0.47551	-0.38425	-0.46223	0.36154	0.27956	-0.2123	-0.04634	-0.18231	-0.05034	-0.33901	0.29969	0.19564	-0.24516	-0.12889	0.15759	0.09961	0.03763	0.02163	-0.39826	0.15359
11.35	-0.59618	-0.60208	-0.5705	-0.18031	-0.32427	-0.51054	-0.38796	0.02564	-0.49022	0.36354	-0.00236	-0.12033	0.1316	0.4815	-0.5011	-0.03036	0.21557	0.19158	-0.01635	-0.05036	-0.52482	-0.21049	-0.63073	-0.06361	0.08362	0.20957	0.41952	-0.03634	0.05563	0.5135	-0.36825	-0.49022	0.37554	0.27556	-0.2243	-0.06435	-0.1903	-0.05634	-0.34716	0.31193	0.18341	-0.22885	-0.11869	0.1616	0.11161	0.05363	0.00164	-0.39425	0.17359
11.355	-0.58065	-0.60797	-0.57048	-0.17631	-0.30427	-0.50851	-0.39205	0.01764	-0.49822	0.37153	-0.03036	-0.13432	0.1436	0.4775	-0.49561	-0.04835	0.22557	0.18158	-0.01035	-0.04035	-0.52891	-0.21458	-0.61849	-0.08198	0.07962	0.21758	0.40952	-0.04234	0.03962	0.54548	-0.36026	-0.51422	0.36552	0.27756	-0.22629	-0.08635	-0.19631	-0.06635	-0.35737	0.32417	0.16912	-0.21253	-0.10645	0.1636	0.09362	0.06762	0.00164	-0.38225	0.18159
11.36	-0.54767	-0.61384	-0.57049	-0.16832	-0.29229	-0.51667	-0.39001	0.00364	-0.51421	0.38353	-0.04435	-0.15032	0.1396	0.47551	-0.48276	-0.06234	0.22558	0.19159	-0.00436	-0.02635	-0.52278	-0.21456	-0.60829	-0.0942	0.06162	0.22558	0.41552	-0.05635	0.02563	0.55348	-0.35227	-0.52821	0.35955	0.27557	-0.2343	-0.11433	-0.2003	-0.07034	-0.36553	0.33436	0.15688	-0.20845	-0.08605	0.15159	0.07761	0.08162	0.01963	-0.37826	0.18558
11.365	-0.52437	-0.61581	-0.56852	-0.15031	-0.29028	-0.52686	-0.38796	-0.00835	-0.50022	0.40153	-0.05234	-0.15432	0.11961	0.47551	-0.47726	-0.06634	0.22757	0.20958	-0.00436	-0.01636	-0.51871	-0.21661	-0.594	-0.09625	0.03763	0.22957	0.43152	-0.06634	0.03762	0.5295	-0.34625	-0.5402	0.35553	0.27156	-0.24229	-0.13433	-0.21031	-0.07234	-0.36552	0.35069	0.15077	-0.20641	-0.07585	0.1476	0.07363	0.08362	0.03164	-0.36226	0.20358
11.37	-0.53602	-0.60992	-0.55861	-0.12234	-0.29628	-0.5289	-0.38593	-0.00436	-0.46022	0.40953	-0.05234	-0.13432	0.1056	0.4795	-0.46258	-0.06234	0.22957	0.24157	-0.01235	0.00964	-0.51258	-0.21458	-0.58585	-0.08809	0.03164	0.22558	0.43552	-0.06633	0.04363	0.50549	-0.34625	-0.5522	0.35354	0.27556	-0.25229	-0.14633	-0.2283	-0.07633	-0.37165	0.38129	0.14874	-0.18193	-0.07789	0.13761	0.08961	0.09162	0.03563	-0.34226	0.22357
11.375	-0.54572	-0.60796	-0.54476	-0.11032	-0.30227	-0.53707	-0.38184	-3.64E-04	-0.43623	0.41752	-0.06435	-0.12033	0.09161	0.4875	-0.44975	-0.07234	0.23157	0.25556	-0.02635	0.03164	-0.50647	-0.21865	-0.58584	-0.07993	0.02362	0.21958	0.42752	-0.05435	0.03563	0.5015	-0.35426	-0.5642	0.35554	0.27557	-0.25829	-0.17431	-0.25229	-0.07034	-0.37777	0.40169	0.13036	-0.16561	-0.08401	0.13559	0.09562	0.10161	0.03363	-0.32627	0.24957
11.38	-0.53214	-0.59621	-0.52694	-0.11233	-0.30628	-0.5391	-0.37369	0.00964	-0.43624	0.43752	-0.08034	-0.10033	0.08362	0.4755	-0.4369	-0.09434	0.23758	0.27156	-0.03835	0.05162	-0.4983	-0.2268	-0.58381	-0.06361	0.01964	0.21358	0.42152	-0.06234	0.01563	0.4915	-0.35826	-0.5682	0.36553	0.25956	-0.2563	-0.21431	-0.26429	-0.07634	-0.37369	0.40168	0.13037	-0.14928	-0.0881	0.12561	0.1016	0.11759	0.04163	-0.32827	0.26556
11.385	-0.49332	-0.58837	-0.50912	-0.11633	-0.30028	-0.5187	-0.36553	0.02164	-0.44424	0.45551	-0.08234	-0.08834	0.07162	0.4815	-0.40939	-0.11033	0.24356	0.27556	-0.05035	0.07962	-0.49014	-0.22885	-0.58379	-0.04729	0.01164	0.21958	0.43153	-0.06034	-0.00837	0.48351	-0.36625	-0.56021	0.37153	0.25157	-0.25228	-0.2303	-0.27028	-0.06834	-0.35737	0.40373	0.13853	-0.13502	-0.09421	0.12361	0.11161	0.1356	0.06563	-0.33627	0.27955
11.39	-0.45061	-0.56679	-0.48734	-0.11033	-0.29627	-0.52075	-0.36349	0.01764	-0.45023	0.45351	-0.08633	-0.08033	0.05963	0.4915	-0.39471	-0.11232	0.24357	0.27356	-0.06834	0.09961	-0.48606	-0.23089	-0.58586	-0.03709	-0.01436	0.22758	0.42552	-0.06036	-0.03234	0.4715	-0.37626	-0.54619	0.39754	0.26357	-0.24629	-0.22629	-0.27829	-0.06234	-0.35328	0.39149	0.15689	-0.11665	-0.08605	0.13759	0.11361	0.14161	0.08762	-0.34227	0.29156
11.395	-0.4545	-0.53348	-0.4735	-0.10033	-0.30428	-0.52687	-0.35328	0.01963	-0.43224	0.44752	-0.07834	-0.07634	0.04762	0.5055	-0.38738	-0.11833	0.25357	0.27156	-0.08633	0.11761	-0.48403	-0.22885	-0.58992	-0.02078	-0.03035	0.22358	0.40952	-0.05234	-0.05235	0.44952	-0.38425	-0.54021	0.41152	0.27157	-0.24229	-0.22031	-0.28828	-0.04235	-0.34717	0.37517	0.16709	-0.12073	-0.08605	0.1556	0.11161	0.1356	0.09761	-0.33827	0.28756
11.4	-0.46226	-0.49624	-0.46556	-0.09434	-0.31227	-0.51258	-0.34514	0.01564	-0.42423	0.44551	-0.06834	-0.07434	0.03564	0.50749	-0.3727	-0.11433	0.24957	0.26956	-0.11633	0.1176	-0.4677	-0.22068	-0.59196	-0.00241	-0.03435	0.22558	0.40353	-0.05034	-0.06834	0.41752	-0.38025	-0.5462	0.41552	0.27156	-0.2383	-0.2283	-0.29627	-0.01835	-0.34105	0.37517	0.17116	-0.12685	-0.07992	0.1776	0.1176	0.14159	0.09161	-0.34826	0.29355
11.405	-0.43897	-0.48252	-0.45171	-0.08433	-0.30227	-0.48403	-0.33288	0.01563	-0.43825	0.44951	-0.06434	-0.08233	0.01964	0.51949	-0.36904	-0.13832	0.22557	0.26956	-0.12033	0.1236	-0.4677	-0.21865	-0.59605	0.02411	-0.02035	0.21357	0.40752	-0.05835	-0.07633	0.39753	-0.36026	-0.53821	0.42552	0.28357	-0.23229	-0.2303	-0.28828	0.00364	-0.33289	0.38945	0.17729	-0.13093	-0.09421	0.18758	0.1236	0.14961	0.08362	-0.35626	0.31355
11.41	-0.41179	-0.47468	-0.43983	-0.08434	-0.30627	-0.45138	-0.32473	0.00963	-0.46023	0.45551	-0.07034	-0.08034	0.00563	0.54148	-0.35069	-0.17631	0.20958	0.26556	-0.12032	0.1256	-0.46974	-0.22477	-0.61441	0.04247	-0.01236	0.20758	0.40952	-0.06834	-0.08833	0.37753	-0.34426	-0.5342	0.44751	0.28157	-0.2143	-0.2223	-0.27428	0.00564	-0.31452	0.39761	0.2079	-0.12684	-0.10238	0.19958	0.1196	0.1616	0.06363	-0.35826	0.33755
11.415	-0.38851	-0.48448	-0.44577	-0.08834	-0.30428	-0.43914	-0.32881	-3.57E-04	-0.46023	0.4455	-0.06834	-0.08234	-3.62E-04	0.56748	-0.34335	-0.2123	0.21558	0.26956	-0.15232	0.1276	-0.47179	-0.24721	-0.62664	0.03839	-0.02036	0.20759	0.39353	-0.07832	-0.10633	0.36154	-0.33826	-0.52821	0.45751	0.27355	-0.20231	-0.21231	-0.28427	0.00963	-0.31249	0.38537	0.22827	-0.12685	-0.10032	0.21159	0.1156	0.17158	0.03762	-0.36226	0.33554
11.42	-0.37299	-0.48447	-0.44974	-0.09234	-0.30028	-0.42079	-0.32269	-0.00436	-0.45223	0.42552	-0.06635	-0.09033	-0.01036	0.56947	-0.34152	-0.23429	0.22758	0.26956	-0.18431	0.1336	-0.47587	-0.26353	-0.62257	0.04451	-0.03636	0.21558	0.38153	-0.09234	-0.10633	0.34155	-0.33227	-0.51822	0.4615	0.28157	-0.1983	-0.1983	-0.29428	0.02563	-0.32065	0.37923	0.24868	-0.13501	-0.0942	0.21957	0.09762	0.18559	-3.59E-04	-0.37426	0.32554
11.425	-0.36522	-0.48448	-0.45765	-0.09833	-0.29027	-0.39631	-0.31861	-0.01436	-0.44023	0.40552	-0.05634	-0.09633	-0.01836	0.56947	-0.33785	-0.2463	0.23957	0.28557	-0.2223	0.1376	-0.46973	-0.27781	-0.61236	0.05064	-0.03834	0.22157	0.38552	-0.09633	-0.10633	0.33955	-0.32426	-0.51021	0.46751	0.29157	-0.2063	-0.19631	-0.29827	0.03963	-0.32064	0.37517	0.26705	-0.13296	-0.08198	0.22357	0.08361	0.19559	-0.02236	-0.38825	0.31355
11.43	-0.36522	-0.48251	-0.46755	-0.11633	-0.28029	-0.37998	-0.31249	-0.01636	-0.43824	0.39353	-0.05834	-0.10833	-0.01835	0.58348	-0.33051	-0.26628	0.23757	0.30555	-0.2403	0.1336	-0.47382	-0.27781	-0.60217	0.06694	-0.03636	0.22957	0.38554	-0.09433	-0.11232	0.33355	-0.33226	-0.50822	0.47351	0.29956	-0.20431	-0.21431	-0.29627	0.04164	-0.33289	0.37109	0.27725	-0.12685	-0.08604	0.22357	0.06762	0.20358	-0.03635	-0.38225	0.30155
11.435	-0.36134	-0.50015	-0.47349	-0.13633	-0.27428	-0.3759	-0.32473	-0.02235	-0.44623	0.38952	-0.06634	-0.11632	-0.02236	0.59947	-0.32317	-0.28827	0.23357	0.31155	-0.26028	0.1216	-0.47995	-0.28597	-0.59604	0.06491	-0.02635	0.22159	0.37953	-0.09033	-0.13033	0.33754	-0.33428	-0.50022	0.48551	0.27756	-0.2083	-0.23629	-0.29027	0.01763	-0.34716	0.38128	0.28744	-0.11461	-0.07789	0.22757	0.05763	0.21959	-0.05234	-0.36826	0.30356
11.44	-0.34582	-0.51781	-0.46952	-0.11033	-0.26229	-0.38408	-0.32473	-0.02635	-0.45223	0.38353	-0.07834	-0.12433	-0.03436	0.60147	-0.31033	-0.29828	0.23758	0.31156	-0.26029	0.1176	-0.4779	-0.29617	-0.59401	0.05676	-0.01836	0.23956	0.37352	-0.07833	-0.13633	0.33155	-0.34226	-0.49022	0.4935	0.25357	-0.21829	-0.25429	-0.28628	0.00564	-0.37165	0.37925	0.28949	-0.10236	-0.06972	0.22958	0.03963	0.23157	-0.06434	-0.36226	0.30955
11.445	-0.34387	-0.5276	-0.47745	-0.07034	-0.24229	-0.38814	-0.31862	-0.02435	-0.43024	0.37353	-0.07634	-0.12233	-0.04434	0.60146	-0.28464	-0.30628	0.24757	0.32555	-0.25429	0.1356	-0.47995	-0.30637	-0.58788	0.05266	-0.01835	0.26557	0.37554	-0.07633	-0.14232	0.33155	-0.34426	-0.47622	0.4775	0.23356	-0.2323	-0.26029	-0.29028	-0.00436	-0.37164	0.40576	0.30581	-0.09217	-0.06361	0.22757	0.01363	0.25357	-0.06834	-0.34826	0.31155
11.45	-0.34581	-0.52955	-0.46756	-0.03435	-0.22229	-0.3963	-0.31249	-0.01636	-0.38425	0.36153	-0.07833	-0.12832	-0.06434	0.59347	-0.26631	-0.30027	0.27156	0.35754	-0.2443	0.1616	-0.4881	-0.31249	-0.58788	0.04656	-0.00236	0.27756	0.38354	-0.06235	-0.13432	0.32354	-0.35427	-0.46424	0.45351	0.24158	-0.24229	-0.27228	-0.30028	-0.01235	-0.37164	0.42208	0.31601	-0.0881	-0.06769	0.23157	0.00564	0.28957	-0.05234	-0.33028	0.30955
11.455	-0.35358	-0.54328	-0.45764	-0.02435	-0.22629	-0.40855	-0.31045	-0.01435	-0.35225	0.35754	-0.08633	-0.12233	-0.07834	0.57348	-0.27181	-0.29028	0.28356	0.38553	-0.24029	0.18359	-0.4881	-0.3084	-0.59197	0.05266	-3.61E-04	0.27956	0.37553	-0.04633	-0.14233	0.33354	-0.35826	-0.45823	0.42552	0.25157	-0.26229	-0.29228	-0.32427	-0.01435	-0.37165	0.40986	0.30989	-0.09013	-0.06565	0.22757	0.00963	0.30756	-0.03634	-0.30827	0.29956
11.46	-0.35552	-0.55112	-0.4339	-0.04035	-0.2363	-0.41059	-0.3125	-0.01436	-0.34027	0.35953	-0.08035	-0.11833	-0.10033	0.55748	-0.27915	-0.28028	0.29955	0.40952	-0.24429	0.19958	-0.48811	-0.30432	-0.57157	0.06287	-0.00636	0.28156	0.37154	-0.03635	-0.16031	0.33755	-0.36625	-0.47222	0.42153	0.25157	-0.26829	-0.32627	-0.35027	-0.02036	-0.37165	0.40373	0.31193	-0.09013	-0.06972	0.22559	0.01164	0.30556	-0.01836	-0.28828	0.29155
11.465	-0.3497	-0.54327	-0.41806	-0.04436	-0.24029	-0.4065	-0.3186	-0.01636	-0.34225	0.35754	-0.06835	-0.11432	-0.11833	0.54348	-0.27548	-0.27628	0.29555	0.42953	-0.24628	0.20358	-0.48402	-0.29617	-0.55321	0.06491	-0.01436	0.28956	0.36153	-0.03036	-0.16031	0.34154	-0.36826	-0.48823	0.43351	0.25157	-0.27028	-0.34826	-0.36426	-0.03235	-0.37573	0.40168	0.3262	-0.08401	-0.07382	0.23556	0.01764	0.29955	-0.00236	-0.27429	0.28556
11.47	-0.34387	-0.53545	-0.40222	-0.01035	-0.23629	-0.40039	-0.31657	-0.01036	-0.32027	0.35354	-0.04834	-0.11433	-0.14032	0.52149	-0.26448	-0.27829	0.29155	0.43752	-0.26229	0.19958	-0.47178	-0.28188	-0.54097	0.08124	-0.02436	0.29156	0.34954	-0.02435	-0.15632	0.34554	-0.38224	-0.49821	0.44552	0.24957	-0.26827	-0.35226	-0.38425	-0.04234	-0.36756	0.38946	0.34049	-0.06564	-0.07993	0.25956	0.03563	0.30155	0.00764	-0.26429	0.27356
11.475	-0.34387	-0.53152	-0.39035	0.03364	-0.23829	-0.39018	-0.32473	0.00164	-0.29428	0.34555	-0.03435	-0.12433	-0.15232	0.5175	-0.25347	-0.27228	0.30155	0.44751	-0.28428	0.18959	-0.4779	-0.27985	-0.54913	0.09142	-0.02635	0.29555	0.33555	-0.03034	-0.1563	0.34754	-0.39226	-0.49621	0.45352	0.24757	-0.27029	-0.34426	-0.38425	-0.05034	-0.36757	0.37313	0.35681	-0.05546	-0.08197	0.27557	0.03563	0.30155	0.02564	-0.26229	0.25157
11.48	-0.33999	-0.5374	-0.36856	0.04363	-0.24829	-0.3861	-0.33086	0.00963	-0.29227	0.32954	-0.00436	-0.13032	-0.16832	0.5035	-0.24246	-0.25829	0.28956	0.46151	-0.29628	0.20158	-0.4779	-0.26557	-0.55933	0.09551	-0.03236	0.30155	0.32355	-0.03435	-0.15633	0.35554	-0.38825	-0.48623	0.46751	0.25158	-0.26428	-0.33426	-0.38226	-0.05035	-0.35736	0.36495	0.35681	-0.04934	-0.09217	0.28156	0.02963	0.30155	0.04763	-0.25828	0.22357
11.485	-0.33223	-0.53352	-0.36065	-0.01037	-0.26229	-0.37795	-0.33288	0.01564	-0.31627	0.32155	0.02563	-0.13233	-0.19431	0.49951	-0.24613	-0.25629	0.26357	0.46951	-0.30428	0.22158	-0.48198	-0.25536	-0.5634	0.0996	-0.03035	0.29955	0.31155	-0.02835	-0.15232	0.36153	-0.39625	-0.48022	0.4835	0.26957	-0.24628	-0.32427	-0.38225	-0.04034	-0.34513	0.38946	0.367	-0.05748	-0.10849	0.28556	0.03363	0.30555	0.05163	-0.26429	0.20158
11.49	-0.32446	-0.51976	-0.36263	-0.07435	-0.27029	-0.37182	-0.3288	0.00764	-0.33227	0.31954	0.06362	-0.13432	-0.21829	0.50349	-0.2553	-0.27229	0.24157	0.47751	-0.31028	0.23957	-0.47383	-0.22274	-0.56544	0.10366	-0.03034	0.30156	0.28556	-0.02435	-0.14432	0.36954	-0.41824	-0.47223	0.49351	0.28556	-0.23429	-0.30628	-0.37625	-0.02635	-0.33492	0.4323	0.37925	-0.07178	-0.11053	0.27356	0.04962	0.30555	0.04563	-0.26828	0.17759
11.495	-0.31282	-0.50996	-0.36461	-0.08834	-0.26429	-0.36979	-0.33697	0.00363	-0.33426	0.31356	0.07761	-0.14632	-0.23629	0.4975	-0.26631	-0.29027	0.23157	0.4875	-0.32827	0.22757	-0.47789	-0.20233	-0.57157	0.10979	-0.03635	0.30555	0.25557	-0.03835	-0.13433	0.38353	-0.42624	-0.47823	0.4995	0.30356	-0.23229	-0.28028	-0.36825	-0.01236	-0.34105	0.46493	0.36904	-0.07585	-0.10645	0.27356	0.06363	0.28956	0.03162	-0.27029	0.1556
11.5	-0.29923	-0.50016	-0.37253	-0.05034	-0.25829	-0.36775	-0.34921	0.00164	-0.32628	0.30555	0.08361	-0.15432	-0.25429	0.4915	-0.2608	-0.31827	0.21958	0.49549	-0.35426	0.18358	-0.46975	-0.18601	-0.58382	0.11388	-0.03835	0.30755	0.23557	-0.05235	-0.12033	0.39952	-0.42024	-0.47822	0.5075	0.31956	-0.23629	-0.25828	-0.35226	-0.00636	-0.34717	0.46493	0.3568	-0.08196	-0.10645	0.27557	0.08162	0.28556	0.02763	-0.27629	0.13959
11.505	-0.29535	-0.50408	-0.3844	-0.02635	-0.24029	-0.36367	-0.36349	0.00364	-0.32226	0.29156	0.10761	-0.16431	-0.25629	0.4955	-0.24613	-0.32427	0.19758	0.4875	-0.36426	0.1536	-0.46771	-0.18193	-0.57564	0.11387	-0.03634	0.31155	0.22358	-0.05834	-0.10033	0.42552	-0.41024	-0.49622	0.4935	0.31556	-0.2243	-0.2323	-0.33226	-0.00236	-0.34512	0.46492	0.35274	-0.07789	-0.11052	0.27757	0.08161	0.29755	0.02764	-0.28828	0.1236
11.51	-0.29147	-0.52172	-0.40025	-0.04635	-0.23629	-0.36979	-0.38592	0.01163	-0.34226	0.28355	0.1236	-0.17432	-0.26628	0.51149	-0.23696	-0.32027	0.18158	0.49349	-0.35826	0.13759	-0.47178	-0.16765	-0.5634	0.11182	-0.02236	0.31556	0.21757	-0.07035	-0.09034	0.44351	-0.39824	-0.52222	0.49749	0.31355	-0.2243	-0.22229	-0.31827	-3.62E-04	-0.34309	0.48124	0.35069	-0.07381	-0.11461	0.27356	0.08162	0.29956	0.01963	-0.29229	0.11761
11.515	-0.28177	-0.54525	-0.40223	-0.09434	-0.2343	-0.3861	-0.38593	0.01564	-0.36227	0.27756	0.1336	-0.1783	-0.28229	0.5275	-0.23513	-0.32627	0.16159	0.5015	-0.35826	0.12761	-0.48199	-0.14928	-0.55118	0.10368	-3.59E-04	0.31555	0.21958	-0.07234	-0.08434	0.45751	-0.40624	-0.5482	0.5035	0.30955	-0.22629	-0.2143	-0.30627	-0.01236	-0.34513	0.50573	0.34049	-0.06157	-0.11869	0.24557	0.07162	0.29356	0.00963	-0.29828	0.11361
11.52	-0.27982	-0.55701	-0.4042	-0.09833	-0.23229	-0.39631	-0.39816	0.02363	-0.35626	0.26956	0.1296	-0.17832	-0.30028	0.50349	-0.23145	-0.33827	0.15359	0.5155	-0.36026	0.1156	-0.49219	-0.13501	-0.52668	0.09958	0.00965	0.30755	0.21558	-0.07433	-0.07033	0.47751	-0.40624	-0.5742	0.5015	0.30155	-0.24229	-0.20031	-0.31227	-0.02435	-0.35737	0.53225	0.32824	-0.05953	-0.11868	0.22558	0.06162	0.28156	0.00564	-0.30228	0.1096
11.525	-0.27983	-0.56092	-0.4141	-0.04834	-0.22629	-0.39834	-0.41244	0.01964	-0.34626	0.27357	0.1196	-0.16031	-0.31827	0.49149	-0.21678	-0.33027	0.1576	0.52749	-0.36626	0.10161	-0.4881	-0.13908	-0.51649	0.10164	0.01163	0.30356	0.22357	-0.06034	-0.04435	0.5015	-0.41623	-0.58021	0.49549	0.28756	-0.24429	-0.17831	-0.30628	-0.03635	-0.37573	0.5506	0.32211	-0.04933	-0.11461	0.21358	0.04763	0.28756	-0.00836	-0.31027	0.12561
11.53	-0.29341	-0.56093	-0.39628	-0.00636	-0.20631	-0.40855	-0.42878	0.02564	-0.32627	0.27556	0.1136	-0.14432	-0.34227	0.4875	-0.19477	-0.32626	0.17359	0.52749	-0.37226	0.10961	-0.48402	-0.13501	-0.51241	0.10367	0.02364	0.29556	0.23758	-0.04835	-0.01835	0.52749	-0.42625	-0.58218	0.4855	0.27356	-0.24829	-0.14831	-0.29428	-0.05234	-0.38186	0.55877	0.30785	-0.0432	-0.10237	0.20358	0.04762	0.29956	0.00164	-0.30428	0.1276
11.535	-0.32059	-0.56287	-0.37649	-0.01236	-0.20231	-0.4371	-0.45121	0.02364	-0.32227	0.26956	0.10961	-0.14032	-0.35825	0.5035	-0.18192	-0.30428	0.19158	0.53149	-0.36825	0.1296	-0.47178	-0.12276	-0.50628	0.10367	0.02763	0.27956	0.24758	-0.04634	-0.00235	0.55548	-0.44224	-0.5942	0.46351	0.25757	-0.25029	-0.13233	-0.28028	-0.08433	-0.3798	0.571	0.29561	-0.0269	-0.0942	0.19358	0.04562	0.31355	0.01764	-0.29828	0.1376
11.54	-0.33999	-0.56485	-0.35075	-0.05036	-0.2083	-0.45955	-0.46344	0.03961	-0.31827	0.26556	0.1056	-0.13832	-0.37825	0.5255	-0.17643	-0.28428	0.21358	0.53749	-0.35827	0.14961	-0.4779	-0.11869	-0.49813	0.10366	0.03562	0.25757	0.26357	-0.04235	-0.00237	0.55748	-0.44424	-0.5982	0.44351	0.24157	-0.26229	-0.12432	-0.29028	-0.11034	-0.39205	0.59957	0.28948	-0.01056	-0.09421	0.19358	0.04763	0.30556	0.03162	-0.29028	0.1356
11.545	-0.35552	-0.55112	-0.3171	-0.06234	-0.2163	-0.47383	-0.46549	0.05364	-0.31427	0.26557	0.11361	-0.13033	-0.41824	0.5155	-0.15809	-0.27228	0.21958	0.53148	-0.35425	0.16759	-0.49627	-0.11256	-0.48181	0.10776	0.03963	0.24357	0.26756	-0.02235	0.00163	0.54748	-0.45023	-0.59019	0.42552	0.24158	-0.26228	-0.10433	-0.30227	-0.11233	-0.40224	0.63017	0.29152	0.00984	-0.10646	0.19958	0.05962	0.29955	0.04763	-0.27828	0.1356
11.55	-0.36522	-0.53544	-0.29136	-0.02435	-0.2143	-0.48811	-0.46958	0.06562	-0.30827	0.27157	0.11162	-0.11833	-0.45423	0.49149	-0.12507	-0.25629	0.22356	0.51549	-0.34426	0.16758	-0.51667	-0.11054	-0.4716	0.10162	0.04162	0.23157	0.26558	-0.01835	0.00964	0.54349	-0.45422	-0.5642	0.43151	0.23557	-0.25428	-0.06635	-0.30427	-0.09233	-0.41857	0.65669	0.28949	0.00982	-0.11869	0.21558	0.06363	0.29355	0.05763	-0.27028	0.1376
11.555	-0.38269	-0.5178	-0.27157	0.01164	-0.21631	-0.49422	-0.4818	0.06961	-0.29828	0.26157	0.10961	-0.12033	-0.48222	0.46551	-0.10856	-0.25029	0.22957	0.4935	-0.34626	0.15159	-0.52687	-0.09828	-0.47366	0.10367	0.04363	0.21758	0.26557	-0.00635	-3.57E-04	0.54149	-0.45223	-0.5282	0.42553	0.22757	-0.24229	-0.03635	-0.30827	-0.09034	-0.43081	0.64241	0.27521	0.018	-0.11461	0.23357	0.06162	0.28956	0.06562	-0.27029	0.1296
11.56	-0.4021	-0.508	-0.26166	0.00964	-0.2263	-0.50443	-0.50221	0.06763	-0.29429	0.27156	0.1076	-0.12833	-0.50622	0.45752	-0.09755	-0.23829	0.23958	0.48951	-0.35626	0.1476	-0.51258	-0.09625	-0.46957	0.09755	0.04963	0.20358	0.27356	-0.00836	-0.01237	0.53948	-0.45424	-0.50622	0.42552	0.21758	-0.2103	-0.02035	-0.30828	-0.08234	-0.44305	0.62608	0.26704	0.02819	-0.11053	0.24957	0.05563	0.28955	0.08161	-0.27228	0.1196
11.565	-0.4215	-0.50408	-0.26166	-0.01237	-0.24229	-0.51462	-0.50833	0.05962	-0.30426	0.27356	0.11161	-0.13633	-0.5262	0.47551	-0.09938	-0.22631	0.23557	0.4755	-0.36426	0.15359	-0.52279	-0.09217	-0.4716	0.11184	0.03563	0.18558	0.27957	-0.00635	-0.01436	0.52949	-0.44624	-0.47823	0.43952	0.21559	-0.1843	-0.00636	-0.30827	-0.07034	-0.45733	0.62609	0.26909	0.03635	-0.12073	0.25757	0.04363	0.29356	0.08562	-0.27428	0.12161
11.57	-0.43121	-0.50604	-0.26564	-0.01836	-0.2523	-0.52074	-0.52056	0.04562	-0.32028	0.27356	0.10761	-0.15431	-0.5582	0.5015	-0.09938	-0.22428	0.23557	0.45752	-0.38026	0.16759	-0.56154	-0.09012	-0.47161	0.11795	0.01563	0.1576	0.26757	0.00763	-0.01835	0.51749	-0.43423	-0.45823	0.45351	0.22358	-0.16031	0.01364	-0.31428	-0.04834	-0.45732	0.62813	0.26093	0.03635	-0.13093	0.25757	0.02963	0.28556	0.08761	-0.29628	0.1176
11.575	-0.45838	-0.50605	-0.26563	0.01165	-0.26229	-0.50647	-0.53077	0.01363	-0.33428	0.27356	0.10361	-0.16632	-0.58221	0.51349	-0.10672	-0.2243	0.22558	0.43151	-0.39225	0.1496	-0.59623	-0.08605	-0.47569	0.12203	-0.00236	0.1356	0.24757	-3.51E-04	-0.02035	0.50349	-0.42024	-0.43622	0.46552	0.23357	-0.13833	0.02163	-0.30827	-0.03235	-0.46549	0.62201	0.24869	0.03635	-0.13705	0.25557	0.03363	0.27956	0.08162	-0.31428	0.09361
11.58	-0.47974	-0.50996	-0.26958	0.03163	-0.25829	-0.49218	-0.53689	-0.02235	-0.34626	0.27156	0.09961	-0.17631	-0.59818	0.5075	-0.10856	-0.2303	0.20358	0.39152	-0.39825	0.12159	-0.62682	-0.07993	-0.48181	0.11999	-0.00236	0.11761	0.23757	-0.00236	-0.03635	0.4935	-0.41624	-0.41425	0.4755	0.23758	-0.12633	0.04163	-0.30627	-0.01835	-0.46549	0.61588	0.22216	0.03635	-0.13909	0.26357	0.02963	0.26756	0.07561	-0.33427	0.1036
11.585	-0.48943	-0.51192	-0.28741	0.01963	-0.25029	-0.49219	-0.54097	-0.05235	-0.35826	0.27356	0.09761	-0.19431	-0.60818	0.51948	-0.11773	-0.24428	0.18759	0.36354	-0.39225	0.10761	-0.62479	-0.07993	-0.47773	0.12408	0.00164	0.11359	0.24157	-0.00237	-0.04435	0.5055	-0.40024	-0.39625	0.4795	0.23358	-0.10433	0.07163	-0.28628	-0.01435	-0.46549	0.60977	0.2038	0.04248	-0.14316	0.25557	0.03563	0.26358	0.05762	-0.35226	0.05361
11.59	-0.49526	-0.51584	-0.29731	-0.01636	-0.24029	-0.51258	-0.54505	-0.06834	-0.36827	0.28555	0.08162	-0.2043	-0.61418	0.52349	-0.11773	-0.25629	0.18359	0.33355	-0.37825	0.09561	-0.62478	-0.08809	-0.45528	0.12407	0.00564	0.11362	0.25356	0.00364	-0.06035	0.52749	-0.37825	-0.39225	0.4935	0.23157	-0.07634	0.0976	-0.26828	-0.01835	-0.47161	0.60569	0.18749	0.0343	-0.13909	0.24956	0.03763	0.26756	0.02963	-0.35227	0.04563
11.595	-0.49915	-0.52172	-0.30126	-0.05236	-0.23829	-0.54318	-0.55117	-0.07035	-0.37225	0.30356	0.05162	-0.2123	-0.62218	0.53549	-0.1159	-0.26828	0.17159	0.31755	-0.36426	0.09361	-0.62479	-0.09421	-0.44713	0.11998	0.00164	0.10562	0.25557	0.00964	-0.06834	0.5115	-0.35026	-0.39026	0.4915	0.22758	-0.06834	0.1056	-0.26828	-0.04035	-0.47773	0.60978	0.17117	0.02818	-0.12685	0.23157	0.01762	0.25756	-0.00636	-0.35825	0.03162
11.6	-0.5069	-0.53152	-0.30919	-0.06434	-0.2363	-0.56155	-0.55117	-0.07034	-0.38225	0.30553	0.02563	-0.2043	-0.62818	0.54949	-0.11589	-0.26428	0.1616	0.30955	-0.34427	0.08362	-0.6309	-0.10237	-0.45121	0.10775	-3.62E-04	0.10361	0.25757	0.01164	-0.08634	0.49749	-0.32427	-0.38225	0.4815	0.22757	-0.06235	0.10562	-0.26428	-0.06434	-0.50017	0.6118	0.15484	0.02411	-0.1146	0.21558	-0.00836	0.25557	-0.01836	-0.38025	0.02363
11.605	-0.51467	-0.52956	-0.32304	-0.05234	-0.22831	-0.57582	-0.55116	-0.07633	-0.37426	0.31556	0.00164	-0.18432	-0.64019	0.57548	-0.11773	-0.25229	0.15759	0.30156	-0.32827	0.07562	-0.63091	-0.11257	-0.44101	0.10163	-0.00235	0.1156	0.26357	0.01164	-0.09033	0.4955	-0.29827	-0.37825	0.47751	0.22558	-0.05835	0.09961	-0.25629	-0.07834	-0.51445	0.61793	0.14668	0.02616	-0.10849	0.18959	-0.03035	0.26556	-0.02835	-0.39825	0.00564
11.61	-0.52049	-0.54132	-0.33887	-0.05235	-0.22029	-0.57786	-0.55321	-0.07234	-0.36225	0.32154	-0.01635	-0.16232	-0.66017	0.58148	-0.11406	-0.23429	0.1636	0.29356	-0.31627	0.05361	-0.62477	-0.12685	-0.43693	0.09552	-0.00436	0.12361	0.27957	0.03363	-0.08633	0.51149	-0.28029	-0.37625	0.46951	0.22358	-0.05235	0.09961	-0.24629	-0.07433	-0.50425	0.61998	0.13852	0.04042	-0.10236	0.17159	-0.03235	0.26957	-0.04035	-0.40225	-0.00436
11.615	-0.53601	-0.56092	-0.35868	-0.07034	-0.20831	-0.58195	-0.55525	-0.05235	-0.35026	0.32955	-0.03435	-0.14632	-0.65818	0.57948	-0.11221	-0.22429	0.17159	0.31155	-0.31428	0.04363	-0.6105	-0.13501	-0.42265	0.09958	-0.01236	0.13361	0.28156	0.05362	-0.09233	0.5135	-0.27829	-0.38625	0.46551	0.20958	-0.06234	0.09162	-0.2383	-0.07234	-0.50425	0.62405	0.11609	0.05675	-0.08605	0.17959	-0.03835	0.25357	-0.05835	-0.39024	-0.01036
11.62	-0.54961	-0.58249	-0.36659	-0.08834	-0.2003	-0.59419	-0.55729	-0.04834	-0.34626	0.35353	-0.04635	-0.14232	-0.63818	0.57747	-0.10122	-0.2383	0.17359	0.33154	-0.31827	0.06962	-0.59011	-0.14112	-0.39205	0.08531	-0.02236	0.1156	0.28556	0.06763	-0.11833	0.50549	-0.26428	-0.37825	0.46351	0.18958	-0.08034	0.08162	-0.23629	-0.06235	-0.51037	0.62812	0.11608	0.07715	-0.06768	0.19358	-0.04234	0.24157	-0.06034	-0.37426	-3.57E-04
11.625	-0.53989	-0.58444	-0.36659	-0.09634	-0.18431	-0.61254	-0.55117	-0.04035	-0.35825	0.37753	-0.03635	-0.12833	-0.61419	0.58347	-0.07737	-0.24229	0.1696	0.34154	-0.32226	0.11162	-0.57582	-0.14725	-0.37777	0.08939	-0.02235	0.11161	0.28956	0.08561	-0.13832	0.5095	-0.25229	-0.36426	0.46351	0.17359	-0.08833	0.06761	-0.2263	-0.04035	-0.51037	0.65669	0.11404	0.09347	-0.05137	0.20559	-0.05635	0.23757	-0.05235	-0.35626	0.00964
11.63	-0.53989	-0.58052	-0.36858	-0.05434	-0.17431	-0.6309	-0.53484	-0.03035	-0.35626	0.40153	-0.03634	-0.10632	-0.61817	0.57349	-0.06819	-0.23829	0.17359	0.34754	-0.30628	0.15759	-0.56358	-0.15542	-0.3798	0.10367	-0.02635	0.12361	0.31355	0.08961	-0.14432	0.4975	-0.26429	-0.33627	0.46751	0.1636	-0.10233	0.07562	-0.2123	-0.03034	-0.49404	0.6975	0.12425	0.10979	-0.04729	0.21158	-0.06835	0.22359	-0.03835	-0.34626	0.02563
11.635	-0.53019	-0.56876	-0.37451	-0.03634	-0.18231	-0.63703	-0.51649	-0.00836	-0.34827	0.40752	-0.05035	-0.09434	-0.64618	0.56747	-0.07554	-0.2343	0.17159	0.34555	-0.29627	0.1776	-0.56563	-0.1554	-0.38592	0.11591	-0.03635	0.12361	0.33555	0.08961	-0.1563	0.4635	-0.26828	-0.29827	0.4815	0.1676	-0.10633	0.08961	-0.21029	-0.02236	-0.47161	0.72605	0.1426	0.12407	-0.03097	0.22557	-0.07633	0.21358	-0.04034	-0.35426	0.03963
11.64	-0.52824	-0.54721	-0.39826	-0.04036	-0.1983	-0.64723	-0.49609	-0.00436	-0.33426	0.40752	-0.05235	-0.08034	-0.66017	0.55148	-0.08838	-0.23429	0.1656	0.36153	-0.29028	0.15759	-0.56767	-0.15336	-0.38187	0.12203	-0.05635	0.12361	0.33955	0.08562	-0.17832	0.42551	-0.27229	-0.26029	0.4875	0.17758	-0.08234	0.09161	-0.20831	-0.01036	-0.43692	0.73829	0.15688	0.13019	-0.01464	0.25357	-0.07635	0.19359	-0.04635	-0.36226	0.04763
11.645	-0.53019	-0.53348	-0.4141	-0.05234	-0.20631	-0.63907	-0.46549	-0.00435	-0.33626	0.40553	-0.04435	-0.07634	-0.65817	0.51949	-0.09021	-0.25229	0.1436	0.36154	-0.29228	0.1396	-0.56155	-0.15745	-0.38184	0.13427	-0.07234	0.11961	0.34954	0.08961	-0.2003	0.40952	-0.27028	-0.23829	0.4895	0.18759	-0.06034	0.09162	-0.2083	0.01763	-0.41245	0.72808	0.18342	0.13019	-0.01465	0.29356	-0.06834	0.18158	-0.05035	-0.35626	0.05962
11.65	-0.53602	-0.508	-0.41806	-0.05235	-0.21431	-0.63294	-0.44509	-0.01236	-0.34027	0.39752	-0.03435	-0.07033	-0.62818	0.5015	-0.08837	-0.27628	0.1176	0.34154	-0.30427	0.13959	-0.5697	-0.15132	-0.36961	0.1302	-0.08233	0.12559	0.36154	0.09361	-0.2123	0.40154	-0.26628	-0.22229	0.4955	0.18359	-0.05835	0.08962	-0.2043	0.03764	-0.39408	0.71177	0.19769	0.12815	-0.00853	0.31755	-0.05234	0.18359	-0.04833	-0.34425	0.06562
11.655	-0.53795	-0.51192	-0.43191	-0.04435	-0.23429	-0.63499	-0.43284	-0.01436	-0.35626	0.38553	-0.02035	-0.07234	-0.58819	0.47951	-0.08654	-0.30427	0.10761	0.31556	-0.32427	0.1636	-0.57582	-0.16153	-0.36145	0.13223	-0.08634	0.1356	0.37354	0.08562	-0.2243	0.41352	-0.28029	-0.2063	0.4955	0.1756	-0.06833	0.09161	-0.19831	0.05562	-0.37776	0.70973	0.20585	0.13835	-0.01261	0.32954	-0.04235	0.18559	-0.05235	-0.34427	0.04963
11.66	-0.53019	-0.52172	-0.45567	-0.04035	-0.25029	-0.6309	-0.41449	-0.02235	-0.37225	0.37154	-0.00436	-0.07234	-0.5502	0.47751	-0.10488	-0.32027	0.09761	0.29355	-0.33827	0.16759	-0.56562	-0.15746	-0.35941	0.13835	-0.09434	0.1576	0.38553	0.06163	-0.2363	0.41952	-0.29227	-0.18231	0.4995	0.18758	-0.05235	0.09361	-0.1963	0.06162	-0.36145	0.70973	0.21605	0.14243	-0.01261	0.33755	-0.04635	0.18559	-0.04835	-0.36026	0.04363
11.665	-0.50691	-0.53349	-0.47943	-0.06434	-0.25829	-0.61663	-0.39612	-0.03235	-0.38425	0.36553	0.01363	-0.08233	-0.51021	0.47351	-0.11223	-0.32827	0.08561	0.27756	-0.34426	0.1516	-0.56358	-0.14316	-0.35125	0.1404	-0.10033	0.17558	0.39553	0.05162	-0.23829	0.40952	-0.29627	-0.16032	0.50949	0.20159	-0.03235	0.09162	-0.18831	0.06362	-0.34308	0.71994	0.22624	0.14243	-0.01057	0.34353	-0.04635	0.19159	-0.04834	-0.37626	0.04963
11.67	-0.47778	-0.5472	-0.51901	-0.09635	-0.26429	-0.59417	-0.38389	-0.04235	-0.39225	0.36554	0.02563	-0.09434	-0.46223	0.47151	-0.12506	-0.33626	0.07961	0.26956	-0.34427	0.1196	-0.56154	-0.12685	-0.33697	0.14447	-0.10633	0.19157	0.40352	0.03762	-0.24429	0.38953	-0.30028	-0.13031	0.5215	0.20759	-0.01436	0.1016	-0.17232	0.07562	-0.33084	0.69545	0.23849	0.12814	-0.01669	0.34354	-0.03635	0.19958	-0.05834	-0.37625	0.04562
11.675	-0.45062	-0.56288	-0.54674	-0.12431	-0.27228	-0.59215	-0.37369	-0.05634	-0.40226	0.36354	0.02764	-0.11833	-0.41223	0.44952	-0.13424	-0.33826	0.06962	0.26756	-0.33426	0.1016	-0.56562	-0.12277	-0.33085	0.14447	-0.10834	0.1996	0.39753	0.03364	-0.25029	0.37353	-0.31827	-0.11634	0.53349	0.20358	-0.02235	0.11561	-0.14432	0.08562	-0.3288	0.6628	0.24665	0.11795	-0.0228	0.34755	-0.03034	0.19959	-0.08234	-0.37426	0.04363
11.68	-0.42732	-0.58445	-0.57841	-0.13033	-0.27029	-0.59214	-0.36553	-0.06834	-0.40625	0.35353	0.02762	-0.13431	-0.37026	0.41552	-0.15258	-0.32827	0.07162	0.26556	-0.32827	0.10961	-0.56359	-0.12685	-0.33084	0.15059	-0.10632	0.20958	0.39152	0.01964	-0.25629	0.38154	-0.33026	-0.12632	0.52749	0.20558	-0.03235	0.13761	-0.11832	0.0816	-0.33494	0.65465	0.25276	0.12612	-0.03096	0.33954	-0.02636	0.20959	-0.10233	-0.36825	0.04963
11.685	-0.40792	-0.59424	-0.5982	-0.12832	-0.2403	-0.59418	-0.36553	-0.07034	-0.41023	0.33755	0.03163	-0.13433	-0.33026	0.40352	-0.16542	-0.31427	0.07361	0.26757	-0.31627	0.13361	-0.53501	-0.13908	-0.33493	0.13631	-0.09833	0.23556	0.40553	0.01164	-0.24228	0.40952	-0.33627	-0.13234	0.5135	0.20758	-0.04635	0.14558	-0.09433	0.07962	-0.33492	0.66485	0.26092	0.14039	-0.03097	0.33755	-0.03636	0.21158	-0.11632	-0.37226	0.05162
11.69	-0.38852	-0.59621	-0.62593	-0.12632	-0.2003	-0.59419	-0.34717	-0.05834	-0.41225	0.32555	0.03563	-0.13032	-0.29027	0.41152	-0.17642	-0.29828	0.08362	0.27156	-0.30227	0.1516	-0.52686	-0.14317	-0.34105	0.12203	-0.08233	0.25957	0.43752	0.01963	-0.23229	0.44952	-0.35026	-0.13232	0.5055	0.21758	-0.04035	0.1376	-0.08834	0.07762	-0.3288	0.67505	0.28133	0.15059	-0.02689	0.32755	-0.05034	0.21158	-0.12232	-0.38026	0.04962
11.695	-0.37686	-0.59816	-0.65364	-0.14032	-0.17231	-0.5901	-0.32881	-0.03235	-0.42624	0.32954	0.04163	-0.12432	-0.2523	0.42952	-0.18744	-0.27828	0.10161	0.29355	-0.28028	0.15559	-0.51668	-0.14316	-0.34309	0.11183	-0.05234	0.28357	0.46551	0.02163	-0.2223	0.46751	-0.35825	-0.12833	0.5035	0.22157	-0.04635	0.10761	-0.10832	0.06761	-0.31861	0.66893	0.29765	0.15468	-0.01669	0.32754	-0.04834	0.18758	-0.12232	-0.38024	0.04762
11.7	-0.3594	-0.60209	-0.66947	-0.16632	-0.17031	-0.58399	-0.31249	-3.61E-04	-0.43424	0.33555	0.04363	-0.11834	-0.20629	0.42152	-0.19294	-0.26828	0.12961	0.31155	-0.27029	0.1516	-0.50645	-0.14317	-0.34309	0.11183	-0.03435	0.29355	0.49749	0.01564	-0.2103	0.4715	-0.37028	-0.14632	0.5035	0.23157	-0.05835	0.06961	-0.12433	0.06162	-0.32473	0.66485	0.31804	0.15671	-0.01464	0.33955	-0.03635	0.18159	-0.11433	-0.38025	0.05362
11.705	-0.35164	-0.59815	-0.68333	-0.15431	-0.17231	-0.57174	-0.29617	0.01364	-0.43224	0.34155	0.04562	-0.10233	-0.1623	0.40153	-0.19477	-0.25229	0.14159	0.32156	-0.26427	0.15959	-0.4983	-0.14316	-0.34921	0.12407	-0.02035	0.29755	0.5115	0.01963	-0.18231	0.47752	-0.39025	-0.16432	0.5015	0.22957	-0.07234	0.04963	-0.13433	0.06763	-0.33085	0.65054	0.33437	0.16079	-0.02281	0.35754	-0.02635	0.16959	-0.10234	-0.38626	0.07161
11.71	-0.35552	-0.59229	-0.69521	-0.13433	-0.16432	-0.56766	-0.288	0.02163	-0.42424	0.33954	0.04563	-0.09833	-0.12433	0.38553	-0.1911	-0.24029	0.1656	0.32355	-0.24829	0.18558	-0.49831	-0.14521	-0.35124	0.13019	-0.01835	0.30155	0.49949	0.02563	-0.16632	0.4915	-0.40624	-0.17231	0.50749	0.22358	-0.08234	0.02563	-0.12432	0.08362	-0.32269	0.63834	0.34661	0.16691	-0.03913	0.37554	-0.01236	0.1596	-0.09433	-0.40025	0.08761
11.715	-0.34582	-0.59228	-0.70511	-0.11033	-0.15631	-0.56971	-0.26761	0.03963	-0.40824	0.33355	0.05562	-0.10033	-0.09633	0.37954	-0.20211	-0.23429	0.19158	0.31754	-0.23629	0.19759	-0.50442	-0.15132	-0.35941	0.11591	-0.01436	0.29755	0.4735	0.04763	-0.1723	0.4955	-0.41825	-0.18432	0.5175	0.21558	-0.08833	0.00163	-0.12233	0.08562	-0.3084	0.62405	0.36701	0.17302	-0.03913	0.39153	-0.00635	0.1456	-0.08433	-0.40626	0.09961
11.72	-0.3497	-0.60209	-0.69324	-0.09632	-0.15831	-0.56563	-0.25333	0.05962	-0.40625	0.32155	0.06162	-0.10833	-0.06834	0.37552	-0.22229	-0.2403	0.21758	0.31755	-0.23629	0.19958	-0.4983	-0.14521	-0.37165	0.11795	-0.01236	0.29556	0.44352	0.05362	-0.1903	0.4855	-0.41625	-0.19431	0.52549	0.21558	-0.08233	-0.01435	-0.12633	0.09161	-0.29004	0.62812	0.3915	0.18323	-0.03504	0.40553	0.00364	0.12561	-0.07834	-0.41824	0.1056
11.725	-0.35552	-0.60012	-0.67936	-0.08634	-0.16832	-0.55747	-0.23497	0.06961	-0.41825	0.31355	0.07763	-0.11633	-0.04635	0.35754	-0.2498	-0.24229	0.21358	0.32355	-0.2443	0.20558	-0.48403	-0.14521	-0.38184	0.13427	-0.01435	0.29155	0.41751	0.05762	-0.21031	0.47151	-0.41623	-0.2003	0.54948	0.22758	-0.08434	-0.02035	-0.13432	0.09961	-0.26354	0.62813	0.40373	0.18324	-0.03301	0.41552	0.00564	0.10361	-0.07234	-0.42424	0.1016
11.73	-0.36328	-0.59424	-0.66552	-0.07234	-0.18631	-0.56766	-0.21661	0.07562	-0.42424	0.30155	0.08762	-0.12033	-0.02236	0.32554	-0.28098	-0.25428	0.19558	0.32555	-0.25629	0.22757	-0.4881	-0.1452	-0.39409	0.14652	-0.02835	0.28555	0.41352	0.05762	-0.2143	0.46351	-0.40825	-0.21231	0.56348	0.23358	-0.07233	-0.03036	-0.12232	0.10161	-0.24516	0.62609	0.41189	0.16895	-0.04117	0.43353	0.01564	0.07962	-0.06834	-0.43024	0.09562
11.735	-0.37492	-0.5864	-0.64968	-0.05435	-0.2023	-0.56767	-0.21662	0.08161	-0.43224	0.26956	0.08162	-0.13632	-0.00836	0.30355	-0.31584	-0.27428	0.18759	0.31755	-0.26028	0.24157	-0.48606	-0.14317	-0.40429	0.1567	-0.03836	0.27157	0.39553	0.05563	-0.2123	0.46551	-0.41624	-0.2343	0.58348	0.23957	-0.06234	-0.04035	-0.10833	0.10161	-0.23496	0.61793	0.41189	0.15059	-0.04729	0.4495	0.02164	0.06362	-0.06834	-0.44624	0.08961
11.74	-0.36328	-0.59032	-0.63186	-0.05434	-0.2123	-0.56359	-0.23293	0.07762	-0.43623	0.23757	0.07561	-0.15232	0.00963	0.29555	-0.34702	-0.29229	0.20358	0.30155	-0.26628	0.22358	-0.49422	-0.13705	-0.42469	0.1608	-0.04035	0.25956	0.34954	0.05563	-0.2103	0.47151	-0.40824	-0.25428	0.59546	0.22957	-0.04635	-0.04435	-0.09033	0.10762	-0.22478	0.5914	0.41393	0.13835	-0.03913	0.44951	0.01763	0.04363	-0.07235	-0.47022	0.08561
11.745	-0.35552	-0.59032	-0.62592	-0.05235	-0.21231	-0.55542	-0.26149	0.07562	-0.44823	0.21158	0.07962	-0.16632	0.03964	0.29756	-0.3672	-0.30028	0.22358	0.29556	-0.27029	0.20758	-0.48606	-0.12889	-0.44304	0.1608	-0.04434	0.26156	0.31355	0.05363	-0.2263	0.4715	-0.40224	-0.26429	0.61746	0.23558	-0.04635	-0.05835	-0.08234	0.1176	-0.22272	0.56489	0.41596	0.12203	-0.03912	0.44952	0.01164	0.04962	-0.07034	-0.47424	0.09561
11.75	-0.33999	-0.606	-0.62394	-0.04435	-0.21829	-0.55339	-0.27985	0.07961	-0.45624	0.20158	0.07962	-0.1823	0.06962	0.29755	-0.38921	-0.30427	0.22557	0.29755	-0.27828	0.17958	-0.47178	-0.13092	-0.4512	0.16282	-0.05635	0.26757	0.28755	0.06163	-0.23429	0.45751	-0.40024	-0.27429	0.63946	0.23957	-0.04434	-0.06634	-0.07833	0.11561	-0.22884	0.54857	0.41801	0.0996	-0.03709	0.4595	-0.00635	0.05563	-0.06235	-0.47022	0.08961
11.755	-0.33028	-0.63148	-0.61206	-0.04235	-0.23829	-0.55135	-0.29821	0.06962	-0.46023	0.17759	0.07762	-0.19431	0.09961	0.27756	-0.42407	-0.30427	0.22958	0.29955	-0.28828	0.14959	-0.47587	-0.13296	-0.45122	0.15466	-0.06635	0.26956	0.30356	0.06562	-0.2343	0.44552	-0.41624	-0.30627	0.65346	0.23957	-0.05834	-0.08034	-0.09034	0.11161	-0.23293	0.54041	0.40781	0.07307	-0.03301	0.46551	-0.00637	0.05163	-0.07834	-0.46623	0.09562
11.76	-0.32834	-0.65696	-0.61206	-0.04634	-0.2543	-0.55543	-0.3186	0.04762	-0.46422	0.15759	0.05962	-0.22231	0.12161	0.26557	-0.46075	-0.31028	0.24757	0.30155	-0.30228	0.14559	-0.47587	-0.1391	-0.45732	0.15671	-0.07834	0.26556	0.33154	0.07162	-0.23229	0.4535	-0.43025	-0.35826	0.65945	0.22758	-0.06434	-0.08834	-0.09633	0.1096	-0.23904	0.54448	0.39352	0.06491	-0.01873	0.45151	-0.02435	0.05162	-0.08434	-0.47823	0.08161
11.765	-0.31865	-0.67657	-0.618	-0.05035	-0.24629	-0.56155	-0.33697	0.02763	-0.46223	0.1436	0.04763	-0.24229	0.1436	0.26956	-0.48643	-0.31826	0.26556	0.30355	-0.32227	0.1396	-0.47382	-0.13296	-0.46141	0.17099	-0.07434	0.26157	0.36555	0.09162	-0.23029	0.4835	-0.43024	-0.38626	0.65545	0.21758	-0.06835	-0.09433	-0.09834	0.09561	-0.25537	0.53226	0.38945	0.06287	0.00371	0.43352	-0.04235	0.05563	-0.08034	-0.48622	0.07561
11.77	-0.307	-0.70009	-0.61998	-0.05234	-0.23429	-0.56155	-0.33085	0.01963	-0.46023	0.1396	0.01963	-0.26428	0.1536	0.29556	-0.49926	-0.32226	0.29155	0.31755	-0.33826	0.13959	-0.46566	-0.135	-0.44917	0.17303	-0.06434	0.26556	0.36153	0.11961	-0.2183	0.49951	-0.40624	-0.40425	0.66745	0.21958	-0.07633	-0.10234	-0.08633	0.07562	-0.25741	0.52816	0.39352	0.06491	0.03227	0.40752	-0.06034	0.07162	-0.08833	-0.48222	0.08362
11.775	-0.29341	-0.72164	-0.61999	-0.05234	-0.2283	-0.5697	-0.34105	0.02363	-0.45623	0.1316	-0.02036	-0.27428	0.1596	0.30356	-0.50294	-0.31827	0.30755	0.33754	-0.34427	0.1336	-0.46362	-0.15542	-0.45529	0.16283	-0.05435	0.28357	0.34154	0.1456	-0.20429	0.5035	-0.38625	-0.43624	0.67745	0.21158	-0.07633	-0.12633	-0.07434	0.05562	-0.27781	0.53633	0.39149	0.06287	0.04655	0.39153	-0.08434	0.09362	-0.09833	-0.46623	0.07762
11.78	-0.28565	-0.72948	-0.62394	-0.04634	-0.2303	-0.58808	-0.34308	0.03963	-0.45423	0.1276	-0.04635	-0.27628	0.16559	0.30955	-0.51394	-0.29827	0.31954	0.34755	-0.34625	0.13561	-0.46363	-0.17173	-0.45325	0.15874	-0.04035	0.30156	0.31755	0.17759	-0.19431	0.48749	-0.36226	-0.45823	0.67744	0.20958	-0.07835	-0.14231	-0.08034	0.03562	-0.29005	0.54857	0.39353	0.06694	0.05471	0.37953	-0.10832	0.10762	-0.09633	-0.43823	0.07561
11.785	-0.28759	-0.73732	-0.62394	-0.04036	-0.2143	-0.59418	-0.33493	0.05363	-0.44424	0.1416	-0.04835	-0.26029	0.1456	0.30156	-0.52678	-0.26828	0.33755	0.35355	-0.33627	0.12959	-0.46363	-0.1758	-0.43896	0.16079	-0.03835	0.31355	0.31555	0.19359	-0.1803	0.47751	-0.34226	-0.48822	0.67744	0.20358	-0.07633	-0.15632	-0.10633	0.03163	-0.2982	0.55877	0.39557	0.08532	0.07919	0.36954	-0.13232	0.1236	-0.07833	-0.41824	0.07762
11.79	-0.28759	-0.72556	-0.62394	-0.02235	-0.18832	-0.61051	-0.32064	0.06762	-0.42823	0.1376	-0.05035	-0.24428	0.1256	0.29755	-0.52862	-0.23829	0.34754	0.35153	-0.32628	0.1256	-0.44729	-0.17377	-0.41857	0.16487	-0.03235	0.31954	0.32355	0.20359	-0.17831	0.4835	-0.33227	-0.49823	0.66345	0.20359	-0.07033	-0.17232	-0.12433	0.02963	-0.3084	0.57303	0.40169	0.10367	0.07714	0.35754	-0.15232	0.13161	-0.06635	-0.41025	0.08762
11.795	-0.28565	-0.7138	-0.61206	-0.01035	-0.17031	-0.61662	-0.30637	0.08161	-0.40625	0.1416	-0.06834	-0.24429	0.10961	0.29356	-0.53779	-0.22429	0.34555	0.35154	-0.32826	0.13161	-0.44527	-0.17173	-0.42469	0.17915	-0.03236	0.31755	0.32155	0.21158	-0.18631	0.4815	-0.33826	-0.50222	0.64945	0.20758	-0.07434	-0.19231	-0.13233	0.02363	-0.32473	0.56693	0.40373	0.12203	0.08328	0.34154	-0.16631	0.13161	-0.06234	-0.41024	0.0956
11.8	-0.28177	-0.69812	-0.59821	-0.00236	-0.16832	-0.61867	-0.29616	0.09361	-0.39424	0.15359	-0.08434	-0.2443	0.09361	0.30355	-0.54146	-0.2163	0.33154	0.34354	-0.34226	0.1296	-0.4473	-0.16969	-0.42673	0.18527	-0.04036	0.32355	0.29556	0.22158	-0.1903	0.46551	-0.34427	-0.49622	0.64946	0.19958	-0.06834	-0.2203	-0.14631	0.01963	-0.32677	0.54653	0.41189	0.13019	0.07308	0.32554	-0.17431	0.1376	-0.05834	-0.41225	0.09763
11.805	-0.28953	-0.68049	-0.58235	0.00763	-0.16232	-0.6207	-0.27373	0.09162	-0.38825	0.16559	-0.08834	-0.23629	0.07962	0.31156	-0.56348	-0.21231	0.30555	0.33955	-0.36826	0.13161	-0.44119	-0.17173	-0.43081	0.19751	-0.06634	0.32154	0.24956	0.23158	-0.19431	0.44751	-0.32826	-0.49823	0.65146	0.18959	-0.06234	-0.27628	-0.16232	0.02763	-0.32268	0.52816	0.41597	0.13224	0.06083	0.32355	-0.17231	0.1456	-0.04035	-0.41624	0.0996
[truncated: 217 more rows]
[truncated: 51 more columns]
