# Supplementary material for: A bioinspired flexible neuromuscular system based thermal-annealing-free perovskite with passivation
Source: Nat Commun. 2022 Dec 2;13:7427. doi: 10.1038/s41467-022-35092-w (PMC9718817; doi:10.1038/s41467-022-35092-w)
Supplement: Supplementary file 6 — Source Data [file 41467_2022_35092_MOESM6_ESM.zip › fig3g.txt]

Ec(aJ)
D1	D2	D3	D4	D5	D6	D7	D8	D9	D10
13.72428	13.52686	13.42896	13.99406	13.78007	13.45756	13.43042	13.37668	13.81021	13.46659
13.6947	13.50277	13.06326	13.24052	13.97355	13.15312	13.22846	13.66602	13.49974	13.10489
13.86149	13.91269	13.64758	13.14106	13.81669	13.94584	13.77101	14.05043	13.03556	13.79513
13.00241	13.05064	13.3585	13.37014	13.33699	14.06888	13.23449	13.49381	12.83965	12.8125
14.00311	13.22849	13.343	13.30382	13.80116	14.02878	13.13804	13.23751	13.65346	13.18025
13.79183	13.86143	13.85542	13.60525	13.55398	14.10619	12.92404	13.07777	13.48151	13.65649
13.57685	13.13806	13.08379	13.76197	13.08079	13.81939	13.59317	13.96391	13.58604	13.41232
13.22546	13.2134	13.24957	12.90596	13.66252	13.7429	13.39124	13.02953	14.1123	13.26464
13.76197	13.94282	13.5118	13.66292	13.37918	13.33094	13.68139	13.28272	13.31502	13.40027
13.40632	13.31587	12.91501	13.38951	13.28575	13.69264	13.53685	14.02421	13.5553	13.62332
