# Supplementary material for: A bioinspired flexible neuromuscular system based thermal-annealing-free perovskite with passivation
Source: Nat Commun. 2022 Dec 2;13:7427. doi: 10.1038/s41467-022-35092-w (PMC9718817; doi:10.1038/s41467-022-35092-w)
Supplement: Supplementary file 6 — Source Data [file 41467_2022_35092_MOESM6_ESM.zip › fig3h.txt]

Year	Ec(aJ)	Year	Ec(aJ)	Year	Ec(aJ)	Year	Ec(aJ)	Year	Ec(aJ)	Year	Ec(aJ)
2022	560	2021	132	2021	56000	2022	13.5	2022	33500	2022	560
2021	1300	2021	7500	2020	30000	2021	20540.8	2021	560000	2021	1300
2019	6900	2021	7348	2019	460	2020	58000	2021	820000	2019	6900
2019	6900			2016	800000	2020	47000	2018	141000	2019	6900
2018	19000			2013	1000000	2019	18000			2018	19000
						2017	40000			2017	4.90E+10
						2016	20000			2016	4.00E+09
						2016	55000			2010	1.00E+07
