# Supplementary material for: A bioinspired flexible neuromuscular system based thermal-annealing-free perovskite with passivation
Source: Nat Commun. 2022 Dec 2;13:7427. doi: 10.1038/s41467-022-35092-w (PMC9718817; doi:10.1038/s41467-022-35092-w)
Supplement: Supplementary file 6 — Source Data [file 41467_2022_35092_MOESM6_ESM.zip › fig3j.txt]

	D31	D32	D33	D34	D35
Time(��s)	I(nA)	I(nA)	I(nA)	I(nA)	I(nA)
0	-3.19E-10	-3.83E-10	2.30E-10	-6.08E-10	-4.11E-10
1.00E-08	-4.11E-10	-4.18E-10	1.95E-10	-6.29E-10	-3.90E-10
2.00E-08	-4.46E-10	-4.18E-10	1.95E-10	-6.29E-10	-3.75E-10
3.00E-08	-3.97E-10	-4.39E-10	3.98E-11	-5.80E-10	-3.05E-10
4.00E-08	-4.53E-10	-4.04E-10	2.57E-11	-6.22E-10	-3.54E-10
5.00E-08	-4.53E-10	-3.61E-10	-4.47E-11	-5.87E-10	-4.04E-10
6.00E-08	-4.39E-10	-3.54E-10	-7.29E-11	-7.20E-10	-3.68E-10
7.00E-08	-4.81E-10	-3.26E-10	-4.47E-11	-7.06E-10	-3.26E-10
8.00E-08	-4.95E-10	-3.54E-10	-7.29E-11	-6.57E-10	-2.42E-10
9.00E-08	-4.60E-10	-3.90E-10	-1.78E-10	-5.87E-10	-3.40E-10
1.00E-07	-4.11E-10	-2.63E-10	-1.15E-10	-4.81E-10	-3.97E-10
1.10E-07	-4.53E-10	-2.70E-10	-8.70E-11	-4.60E-10	-4.81E-10
1.20E-07	-3.19E-10	-2.07E-10	-1.92E-10	-4.32E-10	-4.67E-10
1.30E-07	-3.05E-10	-1.64E-10	-2.00E-10	-3.33E-10	-5.30E-10
1.40E-07	-3.33E-10	-1.22E-10	-1.29E-10	-2.28E-10	-5.37E-10
1.50E-07	-3.47E-10	-8.69E-11	-1.85E-10	-1.85E-10	-5.02E-10
1.60E-07	-3.19E-10	-9.51E-12	-1.93E-10	-3.77E-11	-5.80E-10
1.70E-07	-2.56E-10	-8.70E-11	-2.14E-10	1.17E-10	-6.29E-10
1.80E-07	-1.43E-10	-8.69E-11	-1.36E-10	8.20E-11	-6.64E-10
1.90E-07	-1.57E-10	-6.58E-11	-7.99E-11	8.20E-11	-7.06E-10
2.00E-07	-1.43E-10	-3.77E-11	-8.69E-11	1.31E-10	-7.56E-10
2.10E-07	-7.99E-11	-2.36E-11	-1.66E-11	1.03E-10	-7.06E-10
2.20E-07	-4.47E-11	4.58E-12	-2.36E-11	1.31E-10	-7.34E-10
2.30E-07	-7.99E-11	3.27E-11	-3.06E-11	8.90E-11	-7.20E-10
2.40E-07	-3.07E-11	-1.65E-11	-2.47E-12	1.16E-11	-7.41E-10
2.50E-07	4.55E-12	-1.71E-10	3.27E-11	7.50E-11	-6.78E-10
2.60E-07	-5.17E-11	-1.85E-10	1.24E-10	3.27E-11	-6.71E-10
2.70E-07	4.56E-12	-1.43E-10	1.31E-10	1.87E-11	-6.36E-10
2.80E-07	4.68E-11	-1.92E-10	1.52E-10	8.90E-11	-6.71E-10
2.90E-07	4.57E-12	-2.35E-10	1.59E-10	3.98E-11	-6.64E-10
3.00E-07	-1.08E-10	-2.77E-10	1.95E-10	-2.35E-11	-6.99E-10
3.10E-07	-1.64E-10	-2.91E-10	1.17E-10	-8.69E-11	-5.80E-10
3.20E-07	-2.07E-10	-3.47E-10	1.31E-10	-1.22E-10	-5.58E-10
3.30E-07	-2.21E-10	-3.68E-10	1.03E-10	-1.71E-10	-5.37E-10
3.40E-07	-1.92E-10	-2.63E-10	8.90E-11	-1.71E-10	-4.88E-10
3.50E-07	-2.28E-10	-3.12E-10	9.61E-11	-2.70E-10	-4.46E-10
3.60E-07	-3.12E-10	-3.12E-10	1.16E-11	-3.12E-10	-4.04E-10
3.70E-07	-2.63E-10	-3.19E-10	-1.43E-10	-4.04E-10	-3.05E-10
3.80E-07	-2.63E-10	-2.98E-10	-1.92E-10	-4.67E-10	-2.63E-10
3.90E-07	-2.98E-10	-2.14E-10	-2.21E-10	-5.09E-10	-2.28E-10
4.00E-07	-3.83E-10	-1.85E-10	-2.49E-10	-5.02E-10	-2.14E-10
4.10E-07	-4.25E-10	-1.93E-10	-3.75E-10	-5.51E-10	-2.00E-10
4.20E-07	-4.04E-10	-2.35E-10	-3.90E-10	-5.65E-10	-1.43E-10
4.30E-07	-3.75E-10	-2.35E-10	-4.32E-10	-5.87E-10	-1.08E-10
4.40E-07	-4.32E-10	-2.91E-10	-4.39E-10	-6.43E-10	-5.18E-11
4.50E-07	-4.18E-10	-2.84E-10	-5.30E-10	-7.20E-10	-5.87E-11
4.60E-07	-3.40E-10	-2.77E-10	-5.58E-10	-6.43E-10	-1.22E-10
4.70E-07	-3.26E-10	-2.84E-10	-5.16E-10	-6.99E-10	-1.29E-10
4.80E-07	-2.91E-10	-2.70E-10	-4.74E-10	-6.08E-10	-1.08E-10
4.90E-07	-2.21E-10	-3.40E-10	-4.11E-10	-7.34E-10	-1.29E-10
5.00E-07	-2.91E-10	-3.61E-10	-4.32E-10	-7.34E-10	-2.56E-10
5.10E-07	-2.56E-10	-3.76E-10	-4.11E-10	-6.50E-10	-2.49E-10
5.20E-07	-2.56E-10	-3.19E-10	-3.26E-10	-5.66E-10	-2.77E-10
5.30E-07	-1.71E-10	-3.40E-10	-2.70E-10	-5.94E-10	-3.12E-10
5.40E-07	-1.43E-10	-3.61E-10	-1.29E-10	-5.37E-10	-2.84E-10
5.50E-07	-1.29E-10	-2.56E-10	-1.22E-10	-5.02E-10	-3.33E-10
5.60E-07	-5.88E-11	-1.92E-10	-1.01E-10	-4.53E-10	-3.61E-10
5.70E-07	-3.77E-11	-1.08E-10	4.55E-12	-4.25E-10	-4.39E-10
5.80E-07	4.58E-12	-2.45E-12	4.68E-11	-3.05E-10	-5.58E-10
5.90E-07	6.79E-11	4.58E-12	1.03E-10	-2.49E-10	-5.23E-10
6.00E-07	1.03E-10	1.86E-11	1.03E-10	-1.93E-10	-5.80E-10
6.10E-07	9.60E-11	4.56E-12	1.17E-10	-1.01E-10	-6.57E-10
6.20E-07	5.38E-11	4.58E-12	1.80E-10	-2.36E-11	-6.43E-10
6.30E-07	3.27E-11	1.16E-11	2.30E-10	-3.06E-11	-5.44E-10
6.40E-07	-9.49E-12	1.87E-11	2.30E-10	-2.48E-12	-5.23E-10
6.50E-07	1.16E-11	8.20E-11	2.23E-10	1.86E-11	-4.60E-10
6.60E-07	-9.53E-12	9.61E-11	3.56E-10	-3.76E-11	-4.60E-10
6.70E-07	3.98E-11	1.10E-10	3.78E-10	1.16E-11	-4.53E-10
6.80E-07	-3.06E-11	4.68E-11	3.85E-10	6.79E-11	-4.74E-10
6.90E-07	-3.07E-11	-1.65E-11	4.06E-10	-2.46E-12	-4.60E-10
7.00E-07	-1.01E-10	-5.17E-11	3.57E-10	6.09E-11	-4.25E-10
7.10E-07	-1.71E-10	-2.49E-12	3.28E-10	-2.36E-11	-3.97E-10
7.20E-07	-1.78E-10	-5.17E-11	2.65E-10	-9.40E-11	-3.83E-10
7.30E-07	-1.57E-10	6.09E-11	2.44E-10	-8.70E-11	-4.18E-10
7.40E-07	-1.92E-10	1.66E-10	1.66E-10	-7.28E-11	-4.25E-10
7.50E-07	-2.28E-10	1.38E-10	1.52E-10	-4.47E-11	-3.40E-10
7.60E-07	-2.84E-10	1.59E-10	4.68E-11	-1.15E-10	-2.98E-10
7.70E-07	-2.77E-10	1.88E-10	4.59E-12	-2.63E-10	-2.98E-10
7.80E-07	-3.12E-10	1.10E-10	-4.47E-11	-4.11E-10	-3.05E-10
7.90E-07	-3.12E-10	1.73E-10	-4.47E-11	-3.82E-10	-2.77E-10
8.00E-07	-2.63E-10	1.52E-10	-8.69E-11	-4.25E-10	-2.84E-10
8.10E-07	-2.49E-10	1.38E-10	-1.08E-10	-5.44E-10	-3.47E-10
8.20E-07	-2.14E-10	1.52E-10	-1.43E-10	-5.58E-10	-3.19E-10
8.30E-07	-2.70E-10	8.20E-11	-2.56E-10	-4.95E-10	-3.33E-10
8.40E-07	-2.56E-10	1.17E-10	-2.42E-10	-5.09E-10	-3.26E-10
8.50E-07	-1.78E-10	-1.65E-11	-2.98E-10	-4.53E-10	-3.05E-10
8.60E-07	-1.78E-10	-1.22E-10	-3.54E-10	-4.74E-10	-3.26E-10
8.70E-07	-2.14E-10	-1.85E-10	-3.54E-10	-4.46E-10	-3.40E-10
8.80E-07	-2.28E-10	-2.98E-10	-3.68E-10	-3.90E-10	-3.54E-10
8.90E-07	-1.50E-10	-2.42E-10	-3.97E-10	-3.68E-10	-3.61E-10
9.00E-07	-1.36E-10	-2.70E-10	-4.18E-10	-3.90E-10	-4.46E-10
9.10E-07	-1.15E-10	-2.70E-10	-3.61E-10	-3.97E-10	-4.67E-10
9.20E-07	-1.71E-10	-2.56E-10	-3.05E-10	-4.04E-10	-4.53E-10
9.30E-07	-1.15E-10	-2.07E-10	-1.71E-10	-2.84E-10	-4.46E-10
9.40E-07	-1.22E-10	-1.64E-10	-1.71E-10	-2.56E-10	-5.16E-10
9.50E-07	-7.28E-11	-1.50E-10	-1.36E-10	-1.85E-10	-6.22E-10
9.60E-07	-9.40E-11	-1.15E-10	-5.88E-11	-1.08E-10	-5.80E-10
9.70E-07	-9.40E-11	-1.64E-10	8.90E-11	-3.06E-11	-6.29E-10
9.80E-07	-1.43E-10	-1.57E-10	1.59E-10	4.57E-12	-6.15E-10
9.90E-07	-1.71E-10	-4.47E-11	2.65E-10	2.57E-11	-5.65E-10
1.00E-06	-2.21E-10	-1.15E-10	2.65E-10	6.79E-11	-5.94E-10
1.01E-06	-1.64E-10	-1.71E-10	2.09E-10	1.03E-10	-4.74E-10
1.02E-06	-2.00E-10	-2.00E-10	2.65E-10	1.03E-10	-3.90E-10
1.03E-06	-2.21E-10	-1.57E-10	2.72E-10	7.49E-11	-3.33E-10
1.04E-06	-2.70E-10	-9.39E-11	2.79E-10	1.10E-10	-3.12E-10
1.05E-06	-2.63E-10	-2.45E-12	3.35E-10	8.90E-11	-2.84E-10
1.06E-06	-2.49E-10	5.38E-11	3.14E-10	2.57E-11	-2.35E-10
1.07E-06	-3.47E-10	2.51E-10	3.64E-10	1.16E-11	-2.49E-10
1.08E-06	-3.75E-10	3.07E-10	3.78E-10	3.98E-11	-1.71E-10
1.09E-06	-3.54E-10	3.00E-10	3.71E-10	2.57E-11	-1.85E-10
1.10E-06	-4.11E-10	3.07E-10	3.64E-10	7.50E-11	-1.22E-10
1.11E-06	-4.74E-10	2.58E-10	3.28E-10	5.38E-11	-2.00E-10
1.12E-06	-4.39E-10	2.51E-10	2.51E-10	-2.36E-11	-2.49E-10
1.13E-06	-3.12E-10	2.58E-10	2.09E-10	4.58E-12	-3.47E-10
1.14E-06	-2.98E-10	3.78E-10	1.88E-10	-5.88E-11	-3.26E-10
1.15E-06	-3.75E-10	3.92E-10	2.23E-10	-4.47E-11	-3.97E-10
1.16E-06	-3.26E-10	3.85E-10	1.17E-10	-1.15E-10	-4.39E-10
1.17E-06	-2.42E-10	3.14E-10	-5.17E-11	-1.15E-10	-4.46E-10
1.18E-06	-2.07E-10	3.21E-10	-2.00E-10	-1.50E-10	-4.74E-10
1.19E-06	-1.43E-10	3.28E-10	-2.70E-10	-1.64E-10	-5.09E-10
1.20E-06	-1.57E-10	3.49E-10	-3.68E-10	-1.57E-10	-5.51E-10
1.21E-06	-1.50E-10	2.86E-10	-3.19E-10	-1.78E-10	-5.80E-10
1.22E-06	-2.56E-10	2.58E-10	-3.54E-10	-6.58E-11	-5.87E-10
1.23E-06	-3.12E-10	2.86E-10	-3.26E-10	-5.17E-11	-6.01E-10
1.24E-06	-3.90E-10	2.72E-10	-3.68E-10	-1.15E-10	-5.44E-10
1.25E-06	-5.16E-10	1.66E-10	-4.60E-10	-9.39E-11	-5.73E-10
1.26E-06	-6.01E-10	1.03E-10	-3.47E-10	-1.08E-10	-5.09E-10
1.27E-06	-6.43E-10	3.27E-11	-3.75E-10	-1.57E-10	-4.60E-10
1.28E-06	-6.78E-10	8.90E-11	-3.33E-10	-1.36E-10	-3.47E-10
1.29E-06	-5.73E-10	1.10E-10	-2.42E-10	-1.08E-10	-3.19E-10
1.30E-06	-4.95E-10	1.17E-10	-2.14E-10	-1.50E-10	-2.21E-10
1.31E-06	-4.95E-10	6.09E-11	-8.70E-11	-7.28E-11	-2.42E-10
1.32E-06	-4.46E-10	3.27E-11	-1.01E-10	-1.08E-10	-2.21E-10
1.33E-06	-4.25E-10	1.03E-10	-5.88E-11	-2.36E-11	-2.28E-10
1.34E-06	-4.74E-10	7.49E-11	-7.28E-11	-2.45E-12	-2.98E-10
1.35E-06	-5.30E-10	1.59E-10	3.27E-11	-2.36E-11	-3.61E-10
1.36E-06	-4.39E-10	2.37E-10	1.24E-10	4.58E-12	-3.12E-10
1.37E-06	-2.77E-10	2.30E-10	2.44E-10	4.58E-12	-3.40E-10
1.38E-06	-2.49E-10	3.28E-10	2.86E-10	4.60E-12	-3.12E-10
1.39E-06	-2.77E-10	4.27E-10	3.14E-10	-3.76E-11	-3.61E-10
1.40E-06	-2.49E-10	3.49E-10	2.72E-10	-1.08E-10	-3.83E-10
1.41E-06	-1.57E-10	3.49E-10	3.35E-10	-5.88E-11	-3.33E-10
1.42E-06	-1.36E-10	2.30E-10	3.35E-10	-8.69E-11	-3.19E-10
1.43E-06	-1.57E-10	1.95E-10	3.49E-10	-6.58E-11	-2.77E-10
1.44E-06	-6.58E-11	1.24E-10	3.71E-10	-5.87E-11	-2.84E-10
1.45E-06	1.86E-11	3.27E-11	3.42E-10	-3.77E-11	-3.54E-10
1.46E-06	1.16E-11	-9.40E-11	3.99E-10	-1.08E-10	-3.54E-10
1.47E-06	4.68E-11	-1.50E-10	4.20E-10	-7.29E-11	-3.82E-10
1.48E-06	1.17E-10	-3.54E-10	3.78E-10	-2.45E-12	-3.47E-10
1.49E-06	9.60E-11	-4.53E-10	4.41E-10	4.68E-11	-4.18E-10
1.50E-06	8.20E-11	-5.65E-10	3.78E-10	8.90E-11	-3.83E-10
1.51E-06	6.79E-11	-6.64E-10	3.71E-10	1.38E-10	-4.67E-10
1.52E-06	4.68E-11	-7.20E-10	3.85E-10	1.17E-10	-3.97E-10
1.53E-06	3.98E-11	-8.12E-10	4.48E-10	1.03E-10	-4.60E-10
1.54E-06	3.27E-11	-9.17E-10	4.20E-10	4.68E-11	-4.04E-10
1.55E-06	1.86E-11	-9.60E-10	3.21E-10	3.98E-11	-3.61E-10
1.56E-06	-5.88E-11	-9.46E-10	2.65E-10	-1.15E-10	-3.97E-10
1.57E-06	-1.01E-10	-9.46E-10	3.00E-10	-1.71E-10	-4.25E-10
1.58E-06	-1.93E-10	-9.39E-10	2.30E-10	-1.15E-10	-4.53E-10
1.59E-06	-1.57E-10	-8.61E-10	1.73E-10	-2.07E-10	-4.11E-10
1.60E-06	-1.71E-10	-7.20E-10	1.24E-10	-1.78E-10	-4.53E-10
1.61E-06	-2.00E-10	-5.23E-10	5.38E-11	-9.39E-11	-5.65E-10
1.62E-06	-1.64E-10	-4.46E-10	7.49E-11	-1.08E-10	-5.51E-10
1.63E-06	-1.29E-10	-2.42E-10	1.16E-11	-1.08E-10	-5.09E-10
1.64E-06	-1.50E-10	-1.78E-10	4.57E-12	-1.66E-11	-5.80E-10
1.65E-06	-1.78E-10	-6.58E-11	5.38E-11	1.16E-11	-6.01E-10
1.66E-06	-2.98E-10	6.09E-11	3.98E-11	4.56E-12	-5.16E-10
1.67E-06	-3.47E-10	8.20E-11	-3.77E-11	-3.06E-11	-5.51E-10
1.68E-06	-3.61E-10	2.37E-10	-9.53E-12	-4.47E-11	-5.16E-10
1.69E-06	-2.77E-10	3.42E-10	2.57E-11	-3.77E-11	-5.73E-10
1.70E-06	-2.98E-10	4.76E-10	2.57E-11	3.97E-11	-5.30E-10
1.71E-06	-3.68E-10	6.24E-10	1.66E-10	1.24E-10	-5.51E-10
1.72E-06	-3.40E-10	7.01E-10	1.52E-10	6.08E-11	-5.30E-10
1.73E-06	-3.75E-10	7.44E-10	1.73E-10	8.90E-11	-5.87E-10
1.74E-06	-3.68E-10	7.65E-10	1.95E-10	1.03E-10	-5.73E-10
1.75E-06	-3.54E-10	8.70E-10	2.09E-10	1.17E-10	-5.73E-10
1.76E-06	-2.70E-10	8.77E-10	2.30E-10	1.88E-10	-5.09E-10
1.77E-06	-2.84E-10	8.77E-10	2.51E-10	2.09E-10	-5.58E-10
1.78E-06	-2.35E-10	8.98E-10	2.93E-10	2.30E-10	-5.37E-10
1.79E-06	-1.64E-10	8.49E-10	2.37E-10	2.44E-10	-5.23E-10
1.80E-06	-1.22E-10	8.77E-10	2.16E-10	3.42E-10	-5.51E-10
1.81E-06	-1.08E-10	9.34E-10	2.37E-10	2.58E-10	-5.30E-10
1.82E-06	-6.58E-11	8.49E-10	3.35E-10	2.16E-10	-5.30E-10
1.83E-06	7.49E-11	7.29E-10	3.92E-10	1.95E-10	-4.60E-10
1.84E-06	6.09E-11	7.51E-10	3.92E-10	1.52E-10	-4.18E-10
1.85E-06	-2.50E-12	6.87E-10	3.99E-10	1.10E-10	-4.67E-10
1.86E-06	-4.47E-11	5.75E-10	3.49E-10	6.08E-11	-4.74E-10
1.87E-06	-5.88E-11	4.76E-10	3.35E-10	-3.77E-11	-5.16E-10
1.88E-06	-6.58E-11	3.63E-10	3.28E-10	-7.99E-11	-4.74E-10
1.89E-06	-3.76E-11	1.95E-10	3.35E-10	-9.40E-11	-4.46E-10
1.90E-06	-2.36E-11	4.68E-11	4.27E-10	-1.22E-10	-4.11E-10
1.91E-06	6.79E-11	-7.99E-11	3.64E-10	-1.85E-10	-4.53E-10
1.92E-06	9.61E-11	-1.36E-10	2.65E-10	-2.35E-10	-3.61E-10
1.93E-06	1.73E-10	-2.35E-10	1.88E-10	-2.35E-10	-2.84E-10
1.94E-06	1.66E-10	-3.83E-10	1.45E-10	-2.28E-10	-2.42E-10
1.95E-06	9.61E-11	-5.16E-10	1.74E-10	-1.64E-10	-2.70E-10
1.96E-06	5.38E-11	-6.15E-10	8.90E-11	-2.00E-10	-2.21E-10
1.97E-06	5.38E-11	-5.80E-10	6.79E-11	-2.28E-10	-1.64E-10
1.98E-06	1.10E-10	-4.67E-10	1.45E-10	-1.57E-10	-2.00E-10
1.99E-06	4.06E-10	-1.08E-10	4.41E-10	1.31E-10	2.37E-10
2.00E-06	1.14E-09	6.52E-10	1.23E-09	9.69E-10	9.34E-10
2.01E-06	2.12E-09	1.47E-09	1.95E-09	1.91E-09	1.89E-09
2.02E-06	3.04E-09	2.31E-09	2.76E-09	2.73E-09	2.74E-09
2.03E-06	3.83E-09	3.07E-09	3.68E-09	3.65E-09	3.54E-09
2.04E-06	4.67E-09	3.91E-09	4.40E-09	4.49E-09	4.30E-09
2.05E-06	5.37E-09	4.56E-09	5.14E-09	5.30E-09	4.97E-09
2.06E-06	6.00E-09	5.33E-09	5.86E-09	6.11E-09	5.68E-09
2.07E-06	6.56E-09	6.00E-09	6.49E-09	6.80E-09	6.28E-09
2.08E-06	7.22E-09	6.61E-09	7.16E-09	7.45E-09	6.81E-09
2.09E-06	7.80E-09	7.11E-09	7.74E-09	8.13E-09	7.44E-09
2.10E-06	8.36E-09	7.69E-09	8.30E-09	8.75E-09	7.83E-09
2.11E-06	8.54E-09	7.84E-09	8.51E-09	8.86E-09	7.86E-09
2.12E-06	8.34E-09	7.60E-09	8.23E-09	8.65E-09	7.61E-09
2.13E-06	7.91E-09	7.19E-09	7.83E-09	8.22E-09	7.23E-09
2.14E-06	7.39E-09	6.83E-09	7.41E-09	7.81E-09	6.89E-09
2.15E-06	7.04E-09	6.40E-09	7.00E-09	7.41E-09	6.54E-09
2.16E-06	6.70E-09	6.11E-09	6.75E-09	7.10E-09	6.26E-09
2.17E-06	6.39E-09	5.92E-09	6.53E-09	6.77E-09	5.98E-09
2.18E-06	6.06E-09	5.72E-09	6.40E-09	6.51E-09	5.82E-09
2.19E-06	5.78E-09	5.62E-09	6.28E-09	6.27E-09	5.64E-09
2.20E-06	5.56E-09	5.52E-09	6.03E-09	6.04E-09	5.41E-09
2.21E-06	5.28E-09	5.41E-09	5.87E-09	5.75E-09	5.28E-09
2.22E-06	5.12E-09	5.42E-09	5.82E-09	5.60E-09	5.14E-09
2.23E-06	5.33E-09	5.73E-09	5.91E-09	5.69E-09	5.37E-09
2.24E-06	5.92E-09	6.54E-09	6.52E-09	6.31E-09	6.04E-09
2.25E-06	6.63E-09	7.48E-09	7.27E-09	7.08E-09	6.85E-09
2.26E-06	7.39E-09	8.41E-09	7.97E-09	7.82E-09	7.62E-09
2.27E-06	8.08E-09	9.33E-09	8.70E-09	8.56E-09	8.34E-09
2.28E-06	8.77E-09	1.02E-08	9.43E-09	9.28E-09	9.08E-09
2.29E-06	9.39E-09	1.09E-08	9.95E-09	9.85E-09	9.73E-09
2.30E-06	9.96E-09	1.16E-08	1.05E-08	1.04E-08	1.03E-08
2.31E-06	1.04E-08	1.22E-08	1.10E-08	1.09E-08	1.08E-08
2.32E-06	1.09E-08	1.28E-08	1.14E-08	1.16E-08	1.14E-08
2.33E-06	1.14E-08	1.33E-08	1.19E-08	1.21E-08	1.19E-08
2.34E-06	1.18E-08	1.36E-08	1.23E-08	1.25E-08	1.23E-08
2.35E-06	1.18E-08	1.36E-08	1.23E-08	1.26E-08	1.23E-08
2.36E-06	1.14E-08	1.32E-08	1.19E-08	1.23E-08	1.19E-08
2.37E-06	1.08E-08	1.25E-08	1.13E-08	1.17E-08	1.14E-08
2.38E-06	1.03E-08	1.18E-08	1.09E-08	1.11E-08	1.08E-08
2.39E-06	9.89E-09	1.10E-08	1.04E-08	1.07E-08	1.02E-08
2.40E-06	9.45E-09	1.03E-08	9.90E-09	1.03E-08	9.77E-09
2.41E-06	9.18E-09	9.67E-09	9.47E-09	9.84E-09	9.35E-09
2.42E-06	8.75E-09	9.01E-09	9.14E-09	9.55E-09	8.93E-09
2.43E-06	8.37E-09	8.36E-09	8.87E-09	9.22E-09	8.60E-09
2.44E-06	8.05E-09	7.73E-09	8.56E-09	8.87E-09	8.20E-09
2.45E-06	7.74E-09	7.23E-09	8.20E-09	8.54E-09	7.78E-09
2.46E-06	7.51E-09	6.80E-09	7.95E-09	8.37E-09	7.48E-09
2.47E-06	7.62E-09	6.61E-09	7.96E-09	8.46E-09	7.44E-09
2.48E-06	8.20E-09	7.03E-09	8.49E-09	9.13E-09	7.84E-09
2.49E-06	8.92E-09	7.52E-09	9.11E-09	9.80E-09	8.50E-09
2.50E-06	9.57E-09	7.99E-09	9.84E-09	1.04E-08	9.03E-09
2.51E-06	1.02E-08	8.51E-09	1.05E-08	1.10E-08	9.64E-09
2.52E-06	1.08E-08	9.10E-09	1.12E-08	1.17E-08	1.02E-08
2.53E-06	1.14E-08	9.65E-09	1.17E-08	1.22E-08	1.07E-08
2.54E-06	1.19E-08	1.02E-08	1.23E-08	1.28E-08	1.11E-08
2.55E-06	1.24E-08	1.07E-08	1.27E-08	1.33E-08	1.16E-08
2.56E-06	1.28E-08	1.13E-08	1.32E-08	1.37E-08	1.20E-08
2.57E-06	1.32E-08	1.19E-08	1.36E-08	1.41E-08	1.25E-08
2.58E-06	1.35E-08	1.25E-08	1.41E-08	1.45E-08	1.30E-08
2.59E-06	1.35E-08	1.28E-08	1.41E-08	1.46E-08	1.30E-08
2.60E-06	1.30E-08	1.27E-08	1.37E-08	1.42E-08	1.26E-08
2.61E-06	1.24E-08	1.25E-08	1.30E-08	1.35E-08	1.21E-08
2.62E-06	1.18E-08	1.23E-08	1.25E-08	1.29E-08	1.16E-08
2.63E-06	1.13E-08	1.23E-08	1.20E-08	1.24E-08	1.12E-08
2.64E-06	1.08E-08	1.21E-08	1.16E-08	1.19E-08	1.08E-08
2.65E-06	1.04E-08	1.20E-08	1.12E-08	1.13E-08	1.04E-08
2.66E-06	1.00E-08	1.19E-08	1.08E-08	1.09E-08	9.97E-09
2.67E-06	9.58E-09	1.17E-08	1.03E-08	1.04E-08	9.65E-09
2.68E-06	9.17E-09	1.16E-08	9.98E-09	1.00E-08	9.33E-09
2.69E-06	8.85E-09	1.15E-08	9.70E-09	9.67E-09	9.15E-09
2.70E-06	8.60E-09	1.13E-08	9.44E-09	9.32E-09	8.95E-09
2.71E-06	8.65E-09	1.15E-08	9.46E-09	9.29E-09	9.02E-09
2.72E-06	9.14E-09	1.20E-08	9.86E-09	9.80E-09	9.52E-09
2.73E-06	9.79E-09	1.26E-08	1.04E-08	1.04E-08	1.03E-08
2.74E-06	1.04E-08	1.33E-08	1.11E-08	1.11E-08	1.09E-08
2.75E-06	1.10E-08	1.37E-08	1.17E-08	1.16E-08	1.16E-08
2.76E-06	1.15E-08	1.40E-08	1.23E-08	1.23E-08	1.21E-08
2.77E-06	1.20E-08	1.44E-08	1.26E-08	1.28E-08	1.26E-08
2.78E-06	1.25E-08	1.46E-08	1.32E-08	1.33E-08	1.30E-08
2.79E-06	1.30E-08	1.48E-08	1.37E-08	1.37E-08	1.35E-08
2.80E-06	1.34E-08	1.48E-08	1.40E-08	1.41E-08	1.38E-08
2.81E-06	1.38E-08	1.48E-08	1.44E-08	1.46E-08	1.41E-08
2.82E-06	1.40E-08	1.47E-08	1.47E-08	1.50E-08	1.44E-08
2.83E-06	1.41E-08	1.44E-08	1.47E-08	1.51E-08	1.43E-08
2.84E-06	1.36E-08	1.37E-08	1.43E-08	1.46E-08	1.38E-08
2.85E-06	1.31E-08	1.27E-08	1.37E-08	1.39E-08	1.31E-08
2.86E-06	1.24E-08	1.17E-08	1.30E-08	1.34E-08	1.25E-08
2.87E-06	1.19E-08	1.07E-08	1.25E-08	1.29E-08	1.18E-08
2.88E-06	1.13E-08	9.83E-09	1.21E-08	1.24E-08	1.12E-08
2.89E-06	1.09E-08	9.07E-09	1.17E-08	1.20E-08	1.07E-08
2.90E-06	1.06E-08	8.30E-09	1.14E-08	1.15E-08	1.01E-08
2.91E-06	1.01E-08	7.63E-09	1.10E-08	1.11E-08	9.54E-09
2.92E-06	9.74E-09	7.16E-09	1.06E-08	1.07E-08	9.12E-09
2.93E-06	9.39E-09	6.70E-09	1.04E-08	1.03E-08	8.75E-09
2.94E-06	9.14E-09	6.44E-09	1.01E-08	1.00E-08	8.46E-09
2.95E-06	9.20E-09	6.51E-09	1.01E-08	1.00E-08	8.45E-09
2.96E-06	9.70E-09	7.15E-09	1.05E-08	1.05E-08	8.83E-09
2.97E-06	1.04E-08	8.01E-09	1.11E-08	1.10E-08	9.50E-09
2.98E-06	1.11E-08	8.84E-09	1.18E-08	1.16E-08	1.02E-08
2.99E-06	1.16E-08	9.79E-09	1.23E-08	1.22E-08	1.08E-08
3.00E-06	1.21E-08	1.06E-08	1.28E-08	1.28E-08	1.14E-08
3.01E-06	1.26E-08	1.16E-08	1.33E-08	1.33E-08	1.19E-08
3.02E-06	1.31E-08	1.24E-08	1.37E-08	1.37E-08	1.25E-08
3.03E-06	1.35E-08	1.33E-08	1.41E-08	1.41E-08	1.31E-08
3.04E-06	1.38E-08	1.42E-08	1.46E-08	1.45E-08	1.35E-08
3.05E-06	1.42E-08	1.49E-08	1.50E-08	1.49E-08	1.40E-08
3.06E-06	1.46E-08	1.55E-08	1.53E-08	1.53E-08	1.44E-08
3.07E-06	1.45E-08	1.58E-08	1.53E-08	1.52E-08	1.46E-08
3.08E-06	1.40E-08	1.56E-08	1.48E-08	1.47E-08	1.41E-08
3.09E-06	1.34E-08	1.53E-08	1.41E-08	1.40E-08	1.36E-08
3.10E-06	1.28E-08	1.48E-08	1.33E-08	1.34E-08	1.30E-08
3.11E-06	1.22E-08	1.44E-08	1.26E-08	1.28E-08	1.25E-08
3.12E-06	1.17E-08	1.39E-08	1.20E-08	1.23E-08	1.20E-08
3.13E-06	1.12E-08	1.36E-08	1.15E-08	1.18E-08	1.15E-08
3.14E-06	1.07E-08	1.32E-08	1.11E-08	1.14E-08	1.10E-08
3.15E-06	1.02E-08	1.27E-08	1.06E-08	1.10E-08	1.06E-08
3.16E-06	9.79E-09	1.23E-08	1.01E-08	1.06E-08	1.03E-08
3.17E-06	9.37E-09	1.17E-08	9.72E-09	1.02E-08	9.87E-09
3.18E-06	9.03E-09	1.11E-08	9.32E-09	9.85E-09	9.50E-09
3.19E-06	8.61E-09	1.05E-08	8.97E-09	9.48E-09	9.08E-09
3.20E-06	8.30E-09	9.88E-09	8.62E-09	9.16E-09	8.73E-09
3.21E-06	8.05E-09	9.29E-09	8.38E-09	8.98E-09	8.44E-09
3.22E-06	7.74E-09	8.63E-09	8.09E-09	8.63E-09	8.15E-09
3.23E-06	7.45E-09	8.01E-09	7.81E-09	8.42E-09	7.77E-09
3.24E-06	7.22E-09	7.44E-09	7.53E-09	8.13E-09	7.42E-09
3.25E-06	6.94E-09	6.84E-09	7.28E-09	7.86E-09	7.03E-09
3.26E-06	6.66E-09	6.32E-09	7.06E-09	7.68E-09	6.76E-09
3.27E-06	6.54E-09	5.92E-09	6.77E-09	7.55E-09	6.44E-09
3.28E-06	6.44E-09	5.44E-09	6.54E-09	7.25E-09	6.21E-09
3.29E-06	6.24E-09	5.03E-09	6.38E-09	7.04E-09	5.94E-09
3.30E-06	6.01E-09	4.57E-09	6.23E-09	6.80E-09	5.74E-09
3.31E-06	5.80E-09	4.17E-09	6.05E-09	6.59E-09	5.40E-09
3.32E-06	5.61E-09	3.79E-09	5.83E-09	6.41E-09	5.11E-09
3.33E-06	5.43E-09	3.59E-09	5.66E-09	6.18E-09	4.92E-09
3.34E-06	5.23E-09	3.35E-09	5.54E-09	5.97E-09	4.64E-09
3.35E-06	5.03E-09	3.15E-09	5.37E-09	5.64E-09	4.33E-09
3.36E-06	4.73E-09	3.00E-09	5.19E-09	5.35E-09	4.17E-09
3.37E-06	4.55E-09	2.94E-09	5.00E-09	5.14E-09	4.06E-09
3.38E-06	4.28E-09	2.92E-09	4.77E-09	4.92E-09	3.95E-09
3.39E-06	4.07E-09	2.94E-09	4.59E-09	4.71E-09	3.75E-09
3.40E-06	3.84E-09	3.01E-09	4.35E-09	4.47E-09	3.62E-09
3.41E-06	3.66E-09	3.09E-09	4.13E-09	4.19E-09	3.50E-09
3.42E-06	3.54E-09	3.29E-09	3.92E-09	3.93E-09	3.42E-09
3.43E-06	3.38E-09	3.31E-09	3.81E-09	3.74E-09	3.36E-09
3.44E-06	3.23E-09	3.43E-09	3.56E-09	3.52E-09	3.26E-09
3.45E-06	3.10E-09	3.54E-09	3.37E-09	3.36E-09	3.09E-09
3.46E-06	2.96E-09	3.69E-09	3.22E-09	3.23E-09	3.08E-09
3.47E-06	2.87E-09	3.88E-09	3.10E-09	3.09E-09	2.96E-09
3.48E-06	2.76E-09	4.00E-09	2.95E-09	2.95E-09	2.97E-09
3.49E-06	2.66E-09	3.98E-09	2.81E-09	2.93E-09	3.02E-09
3.50E-06	2.60E-09	4.00E-09	2.78E-09	2.78E-09	3.00E-09
3.51E-06	2.50E-09	3.95E-09	2.61E-09	2.69E-09	2.95E-09
3.52E-06	2.44E-09	3.97E-09	2.45E-09	2.65E-09	2.93E-09
3.53E-06	2.26E-09	3.97E-09	2.38E-09	2.50E-09	2.83E-09
3.54E-06	2.21E-09	3.89E-09	2.22E-09	2.45E-09	2.69E-09
3.55E-06	2.02E-09	3.71E-09	2.14E-09	2.40E-09	2.54E-09
3.56E-06	1.93E-09	3.52E-09	1.95E-09	2.29E-09	2.42E-09
3.57E-06	1.90E-09	3.35E-09	1.83E-09	2.22E-09	2.29E-09
3.58E-06	1.77E-09	3.00E-09	1.74E-09	2.17E-09	2.21E-09
3.59E-06	1.64E-09	2.64E-09	1.60E-09	2.10E-09	2.03E-09
3.60E-06	1.59E-09	2.33E-09	1.41E-09	2.03E-09	1.93E-09
3.61E-06	1.52E-09	2.01E-09	1.27E-09	2.03E-09	1.78E-09
3.62E-06	1.47E-09	1.71E-09	1.19E-09	1.93E-09	1.65E-09
3.63E-06	1.33E-09	1.36E-09	1.15E-09	1.86E-09	1.49E-09
3.64E-06	1.31E-09	1.07E-09	1.05E-09	1.80E-09	1.38E-09
3.65E-06	1.29E-09	8.14E-10	9.90E-10	1.75E-09	1.17E-09
3.66E-06	1.15E-09	5.68E-10	9.12E-10	1.63E-09	1.06E-09
3.67E-06	1.08E-09	3.63E-10	8.21E-10	1.60E-09	9.55E-10
3.68E-06	1.07E-09	1.66E-10	8.42E-10	1.48E-09	8.49E-10
3.69E-06	9.48E-10	-4.47E-11	7.51E-10	1.39E-09	7.08E-10
3.70E-06	9.26E-10	-1.85E-10	6.31E-10	1.30E-09	7.15E-10
3.71E-06	8.98E-10	-2.84E-10	6.80E-10	1.16E-09	5.61E-10
3.72E-06	8.77E-10	-4.04E-10	6.38E-10	1.06E-09	5.11E-10
3.73E-06	8.14E-10	-5.09E-10	5.89E-10	1.03E-09	4.27E-10
3.74E-06	7.01E-10	-5.23E-10	5.89E-10	9.05E-10	3.85E-10
3.75E-06	6.66E-10	-6.08E-10	5.82E-10	8.07E-10	2.23E-10
3.76E-06	6.73E-10	-5.80E-10	4.90E-10	7.79E-10	2.65E-10
3.77E-06	5.04E-10	-5.16E-10	5.61E-10	7.37E-10	2.44E-10
3.78E-06	4.27E-10	-4.74E-10	4.83E-10	5.96E-10	1.59E-10
3.79E-06	3.56E-10	-4.04E-10	4.97E-10	5.82E-10	1.17E-10
3.80E-06	2.51E-10	-3.40E-10	4.34E-10	5.11E-10	1.38E-10
3.81E-06	1.73E-10	-2.63E-10	3.28E-10	4.27E-10	9.61E-11
3.82E-06	1.38E-10	-1.36E-10	3.71E-10	2.37E-10	8.20E-11
3.83E-06	1.16E-11	6.79E-11	2.65E-10	2.02E-10	5.39E-11
3.84E-06	-3.77E-11	2.23E-10	1.95E-10	1.24E-10	6.79E-11
3.85E-06	-1.01E-10	4.27E-10	1.74E-10	1.16E-11	5.38E-11
3.86E-06	-1.29E-10	5.46E-10	1.45E-10	-1.29E-10	3.27E-11
3.87E-06	-1.43E-10	7.65E-10	6.09E-11	-2.21E-10	7.50E-11
3.88E-06	-1.78E-10	8.98E-10	2.57E-11	-3.82E-10	1.17E-10
3.89E-06	-1.93E-10	1.03E-09	3.98E-11	-4.25E-10	1.17E-10
3.90E-06	-1.15E-10	1.13E-09	4.68E-11	-5.30E-10	1.38E-10
3.91E-06	-1.71E-10	1.08E-09	-3.06E-11	-5.58E-10	1.03E-10
3.92E-06	-2.00E-10	1.05E-09	-7.99E-11	-5.09E-10	1.88E-10
3.93E-06	-2.70E-10	9.27E-10	-1.92E-10	-5.16E-10	2.37E-10
3.94E-06	-2.98E-10	8.77E-10	-2.42E-10	-4.88E-10	2.09E-10
3.95E-06	-4.11E-10	7.93E-10	-2.28E-10	-4.25E-10	2.30E-10
3.96E-06	-3.61E-10	7.22E-10	-3.12E-10	-4.60E-10	2.16E-10
3.97E-06	-4.04E-10	5.11E-10	-4.04E-10	-3.26E-10	1.45E-10
3.98E-06	-4.32E-10	3.63E-10	-4.67E-10	-2.70E-10	6.09E-11
3.99E-06	-4.81E-10	2.02E-10	-4.53E-10	-2.21E-10	-5.17E-11
4.00E-06	-5.16E-10	6.09E-11	-4.95E-10	-2.63E-10	-1.01E-10
4.01E-06	-4.88E-10	-7.98E-11	-5.58E-10	-2.63E-10	-2.56E-10
4.02E-06	-4.95E-10	-2.42E-10	-6.01E-10	-2.98E-10	-3.26E-10
4.03E-06	-4.95E-10	-4.18E-10	-5.58E-10	-2.56E-10	-4.46E-10
4.04E-06	-5.37E-10	-5.87E-10	-6.29E-10	-2.28E-10	-4.74E-10
4.05E-06	-6.15E-10	-7.56E-10	-6.01E-10	-2.91E-10	-5.09E-10
4.06E-06	-7.13E-10	-9.03E-10	-5.87E-10	-2.98E-10	-5.87E-10
4.07E-06	-7.41E-10	-1.07E-09	-5.94E-10	-2.70E-10	-6.43E-10
4.08E-06	-7.20E-10	-1.17E-09	-5.66E-10	-2.84E-10	-6.92E-10
4.09E-06	-7.34E-10	-1.28E-09	-5.87E-10	-3.40E-10	-6.71E-10
4.10E-06	-7.48E-10	-1.36E-09	-6.01E-10	-3.33E-10	-7.56E-10
4.11E-06	-7.41E-10	-1.49E-09	-5.87E-10	-3.26E-10	-8.96E-10
4.12E-06	-7.34E-10	-1.58E-09	-6.08E-10	-2.56E-10	-9.17E-10
4.13E-06	-7.49E-10	-1.64E-09	-6.57E-10	-2.84E-10	-8.68E-10
4.14E-06	-7.34E-10	-1.67E-09	-6.08E-10	-2.56E-10	-9.10E-10
4.15E-06	-8.33E-10	-1.71E-09	-5.80E-10	-1.57E-10	-9.24E-10
4.16E-06	-7.70E-10	-1.69E-09	-5.87E-10	-1.43E-10	-9.03E-10
4.17E-06	-8.61E-10	-1.64E-09	-6.15E-10	-1.57E-10	-8.82E-10
4.18E-06	-9.31E-10	-1.50E-09	-6.71E-10	-1.29E-10	-7.70E-10
4.19E-06	-9.39E-10	-1.47E-09	-7.48E-10	-1.01E-10	-7.98E-10
4.20E-06	-9.24E-10	-1.44E-09	-7.70E-10	-7.99E-11	-7.77E-10
4.21E-06	-9.46E-10	-1.35E-09	-8.12E-10	-1.57E-10	-6.22E-10
4.22E-06	-1.03E-09	-1.23E-09	-8.47E-10	-2.00E-10	-5.23E-10
4.23E-06	-1.07E-09	-1.12E-09	-8.75E-10	-2.49E-10	-5.94E-10
4.24E-06	-1.01E-09	-9.74E-10	-8.54E-10	-3.05E-10	-4.88E-10
4.25E-06	-1.04E-09	-8.05E-10	-8.19E-10	-3.12E-10	-5.23E-10
4.26E-06	-1.01E-09	-6.29E-10	-8.61E-10	-4.25E-10	-5.16E-10
4.27E-06	-1.04E-09	-5.02E-10	-9.95E-10	-4.25E-10	-4.74E-10
4.28E-06	-1.09E-09	-3.83E-10	-1.06E-09	-4.88E-10	-4.88E-10
4.29E-06	-1.18E-09	-2.28E-10	-1.13E-09	-5.80E-10	-4.95E-10
4.30E-06	-1.20E-09	-1.43E-10	-1.10E-09	-6.29E-10	-4.95E-10
4.31E-06	-1.30E-09	-8.69E-11	-1.23E-09	-7.48E-10	-4.81E-10
4.32E-06	-1.29E-09	-4.47E-11	-1.29E-09	-8.68E-10	-5.80E-10
4.33E-06	-1.34E-09	7.50E-11	-1.39E-09	-9.10E-10	-5.30E-10
4.34E-06	-1.37E-09	1.95E-10	-1.35E-09	-9.24E-10	-5.44E-10
4.35E-06	-1.45E-09	2.23E-10	-1.38E-09	-1.05E-09	-5.58E-10
4.36E-06	-1.55E-09	2.44E-10	-1.44E-09	-1.16E-09	-5.16E-10
4.37E-06	-1.60E-09	2.30E-10	-1.36E-09	-1.39E-09	-4.88E-10
4.38E-06	-1.66E-09	1.66E-10	-1.38E-09	-1.40E-09	-4.67E-10
4.39E-06	-1.70E-09	1.31E-10	-1.35E-09	-1.46E-09	-5.37E-10
4.40E-06	-1.73E-09	-9.49E-12	-1.22E-09	-1.50E-09	-5.02E-10
4.41E-06	-1.75E-09	-1.36E-10	-1.08E-09	-1.58E-09	-5.51E-10
4.42E-06	-1.73E-09	-2.98E-10	-1.01E-09	-1.62E-09	-5.44E-10
4.43E-06	-1.62E-09	-3.97E-10	-9.88E-10	-1.61E-09	-5.02E-10
4.44E-06	-1.54E-09	-5.23E-10	-9.88E-10	-1.59E-09	-6.29E-10
4.45E-06	-1.51E-09	-7.34E-10	-9.31E-10	-1.52E-09	-7.06E-10
4.46E-06	-1.49E-09	-9.17E-10	-8.96E-10	-1.41E-09	-7.84E-10
4.47E-06	-1.48E-09	-1.07E-09	-8.33E-10	-1.42E-09	-9.39E-10
4.48E-06	-1.45E-09	-1.16E-09	-7.63E-10	-1.40E-09	-9.46E-10
4.49E-06	-1.37E-09	-1.17E-09	-7.48E-10	-1.33E-09	-9.81E-10
4.50E-06	-1.37E-09	-1.33E-09	-8.19E-10	-1.18E-09	-9.24E-10
4.51E-06	-1.34E-09	-1.42E-09	-8.68E-10	-1.07E-09	-9.39E-10
4.52E-06	-1.31E-09	-1.52E-09	-8.05E-10	-9.95E-10	-9.74E-10
4.53E-06	-1.21E-09	-1.60E-09	-8.33E-10	-1.08E-09	-1.01E-09
4.54E-06	-1.16E-09	-1.64E-09	-8.47E-10	-9.24E-10	-1.08E-09
4.55E-06	-1.10E-09	-1.73E-09	-9.17E-10	-8.33E-10	-1.11E-09
4.56E-06	-1.13E-09	-1.78E-09	-9.60E-10	-7.20E-10	-1.15E-09
4.57E-06	-1.18E-09	-1.80E-09	-1.06E-09	-6.64E-10	-1.05E-09
4.58E-06	-1.11E-09	-1.80E-09	-1.07E-09	-6.29E-10	-1.04E-09
4.59E-06	-1.07E-09	-1.82E-09	-1.11E-09	-4.95E-10	-1.06E-09
4.60E-06	-1.10E-09	-1.83E-09	-1.12E-09	-4.95E-10	-1.14E-09
4.61E-06	-1.09E-09	-1.82E-09	-1.17E-09	-4.53E-10	-1.26E-09
4.62E-06	-1.18E-09	-1.71E-09	-1.20E-09	-4.46E-10	-1.30E-09
4.63E-06	-1.11E-09	-1.69E-09	-1.21E-09	-5.37E-10	-1.29E-09
4.64E-06	-1.09E-09	-1.64E-09	-1.20E-09	-5.30E-10	-1.36E-09
4.65E-06	-1.05E-09	-1.59E-09	-1.23E-09	-5.94E-10	-1.28E-09
4.66E-06	-1.11E-09	-1.49E-09	-1.28E-09	-6.08E-10	-1.24E-09
4.67E-06	-1.14E-09	-1.34E-09	-1.25E-09	-7.20E-10	-1.10E-09
4.68E-06	-1.04E-09	-1.18E-09	-1.28E-09	-8.82E-10	-1.09E-09
4.69E-06	-1.05E-09	-1.12E-09	-1.30E-09	-1.09E-09	-1.02E-09
4.70E-06	-1.08E-09	-1.07E-09	-1.43E-09	-1.06E-09	-1.03E-09
4.71E-06	-1.13E-09	-1.05E-09	-1.40E-09	-1.21E-09	-1.13E-09
4.72E-06	-1.20E-09	-9.67E-10	-1.47E-09	-1.24E-09	-1.11E-09
4.73E-06	-1.23E-09	-9.31E-10	-1.54E-09	-1.33E-09	-1.00E-09
4.74E-06	-1.28E-09	-8.75E-10	-1.55E-09	-1.40E-09	-9.39E-10
4.75E-06	-1.36E-09	-7.77E-10	-1.53E-09	-1.50E-09	-8.96E-10
4.76E-06	-1.45E-09	-6.85E-10	-1.51E-09	-1.64E-09	-8.68E-10
4.77E-06	-1.55E-09	-6.71E-10	-1.49E-09	-1.65E-09	-8.96E-10
4.78E-06	-1.64E-09	-6.92E-10	-1.47E-09	-1.66E-09	-9.10E-10
4.79E-06	-1.78E-09	-6.71E-10	-1.56E-09	-1.75E-09	-8.26E-10
4.80E-06	-1.79E-09	-7.27E-10	-1.59E-09	-1.75E-09	-8.75E-10
4.81E-06	-1.75E-09	-7.84E-10	-1.63E-09	-1.82E-09	-8.89E-10
4.82E-06	-1.73E-09	-8.47E-10	-1.56E-09	-1.83E-09	-8.54E-10
4.83E-06	-1.78E-09	-8.47E-10	-1.40E-09	-1.78E-09	-8.68E-10
4.84E-06	-1.83E-09	-9.81E-10	-1.38E-09	-1.76E-09	-8.54E-10
4.85E-06	-1.79E-09	-1.12E-09	-1.30E-09	-1.76E-09	-9.24E-10
4.86E-06	-1.81E-09	-1.23E-09	-1.30E-09	-1.82E-09	-1.02E-09
4.87E-06	-1.85E-09	-1.37E-09	-1.24E-09	-1.81E-09	-1.09E-09
4.88E-06	-1.81E-09	-1.52E-09	-1.22E-09	-1.82E-09	-1.08E-09
4.89E-06	-1.72E-09	-1.61E-09	-1.21E-09	-1.66E-09	-1.14E-09
4.90E-06	-1.64E-09	-1.59E-09	-1.16E-09	-1.49E-09	-1.22E-09
4.91E-06	-1.56E-09	-1.59E-09	-1.14E-09	-1.50E-09	-1.18E-09
4.92E-06	-1.52E-09	-1.73E-09	-1.13E-09	-1.37E-09	-1.26E-09
4.93E-06	-1.47E-09	-1.75E-09	-1.11E-09	-1.25E-09	-1.35E-09
4.94E-06	-1.37E-09	-1.80E-09	-1.07E-09	-1.14E-09	-1.38E-09
4.95E-06	-1.33E-09	-1.75E-09	-1.08E-09	-1.09E-09	-1.37E-09
4.96E-06	-1.27E-09	-1.75E-09	-1.07E-09	-1.05E-09	-1.40E-09
4.97E-06	-1.14E-09	-1.70E-09	-9.88E-10	-9.81E-10	-1.42E-09
4.98E-06	-1.06E-09	-1.67E-09	-1.04E-09	-7.91E-10	-1.47E-09
4.99E-06	-1.07E-09	-1.56E-09	-1.09E-09	-6.64E-10	-1.51E-09
5.00E-06	-9.67E-10	-1.51E-09	-1.16E-09	-5.94E-10	-1.64E-09
5.01E-06	-9.53E-10	-1.53E-09	-1.20E-09	-5.23E-10	-1.74E-09
5.02E-06	-9.67E-10	-1.63E-09	-1.22E-09	-4.81E-10	-1.73E-09
5.03E-06	-9.03E-10	-1.56E-09	-1.32E-09	-5.23E-10	-1.71E-09
5.04E-06	-9.31E-10	-1.44E-09	-1.37E-09	-5.16E-10	-1.73E-09
5.05E-06	-9.60E-10	-1.40E-09	-1.40E-09	-5.09E-10	-1.71E-09
5.06E-06	-9.74E-10	-1.37E-09	-1.37E-09	-6.50E-10	-1.82E-09
5.07E-06	-9.74E-10	-1.24E-09	-1.26E-09	-6.85E-10	-1.85E-09
5.08E-06	-9.81E-10	-1.15E-09	-1.23E-09	-8.82E-10	-1.82E-09
5.09E-06	-1.02E-09	-1.14E-09	-1.21E-09	-9.31E-10	-1.66E-09
5.10E-06	-1.06E-09	-1.01E-09	-1.21E-09	-1.04E-09	-1.59E-09
5.11E-06	-1.16E-09	-9.74E-10	-1.21E-09	-1.13E-09	-1.47E-09
5.12E-06	-1.25E-09	-8.89E-10	-1.21E-09	-1.17E-09	-1.56E-09
5.13E-06	-1.40E-09	-8.26E-10	-1.26E-09	-1.23E-09	-1.61E-09
5.14E-06	-1.33E-09	-6.99E-10	-1.18E-09	-1.23E-09	-1.59E-09
5.15E-06	-1.35E-09	-6.50E-10	-1.09E-09	-1.25E-09	-1.42E-09
5.16E-06	-1.47E-09	-6.57E-10	-1.14E-09	-1.32E-09	-1.36E-09
5.17E-06	-1.54E-09	-6.50E-10	-1.20E-09	-1.40E-09	-1.37E-09
5.18E-06	-1.64E-09	-6.92E-10	-1.21E-09	-1.47E-09	-1.32E-09
5.19E-06	-1.68E-09	-7.70E-10	-1.25E-09	-1.49E-09	-1.34E-09
5.20E-06	-1.81E-09	-8.54E-10	-1.18E-09	-1.55E-09	-1.34E-09
5.21E-06	-1.71E-09	-9.46E-10	-1.14E-09	-1.59E-09	-1.32E-09
5.22E-06	-1.62E-09	-1.04E-09	-1.11E-09	-1.63E-09	-1.30E-09
5.23E-06	-1.55E-09	-1.07E-09	-1.16E-09	-1.68E-09	-1.27E-09
5.24E-06	-1.62E-09	-1.20E-09	-1.23E-09	-1.68E-09	-1.16E-09
5.25E-06	-1.60E-09	-1.27E-09	-1.21E-09	-1.70E-09	-1.22E-09
5.26E-06	-1.66E-09	-1.39E-09	-1.18E-09	-1.75E-09	-1.29E-09
5.27E-06	-1.62E-09	-1.42E-09	-1.15E-09	-1.78E-09	-1.27E-09
5.28E-06	-1.71E-09	-1.47E-09	-1.14E-09	-1.71E-09	-1.38E-09
5.29E-06	-1.69E-09	-1.57E-09	-1.14E-09	-1.64E-09	-1.37E-09
5.30E-06	-1.78E-09	-1.58E-09	-1.10E-09	-1.72E-09	-1.32E-09
5.31E-06	-1.77E-09	-1.57E-09	-1.11E-09	-1.59E-09	-1.33E-09
5.32E-06	-1.73E-09	-1.63E-09	-1.14E-09	-1.52E-09	-1.35E-09
5.33E-06	-1.64E-09	-1.60E-09	-1.04E-09	-1.47E-09	-1.41E-09
5.34E-06	-1.56E-09	-1.60E-09	-1.04E-09	-1.37E-09	-1.45E-09
5.35E-06	-1.60E-09	-1.62E-09	-1.09E-09	-1.21E-09	-1.54E-09
5.36E-06	-1.49E-09	-1.55E-09	-1.09E-09	-1.00E-09	-1.54E-09
5.37E-06	-1.44E-09	-1.45E-09	-1.06E-09	-9.17E-10	-1.58E-09
5.38E-06	-1.40E-09	-1.49E-09	-1.11E-09	-8.61E-10	-1.61E-09
5.39E-06	-1.34E-09	-1.47E-09	-1.08E-09	-7.06E-10	-1.68E-09
5.40E-06	-1.30E-09	-1.43E-09	-1.02E-09	-7.13E-10	-1.62E-09
5.41E-06	-1.27E-09	-1.33E-09	-9.95E-10	-6.99E-10	-1.61E-09
5.42E-06	-1.22E-09	-1.30E-09	-1.07E-09	-6.85E-10	-1.69E-09
5.43E-06	-1.21E-09	-1.33E-09	-1.09E-09	-6.01E-10	-1.77E-09
5.44E-06	-1.19E-09	-1.23E-09	-1.15E-09	-5.23E-10	-1.73E-09
5.45E-06	-1.11E-09	-1.09E-09	-1.21E-09	-5.73E-10	-1.69E-09
5.46E-06	-1.04E-09	-1.03E-09	-1.25E-09	-5.66E-10	-1.66E-09
5.47E-06	-9.67E-10	-9.88E-10	-1.19E-09	-5.58E-10	-1.67E-09
5.48E-06	-9.67E-10	-9.03E-10	-1.23E-09	-6.22E-10	-1.67E-09
5.49E-06	-9.67E-10	-8.47E-10	-1.22E-09	-5.73E-10	-1.65E-09
5.50E-06	-1.07E-09	-8.68E-10	-1.32E-09	-6.92E-10	-1.54E-09
5.51E-06	-1.16E-09	-8.82E-10	-1.32E-09	-7.77E-10	-1.49E-09
5.52E-06	-1.16E-09	-9.24E-10	-1.28E-09	-9.24E-10	-1.52E-09
5.53E-06	-1.20E-09	-9.10E-10	-1.25E-09	-9.31E-10	-1.47E-09
5.54E-06	-1.28E-09	-1.00E-09	-1.21E-09	-1.00E-09	-1.47E-09
5.55E-06	-1.31E-09	-1.02E-09	-1.20E-09	-1.09E-09	-1.38E-09
5.56E-06	-1.33E-09	-1.11E-09	-1.23E-09	-1.20E-09	-1.35E-09
5.57E-06	-1.39E-09	-1.16E-09	-1.18E-09	-1.26E-09	-1.40E-09
5.58E-06	-1.40E-09	-1.18E-09	-1.07E-09	-1.33E-09	-1.32E-09
5.59E-06	-1.55E-09	-1.24E-09	-1.08E-09	-1.37E-09	-1.23E-09
5.60E-06	-1.65E-09	-1.31E-09	-1.06E-09	-1.40E-09	-1.10E-09
5.61E-06	-1.65E-09	-1.40E-09	-9.46E-10	-1.56E-09	-9.95E-10
5.62E-06	-1.65E-09	-1.44E-09	-1.05E-09	-1.62E-09	-9.31E-10
5.63E-06	-1.64E-09	-1.52E-09	-9.95E-10	-1.61E-09	-8.96E-10
5.64E-06	-1.60E-09	-1.61E-09	-9.81E-10	-1.61E-09	-8.75E-10
5.65E-06	-1.56E-09	-1.66E-09	-9.60E-10	-1.50E-09	-8.82E-10
5.66E-06	-1.57E-09	-1.73E-09	-1.05E-09	-1.59E-09	-9.03E-10
5.67E-06	-1.56E-09	-1.77E-09	-1.11E-09	-1.52E-09	-8.61E-10
5.68E-06	-1.56E-09	-1.75E-09	-1.11E-09	-1.54E-09	-7.48E-10
5.69E-06	-1.47E-09	-1.63E-09	-1.09E-09	-1.45E-09	-8.96E-10
5.70E-06	-1.51E-09	-1.58E-09	-1.05E-09	-1.46E-09	-9.95E-10
5.71E-06	-1.44E-09	-1.52E-09	-1.05E-09	-1.43E-09	-1.05E-09
5.72E-06	-1.34E-09	-1.39E-09	-1.02E-09	-1.43E-09	-9.88E-10
5.73E-06	-1.37E-09	-1.40E-09	-1.11E-09	-1.36E-09	-1.10E-09
5.74E-06	-1.38E-09	-1.36E-09	-1.11E-09	-1.30E-09	-1.18E-09
5.75E-06	-1.40E-09	-1.23E-09	-1.18E-09	-1.26E-09	-1.37E-09
5.76E-06	-1.26E-09	-1.15E-09	-1.22E-09	-1.24E-09	-1.45E-09
5.77E-06	-1.22E-09	-1.06E-09	-1.18E-09	-1.19E-09	-1.43E-09
5.78E-06	-1.07E-09	-9.95E-10	-1.16E-09	-1.18E-09	-1.40E-09
5.79E-06	-1.05E-09	-8.54E-10	-1.08E-09	-1.14E-09	-1.43E-09
5.80E-06	-9.95E-10	-7.48E-10	-1.01E-09	-1.07E-09	-1.55E-09
5.81E-06	-9.60E-10	-7.27E-10	-9.74E-10	-1.04E-09	-1.56E-09
5.82E-06	-9.10E-10	-6.99E-10	-9.67E-10	-9.95E-10	-1.54E-09
5.83E-06	-8.61E-10	-6.92E-10	-8.75E-10	-9.74E-10	-1.58E-09
5.84E-06	-8.61E-10	-6.57E-10	-8.47E-10	-9.53E-10	-1.52E-09
5.85E-06	-8.33E-10	-6.64E-10	-7.84E-10	-9.46E-10	-1.43E-09
5.86E-06	-7.63E-10	-6.08E-10	-6.78E-10	-9.67E-10	-1.33E-09
5.87E-06	-8.54E-10	-6.36E-10	-5.66E-10	-9.38E-10	-1.23E-09
5.88E-06	-8.54E-10	-6.36E-10	-5.73E-10	-9.53E-10	-1.21E-09
5.89E-06	-9.03E-10	-7.34E-10	-5.58E-10	-9.32E-10	-1.21E-09
5.90E-06	-8.40E-10	-7.70E-10	-6.08E-10	-9.24E-10	-1.19E-09
5.91E-06	-8.82E-10	-8.19E-10	-6.64E-10	-1.01E-09	-1.19E-09
5.92E-06	-9.46E-10	-7.77E-10	-7.41E-10	-1.16E-09	-1.15E-09
5.93E-06	-9.46E-10	-8.19E-10	-7.98E-10	-1.17E-09	-1.09E-09
5.94E-06	-9.53E-10	-8.96E-10	-8.47E-10	-1.23E-09	-1.04E-09
5.95E-06	-1.00E-09	-9.60E-10	-9.60E-10	-1.26E-09	-9.74E-10
5.96E-06	-1.09E-09	-1.02E-09	-1.04E-09	-1.31E-09	-9.81E-10
5.97E-06	-1.16E-09	-1.07E-09	-1.17E-09	-1.38E-09	-9.81E-10
5.98E-06	-1.19E-09	-1.19E-09	-1.18E-09	-1.45E-09	-1.02E-09
5.99E-06	-1.26E-09	-1.21E-09	-1.21E-09	-1.48E-09	-9.95E-10
6.00E-06	-1.23E-09	-1.23E-09	-1.24E-09	-1.59E-09	-9.46E-10
6.01E-06	-1.24E-09	-1.25E-09	-1.22E-09	-1.59E-09	-9.67E-10
6.02E-06	-1.28E-09	-1.34E-09	-1.19E-09	-1.59E-09	-1.03E-09
6.03E-06	-1.35E-09	-1.34E-09	-1.21E-09	-1.63E-09	-1.01E-09
6.04E-06	-1.30E-09	-1.39E-09	-1.15E-09	-1.59E-09	-9.74E-10
6.05E-06	-1.25E-09	-1.55E-09	-1.19E-09	-1.50E-09	-1.03E-09
6.06E-06	-1.23E-09	-1.54E-09	-1.20E-09	-1.43E-09	-1.08E-09
6.07E-06	-1.31E-09	-1.57E-09	-1.27E-09	-1.35E-09	-1.06E-09
6.08E-06	-1.35E-09	-1.61E-09	-1.21E-09	-1.30E-09	-9.67E-10
6.09E-06	-1.30E-09	-1.64E-09	-1.14E-09	-1.24E-09	-1.03E-09
6.10E-06	-1.24E-09	-1.66E-09	-1.12E-09	-1.17E-09	-9.24E-10
6.11E-06	-1.28E-09	-1.58E-09	-1.21E-09	-1.16E-09	-9.38E-10
6.12E-06	-1.18E-09	-1.53E-09	-1.20E-09	-1.05E-09	-9.17E-10
6.13E-06	-1.14E-09	-1.42E-09	-1.18E-09	-9.81E-10	-1.01E-09
6.14E-06	-1.07E-09	-1.37E-09	-1.26E-09	-9.03E-10	-1.02E-09
6.15E-06	-1.04E-09	-1.33E-09	-1.21E-09	-8.54E-10	-1.09E-09
6.16E-06	-9.24E-10	-1.26E-09	-1.04E-09	-8.12E-10	-1.12E-09
6.17E-06	-8.47E-10	-1.26E-09	-1.02E-09	-7.63E-10	-1.16E-09
6.18E-06	-8.33E-10	-1.19E-09	-1.02E-09	-7.13E-10	-1.13E-09
6.19E-06	-8.19E-10	-1.11E-09	-9.74E-10	-5.73E-10	-1.14E-09
6.20E-06	-8.75E-10	-9.67E-10	-9.10E-10	-6.01E-10	-1.08E-09
6.21E-06	-8.61E-10	-8.61E-10	-9.39E-10	-5.94E-10	-1.09E-09
6.22E-06	-8.96E-10	-7.91E-10	-8.75E-10	-7.55E-10	-1.16E-09
6.23E-06	-9.17E-10	-6.78E-10	-8.40E-10	-8.19E-10	-1.16E-09
6.24E-06	-8.82E-10	-5.66E-10	-7.63E-10	-9.24E-10	-1.18E-09
6.25E-06	-9.31E-10	-4.95E-10	-7.34E-10	-9.60E-10	-1.14E-09
6.26E-06	-9.88E-10	-4.39E-10	-6.85E-10	-1.02E-09	-1.18E-09
6.27E-06	-1.04E-09	-4.88E-10	-7.20E-10	-1.01E-09	-1.12E-09
6.28E-06	-1.07E-09	-5.30E-10	-6.22E-10	-9.81E-10	-1.13E-09
6.29E-06	-1.05E-09	-5.30E-10	-6.08E-10	-9.95E-10	-1.16E-09
6.30E-06	-1.17E-09	-5.51E-10	-6.22E-10	-1.06E-09	-1.14E-09
6.31E-06	-1.23E-09	-6.50E-10	-6.08E-10	-1.17E-09	-1.09E-09
6.32E-06	-1.31E-09	-7.56E-10	-6.29E-10	-1.21E-09	-1.02E-09
6.33E-06	-1.35E-09	-7.13E-10	-6.78E-10	-1.35E-09	-9.53E-10
6.34E-06	-1.38E-09	-7.20E-10	-6.71E-10	-1.36E-09	-8.68E-10
6.35E-06	-1.40E-09	-7.48E-10	-7.34E-10	-1.42E-09	-8.68E-10
6.36E-06	-1.37E-09	-8.05E-10	-8.26E-10	-1.49E-09	-8.75E-10
6.37E-06	-1.46E-09	-8.19E-10	-9.67E-10	-1.48E-09	-8.89E-10
6.38E-06	-1.37E-09	-8.33E-10	-1.01E-09	-1.45E-09	-8.68E-10
6.39E-06	-1.42E-09	-9.10E-10	-1.07E-09	-1.52E-09	-8.26E-10
6.40E-06	-1.42E-09	-9.31E-10	-1.11E-09	-1.46E-09	-8.61E-10
6.41E-06	-1.37E-09	-9.95E-10	-1.21E-09	-1.44E-09	-7.70E-10
6.42E-06	-1.33E-09	-1.01E-09	-1.21E-09	-1.40E-09	-7.91E-10
6.43E-06	-1.24E-09	-1.01E-09	-1.28E-09	-1.37E-09	-8.05E-10
6.44E-06	-1.14E-09	-1.07E-09	-1.29E-09	-1.28E-09	-8.26E-10
6.45E-06	-1.12E-09	-1.16E-09	-1.33E-09	-1.17E-09	-8.26E-10
6.46E-06	-1.02E-09	-1.29E-09	-1.31E-09	-1.08E-09	-8.89E-10
6.47E-06	-9.60E-10	-1.42E-09	-1.33E-09	-1.02E-09	-8.68E-10
6.48E-06	-9.53E-10	-1.38E-09	-1.38E-09	-1.01E-09	-8.75E-10
6.49E-06	-1.02E-09	-1.39E-09	-1.43E-09	-9.74E-10	-9.95E-10
6.50E-06	-1.04E-09	-1.41E-09	-1.49E-09	-8.54E-10	-9.53E-10
6.51E-06	-9.74E-10	-1.39E-09	-1.47E-09	-8.19E-10	-8.54E-10
6.52E-06	-9.95E-10	-1.42E-09	-1.38E-09	-7.91E-10	-8.82E-10
6.53E-06	-1.04E-09	-1.44E-09	-1.41E-09	-7.70E-10	-9.53E-10
6.54E-06	-1.07E-09	-1.42E-09	-1.37E-09	-7.20E-10	-9.74E-10
6.55E-06	-9.03E-10	-1.45E-09	-1.27E-09	-6.08E-10	-1.04E-09
6.56E-06	-9.46E-10	-1.40E-09	-1.21E-09	-4.81E-10	-1.16E-09
6.57E-06	-9.46E-10	-1.26E-09	-1.11E-09	-3.05E-10	-1.19E-09
6.58E-06	-9.95E-10	-1.13E-09	-1.03E-09	-1.57E-10	-1.14E-09
6.59E-06	-9.10E-10	-1.02E-09	-9.31E-10	-8.69E-11	-1.18E-09
6.60E-06	-9.74E-10	-9.39E-10	-8.75E-10	3.27E-11	-1.18E-09
6.61E-06	-9.53E-10	-8.68E-10	-7.77E-10	1.86E-11	-1.13E-09
6.62E-06	-9.88E-10	-8.19E-10	-7.41E-10	6.09E-11	-1.09E-09
6.63E-06	-9.53E-10	-6.99E-10	-7.27E-10	1.87E-11	-1.04E-09
6.64E-06	-1.00E-09	-6.57E-10	-6.22E-10	1.16E-11	-9.53E-10
6.65E-06	-1.07E-09	-6.71E-10	-5.87E-10	-1.15E-10	-8.33E-10
6.66E-06	-1.02E-09	-5.80E-10	-4.95E-10	-1.50E-10	-7.84E-10
6.67E-06	-1.11E-09	-5.30E-10	-4.39E-10	-2.91E-10	-6.64E-10
6.68E-06	-1.26E-09	-5.51E-10	-3.97E-10	-4.25E-10	-5.51E-10
6.69E-06	-1.33E-09	-5.37E-10	-4.81E-10	-5.09E-10	-5.59E-10
6.70E-06	-1.39E-09	-5.02E-10	-5.09E-10	-4.88E-10	-5.02E-10
6.71E-06	-1.41E-09	-4.46E-10	-4.74E-10	-6.57E-10	-4.25E-10
6.72E-06	-1.52E-09	-4.60E-10	-3.97E-10	-7.84E-10	-4.18E-10
6.73E-06	-1.63E-09	-4.32E-10	-4.67E-10	-8.40E-10	-3.61E-10
6.74E-06	-1.65E-09	-4.60E-10	-4.60E-10	-9.88E-10	-3.19E-10
6.75E-06	-1.67E-09	-4.11E-10	-5.44E-10	-1.10E-09	-2.91E-10
6.76E-06	-1.64E-09	-4.46E-10	-6.22E-10	-1.07E-09	-3.26E-10
6.77E-06	-1.66E-09	-5.02E-10	-7.06E-10	-1.11E-09	-3.05E-10
6.78E-06	-1.61E-09	-6.08E-10	-8.40E-10	-1.09E-09	-3.76E-10
6.79E-06	-1.58E-09	-6.71E-10	-9.32E-10	-1.13E-09	-4.25E-10
6.80E-06	-1.49E-09	-6.92E-10	-1.01E-09	-1.08E-09	-5.02E-10
6.81E-06	-1.47E-09	-8.54E-10	-1.13E-09	-1.10E-09	-5.30E-10
6.82E-06	-1.38E-09	-8.61E-10	-1.23E-09	-1.06E-09	-5.80E-10
6.83E-06	-1.39E-09	-9.81E-10	-1.25E-09	-1.05E-09	-6.15E-10
6.84E-06	-1.33E-09	-1.07E-09	-1.37E-09	-1.02E-09	-6.92E-10
6.85E-06	-1.28E-09	-1.04E-09	-1.41E-09	-1.00E-09	-6.43E-10
6.86E-06	-1.30E-09	-1.11E-09	-1.44E-09	-9.03E-10	-7.06E-10
6.87E-06	-1.23E-09	-1.12E-09	-1.50E-09	-7.98E-10	-7.34E-10
6.88E-06	-1.14E-09	-1.22E-09	-1.47E-09	-6.85E-10	-8.68E-10
6.89E-06	-1.09E-09	-1.18E-09	-1.47E-09	-5.80E-10	-9.24E-10
6.90E-06	-1.04E-09	-1.25E-09	-1.45E-09	-5.44E-10	-9.32E-10
6.91E-06	-8.33E-10	-1.32E-09	-1.47E-09	-4.88E-10	-9.24E-10
6.92E-06	-7.27E-10	-1.35E-09	-1.40E-09	-4.53E-10	-9.24E-10
6.93E-06	-6.01E-10	-1.45E-09	-1.33E-09	-4.39E-10	-9.03E-10
6.94E-06	-6.64E-10	-1.43E-09	-1.23E-09	-3.82E-10	-8.75E-10
6.95E-06	-6.22E-10	-1.41E-09	-1.23E-09	-3.05E-10	-7.63E-10
6.96E-06	-5.58E-10	-1.48E-09	-1.25E-09	-2.84E-10	-7.27E-10
6.97E-06	-6.85E-10	-1.45E-09	-1.21E-09	-2.63E-10	-6.64E-10
6.98E-06	-7.20E-10	-1.41E-09	-1.14E-09	-1.92E-10	-6.99E-10
6.99E-06	-7.34E-10	-1.35E-09	-1.03E-09	-2.35E-10	-6.43E-10
7.00E-06	-7.41E-10	-1.33E-09	-9.53E-10	-2.21E-10	-6.50E-10
7.01E-06	-7.27E-10	-1.25E-09	-8.75E-10	-2.63E-10	-6.64E-10
7.02E-06	-8.12E-10	-1.16E-09	-8.75E-10	-2.84E-10	-6.43E-10
7.03E-06	-9.24E-10	-1.11E-09	-8.19E-10	-3.61E-10	-6.43E-10
7.04E-06	-9.60E-10	-1.10E-09	-7.34E-10	-4.32E-10	-6.64E-10
7.05E-06	-9.53E-10	-9.74E-10	-6.36E-10	-4.18E-10	-5.44E-10
7.06E-06	-9.95E-10	-9.17E-10	-6.08E-10	-5.44E-10	-4.60E-10
7.07E-06	-9.95E-10	-9.31E-10	-6.22E-10	-6.08E-10	-4.95E-10
7.08E-06	-9.53E-10	-8.68E-10	-5.23E-10	-6.64E-10	-4.39E-10
7.09E-06	-6.08E-10	-5.23E-10	-1.36E-10	-3.75E-10	3.27E-11
7.10E-06	5.38E-11	2.93E-10	6.45E-10	3.49E-10	8.28E-10
7.11E-06	9.69E-10	1.24E-09	1.48E-09	1.22E-09	1.85E-09
7.12E-06	1.98E-09	2.19E-09	2.41E-09	2.11E-09	2.85E-09
7.13E-06	2.88E-09	3.04E-09	3.24E-09	2.88E-09	3.74E-09
7.14E-06	3.70E-09	3.92E-09	4.02E-09	3.65E-09	4.51E-09
7.15E-06	4.56E-09	4.78E-09	4.76E-09	4.47E-09	5.29E-09
7.16E-06	5.35E-09	5.56E-09	5.49E-09	5.16E-09	6.00E-09
7.17E-06	5.97E-09	6.27E-09	6.14E-09	5.74E-09	6.56E-09
7.18E-06	6.64E-09	6.85E-09	6.81E-09	6.33E-09	7.13E-09
7.19E-06	7.26E-09	7.41E-09	7.42E-09	6.96E-09	7.74E-09
7.20E-06	7.83E-09	7.93E-09	7.82E-09	7.56E-09	8.27E-09
7.21E-06	8.03E-09	8.14E-09	7.97E-09	7.75E-09	8.41E-09
7.22E-06	7.87E-09	7.88E-09	7.70E-09	7.54E-09	8.21E-09
7.23E-06	7.49E-09	7.43E-09	7.32E-09	7.12E-09	7.69E-09
7.24E-06	7.17E-09	6.97E-09	6.89E-09	6.89E-09	7.26E-09
7.25E-06	6.85E-09	6.59E-09	6.43E-09	6.68E-09	6.87E-09
7.26E-06	6.51E-09	6.11E-09	6.01E-09	6.30E-09	6.42E-09
7.27E-06	6.18E-09	5.78E-09	5.61E-09	6.06E-09	6.05E-09
7.28E-06	5.95E-09	5.47E-09	5.28E-09	5.88E-09	5.78E-09
7.29E-06	5.71E-09	5.14E-09	5.03E-09	5.65E-09	5.54E-09
7.30E-06	5.56E-09	4.90E-09	4.81E-09	5.50E-09	5.22E-09
7.31E-06	5.42E-09	4.62E-09	4.51E-09	5.35E-09	4.90E-09
7.32E-06	5.20E-09	4.35E-09	4.35E-09	5.17E-09	4.72E-09
7.33E-06	5.02E-09	4.09E-09	4.20E-09	5.03E-09	4.46E-09
7.34E-06	4.71E-09	4.01E-09	4.01E-09	4.95E-09	4.23E-09
7.35E-06	4.47E-09	3.83E-09	3.85E-09	4.80E-09	4.00E-09
7.36E-06	4.20E-09	3.75E-09	3.86E-09	4.63E-09	3.81E-09
7.37E-06	4.00E-09	3.59E-09	3.81E-09	4.50E-09	3.64E-09
7.38E-06	3.85E-09	3.43E-09	3.70E-09	4.40E-09	3.55E-09
7.39E-06	3.59E-09	3.35E-09	3.61E-09	4.26E-09	3.43E-09
7.40E-06	3.35E-09	3.32E-09	3.42E-09	4.13E-09	3.30E-09
7.41E-06	3.15E-09	3.26E-09	3.27E-09	3.99E-09	3.28E-09
7.42E-06	3.05E-09	3.17E-09	3.27E-09	3.97E-09	3.23E-09
7.43E-06	3.28E-09	3.48E-09	3.57E-09	4.12E-09	3.52E-09
7.44E-06	3.97E-09	4.17E-09	4.28E-09	4.75E-09	4.19E-09
7.45E-06	4.76E-09	5.07E-09	5.12E-09	5.51E-09	5.06E-09
7.46E-06	5.49E-09	5.88E-09	5.94E-09	6.22E-09	5.87E-09
7.47E-06	6.25E-09	6.66E-09	6.75E-09	6.82E-09	6.66E-09
7.48E-06	6.99E-09	7.44E-09	7.46E-09	7.46E-09	7.54E-09
7.49E-06	7.56E-09	8.15E-09	8.14E-09	8.03E-09	8.16E-09
7.50E-06	8.18E-09	8.73E-09	8.78E-09	8.53E-09	8.84E-09
7.51E-06	8.86E-09	9.27E-09	9.39E-09	9.03E-09	9.48E-09
7.52E-06	9.31E-09	9.84E-09	9.99E-09	9.45E-09	1.01E-08
7.53E-06	9.79E-09	1.04E-08	1.04E-08	9.86E-09	1.07E-08
7.54E-06	1.02E-08	1.08E-08	1.08E-08	1.02E-08	1.10E-08
7.55E-06	1.04E-08	1.09E-08	1.09E-08	1.03E-08	1.11E-08
7.56E-06	1.00E-08	1.04E-08	1.05E-08	9.99E-09	1.09E-08
7.57E-06	9.62E-09	9.95E-09	1.00E-08	9.44E-09	1.03E-08
7.58E-06	9.19E-09	9.51E-09	9.41E-09	8.92E-09	9.84E-09
7.59E-06	8.75E-09	8.96E-09	8.97E-09	8.53E-09	9.34E-09
7.60E-06	8.36E-09	8.53E-09	8.58E-09	8.16E-09	8.87E-09
7.61E-06	8.03E-09	8.14E-09	8.13E-09	7.86E-09	8.41E-09
7.62E-06	7.73E-09	7.84E-09	7.73E-09	7.54E-09	8.06E-09
7.63E-06	7.52E-09	7.55E-09	7.42E-09	7.25E-09	7.75E-09
7.64E-06	7.33E-09	7.35E-09	7.11E-09	6.99E-09	7.51E-09
7.65E-06	7.08E-09	6.98E-09	6.85E-09	6.82E-09	7.14E-09
7.66E-06	6.82E-09	6.74E-09	6.62E-09	6.66E-09	6.80E-09
7.67E-06	6.62E-09	6.56E-09	6.32E-09	6.46E-09	6.45E-09
7.68E-06	6.40E-09	6.43E-09	6.05E-09	6.23E-09	6.18E-09
7.69E-06	6.13E-09	6.20E-09	5.85E-09	5.99E-09	5.88E-09
7.70E-06	5.96E-09	5.99E-09	5.75E-09	5.87E-09	5.68E-09
7.71E-06	5.75E-09	5.73E-09	5.55E-09	5.84E-09	5.41E-09
7.72E-06	5.57E-09	5.45E-09	5.46E-09	5.68E-09	5.23E-09
7.73E-06	5.37E-09	5.18E-09	5.31E-09	5.65E-09	4.99E-09
7.74E-06	5.14E-09	4.94E-09	5.20E-09	5.39E-09	4.81E-09
7.75E-06	4.85E-09	4.68E-09	5.09E-09	5.26E-09	4.65E-09
7.76E-06	4.75E-09	4.54E-09	4.92E-09	5.18E-09	4.52E-09
7.77E-06	4.87E-09	4.69E-09	5.13E-09	5.33E-09	4.63E-09
7.78E-06	5.49E-09	5.30E-09	5.81E-09	6.04E-09	5.35E-09
7.79E-06	6.17E-09	6.04E-09	6.62E-09	6.84E-09	6.11E-09
7.80E-06	6.80E-09	6.76E-09	7.39E-09	7.55E-09	6.88E-09
7.81E-06	7.46E-09	7.42E-09	8.07E-09	8.13E-09	7.65E-09
7.82E-06	8.02E-09	8.11E-09	8.68E-09	8.75E-09	8.35E-09
7.83E-06	8.49E-09	8.69E-09	9.25E-09	9.41E-09	8.89E-09
7.84E-06	9.01E-09	9.28E-09	9.79E-09	9.98E-09	9.55E-09
7.85E-06	9.41E-09	9.81E-09	1.03E-08	1.04E-08	1.02E-08
7.86E-06	9.86E-09	1.04E-08	1.08E-08	1.08E-08	1.08E-08
7.87E-06	1.03E-08	1.08E-08	1.13E-08	1.12E-08	1.13E-08
7.88E-06	1.07E-08	1.12E-08	1.17E-08	1.15E-08	1.18E-08
7.89E-06	1.07E-08	1.12E-08	1.17E-08	1.15E-08	1.19E-08
7.90E-06	1.04E-08	1.08E-08	1.13E-08	1.10E-08	1.16E-08
7.91E-06	9.90E-09	1.03E-08	1.06E-08	1.05E-08	1.10E-08
7.92E-06	9.41E-09	9.83E-09	1.00E-08	9.89E-09	1.05E-08
7.93E-06	9.03E-09	9.47E-09	9.48E-09	9.43E-09	1.00E-08
7.94E-06	8.69E-09	9.06E-09	8.99E-09	8.97E-09	9.54E-09
7.95E-06	8.29E-09	8.65E-09	8.60E-09	8.65E-09	9.11E-09
7.96E-06	8.03E-09	8.37E-09	8.25E-09	8.31E-09	8.78E-09
7.97E-06	7.73E-09	7.99E-09	7.86E-09	7.95E-09	8.44E-09
7.98E-06	7.55E-09	7.68E-09	7.50E-09	7.62E-09	8.08E-09
7.99E-06	7.41E-09	7.36E-09	7.11E-09	7.26E-09	7.80E-09
8.00E-06	7.16E-09	7.04E-09	6.80E-09	7.01E-09	7.38E-09
8.01E-06	6.91E-09	6.78E-09	6.54E-09	6.89E-09	7.11E-09
8.02E-06	6.70E-09	6.61E-09	6.25E-09	6.63E-09	6.87E-09
8.03E-06	6.50E-09	6.37E-09	6.06E-09	6.35E-09	6.51E-09
8.04E-06	6.33E-09	6.17E-09	5.80E-09	6.22E-09	6.25E-09
8.05E-06	6.13E-09	5.91E-09	5.57E-09	6.06E-09	5.99E-09
8.06E-06	5.92E-09	5.79E-09	5.32E-09	5.82E-09	5.73E-09
8.07E-06	5.72E-09	5.55E-09	5.17E-09	5.66E-09	5.54E-09
8.08E-06	5.56E-09	5.35E-09	4.97E-09	5.50E-09	5.27E-09
8.09E-06	5.35E-09	5.22E-09	4.74E-09	5.36E-09	5.09E-09
8.10E-06	5.23E-09	5.13E-09	4.59E-09	5.30E-09	4.95E-09
8.11E-06	5.39E-09	5.26E-09	4.77E-09	5.48E-09	5.03E-09
8.12E-06	5.94E-09	5.86E-09	5.44E-09	6.02E-09	5.64E-09
8.13E-06	6.54E-09	6.65E-09	6.32E-09	6.89E-09	6.32E-09
8.14E-06	7.26E-09	7.43E-09	7.11E-09	7.62E-09	6.97E-09
8.15E-06	7.92E-09	8.11E-09	7.75E-09	8.27E-09	7.58E-09
8.16E-06	8.54E-09	8.79E-09	8.49E-09	8.94E-09	8.27E-09
8.17E-06	9.06E-09	9.41E-09	9.09E-09	9.49E-09	8.82E-09
8.18E-06	9.66E-09	9.98E-09	9.72E-09	1.01E-08	9.29E-09
8.19E-06	1.01E-08	1.05E-08	1.03E-08	1.05E-08	9.82E-09
8.20E-06	1.06E-08	1.10E-08	1.08E-08	1.10E-08	1.04E-08
8.21E-06	1.09E-08	1.14E-08	1.12E-08	1.15E-08	1.08E-08
8.22E-06	1.13E-08	1.18E-08	1.17E-08	1.18E-08	1.12E-08
8.23E-06	1.13E-08	1.17E-08	1.17E-08	1.18E-08	1.13E-08
8.24E-06	1.09E-08	1.12E-08	1.13E-08	1.14E-08	1.10E-08
8.25E-06	1.04E-08	1.07E-08	1.07E-08	1.07E-08	1.05E-08
8.26E-06	9.89E-09	1.02E-08	1.02E-08	1.02E-08	1.00E-08
8.27E-06	9.33E-09	9.63E-09	9.72E-09	9.79E-09	9.65E-09
8.28E-06	8.83E-09	9.25E-09	9.24E-09	9.23E-09	9.30E-09
8.29E-06	8.41E-09	8.82E-09	8.75E-09	8.77E-09	8.99E-09
8.30E-06	8.11E-09	8.41E-09	8.34E-09	8.35E-09	8.65E-09
8.31E-06	7.84E-09	8.08E-09	7.98E-09	7.94E-09	8.32E-09
8.32E-06	7.63E-09	7.77E-09	7.64E-09	7.53E-09	8.01E-09
8.33E-06	7.32E-09	7.52E-09	7.31E-09	7.13E-09	7.68E-09
8.34E-06	7.05E-09	7.23E-09	7.00E-09	6.89E-09	7.42E-09
8.35E-06	6.71E-09	6.98E-09	6.63E-09	6.56E-09	7.16E-09
8.36E-06	6.52E-09	6.69E-09	6.36E-09	6.26E-09	6.89E-09
8.37E-06	6.32E-09	6.49E-09	6.02E-09	6.00E-09	6.65E-09
8.38E-06	6.14E-09	6.27E-09	5.76E-09	5.64E-09	6.47E-09
8.39E-06	5.92E-09	6.01E-09	5.50E-09	5.34E-09	6.14E-09
8.40E-06	5.67E-09	5.77E-09	5.23E-09	5.28E-09	5.90E-09
8.41E-06	5.40E-09	5.53E-09	4.94E-09	5.14E-09	5.59E-09
8.42E-06	5.21E-09	5.33E-09	4.72E-09	4.92E-09	5.33E-09
8.43E-06	4.97E-09	5.11E-09	4.44E-09	4.73E-09	5.18E-09
8.44E-06	4.87E-09	4.97E-09	4.30E-09	4.66E-09	5.02E-09
8.45E-06	4.98E-09	5.12E-09	4.46E-09	4.85E-09	5.20E-09
8.46E-06	5.56E-09	5.75E-09	5.03E-09	5.54E-09	5.77E-09
8.47E-06	6.24E-09	6.51E-09	5.80E-09	6.35E-09	6.54E-09
8.48E-06	7.09E-09	7.20E-09	6.61E-09	7.06E-09	7.25E-09
8.49E-06	7.80E-09	7.95E-09	7.37E-09	7.67E-09	7.89E-09
8.50E-06	8.48E-09	8.60E-09	8.11E-09	8.40E-09	8.50E-09
8.51E-06	8.99E-09	9.19E-09	8.78E-09	9.06E-09	9.09E-09
8.52E-06	9.47E-09	9.76E-09	9.44E-09	9.67E-09	9.64E-09
8.53E-06	9.94E-09	1.03E-08	9.95E-09	1.02E-08	1.01E-08
8.54E-06	1.04E-08	1.08E-08	1.05E-08	1.08E-08	1.06E-08
8.55E-06	1.09E-08	1.14E-08	1.11E-08	1.13E-08	1.10E-08
8.56E-06	1.13E-08	1.18E-08	1.15E-08	1.17E-08	1.14E-08
8.57E-06	1.14E-08	1.17E-08	1.15E-08	1.18E-08	1.14E-08
8.58E-06	1.11E-08	1.13E-08	1.12E-08	1.14E-08	1.09E-08
8.59E-06	1.05E-08	1.07E-08	1.06E-08	1.08E-08	1.04E-08
8.60E-06	1.00E-08	1.02E-08	1.01E-08	1.02E-08	9.94E-09
8.61E-06	9.53E-09	9.75E-09	9.66E-09	9.82E-09	9.44E-09
8.62E-06	8.99E-09	9.29E-09	9.25E-09	9.38E-09	9.12E-09
8.63E-06	8.59E-09	8.95E-09	8.75E-09	8.94E-09	8.75E-09
8.64E-06	8.23E-09	8.62E-09	8.37E-09	8.49E-09	8.39E-09
8.65E-06	7.84E-09	8.31E-09	8.01E-09	8.06E-09	8.15E-09
8.66E-06	7.52E-09	8.01E-09	7.66E-09	7.64E-09	7.89E-09
8.67E-06	7.21E-09	7.72E-09	7.44E-09	7.35E-09	7.61E-09
8.68E-06	6.82E-09	7.34E-09	7.12E-09	7.03E-09	7.42E-09
8.69E-06	6.44E-09	7.04E-09	6.78E-09	6.68E-09	7.24E-09
8.70E-06	6.16E-09	6.73E-09	6.51E-09	6.30E-09	7.00E-09
8.71E-06	5.95E-09	6.55E-09	6.22E-09	5.97E-09	6.71E-09
8.72E-06	5.69E-09	6.19E-09	5.89E-09	5.66E-09	6.46E-09
8.73E-06	5.56E-09	5.92E-09	5.63E-09	5.36E-09	6.18E-09
8.74E-06	5.30E-09	5.68E-09	5.39E-09	5.12E-09	5.97E-09
8.75E-06	5.07E-09	5.41E-09	5.06E-09	4.85E-09	5.80E-09
8.76E-06	4.92E-09	5.17E-09	4.70E-09	4.63E-09	5.49E-09
8.77E-06	4.79E-09	4.91E-09	4.44E-09	4.45E-09	5.28E-09
8.78E-06	4.57E-09	4.77E-09	4.11E-09	4.26E-09	5.01E-09
8.79E-06	4.41E-09	4.64E-09	3.83E-09	4.00E-09	4.78E-09
8.80E-06	4.25E-09	4.31E-09	3.55E-09	3.87E-09	4.53E-09
8.81E-06	4.19E-09	4.12E-09	3.28E-09	3.74E-09	4.32E-09
8.82E-06	4.07E-09	3.95E-09	3.03E-09	3.64E-09	4.08E-09
8.83E-06	3.92E-09	3.79E-09	2.89E-09	3.45E-09	3.85E-09
8.84E-06	3.73E-09	3.52E-09	2.74E-09	3.38E-09	3.65E-09
8.85E-06	3.54E-09	3.34E-09	2.71E-09	3.22E-09	3.50E-09
8.86E-06	3.43E-09	3.19E-09	2.65E-09	3.14E-09	3.31E-09
8.87E-06	3.26E-09	2.98E-09	2.47E-09	3.03E-09	3.21E-09
8.88E-06	3.10E-09	2.88E-09	2.41E-09	2.93E-09	3.07E-09
8.89E-06	2.99E-09	2.73E-09	2.33E-09	2.83E-09	2.93E-09
8.90E-06	2.80E-09	2.57E-09	2.37E-09	2.71E-09	2.72E-09
8.91E-06	2.65E-09	2.49E-09	2.31E-09	2.71E-09	2.58E-09
8.92E-06	2.47E-09	2.42E-09	2.33E-09	2.69E-09	2.44E-09
8.93E-06	2.36E-09	2.38E-09	2.19E-09	2.50E-09	2.26E-09
8.94E-06	2.24E-09	2.24E-09	2.09E-09	2.41E-09	2.17E-09
8.95E-06	2.07E-09	2.21E-09	2.08E-09	2.28E-09	2.06E-09
8.96E-06	1.86E-09	2.17E-09	2.04E-09	2.25E-09	2.00E-09
8.97E-06	1.76E-09	2.16E-09	1.97E-09	2.18E-09	1.89E-09
8.98E-06	1.63E-09	2.09E-09	2.02E-09	2.06E-09	1.76E-09
8.99E-06	1.52E-09	1.95E-09	2.00E-09	1.96E-09	1.67E-09
9.00E-06	1.34E-09	1.89E-09	1.93E-09	1.84E-09	1.62E-09
9.01E-06	1.26E-09	1.93E-09	1.83E-09	1.68E-09	1.45E-09
9.02E-06	1.12E-09	1.88E-09	1.74E-09	1.57E-09	1.36E-09
9.03E-06	9.69E-10	1.79E-09	1.58E-09	1.41E-09	1.35E-09
9.04E-06	8.98E-10	1.76E-09	1.41E-09	1.27E-09	1.19E-09
9.05E-06	8.07E-10	1.64E-09	1.17E-09	1.13E-09	1.06E-09
9.06E-06	7.65E-10	1.55E-09	9.76E-10	8.91E-10	9.34E-10
9.07E-06	6.80E-10	1.50E-09	9.97E-10	7.37E-10	8.98E-10
9.08E-06	5.18E-10	1.38E-09	8.77E-10	6.24E-10	8.21E-10
9.09E-06	4.55E-10	1.29E-09	7.65E-10	4.76E-10	7.08E-10
9.10E-06	4.13E-10	1.16E-09	5.96E-10	3.85E-10	6.31E-10
9.11E-06	2.16E-10	1.09E-09	5.46E-10	3.07E-10	6.17E-10
9.12E-06	2.30E-10	9.69E-10	3.85E-10	2.23E-10	4.97E-10
9.13E-06	2.86E-10	8.28E-10	2.93E-10	1.31E-10	5.04E-10
9.14E-06	2.58E-10	6.80E-10	2.37E-10	1.03E-10	4.69E-10
9.15E-06	1.88E-10	5.32E-10	4.68E-11	1.16E-11	5.11E-10
9.16E-06	2.16E-10	3.21E-10	-5.18E-11	-1.15E-10	3.64E-10
9.17E-06	8.20E-11	1.45E-10	-1.08E-10	-2.42E-10	3.71E-10
9.18E-06	1.10E-10	4.68E-11	-2.42E-10	-3.19E-10	3.07E-10
9.19E-06	9.61E-11	-9.51E-12	-2.63E-10	-3.97E-10	2.30E-10
9.20E-06	7.50E-11	-1.22E-10	-3.05E-10	-4.18E-10	2.02E-10
9.21E-06	-3.06E-11	-2.21E-10	-3.75E-10	-4.46E-10	1.17E-10
9.22E-06	-1.43E-10	-3.40E-10	-4.46E-10	-3.82E-10	1.45E-10
9.23E-06	-1.78E-10	-3.90E-10	-5.16E-10	-4.60E-10	1.88E-10
9.24E-06	-2.70E-10	-4.11E-10	-5.51E-10	-4.74E-10	1.88E-10
9.25E-06	-2.84E-10	-4.32E-10	-5.94E-10	-5.23E-10	1.45E-10
9.26E-06	-3.19E-10	-5.23E-10	-5.87E-10	-5.51E-10	8.20E-11
9.27E-06	-3.40E-10	-4.81E-10	-5.58E-10	-6.57E-10	1.24E-10
9.28E-06	-4.11E-10	-5.30E-10	-5.94E-10	-6.43E-10	-3.77E-11
9.29E-06	-4.18E-10	-5.66E-10	-5.16E-10	-5.80E-10	-8.69E-11
9.30E-06	-4.04E-10	-5.73E-10	-4.18E-10	-5.37E-10	-1.71E-10
9.31E-06	-4.18E-10	-5.51E-10	-4.11E-10	-4.88E-10	-3.26E-10
9.32E-06	-5.58E-10	-5.87E-10	-3.83E-10	-4.18E-10	-4.11E-10
9.33E-06	-6.99E-10	-6.29E-10	-3.54E-10	-4.25E-10	-4.53E-10
9.34E-06	-8.12E-10	-6.78E-10	-2.70E-10	-3.97E-10	-5.16E-10
9.35E-06	-9.24E-10	-6.36E-10	-2.35E-10	-4.32E-10	-6.22E-10
9.36E-06	-9.39E-10	-6.36E-10	-2.28E-10	-3.61E-10	-6.85E-10
9.37E-06	-9.88E-10	-6.64E-10	-2.91E-10	-3.90E-10	-7.41E-10
9.38E-06	-1.07E-09	-6.15E-10	-2.42E-10	-3.47E-10	-7.98E-10
9.39E-06	-1.07E-09	-6.64E-10	-2.35E-10	-2.98E-10	-8.68E-10
9.40E-06	-1.14E-09	-6.50E-10	-2.42E-10	-3.33E-10	-9.53E-10
9.41E-06	-1.18E-09	-6.64E-10	-2.77E-10	-3.76E-10	-9.60E-10
9.42E-06	-1.17E-09	-6.50E-10	-2.00E-10	-5.16E-10	-1.05E-09
9.43E-06	-1.21E-09	-6.71E-10	-2.42E-10	-5.51E-10	-1.08E-09
9.44E-06	-1.25E-09	-7.41E-10	-3.33E-10	-5.44E-10	-9.95E-10
9.45E-06	-1.24E-09	-7.48E-10	-4.39E-10	-6.01E-10	-9.53E-10
9.46E-06	-1.23E-09	-6.85E-10	-5.58E-10	-6.01E-10	-1.08E-09
9.47E-06	-1.26E-09	-7.77E-10	-6.50E-10	-7.06E-10	-1.14E-09
9.48E-06	-1.32E-09	-8.96E-10	-8.05E-10	-7.91E-10	-1.16E-09
9.49E-06	-1.40E-09	-9.39E-10	-8.12E-10	-7.91E-10	-1.26E-09
9.50E-06	-1.43E-09	-9.24E-10	-8.82E-10	-8.75E-10	-1.25E-09
9.51E-06	-1.50E-09	-9.74E-10	-9.67E-10	-9.46E-10	-1.26E-09
9.52E-06	-1.52E-09	-1.09E-09	-1.01E-09	-9.95E-10	-1.30E-09
9.53E-06	-1.51E-09	-1.09E-09	-1.03E-09	-1.07E-09	-1.37E-09
9.54E-06	-1.52E-09	-1.14E-09	-1.14E-09	-1.08E-09	-1.24E-09
9.55E-06	-1.49E-09	-1.12E-09	-1.21E-09	-1.10E-09	-1.23E-09
9.56E-06	-1.42E-09	-1.12E-09	-1.23E-09	-1.10E-09	-1.40E-09
9.57E-06	-1.41E-09	-1.17E-09	-1.25E-09	-1.16E-09	-1.28E-09
9.58E-06	-1.37E-09	-1.15E-09	-1.35E-09	-1.23E-09	-1.24E-09
9.59E-06	-1.37E-09	-1.19E-09	-1.42E-09	-1.30E-09	-1.37E-09
9.60E-06	-1.42E-09	-1.20E-09	-1.49E-09	-1.34E-09	-1.21E-09
9.61E-06	-1.37E-09	-1.33E-09	-1.51E-09	-1.33E-09	-1.13E-09
9.62E-06	-1.35E-09	-1.26E-09	-1.56E-09	-1.39E-09	-1.09E-09
9.63E-06	-1.40E-09	-1.37E-09	-1.56E-09	-1.45E-09	-1.04E-09
9.64E-06	-1.35E-09	-1.43E-09	-1.59E-09	-1.47E-09	-9.60E-10
9.65E-06	-1.38E-09	-1.45E-09	-1.59E-09	-1.38E-09	-9.81E-10
9.66E-06	-1.40E-09	-1.56E-09	-1.66E-09	-1.33E-09	-9.95E-10
9.67E-06	-1.35E-09	-1.56E-09	-1.66E-09	-1.31E-09	-9.60E-10
9.68E-06	-1.40E-09	-1.56E-09	-1.55E-09	-1.26E-09	-9.46E-10
9.69E-06	-1.33E-09	-1.59E-09	-1.55E-09	-1.29E-09	-9.31E-10
9.70E-06	-1.23E-09	-1.59E-09	-1.53E-09	-1.23E-09	-9.67E-10
9.71E-06	-1.33E-09	-1.62E-09	-1.49E-09	-1.18E-09	-1.04E-09
9.72E-06	-1.41E-09	-1.61E-09	-1.56E-09	-1.23E-09	-1.07E-09
9.73E-06	-1.48E-09	-1.58E-09	-1.40E-09	-1.25E-09	-1.01E-09
9.74E-06	-1.48E-09	-1.56E-09	-1.35E-09	-1.18E-09	-1.04E-09
9.75E-06	-1.45E-09	-1.57E-09	-1.33E-09	-1.13E-09	-1.16E-09
9.76E-06	-1.35E-09	-1.55E-09	-1.30E-09	-1.04E-09	-1.37E-09
9.77E-06	-1.34E-09	-1.51E-09	-1.28E-09	-1.16E-09	-1.42E-09
9.78E-06	-1.47E-09	-1.49E-09	-1.30E-09	-1.15E-09	-1.43E-09
9.79E-06	-1.62E-09	-1.46E-09	-1.27E-09	-1.11E-09	-1.45E-09
9.80E-06	-1.63E-09	-1.42E-09	-1.27E-09	-1.16E-09	-1.49E-09
9.81E-06	-1.63E-09	-1.47E-09	-1.30E-09	-1.23E-09	-1.59E-09
9.82E-06	-1.61E-09	-1.42E-09	-1.36E-09	-1.18E-09	-1.59E-09
9.83E-06	-1.59E-09	-1.44E-09	-1.42E-09	-1.22E-09	-1.66E-09
9.84E-06	-1.64E-09	-1.40E-09	-1.49E-09	-1.30E-09	-1.64E-09
9.85E-06	-1.73E-09	-1.37E-09	-1.46E-09	-1.26E-09	-1.57E-09
9.86E-06	-1.68E-09	-1.44E-09	-1.54E-09	-1.29E-09	-1.55E-09
9.87E-06	-1.62E-09	-1.52E-09	-1.56E-09	-1.31E-09	-1.45E-09
9.88E-06	-1.57E-09	-1.57E-09	-1.55E-09	-1.32E-09	-1.42E-09
9.89E-06	-1.61E-09	-1.56E-09	-1.59E-09	-1.35E-09	-1.38E-09
9.90E-06	-1.57E-09	-1.46E-09	-1.66E-09	-1.40E-09	-1.23E-09
9.91E-06	-1.65E-09	-1.44E-09	-1.85E-09	-1.47E-09	-1.26E-09
9.92E-06	-1.80E-09	-1.49E-09	-1.94E-09	-1.48E-09	-1.11E-09
9.93E-06	-1.72E-09	-1.63E-09	-2.02E-09	-1.49E-09	-1.12E-09
9.94E-06	-1.66E-09	-1.66E-09	-2.12E-09	-1.52E-09	-1.24E-09
9.95E-06	-1.61E-09	-1.68E-09	-2.04E-09	-1.47E-09	-1.36E-09
9.96E-06	-1.53E-09	-1.74E-09	-2.15E-09	-1.49E-09	-1.33E-09
9.97E-06	-1.50E-09	-1.83E-09	-2.17E-09	-1.53E-09	-1.43E-09
9.98E-06	-1.42E-09	-1.80E-09	-2.18E-09	-1.57E-09	-1.44E-09
9.99E-06	-1.45E-09	-1.83E-09	-2.19E-09	-1.64E-09	-1.47E-09
1.00E-05	-1.42E-09	-1.83E-09	-2.17E-09	-1.63E-09	-1.40E-09
1.00E-05	-1.42E-09	-1.86E-09	-2.17E-09	-1.61E-09	-1.35E-09
1.00E-05	-1.45E-09	-1.81E-09	-2.16E-09	-1.56E-09	-1.27E-09
1.00E-05	-1.43E-09	-1.80E-09	-2.16E-09	-1.58E-09	-1.32E-09
1.00E-05	-1.40E-09	-1.83E-09	-2.16E-09	-1.68E-09	-1.30E-09
1.01E-05	-1.44E-09	-1.90E-09	-2.15E-09	-1.68E-09	-1.22E-09
1.01E-05	-1.48E-09	-1.85E-09	-2.13E-09	-1.73E-09	-1.16E-09
1.01E-05	-1.56E-09	-1.80E-09	-2.11E-09	-1.72E-09	-1.27E-09
1.01E-05	-1.52E-09	-1.73E-09	-2.01E-09	-1.76E-09	-1.33E-09
1.01E-05	-1.54E-09	-1.66E-09	-1.94E-09	-1.80E-09	-1.42E-09
1.01E-05	-1.47E-09	-1.62E-09	-1.91E-09	-1.81E-09	-1.42E-09
1.01E-05	-1.49E-09	-1.58E-09	-1.84E-09	-1.75E-09	-1.50E-09
1.01E-05	-1.48E-09	-1.51E-09	-1.88E-09	-1.77E-09	-1.52E-09
1.01E-05	-1.52E-09	-1.49E-09	-1.80E-09	-1.73E-09	-1.59E-09
1.01E-05	-1.54E-09	-1.45E-09	-1.77E-09	-1.75E-09	-1.66E-09
1.02E-05	-1.62E-09	-1.32E-09	-1.81E-09	-1.75E-09	-1.65E-09
1.02E-05	-1.64E-09	-1.21E-09	-1.78E-09	-1.75E-09	-1.61E-09
1.02E-05	-1.61E-09	-1.16E-09	-1.78E-09	-1.74E-09	-1.63E-09
1.02E-05	-1.58E-09	-1.15E-09	-1.69E-09	-1.69E-09	-1.66E-09
1.02E-05	-1.63E-09	-1.08E-09	-1.58E-09	-1.63E-09	-1.68E-09
1.02E-05	-1.68E-09	-1.15E-09	-1.56E-09	-1.71E-09	-1.63E-09
1.02E-05	-1.73E-09	-1.18E-09	-1.57E-09	-1.78E-09	-1.74E-09
1.02E-05	-1.76E-09	-1.17E-09	-1.53E-09	-1.64E-09	-1.73E-09
1.02E-05	-1.80E-09	-1.26E-09	-1.54E-09	-1.62E-09	-1.71E-09
1.02E-05	-1.77E-09	-1.25E-09	-1.61E-09	-1.66E-09	-1.76E-09
1.03E-05	-1.78E-09	-1.21E-09	-1.59E-09	-1.54E-09	-1.73E-09
1.03E-05	-1.78E-09	-1.29E-09	-1.53E-09	-1.59E-09	-1.73E-09
1.03E-05	-1.78E-09	-1.35E-09	-1.55E-09	-1.52E-09	-1.64E-09
1.03E-05	-1.78E-09	-1.33E-09	-1.52E-09	-1.54E-09	-1.54E-09
1.03E-05	-1.88E-09	-1.42E-09	-1.59E-09	-1.60E-09	-1.50E-09
1.03E-05	-1.92E-09	-1.51E-09	-1.62E-09	-1.59E-09	-1.47E-09
1.03E-05	-1.98E-09	-1.54E-09	-1.65E-09	-1.59E-09	-1.42E-09
1.03E-05	-2.00E-09	-1.61E-09	-1.68E-09	-1.59E-09	-1.38E-09
1.03E-05	-1.90E-09	-1.69E-09	-1.73E-09	-1.57E-09	-1.42E-09
1.03E-05	-1.90E-09	-1.74E-09	-1.74E-09	-1.45E-09	-1.40E-09
1.04E-05	-1.87E-09	-1.83E-09	-1.81E-09	-1.46E-09	-1.42E-09
1.04E-05	-1.80E-09	-1.87E-09	-1.86E-09	-1.51E-09	-1.36E-09
1.04E-05	-1.79E-09	-1.92E-09	-1.89E-09	-1.52E-09	-1.39E-09
1.04E-05	-1.75E-09	-1.94E-09	-1.84E-09	-1.64E-09	-1.39E-09
1.04E-05	-1.77E-09	-1.87E-09	-1.92E-09	-1.67E-09	-1.47E-09
1.04E-05	-1.67E-09	-1.80E-09	-1.92E-09	-1.67E-09	-1.49E-09
1.04E-05	-1.67E-09	-1.83E-09	-1.93E-09	-1.69E-09	-1.49E-09
1.04E-05	-1.61E-09	-1.78E-09	-1.94E-09	-1.73E-09	-1.53E-09
1.04E-05	-1.61E-09	-1.73E-09	-1.97E-09	-1.73E-09	-1.52E-09
1.04E-05	-1.63E-09	-1.70E-09	-2.02E-09	-1.64E-09	-1.51E-09
1.05E-05	-1.58E-09	-1.66E-09	-1.99E-09	-1.68E-09	-1.47E-09
1.05E-05	-1.62E-09	-1.67E-09	-2.06E-09	-1.75E-09	-1.48E-09
1.05E-05	-1.62E-09	-1.64E-09	-2.12E-09	-1.77E-09	-1.47E-09
1.05E-05	-1.57E-09	-1.53E-09	-2.05E-09	-1.68E-09	-1.42E-09
1.05E-05	-1.51E-09	-1.47E-09	-2.03E-09	-1.68E-09	-1.40E-09
1.05E-05	-1.56E-09	-1.35E-09	-2.06E-09	-1.66E-09	-1.41E-09
1.05E-05	-1.52E-09	-1.27E-09	-2.02E-09	-1.66E-09	-1.36E-09
1.05E-05	-1.51E-09	-1.24E-09	-1.97E-09	-1.63E-09	-1.31E-09
1.05E-05	-1.57E-09	-1.33E-09	-2.01E-09	-1.61E-09	-1.33E-09
1.05E-05	-1.56E-09	-1.31E-09	-2.11E-09	-1.54E-09	-1.40E-09
1.06E-05	-1.63E-09	-1.17E-09	-2.13E-09	-1.57E-09	-1.56E-09
1.06E-05	-1.63E-09	-1.12E-09	-2.02E-09	-1.59E-09	-1.55E-09
1.06E-05	-1.61E-09	-1.14E-09	-2.03E-09	-1.56E-09	-1.60E-09
1.06E-05	-1.66E-09	-1.11E-09	-2.01E-09	-1.49E-09	-1.64E-09
1.06E-05	-1.62E-09	-9.95E-10	-1.99E-09	-1.47E-09	-1.57E-09
1.06E-05	-1.58E-09	-1.08E-09	-2.04E-09	-1.52E-09	-1.64E-09
1.06E-05	-1.61E-09	-1.11E-09	-2.07E-09	-1.52E-09	-1.66E-09
1.06E-05	-1.54E-09	-1.13E-09	-2.02E-09	-1.43E-09	-1.68E-09
1.06E-05	-1.59E-09	-1.14E-09	-2.09E-09	-1.45E-09	-1.64E-09
1.06E-05	-1.63E-09	-1.09E-09	-1.92E-09	-1.38E-09	-1.65E-09
1.07E-05	-1.71E-09	-1.20E-09	-1.89E-09	-1.40E-09	-1.68E-09
1.07E-05	-1.72E-09	-1.18E-09	-1.83E-09	-1.32E-09	-1.69E-09
1.07E-05	-1.68E-09	-1.19E-09	-1.80E-09	-1.28E-09	-1.74E-09
1.07E-05	-1.78E-09	-1.22E-09	-1.75E-09	-1.32E-09	-1.74E-09
1.07E-05	-1.82E-09	-1.23E-09	-1.74E-09	-1.24E-09	-1.80E-09
1.07E-05	-1.81E-09	-1.35E-09	-1.61E-09	-1.20E-09	-1.77E-09
1.07E-05	-1.78E-09	-1.37E-09	-1.61E-09	-1.20E-09	-1.79E-09
1.07E-05	-1.75E-09	-1.47E-09	-1.59E-09	-1.18E-09	-1.77E-09
1.07E-05	-1.78E-09	-1.59E-09	-1.64E-09	-1.22E-09	-1.79E-09
1.07E-05	-1.69E-09	-1.65E-09	-1.64E-09	-1.14E-09	-1.78E-09
1.08E-05	-1.64E-09	-1.63E-09	-1.64E-09	-1.15E-09	-1.73E-09
1.08E-05	-1.71E-09	-1.71E-09	-1.66E-09	-1.20E-09	-1.75E-09
1.08E-05	-1.71E-09	-1.75E-09	-1.71E-09	-1.31E-09	-1.75E-09
1.08E-05	-1.66E-09	-1.85E-09	-1.76E-09	-1.30E-09	-1.79E-09
1.08E-05	-1.63E-09	-1.88E-09	-1.79E-09	-1.34E-09	-1.82E-09
1.08E-05	-1.61E-09	-1.95E-09	-1.77E-09	-1.38E-09	-1.87E-09
1.08E-05	-1.56E-09	-2.04E-09	-1.76E-09	-1.40E-09	-1.92E-09
1.08E-05	-1.57E-09	-1.98E-09	-1.75E-09	-1.37E-09	-1.91E-09
1.08E-05	-1.61E-09	-2.03E-09	-1.66E-09	-1.40E-09	-1.96E-09
1.08E-05	-1.71E-09	-2.04E-09	-1.66E-09	-1.45E-09	-1.97E-09
1.09E-05	-1.69E-09	-1.94E-09	-1.73E-09	-1.47E-09	-1.96E-09
1.09E-05	-1.70E-09	-1.85E-09	-1.75E-09	-1.42E-09	-2.02E-09
1.09E-05	-1.71E-09	-1.80E-09	-1.72E-09	-1.40E-09	-1.98E-09
1.09E-05	-1.69E-09	-1.70E-09	-1.68E-09	-1.35E-09	-1.97E-09
1.09E-05	-1.72E-09	-1.66E-09	-1.67E-09	-1.40E-09	-1.83E-09
1.09E-05	-1.70E-09	-1.58E-09	-1.64E-09	-1.43E-09	-1.82E-09
1.09E-05	-1.66E-09	-1.49E-09	-1.63E-09	-1.47E-09	-1.91E-09
1.09E-05	-1.64E-09	-1.45E-09	-1.60E-09	-1.53E-09	-1.95E-09
1.09E-05	-1.61E-09	-1.40E-09	-1.66E-09	-1.54E-09	-1.96E-09
1.09E-05	-1.64E-09	-1.35E-09	-1.71E-09	-1.42E-09	-1.87E-09
1.10E-05	-1.64E-09	-1.25E-09	-1.68E-09	-1.46E-09	-1.90E-09
1.10E-05	-1.61E-09	-1.18E-09	-1.74E-09	-1.38E-09	-1.94E-09
1.10E-05	-1.57E-09	-1.14E-09	-1.67E-09	-1.36E-09	-1.97E-09
1.10E-05	-1.59E-09	-1.04E-09	-1.55E-09	-1.38E-09	-1.95E-09
1.10E-05	-1.54E-09	-9.60E-10	-1.58E-09	-1.42E-09	-1.97E-09
1.10E-05	-1.54E-09	-9.53E-10	-1.60E-09	-1.35E-09	-1.93E-09
1.10E-05	-1.52E-09	-9.10E-10	-1.56E-09	-1.40E-09	-1.91E-09
1.10E-05	-1.52E-09	-9.03E-10	-1.52E-09	-1.40E-09	-1.97E-09
1.10E-05	-1.49E-09	-8.75E-10	-1.52E-09	-1.44E-09	-1.92E-09
1.10E-05	-1.59E-09	-8.54E-10	-1.54E-09	-1.41E-09	-1.98E-09
1.11E-05	-1.56E-09	-8.96E-10	-1.56E-09	-1.47E-09	-1.97E-09
1.11E-05	-1.62E-09	-9.95E-10	-1.62E-09	-1.40E-09	-1.92E-09
1.11E-05	-1.75E-09	-1.02E-09	-1.66E-09	-1.46E-09	-1.87E-09
1.11E-05	-1.81E-09	-1.09E-09	-1.59E-09	-1.48E-09	-1.89E-09
1.11E-05	-1.78E-09	-1.18E-09	-1.59E-09	-1.56E-09	-1.81E-09
1.11E-05	-1.73E-09	-1.23E-09	-1.49E-09	-1.57E-09	-1.75E-09
1.11E-05	-1.80E-09	-1.33E-09	-1.50E-09	-1.54E-09	-1.65E-09
1.11E-05	-1.82E-09	-1.39E-09	-1.44E-09	-1.51E-09	-1.63E-09
1.11E-05	-1.75E-09	-1.43E-09	-1.52E-09	-1.50E-09	-1.66E-09
1.11E-05	-1.68E-09	-1.57E-09	-1.47E-09	-1.50E-09	-1.71E-09
1.12E-05	-1.61E-09	-1.66E-09	-1.48E-09	-1.46E-09	-1.69E-09
1.12E-05	-1.64E-09	-1.78E-09	-1.42E-09	-1.45E-09	-1.72E-09
1.12E-05	-1.59E-09	-1.83E-09	-1.37E-09	-1.47E-09	-1.68E-09
1.12E-05	-1.59E-09	-1.87E-09	-1.37E-09	-1.56E-09	-1.68E-09
1.12E-05	-1.58E-09	-1.83E-09	-1.39E-09	-1.60E-09	-1.75E-09
1.12E-05	-1.63E-09	-1.90E-09	-1.35E-09	-1.60E-09	-1.78E-09
1.12E-05	-1.59E-09	-1.96E-09	-1.34E-09	-1.66E-09	-1.78E-09
1.12E-05	-1.64E-09	-2.00E-09	-1.46E-09	-1.60E-09	-1.83E-09
1.12E-05	-1.65E-09	-1.93E-09	-1.58E-09	-1.64E-09	-1.89E-09
1.12E-05	-1.71E-09	-1.95E-09	-1.64E-09	-1.66E-09	-1.86E-09
1.13E-05	-1.68E-09	-1.97E-09	-1.71E-09	-1.68E-09	-1.91E-09
1.13E-05	-1.70E-09	-2.02E-09	-1.61E-09	-1.64E-09	-1.94E-09
1.13E-05	-1.67E-09	-2.02E-09	-1.66E-09	-1.58E-09	-1.97E-09
1.13E-05	-1.76E-09	-2.02E-09	-1.73E-09	-1.45E-09	-1.95E-09
1.13E-05	-1.80E-09	-1.92E-09	-1.77E-09	-1.42E-09	-2.01E-09
1.13E-05	-1.77E-09	-1.85E-09	-1.77E-09	-1.43E-09	-2.06E-09
1.13E-05	-1.78E-09	-1.75E-09	-1.73E-09	-1.47E-09	-2.02E-09
1.13E-05	-1.79E-09	-1.70E-09	-1.71E-09	-1.47E-09	-2.04E-09
1.13E-05	-1.83E-09	-1.52E-09	-1.65E-09	-1.49E-09	-1.97E-09
1.13E-05	-1.82E-09	-1.47E-09	-1.62E-09	-1.54E-09	-1.97E-09
1.14E-05	-1.86E-09	-1.37E-09	-1.60E-09	-1.62E-09	-1.90E-09
1.14E-05	-1.83E-09	-1.30E-09	-1.47E-09	-1.49E-09	-1.88E-09
1.14E-05	-1.87E-09	-1.23E-09	-1.40E-09	-1.40E-09	-1.90E-09
1.14E-05	-1.88E-09	-1.11E-09	-1.31E-09	-1.47E-09	-1.80E-09
1.14E-05	-1.78E-09	-1.02E-09	-1.22E-09	-1.48E-09	-1.82E-09
1.14E-05	-1.77E-09	-9.31E-10	-1.15E-09	-1.51E-09	-1.80E-09
1.14E-05	-1.78E-09	-1.04E-09	-1.11E-09	-1.59E-09	-1.81E-09
1.14E-05	-1.68E-09	-1.03E-09	-9.95E-10	-1.60E-09	-1.84E-09
1.14E-05	-1.62E-09	-1.09E-09	-8.89E-10	-1.64E-09	-1.84E-09
1.14E-05	-1.58E-09	-1.18E-09	-8.47E-10	-1.64E-09	-1.82E-09
1.15E-05	-1.56E-09	-1.14E-09	-8.68E-10	-1.66E-09	-1.84E-09
1.15E-05	-1.49E-09	-1.24E-09	-8.89E-10	-1.65E-09	-1.80E-09
1.15E-05	-1.42E-09	-1.22E-09	-8.89E-10	-1.60E-09	-1.70E-09
1.15E-05	-1.37E-09	-1.25E-09	-8.54E-10	-1.59E-09	-1.71E-09
1.15E-05	-1.30E-09	-1.28E-09	-8.40E-10	-1.54E-09	-1.64E-09
1.15E-05	-1.32E-09	-1.41E-09	-8.96E-10	-1.53E-09	-1.68E-09
1.15E-05	-1.32E-09	-1.61E-09	-9.67E-10	-1.56E-09	-1.71E-09
1.15E-05	-1.33E-09	-1.69E-09	-9.95E-10	-1.59E-09	-1.61E-09
1.15E-05	-1.35E-09	-1.78E-09	-1.07E-09	-1.68E-09	-1.68E-09
1.15E-05	-1.30E-09	-1.87E-09	-1.18E-09	-1.73E-09	-1.80E-09
1.16E-05	-1.26E-09	-1.97E-09	-1.18E-09	-1.77E-09	-1.79E-09
1.16E-05	-1.23E-09	-1.99E-09	-1.34E-09	-1.80E-09	-1.66E-09
1.16E-05	-1.16E-09	-1.94E-09	-1.39E-09	-1.83E-09	-1.67E-09
1.16E-05	-1.18E-09	-1.87E-09	-1.41E-09	-1.89E-09	-1.73E-09
1.16E-05	-1.20E-09	-1.90E-09	-1.52E-09	-1.91E-09	-1.77E-09
1.16E-05	-1.20E-09	-1.97E-09	-1.60E-09	-1.94E-09	-1.80E-09
1.16E-05	-1.20E-09	-1.90E-09	-1.61E-09	-1.93E-09	-1.85E-09
1.16E-05	-1.24E-09	-1.85E-09	-1.68E-09	-1.94E-09	-1.80E-09
1.16E-05	-1.23E-09	-1.77E-09	-1.73E-09	-1.90E-09	-1.79E-09
1.16E-05	-1.34E-09	-1.72E-09	-1.83E-09	-1.85E-09	-1.83E-09
1.17E-05	-1.33E-09	-1.66E-09	-1.91E-09	-1.79E-09	-1.86E-09
1.17E-05	-1.40E-09	-1.49E-09	-2.03E-09	-1.84E-09	-1.89E-09
1.17E-05	-1.47E-09	-1.45E-09	-2.04E-09	-1.90E-09	-1.88E-09
1.17E-05	-1.45E-09	-1.37E-09	-1.96E-09	-1.85E-09	-1.87E-09
1.17E-05	-1.40E-09	-1.31E-09	-1.93E-09	-1.76E-09	-1.86E-09
1.17E-05	-1.40E-09	-1.26E-09	-1.92E-09	-1.58E-09	-1.80E-09
1.17E-05	-1.40E-09	-1.33E-09	-1.80E-09	-1.41E-09	-1.75E-09
1.17E-05	-1.40E-09	-1.27E-09	-1.80E-09	-1.43E-09	-1.75E-09
1.17E-05	-1.44E-09	-1.10E-09	-1.83E-09	-1.40E-09	-1.75E-09
1.17E-05	-1.54E-09	-1.08E-09	-1.82E-09	-1.35E-09	-1.75E-09
1.18E-05	-1.54E-09	-1.06E-09	-1.87E-09	-1.30E-09	-1.77E-09
1.18E-05	-1.52E-09	-9.67E-10	-1.75E-09	-1.21E-09	-1.72E-09
1.18E-05	-1.46E-09	-9.03E-10	-1.62E-09	-1.23E-09	-1.69E-09
1.18E-05	-1.47E-09	-8.61E-10	-1.54E-09	-1.26E-09	-1.70E-09
1.18E-05	-1.52E-09	-8.05E-10	-1.37E-09	-1.20E-09	-1.68E-09
1.18E-05	-1.53E-09	-7.49E-10	-1.23E-09	-1.21E-09	-1.68E-09
1.18E-05	-1.59E-09	-7.06E-10	-1.22E-09	-1.26E-09	-1.63E-09
1.18E-05	-1.66E-09	-7.20E-10	-1.09E-09	-1.32E-09	-1.61E-09
1.18E-05	-1.69E-09	-8.05E-10	-8.89E-10	-1.28E-09	-1.61E-09
1.18E-05	-1.71E-09	-9.17E-10	-8.47E-10	-1.33E-09	-1.61E-09
1.19E-05	-1.72E-09	-8.61E-10	-7.56E-10	-1.41E-09	-1.59E-09
1.19E-05	-1.73E-09	-9.03E-10	-5.80E-10	-1.35E-09	-1.50E-09
1.19E-05	-1.71E-09	-9.95E-10	-4.25E-10	-1.41E-09	-1.49E-09
1.19E-05	-1.66E-09	-1.01E-09	-3.47E-10	-1.43E-09	-1.42E-09
1.19E-05	-1.68E-09	-1.08E-09	-2.84E-10	-1.40E-09	-1.42E-09
1.19E-05	-1.65E-09	-1.17E-09	-2.14E-10	-1.31E-09	-1.37E-09
1.19E-05	-1.69E-09	-1.23E-09	-2.21E-10	-1.33E-09	-1.31E-09
1.19E-05	-1.65E-09	-1.31E-09	-1.08E-10	-1.41E-09	-1.24E-09
1.19E-05	-1.54E-09	-1.42E-09	-6.58E-11	-1.49E-09	-1.25E-09
1.19E-05	-1.55E-09	-1.47E-09	-7.29E-11	-1.61E-09	-1.28E-09
1.20E-05	-1.56E-09	-1.49E-09	-9.40E-11	-1.64E-09	-1.23E-09
1.20E-05	-1.52E-09	-1.54E-09	-1.08E-10	-1.68E-09	-1.20E-09
1.20E-05	-1.57E-09	-1.55E-09	-1.50E-10	-1.73E-09	-1.22E-09
1.20E-05	-1.56E-09	-1.57E-09	-2.00E-10	-1.73E-09	-1.28E-09
1.20E-05	-1.49E-09	-1.70E-09	-2.35E-10	-1.75E-09	-1.29E-09
1.20E-05	-1.39E-09	-1.71E-09	-2.98E-10	-1.76E-09	-1.29E-09
1.20E-05	-1.35E-09	-1.71E-09	-4.04E-10	-1.82E-09	-1.24E-09
1.20E-05	-1.31E-09	-1.68E-09	-5.23E-10	-1.74E-09	-1.28E-09
1.20E-05	-1.24E-09	-1.64E-09	-5.80E-10	-1.71E-09	-1.37E-09
1.20E-05	-1.18E-09	-1.62E-09	-6.50E-10	-1.64E-09	-1.28E-09
1.21E-05	-1.16E-09	-1.61E-09	-7.70E-10	-1.64E-09	-1.30E-09
1.21E-05	-1.07E-09	-1.57E-09	-9.31E-10	-1.71E-09	-1.35E-09
1.21E-05	-1.01E-09	-1.51E-09	-9.67E-10	-1.61E-09	-1.48E-09
1.21E-05	-1.01E-09	-1.50E-09	-1.11E-09	-1.52E-09	-1.49E-09
1.21E-05	-9.95E-10	-1.44E-09	-1.27E-09	-1.48E-09	-1.47E-09
1.21E-05	-9.74E-10	-1.28E-09	-1.49E-09	-1.40E-09	-1.61E-09
1.21E-05	-9.03E-10	-1.22E-09	-1.68E-09	-1.33E-09	-1.61E-09
1.21E-05	-8.89E-10	-1.13E-09	-1.81E-09	-1.26E-09	-1.57E-09
1.21E-05	-9.24E-10	-1.06E-09	-1.90E-09	-1.18E-09	-1.64E-09
1.21E-05	-9.60E-10	-9.24E-10	-2.02E-09	-1.18E-09	-1.63E-09
1.22E-05	-1.04E-09	-8.89E-10	-2.09E-09	-1.25E-09	-1.80E-09
1.22E-05	-1.04E-09	-8.96E-10	-2.12E-09	-1.26E-09	-1.81E-09
1.22E-05	-9.60E-10	-8.33E-10	-2.07E-09	-1.23E-09	-1.86E-09
1.22E-05	-9.53E-10	-7.34E-10	-2.04E-09	-1.21E-09	-1.87E-09
1.22E-05	-1.05E-09	-6.85E-10	-1.97E-09	-1.16E-09	-1.86E-09
1.22E-05	-1.10E-09	-6.36E-10	-1.85E-09	-1.16E-09	-1.75E-09
1.22E-05	-1.15E-09	-6.99E-10	-1.72E-09	-1.14E-09	-1.68E-09
1.22E-05	-1.18E-09	-6.99E-10	-1.61E-09	-1.11E-09	-1.57E-09
1.22E-05	-1.23E-09	-7.63E-10	-1.45E-09	-1.15E-09	-1.61E-09
1.22E-05	-1.28E-09	-7.70E-10	-1.30E-09	-1.17E-09	-1.47E-09
1.23E-05	-1.30E-09	-7.56E-10	-1.05E-09	-1.14E-09	-1.38E-09
1.23E-05	-1.36E-09	-7.27E-10	-8.19E-10	-1.18E-09	-1.36E-09
1.23E-05	-1.41E-09	-7.84E-10	-5.87E-10	-1.25E-09	-1.30E-09
1.23E-05	-1.40E-09	-8.12E-10	-3.47E-10	-1.30E-09	-1.26E-09
1.23E-05	-1.52E-09	-9.31E-10	-1.50E-10	-1.43E-09	-1.30E-09
1.23E-05	-1.54E-09	-8.96E-10	2.57E-11	-1.52E-09	-1.24E-09
1.23E-05	-1.63E-09	-9.67E-10	1.52E-10	-1.65E-09	-1.18E-09
1.23E-05	-1.69E-09	-9.60E-10	2.30E-10	-1.78E-09	-1.14E-09
1.23E-05	-1.71E-09	-1.03E-09	2.93E-10	-1.83E-09	-1.16E-09
1.23E-05	-1.80E-09	-1.12E-09	5.54E-10	-1.87E-09	-1.16E-09
1.24E-05	-1.87E-09	-1.13E-09	6.31E-10	-1.91E-09	-1.11E-09
1.24E-05	-1.88E-09	-1.18E-09	6.03E-10	-1.94E-09	-1.11E-09
1.24E-05	-1.87E-09	-1.21E-09	5.68E-10	-1.98E-09	-1.07E-09
1.24E-05	-1.80E-09	-1.20E-09	4.20E-10	-2.10E-09	-1.07E-09
1.24E-05	-1.84E-09	-1.23E-09	3.35E-10	-2.18E-09	-1.02E-09
1.24E-05	-1.74E-09	-1.26E-09	3.92E-10	-2.16E-09	-9.95E-10
1.24E-05	-1.76E-09	-1.22E-09	4.20E-10	-2.19E-09	-1.01E-09
1.24E-05	-1.73E-09	-1.23E-09	3.63E-10	-2.09E-09	-1.04E-09
1.24E-05	-1.73E-09	-1.22E-09	2.72E-10	-2.02E-09	-1.14E-09
1.24E-05	-1.75E-09	-1.19E-09	1.31E-10	-1.96E-09	-1.16E-09
1.25E-05	-1.72E-09	-1.21E-09	-1.43E-10	-1.91E-09	-1.27E-09
1.25E-05	-1.58E-09	-1.25E-09	-3.19E-10	-1.83E-09	-1.33E-09
1.25E-05	-1.57E-09	-1.34E-09	-5.09E-10	-1.75E-09	-1.44E-09
1.25E-05	-1.50E-09	-1.33E-09	-6.71E-10	-1.64E-09	-1.48E-09
1.25E-05	-1.43E-09	-1.23E-09	-9.31E-10	-1.59E-09	-1.63E-09
1.25E-05	-1.33E-09	-1.18E-09	-1.11E-09	-1.45E-09	-1.73E-09
1.25E-05	-1.28E-09	-1.16E-09	-1.42E-09	-1.35E-09	-1.84E-09
1.25E-05	-1.17E-09	-1.14E-09	-1.59E-09	-1.25E-09	-1.87E-09
1.25E-05	-1.16E-09	-1.01E-09	-1.80E-09	-1.05E-09	-1.92E-09
1.25E-05	-1.05E-09	-1.03E-09	-1.99E-09	-1.04E-09	-2.06E-09
1.26E-05	-9.53E-10	-1.04E-09	-2.23E-09	-9.60E-10	-2.13E-09
1.26E-05	-9.60E-10	-9.67E-10	-2.44E-09	-8.96E-10	-2.11E-09
1.26E-05	-9.67E-10	-9.31E-10	-2.63E-09	-9.10E-10	-2.10E-09
1.26E-05	-9.39E-10	-8.26E-10	-2.57E-09	-8.75E-10	-2.12E-09
1.26E-05	-5.87E-10	-4.46E-10	-2.23E-09	-4.53E-10	-1.69E-09
1.26E-05	2.58E-10	3.14E-10	-1.40E-09	3.49E-10	-9.46E-10
1.26E-05	1.16E-09	1.14E-09	-4.60E-10	1.33E-09	-8.69E-11
1.26E-05	1.96E-09	2.01E-09	5.53E-10	2.28E-09	7.72E-10
1.26E-05	2.72E-09	2.82E-09	1.54E-09	3.09E-09	1.67E-09
1.26E-05	3.52E-09	3.73E-09	2.62E-09	3.90E-09	2.57E-09
1.27E-05	4.12E-09	4.40E-09	3.62E-09	4.59E-09	3.42E-09
1.27E-05	4.84E-09	5.08E-09	4.64E-09	5.33E-09	4.17E-09
1.27E-05	5.43E-09	5.81E-09	5.51E-09	6.00E-09	4.98E-09
1.27E-05	5.96E-09	6.47E-09	6.40E-09	6.58E-09	5.72E-09
1.27E-05	6.48E-09	7.08E-09	7.22E-09	7.06E-09	6.44E-09
1.27E-05	6.90E-09	7.59E-09	7.91E-09	7.46E-09	7.04E-09
1.27E-05	6.99E-09	7.75E-09	8.30E-09	7.58E-09	7.30E-09
1.27E-05	6.71E-09	7.55E-09	8.27E-09	7.35E-09	7.13E-09
1.27E-05	6.35E-09	7.19E-09	8.04E-09	6.86E-09	6.75E-09
1.27E-05	5.93E-09	6.74E-09	7.76E-09	6.36E-09	6.42E-09
1.28E-05	5.56E-09	6.38E-09	7.58E-09	5.90E-09	6.16E-09
1.28E-05	5.22E-09	6.02E-09	7.31E-09	5.53E-09	5.85E-09
1.28E-05	4.80E-09	5.66E-09	7.00E-09	5.13E-09	5.54E-09
1.28E-05	4.54E-09	5.33E-09	6.78E-09	4.75E-09	5.30E-09
1.28E-05	4.19E-09	5.04E-09	6.44E-09	4.38E-09	4.97E-09
1.28E-05	3.96E-09	4.86E-09	6.21E-09	4.09E-09	4.77E-09
1.28E-05	3.77E-09	4.61E-09	5.97E-09	3.85E-09	4.52E-09
1.28E-05	3.62E-09	4.40E-09	5.71E-09	3.59E-09	4.27E-09
1.28E-05	3.49E-09	4.11E-09	5.35E-09	3.40E-09	4.07E-09
1.28E-05	3.40E-09	3.86E-09	5.19E-09	3.29E-09	3.77E-09
1.29E-05	3.23E-09	3.80E-09	4.99E-09	3.16E-09	3.55E-09
1.29E-05	3.11E-09	3.57E-09	4.83E-09	3.04E-09	3.26E-09
1.29E-05	3.01E-09	3.49E-09	4.53E-09	2.85E-09	3.04E-09
1.29E-05	2.86E-09	3.43E-09	4.22E-09	2.85E-09	2.87E-09
1.29E-05	2.83E-09	3.31E-09	3.97E-09	2.84E-09	2.67E-09
1.29E-05	2.88E-09	3.25E-09	3.66E-09	2.89E-09	2.52E-09
1.29E-05	2.84E-09	3.18E-09	3.35E-09	2.83E-09	2.35E-09
1.29E-05	2.75E-09	3.02E-09	3.09E-09	2.89E-09	2.18E-09
1.29E-05	2.79E-09	2.89E-09	2.72E-09	2.94E-09	2.01E-09
1.29E-05	2.81E-09	2.76E-09	2.45E-09	2.90E-09	1.86E-09
1.30E-05	2.75E-09	2.62E-09	2.17E-09	2.85E-09	1.64E-09
1.30E-05	2.82E-09	2.58E-09	1.94E-09	2.77E-09	1.48E-09
1.30E-05	2.76E-09	2.54E-09	1.66E-09	2.75E-09	1.39E-09
1.30E-05	2.60E-09	2.46E-09	1.49E-09	2.71E-09	1.25E-09
1.30E-05	2.43E-09	2.50E-09	1.24E-09	2.59E-09	1.15E-09
1.30E-05	2.23E-09	2.46E-09	1.01E-09	2.44E-09	1.10E-09
1.30E-05	2.05E-09	2.26E-09	8.35E-10	2.35E-09	9.83E-10
1.30E-05	1.90E-09	2.08E-09	7.08E-10	2.31E-09	8.84E-10
1.30E-05	1.74E-09	1.99E-09	5.75E-10	2.19E-09	7.15E-10
1.30E-05	1.47E-09	1.86E-09	6.73E-10	2.12E-09	6.80E-10
1.31E-05	1.26E-09	1.76E-09	6.52E-10	1.96E-09	6.59E-10
1.31E-05	1.17E-09	1.64E-09	7.15E-10	1.92E-09	6.03E-10
1.31E-05	1.09E-09	1.57E-09	7.72E-10	1.74E-09	5.82E-10
1.31E-05	9.34E-10	1.46E-09	8.49E-10	1.57E-09	5.96E-10
1.31E-05	7.15E-10	1.37E-09	9.20E-10	1.41E-09	6.10E-10
1.31E-05	5.61E-10	1.27E-09	1.08E-09	1.32E-09	5.68E-10
1.31E-05	4.34E-10	1.16E-09	1.19E-09	1.14E-09	5.47E-10
1.31E-05	3.99E-10	1.13E-09	1.36E-09	1.17E-09	5.82E-10
1.31E-05	6.24E-10	1.40E-09	1.75E-09	1.34E-09	9.34E-10
1.31E-05	1.34E-09	2.10E-09	2.62E-09	2.02E-09	1.73E-09
1.32E-05	2.26E-09	2.97E-09	3.66E-09	2.81E-09	2.76E-09
1.32E-05	3.14E-09	3.73E-09	4.65E-09	3.65E-09	3.63E-09
1.32E-05	3.99E-09	4.55E-09	5.44E-09	4.39E-09	4.45E-09
1.32E-05	4.78E-09	5.25E-09	6.14E-09	5.16E-09	5.18E-09
1.32E-05	5.49E-09	5.95E-09	6.82E-09	5.75E-09	5.88E-09
1.32E-05	6.21E-09	6.49E-09	7.50E-09	6.54E-09	6.56E-09
1.32E-05	6.99E-09	7.08E-09	8.09E-09	7.07E-09	7.23E-09
1.32E-05	7.62E-09	7.66E-09	8.68E-09	7.62E-09	7.79E-09
1.32E-05	8.22E-09	8.22E-09	9.22E-09	8.24E-09	8.27E-09
1.32E-05	8.68E-09	8.65E-09	9.71E-09	8.70E-09	8.68E-09
1.33E-05	8.90E-09	8.79E-09	9.81E-09	8.81E-09	8.68E-09
1.33E-05	8.65E-09	8.50E-09	9.39E-09	8.60E-09	8.34E-09
1.33E-05	8.30E-09	8.11E-09	8.87E-09	8.11E-09	7.77E-09
1.33E-05	7.80E-09	7.67E-09	8.39E-09	7.67E-09	7.32E-09
1.33E-05	7.44E-09	7.27E-09	7.88E-09	7.20E-09	6.87E-09
1.33E-05	7.16E-09	6.91E-09	7.44E-09	6.86E-09	6.40E-09
1.33E-05	6.79E-09	6.60E-09	7.05E-09	6.63E-09	6.00E-09
1.33E-05	6.47E-09	6.23E-09	6.74E-09	6.39E-09	5.69E-09
1.33E-05	6.29E-09	5.87E-09	6.42E-09	6.13E-09	5.40E-09
1.33E-05	6.02E-09	5.62E-09	6.11E-09	5.94E-09	5.07E-09
1.34E-05	5.87E-09	5.32E-09	5.73E-09	5.75E-09	4.76E-09
1.34E-05	5.68E-09	5.06E-09	5.39E-09	5.54E-09	4.52E-09
1.34E-05	5.52E-09	4.90E-09	5.09E-09	5.34E-09	4.29E-09
1.34E-05	5.36E-09	4.72E-09	4.83E-09	5.14E-09	4.06E-09
1.34E-05	5.09E-09	4.61E-09	4.61E-09	4.96E-09	3.92E-09
1.34E-05	4.93E-09	4.40E-09	4.38E-09	4.90E-09	3.69E-09
1.34E-05	4.76E-09	4.28E-09	4.16E-09	4.75E-09	3.53E-09
1.34E-05	4.55E-09	4.00E-09	3.97E-09	4.66E-09	3.31E-09
1.34E-05	4.32E-09	3.83E-09	3.82E-09	4.54E-09	3.08E-09
1.34E-05	4.13E-09	3.71E-09	3.65E-09	4.38E-09	2.88E-09
1.35E-05	3.95E-09	3.57E-09	3.48E-09	4.17E-09	2.74E-09
1.35E-05	3.67E-09	3.45E-09	3.36E-09	4.02E-09	2.65E-09
1.35E-05	3.47E-09	3.26E-09	3.24E-09	3.85E-09	2.56E-09
1.35E-05	3.17E-09	3.06E-09	3.07E-09	3.59E-09	2.40E-09
1.35E-05	2.96E-09	2.89E-09	2.88E-09	3.34E-09	2.23E-09
1.35E-05	2.72E-09	2.66E-09	2.75E-09	3.16E-09	2.05E-09
1.35E-05	2.55E-09	2.58E-09	2.63E-09	2.93E-09	1.93E-09
1.35E-05	2.35E-09	2.52E-09	2.50E-09	2.77E-09	1.81E-09
1.35E-05	2.14E-09	2.38E-09	2.40E-09	2.65E-09	1.64E-09
1.35E-05	2.00E-09	2.27E-09	2.30E-09	2.49E-09	1.57E-09
1.36E-05	1.87E-09	2.21E-09	2.21E-09	2.21E-09	1.43E-09
1.36E-05	1.82E-09	2.01E-09	2.19E-09	2.02E-09	1.42E-09
1.36E-05	1.73E-09	1.83E-09	2.03E-09	1.88E-09	1.39E-09
1.36E-05	1.65E-09	1.71E-09	1.93E-09	1.75E-09	1.31E-09
1.36E-05	1.56E-09	1.57E-09	1.86E-09	1.64E-09	1.15E-09
1.36E-05	1.50E-09	1.42E-09	1.77E-09	1.51E-09	1.10E-09
1.36E-05	1.47E-09	1.36E-09	1.72E-09	1.49E-09	1.03E-09
1.36E-05	1.33E-09	1.28E-09	1.60E-09	1.39E-09	1.01E-09
1.36E-05	1.36E-09	1.26E-09	1.45E-09	1.31E-09	9.34E-10
1.36E-05	1.36E-09	1.23E-09	1.34E-09	1.26E-09	7.65E-10
1.37E-05	1.32E-09	1.20E-09	1.31E-09	1.26E-09	6.45E-10
1.37E-05	1.36E-09	1.17E-09	1.32E-09	1.30E-09	6.24E-10
1.37E-05	1.72E-09	1.44E-09	1.63E-09	1.65E-09	8.84E-10
1.37E-05	2.47E-09	2.16E-09	2.41E-09	2.35E-09	1.52E-09
1.37E-05	3.38E-09	3.08E-09	3.27E-09	3.21E-09	2.29E-09
1.37E-05	4.26E-09	3.93E-09	4.18E-09	4.11E-09	3.15E-09
1.37E-05	4.99E-09	4.77E-09	4.98E-09	4.92E-09	3.86E-09
1.37E-05	5.71E-09	5.51E-09	5.82E-09	5.74E-09	4.53E-09
1.37E-05	6.37E-09	6.23E-09	6.55E-09	6.49E-09	5.19E-09
1.37E-05	6.97E-09	6.84E-09	7.12E-09	7.23E-09	5.87E-09
1.38E-05	7.61E-09	7.43E-09	7.77E-09	7.84E-09	6.43E-09
1.38E-05	8.23E-09	8.00E-09	8.36E-09	8.39E-09	6.96E-09
1.38E-05	8.68E-09	8.51E-09	8.91E-09	8.98E-09	7.58E-09
1.38E-05	9.01E-09	8.91E-09	9.44E-09	9.45E-09	8.07E-09
1.38E-05	9.15E-09	8.98E-09	9.62E-09	9.56E-09	8.21E-09
1.38E-05	8.84E-09	8.68E-09	9.41E-09	9.12E-09	7.92E-09
1.38E-05	8.35E-09	8.22E-09	8.96E-09	8.47E-09	7.47E-09
1.38E-05	7.80E-09	7.73E-09	8.47E-09	7.89E-09	7.07E-09
1.38E-05	7.25E-09	7.35E-09	8.02E-09	7.37E-09	6.79E-09
1.38E-05	6.76E-09	6.95E-09	7.60E-09	6.87E-09	6.51E-09
1.39E-05	6.39E-09	6.61E-09	7.25E-09	6.49E-09	6.20E-09
1.39E-05	5.98E-09	6.38E-09	6.92E-09	6.14E-09	5.91E-09
1.39E-05	5.63E-09	5.97E-09	6.63E-09	5.78E-09	5.66E-09
1.39E-05	5.38E-09	5.74E-09	6.30E-09	5.48E-09	5.44E-09
1.39E-05	5.11E-09	5.44E-09	5.95E-09	5.25E-09	5.27E-09
1.39E-05	4.80E-09	5.31E-09	5.61E-09	4.95E-09	5.09E-09
1.39E-05	4.57E-09	5.17E-09	5.28E-09	4.74E-09	4.91E-09
1.39E-05	4.34E-09	4.89E-09	4.96E-09	4.55E-09	4.78E-09
1.39E-05	4.18E-09	4.67E-09	4.65E-09	4.28E-09	4.62E-09
1.39E-05	4.02E-09	4.51E-09	4.31E-09	4.09E-09	4.40E-09
1.40E-05	3.83E-09	4.38E-09	4.09E-09	3.95E-09	4.15E-09
1.40E-05	3.66E-09	4.20E-09	3.78E-09	3.78E-09	3.97E-09
1.40E-05	3.52E-09	4.00E-09	3.50E-09	3.75E-09	3.85E-09
1.40E-05	3.35E-09	3.85E-09	3.24E-09	3.52E-09	3.66E-09
1.40E-05	3.21E-09	3.66E-09	3.04E-09	3.41E-09	3.38E-09
1.40E-05	3.02E-09	3.52E-09	2.69E-09	3.33E-09	3.19E-09
1.40E-05	2.84E-09	3.35E-09	2.54E-09	3.24E-09	2.96E-09
1.40E-05	2.80E-09	3.15E-09	2.43E-09	3.12E-09	2.76E-09
1.40E-05	2.67E-09	2.99E-09	2.23E-09	2.95E-09	2.52E-09
1.40E-05	2.68E-09	2.85E-09	1.97E-09	2.78E-09	2.38E-09
1.41E-05	2.57E-09	2.70E-09	1.88E-09	2.67E-09	2.24E-09
1.41E-05	2.55E-09	2.55E-09	1.76E-09	2.62E-09	2.08E-09
1.41E-05	2.47E-09	2.47E-09	1.65E-09	2.52E-09	1.85E-09
1.41E-05	2.54E-09	2.39E-09	1.61E-09	2.40E-09	1.66E-09
1.41E-05	2.53E-09	2.22E-09	1.57E-09	2.28E-09	1.54E-09
1.41E-05	2.47E-09	2.16E-09	1.57E-09	2.17E-09	1.44E-09
1.41E-05	2.37E-09	2.03E-09	1.56E-09	2.11E-09	1.35E-09
1.41E-05	2.19E-09	1.95E-09	1.63E-09	1.96E-09	1.28E-09
1.41E-05	2.09E-09	1.84E-09	1.63E-09	1.93E-09	1.17E-09
1.41E-05	1.90E-09	1.68E-09	1.65E-09	1.82E-09	1.10E-09
1.42E-05	1.70E-09	1.58E-09	1.62E-09	1.68E-09	9.12E-10
1.42E-05	1.60E-09	1.48E-09	1.64E-09	1.65E-09	8.77E-10
1.42E-05	1.47E-09	1.37E-09	1.62E-09	1.62E-09	8.91E-10
1.42E-05	1.39E-09	1.33E-09	1.70E-09	1.50E-09	8.49E-10
1.42E-05	1.27E-09	1.29E-09	1.74E-09	1.46E-09	8.49E-10
1.42E-05	1.08E-09	1.26E-09	1.83E-09	1.43E-09	9.48E-10
1.42E-05	1.22E-09	1.55E-09	2.21E-09	1.56E-09	1.16E-09
1.42E-05	1.86E-09	2.24E-09	2.93E-09	2.21E-09	1.85E-09
1.42E-05	2.60E-09	3.07E-09	3.85E-09	2.98E-09	2.80E-09
1.42E-05	3.37E-09	3.88E-09	4.76E-09	3.75E-09	3.67E-09
1.43E-05	4.10E-09	4.65E-09	5.59E-09	4.48E-09	4.51E-09
1.43E-05	4.78E-09	5.35E-09	6.30E-09	5.20E-09	5.31E-09
1.43E-05	5.37E-09	6.04E-09	6.89E-09	5.73E-09	6.03E-09
1.43E-05	6.01E-09	6.74E-09	7.46E-09	6.30E-09	6.70E-09
1.43E-05	6.71E-09	7.28E-09	8.00E-09	6.79E-09	7.31E-09
1.43E-05	7.32E-09	7.94E-09	8.60E-09	7.27E-09	7.91E-09
1.43E-05	7.87E-09	8.41E-09	9.03E-09	7.73E-09	8.38E-09
1.43E-05	8.34E-09	8.91E-09	9.38E-09	8.15E-09	8.82E-09
1.43E-05	8.50E-09	9.03E-09	9.48E-09	8.29E-09	8.91E-09
1.43E-05	8.21E-09	8.72E-09	9.08E-09	8.04E-09	8.56E-09
1.44E-05	7.78E-09	8.24E-09	8.53E-09	7.58E-09	8.11E-09
1.44E-05	7.42E-09	7.83E-09	7.93E-09	7.16E-09	7.63E-09
1.44E-05	7.00E-09	7.42E-09	7.35E-09	6.91E-09	7.11E-09
1.44E-05	6.59E-09	6.99E-09	6.82E-09	6.61E-09	6.72E-09
1.44E-05	6.25E-09	6.63E-09	6.31E-09	6.36E-09	6.25E-09
1.44E-05	6.09E-09	6.36E-09	5.80E-09	6.11E-09	5.90E-09
1.44E-05	5.92E-09	6.08E-09	5.40E-09	6.06E-09	5.59E-09
1.44E-05	5.68E-09	5.80E-09	5.04E-09	5.90E-09	5.27E-09
1.44E-05	5.40E-09	5.62E-09	4.68E-09	5.73E-09	4.96E-09
1.44E-05	5.14E-09	5.38E-09	4.39E-09	5.55E-09	4.64E-09
1.45E-05	4.96E-09	5.13E-09	4.15E-09	5.35E-09	4.33E-09
1.45E-05	4.76E-09	4.96E-09	3.91E-09	5.18E-09	4.16E-09
1.45E-05	4.58E-09	4.65E-09	3.64E-09	5.06E-09	3.88E-09
1.45E-05	4.40E-09	4.51E-09	3.51E-09	4.94E-09	3.61E-09
1.45E-05	4.19E-09	4.34E-09	3.47E-09	4.79E-09	3.39E-09
1.45E-05	4.03E-09	4.07E-09	3.38E-09	4.61E-09	3.19E-09
1.45E-05	3.97E-09	3.83E-09	3.26E-09	4.54E-09	2.91E-09
1.45E-05	3.90E-09	3.57E-09	3.13E-09	4.37E-09	2.76E-09
1.45E-05	3.75E-09	3.40E-09	3.00E-09	4.12E-09	2.63E-09
1.45E-05	3.66E-09	3.26E-09	3.00E-09	3.98E-09	2.41E-09
1.46E-05	3.40E-09	3.01E-09	3.04E-09	3.74E-09	2.25E-09
1.46E-05	3.10E-09	2.81E-09	3.02E-09	3.50E-09	2.19E-09
1.46E-05	2.96E-09	2.63E-09	2.93E-09	3.35E-09	2.09E-09
1.46E-05	2.85E-09	2.50E-09	2.97E-09	3.17E-09	2.02E-09
1.46E-05	2.62E-09	2.41E-09	3.07E-09	3.03E-09	1.89E-09
1.46E-05	2.40E-09	2.34E-09	3.14E-09	2.78E-09	1.74E-09
1.46E-05	2.19E-09	2.17E-09	3.12E-09	2.55E-09	1.67E-09
1.46E-05	1.95E-09	2.08E-09	3.11E-09	2.33E-09	1.69E-09
1.46E-05	1.74E-09	1.94E-09	3.07E-09	2.12E-09	1.62E-09
1.46E-05	1.52E-09	1.82E-09	3.09E-09	1.86E-09	1.56E-09
1.47E-05	1.41E-09	1.66E-09	3.09E-09	1.67E-09	1.49E-09
1.47E-05	1.26E-09	1.52E-09	3.02E-09	1.51E-09	1.41E-09
1.47E-05	1.04E-09	1.41E-09	3.06E-09	1.32E-09	1.40E-09
1.47E-05	8.91E-10	1.29E-09	3.00E-09	1.27E-09	1.26E-09
1.47E-05	8.21E-10	1.17E-09	2.88E-09	1.09E-09	1.12E-09
1.47E-05	6.73E-10	1.12E-09	2.74E-09	9.41E-10	1.03E-09
1.47E-05	5.75E-10	1.06E-09	2.63E-09	8.42E-10	8.98E-10
1.47E-05	5.46E-10	9.90E-10	2.51E-09	7.44E-10	8.21E-10
1.47E-05	4.62E-10	9.19E-10	2.29E-09	5.61E-10	7.15E-10
1.47E-05	5.61E-10	8.77E-10	2.17E-09	4.48E-10	6.52E-10
1.48E-05	8.14E-10	1.11E-09	2.26E-09	7.65E-10	9.97E-10
1.48E-05	1.50E-09	1.83E-09	2.78E-09	1.54E-09	1.64E-09
1.48E-05	2.36E-09	2.72E-09	3.40E-09	2.44E-09	2.45E-09
1.48E-05	3.19E-09	3.59E-09	4.07E-09	3.36E-09	3.16E-09
1.48E-05	4.11E-09	4.47E-09	4.66E-09	4.11E-09	3.81E-09
1.48E-05	4.91E-09	5.25E-09	5.19E-09	4.91E-09	4.54E-09
1.48E-05	5.66E-09	5.87E-09	5.71E-09	5.63E-09	5.30E-09
1.48E-05	6.35E-09	6.56E-09	6.25E-09	6.32E-09	5.91E-09
1.48E-05	6.99E-09	7.08E-09	6.63E-09	7.06E-09	6.42E-09
1.48E-05	7.57E-09	7.68E-09	7.03E-09	7.82E-09	6.91E-09
1.49E-05	8.17E-09	8.11E-09	7.43E-09	8.48E-09	7.50E-09
1.49E-05	8.68E-09	8.56E-09	7.75E-09	9.01E-09	7.95E-09
1.49E-05	8.84E-09	8.65E-09	7.78E-09	9.17E-09	7.94E-09
1.49E-05	8.65E-09	8.32E-09	7.38E-09	8.91E-09	7.67E-09
1.49E-05	8.15E-09	7.87E-09	6.83E-09	8.46E-09	7.22E-09
1.49E-05	7.75E-09	7.35E-09	6.45E-09	8.13E-09	6.80E-09
1.49E-05	7.37E-09	6.92E-09	6.11E-09	7.82E-09	6.49E-09
1.49E-05	6.97E-09	6.55E-09	5.71E-09	7.47E-09	6.18E-09
1.49E-05	6.56E-09	6.21E-09	5.37E-09	7.19E-09	5.85E-09
1.49E-05	6.14E-09	5.98E-09	5.22E-09	6.91E-09	5.44E-09
1.50E-05	5.82E-09	5.69E-09	4.99E-09	6.48E-09	5.14E-09
1.50E-05	5.54E-09	5.42E-09	4.80E-09	6.21E-09	4.87E-09
1.50E-05	5.18E-09	5.20E-09	4.63E-09	5.83E-09	4.78E-09
1.50E-05	4.95E-09	4.95E-09	4.54E-09	5.54E-09	4.60E-09
1.50E-05	4.69E-09	4.71E-09	4.39E-09	5.21E-09	4.34E-09
1.50E-05	4.40E-09	4.57E-09	4.36E-09	4.98E-09	4.16E-09
1.50E-05	4.14E-09	4.49E-09	4.30E-09	4.66E-09	3.99E-09
1.50E-05	3.85E-09	4.23E-09	4.33E-09	4.38E-09	3.77E-09
1.50E-05	3.52E-09	4.12E-09	4.13E-09	4.07E-09	3.60E-09
1.50E-05	3.30E-09	4.03E-09	4.16E-09	3.88E-09	3.41E-09
1.51E-05	3.12E-09	3.81E-09	4.11E-09	3.69E-09	3.33E-09
1.51E-05	3.02E-09	3.59E-09	3.95E-09	3.56E-09	3.22E-09
1.51E-05	2.87E-09	3.53E-09	3.89E-09	3.27E-09	3.13E-09
1.51E-05	2.64E-09	3.44E-09	3.87E-09	3.02E-09	3.00E-09
1.51E-05	2.48E-09	3.37E-09	3.81E-09	2.84E-09	2.90E-09
1.51E-05	2.24E-09	3.28E-09	3.68E-09	2.65E-09	2.77E-09
1.51E-05	2.05E-09	3.20E-09	3.57E-09	2.43E-09	2.63E-09
1.51E-05	1.93E-09	3.09E-09	3.38E-09	2.17E-09	2.39E-09
1.51E-05	1.78E-09	3.02E-09	3.28E-09	2.00E-09	2.26E-09
1.51E-05	1.70E-09	2.88E-09	3.16E-09	1.90E-09	2.19E-09
1.52E-05	1.69E-09	2.70E-09	3.00E-09	1.83E-09	2.05E-09
1.52E-05	1.62E-09	2.50E-09	2.81E-09	1.79E-09	1.87E-09
1.52E-05	1.55E-09	2.43E-09	2.50E-09	1.72E-09	1.64E-09
1.52E-05	1.45E-09	2.22E-09	2.30E-09	1.63E-09	1.45E-09
1.52E-05	1.37E-09	2.05E-09	2.08E-09	1.54E-09	1.28E-09
1.52E-05	1.19E-09	1.98E-09	1.88E-09	1.43E-09	1.08E-09
1.52E-05	1.12E-09	1.80E-09	1.63E-09	1.36E-09	9.48E-10
1.52E-05	1.02E-09	1.61E-09	1.39E-09	1.39E-09	7.72E-10
1.52E-05	9.76E-10	1.47E-09	1.14E-09	1.41E-09	6.17E-10
1.52E-05	1.01E-09	1.33E-09	9.83E-10	1.47E-09	4.13E-10
1.53E-05	9.34E-10	1.18E-09	8.14E-10	1.35E-09	2.86E-10
1.53E-05	8.70E-10	9.20E-10	6.94E-10	1.39E-09	1.52E-10
1.53E-05	8.28E-10	7.93E-10	5.46E-10	1.29E-09	2.56E-11
1.53E-05	7.22E-10	7.29E-10	3.56E-10	1.22E-09	-5.17E-11
1.53E-05	6.66E-10	6.10E-10	2.16E-10	1.16E-09	-2.21E-10
1.53E-05	5.68E-10	5.39E-10	5.38E-11	1.07E-09	-2.77E-10
1.53E-05	4.97E-10	5.39E-10	-1.15E-10	9.62E-10	-3.40E-10
1.53E-05	4.55E-10	5.04E-10	-2.28E-10	8.56E-10	-4.39E-10
1.53E-05	3.85E-10	4.62E-10	-2.91E-10	7.86E-10	-4.74E-10
1.53E-05	3.57E-10	4.13E-10	-3.33E-10	6.52E-10	-5.80E-10
1.54E-05	3.28E-10	3.14E-10	-4.53E-10	5.04E-10	-6.99E-10
1.54E-05	2.37E-10	2.72E-10	-5.16E-10	3.78E-10	-7.98E-10
1.54E-05	2.09E-10	2.58E-10	-4.95E-10	2.65E-10	-7.84E-10
1.54E-05	1.45E-10	1.81E-10	-4.11E-10	1.38E-10	-7.91E-10
1.54E-05	8.90E-11	1.88E-10	-3.97E-10	-2.36E-11	-7.91E-10
1.54E-05	4.55E-12	1.10E-10	-3.26E-10	-4.47E-11	-8.33E-10
1.54E-05	-5.88E-11	7.49E-11	-2.91E-10	-1.57E-10	-7.77E-10
1.54E-05	-1.64E-10	1.87E-11	-3.05E-10	-2.56E-10	-7.77E-10
1.54E-05	-2.77E-10	1.16E-11	-3.12E-10	-3.61E-10	-8.54E-10
1.54E-05	-3.75E-10	-8.69E-11	-2.84E-10	-4.88E-10	-8.54E-10
1.55E-05	-5.02E-10	-2.49E-10	-3.33E-10	-5.80E-10	-9.03E-10
1.55E-05	-5.73E-10	-2.98E-10	-3.90E-10	-5.37E-10	-8.96E-10
1.55E-05	-6.99E-10	-2.91E-10	-3.68E-10	-6.15E-10	-8.68E-10
1.55E-05	-7.56E-10	-3.83E-10	-2.84E-10	-6.99E-10	-8.89E-10
1.55E-05	-7.98E-10	-3.61E-10	-2.98E-10	-7.84E-10	-9.03E-10
1.55E-05	-8.47E-10	-3.75E-10	-3.47E-10	-7.49E-10	-9.46E-10
1.55E-05	-9.10E-10	-4.39E-10	-4.32E-10	-7.34E-10	-9.81E-10
1.55E-05	-1.05E-09	-4.32E-10	-4.04E-10	-7.41E-10	-9.95E-10
1.55E-05	-1.11E-09	-5.30E-10	-3.47E-10	-8.12E-10	-1.08E-09
1.55E-05	-1.12E-09	-6.01E-10	-4.11E-10	-7.98E-10	-1.13E-09
1.56E-05	-1.11E-09	-5.94E-10	-4.74E-10	-8.61E-10	-1.15E-09
1.56E-05	-1.15E-09	-6.08E-10	-5.09E-10	-9.10E-10	-1.26E-09
1.56E-05	-1.14E-09	-7.20E-10	-5.80E-10	-9.24E-10	-1.30E-09
1.56E-05	-1.15E-09	-6.92E-10	-6.99E-10	-8.54E-10	-1.39E-09
1.56E-05	-1.10E-09	-7.91E-10	-7.27E-10	-8.33E-10	-1.56E-09
1.56E-05	-9.88E-10	-8.40E-10	-8.12E-10	-8.96E-10	-1.61E-09
1.56E-05	-9.81E-10	-9.10E-10	-9.17E-10	-9.10E-10	-1.64E-09
1.56E-05	-9.46E-10	-9.74E-10	-1.06E-09	-9.39E-10	-1.69E-09
1.56E-05	-8.75E-10	-9.24E-10	-1.11E-09	-9.53E-10	-1.82E-09
1.56E-05	-9.24E-10	-1.02E-09	-1.18E-09	-9.53E-10	-1.89E-09
1.57E-05	-9.39E-10	-1.01E-09	-1.24E-09	-9.88E-10	-2.05E-09
1.57E-05	-9.39E-10	-1.10E-09	-1.33E-09	-9.53E-10	-2.13E-09
1.57E-05	-9.17E-10	-1.09E-09	-1.37E-09	-9.53E-10	-2.19E-09
1.57E-05	-1.01E-09	-1.07E-09	-1.42E-09	-8.89E-10	-2.15E-09
1.57E-05	-1.14E-09	-1.14E-09	-1.49E-09	-9.24E-10	-2.11E-09
1.57E-05	-1.11E-09	-1.18E-09	-1.58E-09	-9.60E-10	-2.11E-09
1.57E-05	-1.11E-09	-1.22E-09	-1.64E-09	-9.95E-10	-2.12E-09
1.57E-05	-1.14E-09	-1.30E-09	-1.71E-09	-1.02E-09	-2.09E-09
1.57E-05	-1.16E-09	-1.30E-09	-1.79E-09	-1.01E-09	-2.16E-09
1.57E-05	-1.21E-09	-1.40E-09	-1.71E-09	-1.01E-09	-2.21E-09
1.58E-05	-1.31E-09	-1.43E-09	-1.67E-09	-1.11E-09	-2.36E-09
1.58E-05	-1.42E-09	-1.51E-09	-1.71E-09	-1.08E-09	-2.30E-09
1.58E-05	-1.47E-09	-1.60E-09	-1.68E-09	-1.02E-09	-2.40E-09
1.58E-05	-1.53E-09	-1.58E-09	-1.83E-09	-1.09E-09	-2.40E-09
1.58E-05	-1.45E-09	-1.60E-09	-1.93E-09	-1.17E-09	-2.37E-09
1.58E-05	-1.50E-09	-1.64E-09	-1.92E-09	-1.21E-09	-2.36E-09
1.58E-05	-1.49E-09	-1.68E-09	-1.93E-09	-1.23E-09	-2.18E-09
1.58E-05	-1.61E-09	-1.70E-09	-1.94E-09	-1.21E-09	-2.15E-09
1.58E-05	-1.66E-09	-1.59E-09	-1.94E-09	-1.23E-09	-2.19E-09
1.58E-05	-1.64E-09	-1.60E-09	-2.03E-09	-1.29E-09	-2.09E-09
1.59E-05	-1.64E-09	-1.63E-09	-2.05E-09	-1.28E-09	-2.11E-09
1.59E-05	-1.61E-09	-1.62E-09	-2.09E-09	-1.28E-09	-2.09E-09
1.59E-05	-1.64E-09	-1.59E-09	-2.01E-09	-1.36E-09	-2.11E-09
1.59E-05	-1.65E-09	-1.64E-09	-1.96E-09	-1.40E-09	-2.11E-09
1.59E-05	-1.58E-09	-1.61E-09	-2.03E-09	-1.40E-09	-2.08E-09
1.59E-05	-1.58E-09	-1.61E-09	-1.99E-09	-1.45E-09	-2.16E-09
1.59E-05	-1.59E-09	-1.59E-09	-2.00E-09	-1.40E-09	-2.11E-09
1.59E-05	-1.58E-09	-1.61E-09	-2.04E-09	-1.40E-09	-2.00E-09
1.59E-05	-1.56E-09	-1.61E-09	-1.89E-09	-1.34E-09	-2.02E-09
1.59E-05	-1.65E-09	-1.64E-09	-1.84E-09	-1.23E-09	-2.06E-09
1.60E-05	-1.60E-09	-1.71E-09	-1.83E-09	-1.12E-09	-2.02E-09
1.60E-05	-1.57E-09	-1.85E-09	-1.87E-09	-1.19E-09	-2.02E-09
1.60E-05	-1.61E-09	-1.99E-09	-1.96E-09	-1.14E-09	-1.99E-09
1.60E-05	-1.58E-09	-2.04E-09	-1.98E-09	-1.04E-09	-1.92E-09
1.60E-05	-1.59E-09	-2.18E-09	-2.01E-09	-1.05E-09	-1.94E-09
1.60E-05	-1.54E-09	-2.24E-09	-1.98E-09	-1.11E-09	-1.94E-09
1.60E-05	-1.58E-09	-2.22E-09	-1.89E-09	-1.10E-09	-1.99E-09
1.60E-05	-1.56E-09	-2.24E-09	-1.90E-09	-1.11E-09	-1.97E-09
1.60E-05	-1.46E-09	-2.29E-09	-1.92E-09	-1.06E-09	-1.98E-09
1.60E-05	-1.47E-09	-2.32E-09	-1.87E-09	-1.17E-09	-2.01E-09
1.61E-05	-1.56E-09	-2.37E-09	-1.81E-09	-1.18E-09	-2.04E-09
1.61E-05	-1.58E-09	-2.49E-09	-1.79E-09	-1.27E-09	-2.14E-09
1.61E-05	-1.45E-09	-2.55E-09	-1.77E-09	-1.25E-09	-2.10E-09
1.61E-05	-1.44E-09	-2.57E-09	-1.68E-09	-1.28E-09	-2.09E-09
1.61E-05	-1.44E-09	-2.52E-09	-1.66E-09	-1.30E-09	-2.17E-09
1.61E-05	-1.45E-09	-2.42E-09	-1.64E-09	-1.33E-09	-2.25E-09
1.61E-05	-1.43E-09	-2.33E-09	-1.62E-09	-1.35E-09	-2.30E-09
1.61E-05	-1.48E-09	-2.26E-09	-1.66E-09	-1.33E-09	-2.31E-09
1.61E-05	-1.48E-09	-2.25E-09	-1.60E-09	-1.34E-09	-2.40E-09
1.61E-05	-1.41E-09	-2.21E-09	-1.59E-09	-1.37E-09	-2.40E-09
1.62E-05	-1.47E-09	-2.13E-09	-1.59E-09	-1.37E-09	-2.44E-09
1.62E-05	-1.50E-09	-2.03E-09	-1.56E-09	-1.40E-09	-2.36E-09
1.62E-05	-1.56E-09	-1.94E-09	-1.54E-09	-1.47E-09	-2.35E-09
1.62E-05	-1.64E-09	-1.95E-09	-1.60E-09	-1.48E-09	-2.31E-09
1.62E-05	-1.71E-09	-1.87E-09	-1.65E-09	-1.49E-09	-2.28E-09
1.62E-05	-1.74E-09	-1.86E-09	-1.72E-09	-1.52E-09	-2.31E-09
1.62E-05	-1.78E-09	-1.80E-09	-1.73E-09	-1.56E-09	-2.28E-09
1.62E-05	-1.80E-09	-1.78E-09	-1.79E-09	-1.65E-09	-2.25E-09
1.62E-05	-1.87E-09	-1.76E-09	-1.84E-09	-1.73E-09	-2.23E-09
1.62E-05	-1.85E-09	-1.64E-09	-1.85E-09	-1.79E-09	-2.21E-09
1.63E-05	-1.84E-09	-1.57E-09	-1.92E-09	-1.83E-09	-2.13E-09
1.63E-05	-1.82E-09	-1.51E-09	-1.92E-09	-1.73E-09	-2.06E-09
1.63E-05	-1.81E-09	-1.49E-09	-2.06E-09	-1.71E-09	-2.09E-09
1.63E-05	-1.74E-09	-1.48E-09	-2.16E-09	-1.71E-09	-2.05E-09
1.63E-05	-1.78E-09	-1.43E-09	-2.21E-09	-1.66E-09	-1.99E-09
1.63E-05	-1.85E-09	-1.52E-09	-2.27E-09	-1.54E-09	-1.90E-09
1.63E-05	-1.79E-09	-1.50E-09	-2.34E-09	-1.54E-09	-1.88E-09
1.63E-05	-1.71E-09	-1.49E-09	-2.40E-09	-1.49E-09	-1.87E-09
1.63E-05	-1.76E-09	-1.56E-09	-2.33E-09	-1.51E-09	-1.92E-09
1.63E-05	-1.74E-09	-1.59E-09	-2.36E-09	-1.60E-09	-1.89E-09
1.64E-05	-1.76E-09	-1.63E-09	-2.47E-09	-1.56E-09	-1.89E-09
1.64E-05	-1.74E-09	-1.66E-09	-2.50E-09	-1.52E-09	-1.87E-09
1.64E-05	-1.75E-09	-1.80E-09	-2.47E-09	-1.50E-09	-1.93E-09
1.64E-05	-1.78E-09	-1.84E-09	-2.45E-09	-1.66E-09	-1.96E-09
1.64E-05	-1.85E-09	-1.99E-09	-2.42E-09	-1.56E-09	-1.94E-09
1.64E-05	-1.87E-09	-2.01E-09	-2.37E-09	-1.54E-09	-2.01E-09
1.64E-05	-1.81E-09	-2.11E-09	-2.37E-09	-1.49E-09	-1.94E-09
1.64E-05	-1.83E-09	-2.13E-09	-2.37E-09	-1.48E-09	-1.97E-09
1.64E-05	-1.80E-09	-2.15E-09	-2.25E-09	-1.48E-09	-1.99E-09
1.64E-05	-1.82E-09	-2.19E-09	-2.24E-09	-1.52E-09	-2.01E-09
1.65E-05	-1.83E-09	-2.31E-09	-2.23E-09	-1.62E-09	-2.10E-09
1.65E-05	-1.87E-09	-2.39E-09	-2.16E-09	-1.67E-09	-2.11E-09
1.65E-05	-1.83E-09	-2.57E-09	-2.22E-09	-1.73E-09	-2.12E-09
1.65E-05	-1.79E-09	-2.61E-09	-2.18E-09	-1.68E-09	-2.19E-09
1.65E-05	-1.83E-09	-2.69E-09	-2.09E-09	-1.66E-09	-2.20E-09
1.65E-05	-1.84E-09	-2.71E-09	-1.99E-09	-1.73E-09	-2.14E-09
1.65E-05	-1.85E-09	-2.66E-09	-1.92E-09	-1.68E-09	-2.18E-09
1.65E-05	-1.87E-09	-2.55E-09	-1.97E-09	-1.68E-09	-2.22E-09
1.65E-05	-1.95E-09	-2.48E-09	-1.94E-09	-1.76E-09	-2.31E-09
1.65E-05	-1.96E-09	-2.40E-09	-2.02E-09	-1.80E-09	-2.24E-09
1.66E-05	-1.96E-09	-2.39E-09	-2.02E-09	-1.79E-09	-2.32E-09
1.66E-05	-1.88E-09	-2.30E-09	-1.91E-09	-1.83E-09	-2.32E-09
1.66E-05	-1.87E-09	-2.30E-09	-1.81E-09	-1.76E-09	-2.40E-09
1.66E-05	-1.88E-09	-2.18E-09	-1.81E-09	-1.78E-09	-2.40E-09
1.66E-05	-1.89E-09	-2.02E-09	-1.80E-09	-1.84E-09	-2.37E-09
1.66E-05	-1.86E-09	-1.90E-09	-1.73E-09	-1.85E-09	-2.24E-09
1.66E-05	-1.85E-09	-1.82E-09	-1.72E-09	-1.87E-09	-2.19E-09
1.66E-05	-1.90E-09	-1.76E-09	-1.71E-09	-1.99E-09	-2.14E-09
1.66E-05	-1.93E-09	-1.71E-09	-1.73E-09	-2.06E-09	-2.18E-09
1.66E-05	-1.90E-09	-1.61E-09	-1.74E-09	-2.13E-09	-2.21E-09
1.67E-05	-1.96E-09	-1.59E-09	-1.78E-09	-2.15E-09	-2.22E-09
1.67E-05	-1.92E-09	-1.55E-09	-1.80E-09	-2.10E-09	-2.18E-09
1.67E-05	-1.89E-09	-1.45E-09	-1.82E-09	-2.06E-09	-2.11E-09
1.67E-05	-1.87E-09	-1.45E-09	-1.85E-09	-2.02E-09	-2.08E-09
1.67E-05	-1.87E-09	-1.44E-09	-1.94E-09	-1.99E-09	-2.14E-09
1.67E-05	-1.87E-09	-1.47E-09	-2.06E-09	-1.94E-09	-2.12E-09
1.67E-05	-1.94E-09	-1.42E-09	-2.14E-09	-1.96E-09	-2.21E-09
1.67E-05	-1.92E-09	-1.39E-09	-2.21E-09	-1.91E-09	-2.22E-09
1.67E-05	-1.91E-09	-1.48E-09	-2.31E-09	-1.83E-09	-2.21E-09
1.67E-05	-1.87E-09	-1.52E-09	-2.31E-09	-1.77E-09	-2.20E-09
1.68E-05	-1.87E-09	-1.69E-09	-2.37E-09	-1.69E-09	-2.22E-09
1.68E-05	-1.85E-09	-1.78E-09	-2.44E-09	-1.63E-09	-2.25E-09
1.68E-05	-1.87E-09	-1.87E-09	-2.43E-09	-1.58E-09	-2.23E-09
1.68E-05	-1.85E-09	-2.01E-09	-2.49E-09	-1.55E-09	-2.32E-09
1.68E-05	-1.91E-09	-2.16E-09	-2.61E-09	-1.59E-09	-2.33E-09
1.68E-05	-1.94E-09	-2.16E-09	-2.54E-09	-1.58E-09	-2.42E-09
1.68E-05	-1.96E-09	-2.18E-09	-2.58E-09	-1.61E-09	-2.46E-09
1.68E-05	-2.02E-09	-2.28E-09	-2.56E-09	-1.54E-09	-2.40E-09
1.68E-05	-1.98E-09	-2.28E-09	-2.52E-09	-1.59E-09	-2.32E-09
1.68E-05	-1.96E-09	-2.29E-09	-2.52E-09	-1.55E-09	-2.22E-09
1.69E-05	-1.99E-09	-2.36E-09	-2.49E-09	-1.60E-09	-2.23E-09
1.69E-05	-1.97E-09	-2.47E-09	-2.49E-09	-1.61E-09	-2.22E-09
1.69E-05	-1.99E-09	-2.47E-09	-2.50E-09	-1.64E-09	-2.18E-09
1.69E-05	-1.92E-09	-2.47E-09	-2.44E-09	-1.59E-09	-2.25E-09
1.69E-05	-1.97E-09	-2.47E-09	-2.42E-09	-1.64E-09	-2.28E-09
1.69E-05	-2.04E-09	-2.50E-09	-2.39E-09	-1.61E-09	-2.31E-09
1.69E-05	-1.99E-09	-2.46E-09	-2.33E-09	-1.62E-09	-2.35E-09
1.69E-05	-2.12E-09	-2.46E-09	-2.33E-09	-1.60E-09	-2.33E-09
1.69E-05	-2.04E-09	-2.39E-09	-2.36E-09	-1.71E-09	-2.37E-09
1.69E-05	-2.08E-09	-2.29E-09	-2.33E-09	-1.80E-09	-2.34E-09
1.70E-05	-2.04E-09	-2.23E-09	-2.31E-09	-1.82E-09	-2.32E-09
1.70E-05	-1.95E-09	-2.10E-09	-2.24E-09	-1.81E-09	-2.42E-09
1.70E-05	-1.94E-09	-2.02E-09	-2.14E-09	-1.73E-09	-2.35E-09
1.70E-05	-1.92E-09	-1.92E-09	-2.09E-09	-1.77E-09	-2.40E-09
1.70E-05	-1.97E-09	-1.94E-09	-2.04E-09	-1.84E-09	-2.35E-09
1.70E-05	-2.04E-09	-1.94E-09	-2.03E-09	-1.87E-09	-2.38E-09
1.70E-05	-2.01E-09	-1.84E-09	-1.95E-09	-1.93E-09	-2.35E-09
1.70E-05	-2.09E-09	-1.75E-09	-1.91E-09	-1.94E-09	-2.37E-09
1.70E-05	-2.15E-09	-1.63E-09	-1.87E-09	-2.02E-09	-2.28E-09
1.70E-05	-2.04E-09	-1.56E-09	-1.81E-09	-1.98E-09	-2.21E-09
1.71E-05	-2.00E-09	-1.43E-09	-1.80E-09	-2.02E-09	-2.18E-09
1.71E-05	-1.99E-09	-1.45E-09	-1.81E-09	-1.93E-09	-2.28E-09
1.71E-05	-2.01E-09	-1.40E-09	-1.79E-09	-1.88E-09	-2.30E-09
1.71E-05	-2.02E-09	-1.34E-09	-1.75E-09	-1.87E-09	-2.28E-09
1.71E-05	-2.02E-09	-1.35E-09	-1.83E-09	-1.90E-09	-2.22E-09
1.71E-05	-2.08E-09	-1.34E-09	-1.85E-09	-1.80E-09	-2.16E-09
1.71E-05	-2.06E-09	-1.41E-09	-1.78E-09	-1.87E-09	-2.24E-09
1.71E-05	-2.06E-09	-1.46E-09	-1.96E-09	-1.82E-09	-2.35E-09
1.71E-05	-2.04E-09	-1.48E-09	-1.95E-09	-1.85E-09	-2.33E-09
1.71E-05	-2.03E-09	-1.43E-09	-2.01E-09	-1.86E-09	-2.42E-09
1.72E-05	-2.04E-09	-1.54E-09	-2.04E-09	-1.71E-09	-2.45E-09
1.72E-05	-2.03E-09	-1.58E-09	-2.12E-09	-1.63E-09	-2.49E-09
1.72E-05	-2.02E-09	-1.72E-09	-2.19E-09	-1.68E-09	-2.48E-09
1.72E-05	-2.06E-09	-1.83E-09	-2.23E-09	-1.61E-09	-2.47E-09
1.72E-05	-2.05E-09	-1.95E-09	-2.35E-09	-1.65E-09	-2.47E-09
1.72E-05	-1.97E-09	-1.95E-09	-2.33E-09	-1.60E-09	-2.45E-09
1.72E-05	-1.92E-09	-2.00E-09	-2.47E-09	-1.66E-09	-2.42E-09
1.72E-05	-1.85E-09	-2.08E-09	-2.52E-09	-1.66E-09	-2.40E-09
1.72E-05	-1.78E-09	-2.08E-09	-2.56E-09	-1.66E-09	-2.32E-09
1.72E-05	-1.81E-09	-2.13E-09	-2.63E-09	-1.68E-09	-2.35E-09
1.73E-05	-1.78E-09	-2.13E-09	-2.68E-09	-1.76E-09	-2.49E-09
1.73E-05	-1.82E-09	-2.14E-09	-2.69E-09	-1.81E-09	-2.56E-09
1.73E-05	-1.78E-09	-2.18E-09	-2.63E-09	-1.94E-09	-2.50E-09
1.73E-05	-1.79E-09	-2.22E-09	-2.61E-09	-1.95E-09	-2.42E-09
1.73E-05	-1.83E-09	-2.25E-09	-2.59E-09	-1.99E-09	-2.42E-09
1.73E-05	-1.68E-09	-2.20E-09	-2.54E-09	-1.97E-09	-2.47E-09
1.73E-05	-1.67E-09	-2.16E-09	-2.56E-09	-1.92E-09	-2.42E-09
1.73E-05	-1.81E-09	-2.20E-09	-2.50E-09	-2.02E-09	-2.35E-09
1.73E-05	-1.81E-09	-2.11E-09	-2.43E-09	-2.03E-09	-2.30E-09
1.73E-05	-1.84E-09	-2.13E-09	-2.35E-09	-1.96E-09	-2.35E-09
1.74E-05	-1.84E-09	-2.14E-09	-2.35E-09	-1.92E-09	-2.35E-09
1.74E-05	-1.87E-09	-2.13E-09	-2.37E-09	-1.94E-09	-2.31E-09
1.74E-05	-1.78E-09	-2.02E-09	-2.39E-09	-1.92E-09	-2.25E-09
1.74E-05	-1.72E-09	-1.93E-09	-2.31E-09	-1.86E-09	-2.21E-09
1.74E-05	-1.68E-09	-1.80E-09	-2.33E-09	-1.76E-09	-2.21E-09
1.74E-05	-1.73E-09	-1.78E-09	-2.32E-09	-1.80E-09	-2.25E-09
1.74E-05	-1.68E-09	-1.68E-09	-2.30E-09	-1.80E-09	-2.19E-09
1.74E-05	-1.59E-09	-1.80E-09	-2.28E-09	-1.75E-09	-2.21E-09
1.74E-05	-1.61E-09	-1.67E-09	-2.26E-09	-1.64E-09	-2.21E-09
1.74E-05	-1.64E-09	-1.70E-09	-2.22E-09	-1.56E-09	-2.14E-09
1.75E-05	-1.64E-09	-1.66E-09	-2.05E-09	-1.52E-09	-2.06E-09
1.75E-05	-1.66E-09	-1.61E-09	-2.04E-09	-1.46E-09	-2.09E-09
1.75E-05	-1.63E-09	-1.57E-09	-2.04E-09	-1.52E-09	-2.10E-09
1.75E-05	-1.66E-09	-1.51E-09	-2.02E-09	-1.37E-09	-2.04E-09
1.75E-05	-1.67E-09	-1.51E-09	-2.05E-09	-1.42E-09	-2.02E-09
1.75E-05	-1.76E-09	-1.66E-09	-2.09E-09	-1.48E-09	-2.04E-09
1.75E-05	-1.69E-09	-1.73E-09	-2.11E-09	-1.49E-09	-1.98E-09
1.75E-05	-1.71E-09	-1.78E-09	-2.11E-09	-1.45E-09	-2.08E-09
1.75E-05	-1.64E-09	-1.80E-09	-2.21E-09	-1.47E-09	-1.98E-09
1.75E-05	-1.64E-09	-1.83E-09	-2.21E-09	-1.52E-09	-1.90E-09
1.76E-05	-1.60E-09	-1.90E-09	-2.20E-09	-1.54E-09	-1.92E-09
1.76E-05	-1.59E-09	-1.95E-09	-2.19E-09	-1.50E-09	-1.92E-09
1.76E-05	-1.60E-09	-1.93E-09	-2.13E-09	-1.44E-09	-1.83E-09
1.76E-05	-1.61E-09	-1.99E-09	-2.28E-09	-1.33E-09	-1.87E-09
1.76E-05	-1.56E-09	-2.02E-09	-2.35E-09	-1.29E-09	-1.90E-09
1.76E-05	-1.57E-09	-2.06E-09	-2.30E-09	-1.30E-09	-1.94E-09
1.76E-05	-1.58E-09	-2.05E-09	-2.31E-09	-1.33E-09	-1.94E-09
1.76E-05	-1.52E-09	-2.08E-09	-2.23E-09	-1.29E-09	-1.92E-09
1.76E-05	-1.42E-09	-2.11E-09	-2.18E-09	-1.26E-09	-1.90E-09
1.76E-05	-1.44E-09	-2.09E-09	-2.13E-09	-1.26E-09	-1.85E-09
1.77E-05	-1.52E-09	-2.04E-09	-2.06E-09	-1.29E-09	-1.85E-09
1.77E-05	-1.48E-09	-2.12E-09	-2.04E-09	-1.42E-09	-1.85E-09
1.77E-05	-1.36E-09	-2.06E-09	-2.12E-09	-1.47E-09	-1.90E-09
1.77E-05	-1.39E-09	-2.04E-09	-2.12E-09	-1.48E-09	-1.89E-09
1.77E-05	-1.39E-09	-2.00E-09	-2.09E-09	-1.53E-09	-1.85E-09
1.77E-05	-1.45E-09	-1.87E-09	-2.02E-09	-1.55E-09	-1.85E-09
1.77E-05	-1.43E-09	-1.75E-09	-1.93E-09	-1.60E-09	-1.84E-09
1.77E-05	-1.42E-09	-1.78E-09	-1.92E-09	-1.63E-09	-1.82E-09
1.77E-05	-1.42E-09	-1.68E-09	-1.90E-09	-1.74E-09	-1.83E-09
1.77E-05	-1.41E-09	-1.63E-09	-1.84E-09	-1.75E-09	-1.90E-09
1.78E-05	-1.40E-09	-1.61E-09	-1.82E-09	-1.78E-09	-1.95E-09
1.78E-05	-1.37E-09	-1.56E-09	-1.78E-09	-1.83E-09	-1.95E-09
1.78E-05	-1.37E-09	-1.50E-09	-1.73E-09	-1.82E-09	-1.93E-09
1.78E-05	-1.37E-09	-1.47E-09	-1.83E-09	-1.73E-09	-1.82E-09
1.78E-05	-1.42E-09	-1.42E-09	-1.86E-09	-1.69E-09	-1.86E-09
1.78E-05	-1.51E-09	-1.48E-09	-1.94E-09	-1.68E-09	-1.90E-09
1.78E-05	-1.45E-09	-1.56E-09	-1.93E-09	-1.63E-09	-1.87E-09
1.78E-05	-1.47E-09	-1.61E-09	-1.94E-09	-1.61E-09	-1.87E-09
1.78E-05	-1.42E-09	-1.61E-09	-1.90E-09	-1.59E-09	-1.83E-09
1.78E-05	-1.43E-09	-1.52E-09	-1.88E-09	-1.56E-09	-1.83E-09
1.79E-05	-1.41E-09	-1.52E-09	-1.84E-09	-1.49E-09	-1.92E-09
1.79E-05	-1.44E-09	-1.57E-09	-1.85E-09	-1.45E-09	-1.88E-09
1.79E-05	-1.35E-09	-1.52E-09	-1.80E-09	-1.36E-09	-1.94E-09
1.79E-05	-1.27E-09	-1.56E-09	-1.82E-09	-1.39E-09	-1.92E-09
1.79E-05	-1.41E-09	-1.53E-09	-1.85E-09	-1.36E-09	-1.85E-09
1.79E-05	-1.42E-09	-1.65E-09	-1.85E-09	-1.37E-09	-1.89E-09
1.79E-05	-1.33E-09	-1.76E-09	-1.82E-09	-1.30E-09	-1.91E-09
1.79E-05	-1.32E-09	-1.89E-09	-1.76E-09	-1.29E-09	-1.98E-09
1.79E-05	-1.31E-09	-1.92E-09	-1.74E-09	-1.25E-09	-2.00E-09
1.79E-05	-1.33E-09	-2.02E-09	-1.78E-09	-1.14E-09	-2.05E-09
1.80E-05	-1.37E-09	-2.16E-09	-1.78E-09	-1.14E-09	-2.03E-09
1.80E-05	-1.48E-09	-2.16E-09	-1.79E-09	-1.18E-09	-2.02E-09
1.80E-05	-1.48E-09	-2.08E-09	-1.81E-09	-1.14E-09	-2.09E-09
1.80E-05	-1.52E-09	-2.09E-09	-1.83E-09	-1.07E-09	-2.09E-09
1.80E-05	-1.59E-09	-2.09E-09	-1.78E-09	-1.17E-09	-2.05E-09
1.80E-05	-1.54E-09	-2.10E-09	-1.79E-09	-1.18E-09	-2.00E-09
1.80E-05	-1.46E-09	-2.12E-09	-1.85E-09	-1.21E-09	-2.06E-09
1.80E-05	-1.38E-09	-2.06E-09	-1.80E-09	-1.23E-09	-2.06E-09
1.80E-05	-1.35E-09	-1.97E-09	-1.75E-09	-1.15E-09	-1.95E-09
1.80E-05	-1.35E-09	-1.90E-09	-1.71E-09	-1.21E-09	-1.94E-09
1.81E-05	-1.33E-09	-1.76E-09	-1.74E-09	-1.24E-09	-1.94E-09
1.81E-05	-1.38E-09	-1.71E-09	-1.76E-09	-1.30E-09	-1.97E-09
1.81E-05	-1.44E-09	-1.63E-09	-1.74E-09	-1.35E-09	-1.94E-09
1.81E-05	-1.38E-09	-1.52E-09	-1.73E-09	-1.32E-09	-1.90E-09
1.81E-05	-1.36E-09	-1.46E-09	-1.76E-09	-1.35E-09	-1.93E-09
1.81E-05	-1.38E-09	-1.33E-09	-1.75E-09	-1.41E-09	-1.90E-09
1.81E-05	-1.37E-09	-1.30E-09	-1.80E-09	-1.35E-09	-1.83E-09
1.81E-05	-1.42E-09	-1.27E-09	-1.89E-09	-1.35E-09	-1.82E-09
1.81E-05	-1.46E-09	-1.23E-09	-1.85E-09	-1.37E-09	-1.81E-09
1.81E-05	-1.40E-09	-1.20E-09	-1.86E-09	-1.40E-09	-1.80E-09
1.82E-05	-1.35E-09	-1.13E-09	-1.73E-09	-1.45E-09	-1.80E-09
1.82E-05	-1.30E-09	-1.11E-09	-1.75E-09	-1.46E-09	-1.81E-09
1.82E-05	-1.35E-09	-1.02E-09	-1.80E-09	-1.52E-09	-1.90E-09
1.82E-05	-1.32E-09	-1.06E-09	-1.83E-09	-1.47E-09	-1.87E-09
1.82E-05	-1.30E-09	-1.12E-09	-1.76E-09	-1.40E-09	-1.91E-09
1.82E-05	-1.37E-09	-1.22E-09	-1.78E-09	-1.42E-09	-1.80E-09
1.82E-05	-1.40E-09	-1.26E-09	-1.85E-09	-1.40E-09	-1.82E-09
1.82E-05	-1.48E-09	-1.18E-09	-1.90E-09	-1.37E-09	-1.80E-09
1.82E-05	-1.50E-09	-1.14E-09	-1.90E-09	-1.36E-09	-1.79E-09
1.82E-05	-1.36E-09	-1.20E-09	-1.94E-09	-1.33E-09	-1.82E-09
1.83E-05	-1.37E-09	-1.28E-09	-1.99E-09	-1.30E-09	-1.80E-09
1.83E-05	-1.31E-09	-1.30E-09	-1.99E-09	-1.27E-09	-1.75E-09
1.83E-05	-1.37E-09	-1.39E-09	-1.96E-09	-1.29E-09	-1.75E-09
1.83E-05	-1.41E-09	-1.46E-09	-2.00E-09	-1.30E-09	-1.71E-09
1.83E-05	-1.40E-09	-1.59E-09	-2.02E-09	-1.32E-09	-1.66E-09
1.83E-05	-1.32E-09	-1.66E-09	-2.01E-09	-1.30E-09	-1.66E-09
1.83E-05	-1.31E-09	-1.76E-09	-1.98E-09	-1.23E-09	-1.67E-09
1.83E-05	-1.28E-09	-1.77E-09	-2.00E-09	-1.22E-09	-1.66E-09
1.83E-05	-1.24E-09	-1.85E-09	-1.94E-09	-1.16E-09	-1.68E-09
1.83E-05	-1.23E-09	-1.84E-09	-1.95E-09	-1.26E-09	-1.76E-09
1.84E-05	-1.21E-09	-1.91E-09	-1.94E-09	-1.24E-09	-1.66E-09
1.84E-05	-1.20E-09	-1.97E-09	-1.92E-09	-1.16E-09	-1.64E-09
1.84E-05	-1.22E-09	-1.92E-09	-1.92E-09	-1.22E-09	-1.66E-09
1.84E-05	-1.22E-09	-1.97E-09	-1.88E-09	-1.26E-09	-1.59E-09
1.84E-05	-1.26E-09	-2.04E-09	-1.91E-09	-1.27E-09	-1.64E-09
1.84E-05	-1.29E-09	-2.01E-09	-1.94E-09	-1.32E-09	-1.68E-09
1.84E-05	-1.25E-09	-2.03E-09	-1.90E-09	-1.28E-09	-1.70E-09
1.84E-05	-1.27E-09	-1.99E-09	-1.94E-09	-1.23E-09	-1.63E-09
1.84E-05	-1.25E-09	-1.94E-09	-1.86E-09	-1.23E-09	-1.70E-09
1.84E-05	-1.26E-09	-1.89E-09	-1.86E-09	-1.23E-09	-1.72E-09
1.85E-05	-1.33E-09	-1.83E-09	-1.94E-09	-1.23E-09	-1.80E-09
1.85E-05	-1.26E-09	-1.69E-09	-1.87E-09	-1.22E-09	-1.80E-09
1.85E-05	-1.33E-09	-1.68E-09	-1.78E-09	-1.21E-09	-1.84E-09
1.85E-05	-1.26E-09	-1.61E-09	-1.79E-09	-1.20E-09	-1.80E-09
1.85E-05	-1.27E-09	-1.56E-09	-1.80E-09	-1.22E-09	-1.80E-09
1.85E-05	-1.29E-09	-1.42E-09	-1.71E-09	-1.29E-09	-1.68E-09
1.85E-05	-1.26E-09	-1.30E-09	-1.64E-09	-1.26E-09	-1.64E-09
1.85E-05	-1.24E-09	-1.21E-09	-1.60E-09	-1.21E-09	-1.64E-09
1.85E-05	-1.23E-09	-1.21E-09	-1.53E-09	-1.22E-09	-1.56E-09
1.85E-05	-1.23E-09	-1.21E-09	-1.56E-09	-1.23E-09	-1.59E-09
1.86E-05	-1.30E-09	-1.27E-09	-1.52E-09	-1.22E-09	-1.66E-09
1.86E-05	-1.30E-09	-1.26E-09	-1.52E-09	-1.12E-09	-1.58E-09
1.86E-05	-1.28E-09	-1.16E-09	-1.48E-09	-1.16E-09	-1.52E-09
1.86E-05	-1.32E-09	-1.18E-09	-1.54E-09	-1.14E-09	-1.47E-09
1.86E-05	-1.40E-09	-1.20E-09	-1.56E-09	-1.18E-09	-1.46E-09
1.86E-05	-1.45E-09	-1.26E-09	-1.58E-09	-1.19E-09	-1.40E-09
1.86E-05	-1.42E-09	-1.24E-09	-1.61E-09	-1.18E-09	-1.52E-09
1.86E-05	-1.47E-09	-1.32E-09	-1.64E-09	-1.21E-09	-1.51E-09
1.86E-05	-1.49E-09	-1.47E-09	-1.66E-09	-1.21E-09	-1.50E-09
1.86E-05	-1.47E-09	-1.42E-09	-1.76E-09	-1.14E-09	-1.54E-09
1.87E-05	-1.53E-09	-1.47E-09	-1.83E-09	-1.02E-09	-1.59E-09
1.87E-05	-1.54E-09	-1.52E-09	-1.85E-09	-1.04E-09	-1.64E-09
1.87E-05	-1.58E-09	-1.57E-09	-1.88E-09	-9.88E-10	-1.75E-09
1.87E-05	-1.56E-09	-1.57E-09	-1.83E-09	-1.02E-09	-1.74E-09
1.87E-05	-1.54E-09	-1.53E-09	-1.83E-09	-1.02E-09	-1.82E-09
1.87E-05	-1.53E-09	-1.62E-09	-1.92E-09	-1.12E-09	-1.84E-09
1.87E-05	-1.52E-09	-1.73E-09	-1.93E-09	-1.15E-09	-1.89E-09
1.87E-05	-1.45E-09	-1.75E-09	-1.90E-09	-1.12E-09	-1.94E-09
1.87E-05	-1.52E-09	-1.75E-09	-1.92E-09	-1.07E-09	-1.99E-09
1.87E-05	-1.59E-09	-1.85E-09	-1.96E-09	-1.14E-09	-2.02E-09
1.88E-05	-1.64E-09	-1.88E-09	-1.92E-09	-1.14E-09	-1.99E-09
1.88E-05	-1.59E-09	-1.89E-09	-1.86E-09	-1.16E-09	-1.99E-09
1.88E-05	-1.63E-09	-1.88E-09	-1.87E-09	-1.15E-09	-2.07E-09
1.88E-05	-1.64E-09	-1.77E-09	-1.99E-09	-1.16E-09	-1.99E-09
1.88E-05	-1.67E-09	-1.78E-09	-2.00E-09	-1.13E-09	-1.98E-09
1.88E-05	-1.61E-09	-1.82E-09	-2.04E-09	-1.11E-09	-1.99E-09
1.88E-05	-1.49E-09	-1.81E-09	-2.05E-09	-1.08E-09	-1.98E-09
1.88E-05	-1.57E-09	-1.73E-09	-1.94E-09	-1.11E-09	-1.88E-09
1.88E-05	-1.60E-09	-1.62E-09	-1.92E-09	-1.11E-09	-1.80E-09
1.88E-05	-1.51E-09	-1.59E-09	-1.85E-09	-1.18E-09	-1.72E-09
1.89E-05	-1.47E-09	-1.48E-09	-1.90E-09	-1.22E-09	-1.61E-09
1.89E-05	-1.36E-09	-1.35E-09	-1.93E-09	-1.14E-09	-1.54E-09
1.89E-05	-1.33E-09	-1.24E-09	-1.90E-09	-1.17E-09	-1.47E-09
1.89E-05	-1.15E-09	-1.04E-09	-1.81E-09	-1.07E-09	-1.33E-09
1.89E-05	-8.26E-10	-5.94E-10	-1.40E-09	-7.20E-10	-7.77E-10
1.89E-05	1.86E-11	2.16E-10	-6.15E-10	4.59E-12	1.31E-10
1.89E-05	9.55E-10	1.15E-09	3.49E-10	9.48E-10	1.10E-09
1.89E-05	1.84E-09	2.19E-09	1.17E-09	1.89E-09	2.06E-09
1.89E-05	2.69E-09	3.15E-09	2.03E-09	2.83E-09	2.88E-09
1.89E-05	3.57E-09	3.98E-09	2.85E-09	3.67E-09	3.82E-09
1.90E-05	4.19E-09	4.71E-09	3.57E-09	4.43E-09	4.66E-09
1.90E-05	4.89E-09	5.37E-09	4.42E-09	5.23E-09	5.52E-09
1.90E-05	5.54E-09	6.06E-09	5.14E-09	5.88E-09	6.17E-09
1.90E-05	6.11E-09	6.62E-09	5.85E-09	6.47E-09	6.82E-09
1.90E-05	6.67E-09	7.16E-09	6.39E-09	7.09E-09	7.44E-09
1.90E-05	7.18E-09	7.57E-09	6.89E-09	7.58E-09	8.04E-09
1.90E-05	7.32E-09	7.70E-09	7.05E-09	7.76E-09	8.27E-09
1.90E-05	7.06E-09	7.35E-09	6.85E-09	7.58E-09	7.97E-09
1.90E-05	6.61E-09	6.85E-09	6.37E-09	7.11E-09	7.44E-09
1.90E-05	6.22E-09	6.42E-09	5.95E-09	6.72E-09	6.90E-09
1.91E-05	5.90E-09	6.03E-09	5.64E-09	6.28E-09	6.49E-09
1.91E-05	5.62E-09	5.72E-09	5.36E-09	6.01E-09	6.06E-09
1.91E-05	5.24E-09	5.54E-09	4.95E-09	5.67E-09	5.61E-09
1.91E-05	4.90E-09	5.28E-09	4.57E-09	5.40E-09	5.13E-09
1.91E-05	4.64E-09	5.03E-09	4.26E-09	5.16E-09	4.74E-09
1.91E-05	4.28E-09	4.74E-09	3.98E-09	4.89E-09	4.34E-09
1.91E-05	3.95E-09	4.48E-09	3.61E-09	4.66E-09	3.88E-09
1.91E-05	3.74E-09	4.20E-09	3.38E-09	4.52E-09	3.49E-09
1.91E-05	3.47E-09	3.92E-09	3.19E-09	4.40E-09	3.16E-09
1.91E-05	3.26E-09	3.71E-09	3.01E-09	4.12E-09	2.90E-09
1.92E-05	3.04E-09	3.58E-09	2.82E-09	3.96E-09	2.62E-09
1.92E-05	2.85E-09	3.38E-09	2.63E-09	3.80E-09	2.38E-09
1.92E-05	2.81E-09	3.18E-09	2.43E-09	3.61E-09	2.14E-09
1.92E-05	2.69E-09	3.00E-09	2.34E-09	3.51E-09	1.90E-09
1.92E-05	2.56E-09	2.95E-09	2.20E-09	3.26E-09	1.68E-09
1.92E-05	2.47E-09	2.91E-09	2.09E-09	3.09E-09	1.48E-09
1.92E-05	2.43E-09	2.71E-09	1.98E-09	2.91E-09	1.31E-09
1.92E-05	2.36E-09	2.55E-09	1.93E-09	2.78E-09	1.21E-09
1.92E-05	2.37E-09	2.49E-09	1.84E-09	2.66E-09	1.12E-09
1.92E-05	2.32E-09	2.46E-09	1.76E-09	2.59E-09	1.03E-09
1.93E-05	2.28E-09	2.44E-09	1.74E-09	2.55E-09	1.01E-09
1.93E-05	2.18E-09	2.39E-09	1.74E-09	2.37E-09	8.91E-10
1.93E-05	2.07E-09	2.31E-09	1.53E-09	2.21E-09	7.65E-10
1.93E-05	2.05E-09	2.23E-09	1.49E-09	2.13E-09	6.94E-10
1.93E-05	2.01E-09	2.21E-09	1.38E-09	2.05E-09	7.37E-10
1.93E-05	1.96E-09	2.16E-09	1.33E-09	1.94E-09	7.79E-10
1.93E-05	1.90E-09	2.11E-09	1.24E-09	1.79E-09	8.07E-10
1.93E-05	1.85E-09	2.00E-09	1.14E-09	1.74E-09	7.65E-10
1.93E-05	1.78E-09	2.05E-09	1.11E-09	1.57E-09	8.28E-10
1.93E-05	1.65E-09	1.95E-09	1.03E-09	1.50E-09	8.63E-10
1.94E-05	1.47E-09	1.88E-09	9.48E-10	1.46E-09	1.05E-09
1.94E-05	1.38E-09	1.80E-09	8.49E-10	1.42E-09	1.13E-09
1.94E-05	1.26E-09	1.63E-09	7.86E-10	1.33E-09	1.28E-09
1.94E-05	1.09E-09	1.54E-09	8.00E-10	1.23E-09	1.41E-09
1.94E-05	9.69E-10	1.38E-09	6.80E-10	1.17E-09	1.50E-09
1.94E-05	8.84E-10	1.23E-09	5.82E-10	1.10E-09	1.67E-09
1.94E-05	7.51E-10	1.11E-09	4.13E-10	9.34E-10	1.79E-09
1.94E-05	5.82E-10	1.04E-09	3.14E-10	8.84E-10	1.86E-09
1.94E-05	4.48E-10	9.19E-10	2.02E-10	8.42E-10	1.98E-09
1.94E-05	3.56E-10	7.86E-10	1.31E-10	7.86E-10	2.02E-09
1.95E-05	2.93E-10	6.73E-10	1.10E-10	7.15E-10	2.08E-09
1.95E-05	1.74E-10	5.46E-10	1.10E-10	6.03E-10	1.97E-09
1.95E-05	1.24E-10	4.27E-10	1.87E-11	5.25E-10	1.90E-09
1.95E-05	-2.36E-11	3.64E-10	-9.39E-11	3.78E-10	1.81E-09
1.95E-05	-4.47E-11	2.72E-10	-2.14E-10	3.21E-10	1.64E-09
1.95E-05	-6.58E-11	1.59E-10	-2.56E-10	2.37E-10	1.41E-09
1.95E-05	-1.43E-10	6.79E-11	-3.19E-10	1.31E-10	1.26E-09
1.95E-05	-2.98E-10	-2.36E-11	-3.33E-10	3.98E-11	9.62E-10
1.95E-05	-3.97E-10	-6.58E-11	-4.25E-10	-5.88E-11	5.75E-10
1.95E-05	-4.39E-10	-1.50E-10	-4.25E-10	-1.22E-10	2.44E-10
1.96E-05	-4.46E-10	-1.92E-10	-4.88E-10	-1.50E-10	-1.15E-10
1.96E-05	-5.44E-10	-2.56E-10	-6.29E-10	-1.57E-10	-4.95E-10
1.96E-05	-6.08E-10	-2.56E-10	-6.71E-10	-2.07E-10	-7.56E-10
1.96E-05	-6.78E-10	-3.97E-10	-7.41E-10	-2.84E-10	-1.02E-09
1.96E-05	-7.13E-10	-4.46E-10	-8.19E-10	-3.75E-10	-1.32E-09
1.96E-05	-7.34E-10	-5.30E-10	-8.19E-10	-4.39E-10	-1.59E-09
1.96E-05	-7.06E-10	-5.09E-10	-8.40E-10	-4.67E-10	-1.80E-09
1.96E-05	-7.13E-10	-4.95E-10	-9.17E-10	-4.39E-10	-2.02E-09
1.96E-05	-6.64E-10	-4.60E-10	-8.68E-10	-4.11E-10	-2.21E-09
1.96E-05	-6.64E-10	-3.54E-10	-8.75E-10	-3.68E-10	-2.40E-09
1.97E-05	-6.15E-10	-3.75E-10	-8.61E-10	-3.40E-10	-2.49E-09
1.97E-05	-6.50E-10	-3.33E-10	-9.31E-10	-3.90E-10	-2.59E-09
1.97E-05	-6.08E-10	-3.54E-10	-1.02E-09	-4.74E-10	-2.63E-09
1.97E-05	-7.20E-10	-3.40E-10	-1.03E-09	-4.39E-10	-2.64E-09
1.97E-05	-8.12E-10	-3.05E-10	-9.67E-10	-4.04E-10	-2.62E-09
1.97E-05	-7.70E-10	-3.40E-10	-8.61E-10	-3.12E-10	-2.62E-09
1.97E-05	-6.36E-10	-2.84E-10	-8.40E-10	-3.05E-10	-2.52E-09
1.97E-05	-5.51E-10	-2.77E-10	-7.98E-10	-2.63E-10	-2.45E-09
1.97E-05	-5.87E-10	-2.63E-10	-7.91E-10	-1.64E-10	-2.31E-09
1.97E-05	-6.64E-10	-2.63E-10	-7.77E-10	-1.71E-10	-2.07E-09
1.98E-05	-7.13E-10	-2.98E-10	-7.98E-10	-1.85E-10	-1.80E-09
1.98E-05	-7.84E-10	-2.77E-10	-7.56E-10	-8.69E-11	-1.67E-09
1.98E-05	-8.12E-10	-2.35E-10	-7.41E-10	-1.64E-10	-1.49E-09
1.98E-05	-8.82E-10	-2.07E-10	-7.63E-10	-1.57E-10	-1.13E-09
1.98E-05	-8.89E-10	-1.92E-10	-8.54E-10	-2.00E-10	-7.84E-10
1.98E-05	-9.46E-10	-2.49E-10	-8.54E-10	-3.05E-10	-5.02E-10
1.98E-05	-9.39E-10	-2.56E-10	-9.17E-10	-3.68E-10	-1.92E-10
1.98E-05	-9.53E-10	-3.05E-10	-8.89E-10	-3.75E-10	3.98E-11
1.98E-05	-6.99E-10	-4.47E-11	-5.51E-10	-2.00E-10	6.10E-10
1.98E-05	-3.06E-11	7.08E-10	2.02E-10	4.97E-10	1.61E-09
1.99E-05	8.00E-10	1.61E-09	1.08E-09	1.36E-09	2.71E-09
1.99E-05	1.52E-09	2.34E-09	1.98E-09	2.14E-09	3.83E-09
1.99E-05	2.28E-09	3.18E-09	2.69E-09	2.85E-09	4.80E-09
1.99E-05	2.92E-09	3.90E-09	3.34E-09	3.59E-09	5.62E-09
1.99E-05	3.57E-09	4.60E-09	4.09E-09	4.29E-09	6.35E-09
1.99E-05	4.13E-09	5.23E-09	4.73E-09	4.97E-09	7.08E-09
1.99E-05	4.75E-09	5.77E-09	5.41E-09	5.53E-09	7.72E-09
1.99E-05	5.35E-09	6.37E-09	5.97E-09	6.15E-09	8.21E-09
1.99E-05	6.03E-09	6.90E-09	6.53E-09	6.70E-09	8.66E-09
1.99E-05	6.52E-09	7.24E-09	6.94E-09	7.16E-09	8.91E-09
2.00E-05	6.76E-09	7.42E-09	7.06E-09	7.37E-09	8.83E-09
2.00E-05	6.58E-09	7.14E-09	6.77E-09	7.16E-09	8.32E-09
2.00E-05	6.13E-09	6.79E-09	6.31E-09	6.71E-09	7.46E-09
[truncated: 1,285 more rows]
