# Supplementary material for: A bioinspired flexible neuromuscular system based thermal-annealing-free perovskite with passivation
Source: Nat Commun. 2022 Dec 2;13:7427. doi: 10.1038/s41467-022-35092-w (PMC9718817; doi:10.1038/s41467-022-35092-w)
Supplement: Supplementary file 6 — Source Data [file 41467_2022_35092_MOESM6_ESM.zip › fig4a.txt]

Spike number(#)	I(A)	I(A)
1	-1.43E-09	-1.36E-10
2	-2.15E-09	-1.88E-10
3	-2.61E-09	-2.23E-10
4	-2.92E-09	-2.50E-10
5	-3.15E-09	-2.73E-10
6	-3.31E-09	-2.91E-10
7	-3.44E-09	-3.07E-10
8	-3.54E-09	-3.21E-10
9	-3.62E-09	-3.32E-10
10	-3.68E-09	-3.44E-10
11	-3.73E-09	-3.54E-10
12	-3.77E-09	-3.63E-10
13	-3.81E-09	-3.70E-10
14	-3.84E-09	-3.76E-10
15	-3.86E-09	-3.83E-10
16	-3.88E-09	-3.89E-10
17	-3.90E-09	-3.95E-10
18	-3.92E-09	-4.00E-10
19	-3.93E-09	-4.05E-10
20	-3.94E-09	-4.09E-10
21	-3.94E-09	-4.12E-10
22	-3.95E-09	-4.17E-10
23	-3.96E-09	-4.21E-10
24	-3.96E-09	-4.24E-10
25	-3.97E-09	-4.28E-10
26	-3.98E-09	-4.31E-10
27	-3.98E-09	-4.34E-10
28	-3.99E-09	-4.36E-10
29	-4.00E-09	-4.39E-10
30	-4.00E-09	-4.42E-10
31	-4.02E-09	-4.44E-10
32	-4.03E-09	-4.46E-10
33	-4.04E-09	-4.50E-10
34	-4.04E-09	-4.51E-10
35	-4.05E-09	-4.54E-10
36	-4.06E-09	-4.56E-10
37	-4.07E-09	-4.58E-10
38	-4.07E-09	-4.60E-10
39	-4.07E-09	-4.61E-10
40	-4.07E-09	-4.64E-10
41	-4.07E-09	-4.66E-10
42	-4.08E-09	-4.68E-10
43	-4.08E-09	-4.68E-10
44	-4.08E-09	-4.70E-10
45	-4.08E-09	-4.72E-10
46	-4.08E-09	-4.73E-10
47	-4.08E-09	-4.76E-10
48	-4.09E-09	-4.78E-10
49	-4.09E-09	-4.79E-10
50	-4.09E-09	-4.80E-10
51	-4.09E-09	-4.82E-10
52	-4.09E-09	-4.84E-10
53	-4.09E-09	-4.85E-10
54	-4.09E-09	-4.88E-10
55	-4.09E-09	-4.88E-10
56	-4.09E-09	-4.89E-10
57	-4.09E-09	-4.88E-10
58	-4.09E-09	-4.91E-10
59	-4.09E-09	-4.91E-10
60	-4.10E-09	-4.93E-10
61	-4.10E-09	-4.93E-10
62	-4.10E-09	-4.93E-10
63	-4.10E-09	-4.94E-10
64	-4.10E-09	-4.96E-10
65	-4.10E-09	-4.96E-10
66	-4.10E-09	-4.98E-10
67	-4.10E-09	-4.99E-10
68	-4.10E-09	-5.00E-10
69	-4.10E-09	-5.01E-10
70	-4.10E-09	-5.02E-10
71	-4.10E-09	-5.02E-10
72	-4.10E-09	-5.02E-10
73	-4.10E-09	-5.03E-10
74	-4.10E-09	-5.04E-10
75	-4.10E-09	-5.05E-10
76	-4.10E-09	-5.05E-10
77	-4.10E-09	-5.05E-10
78	-4.11E-09	-5.08E-10
79	-4.11E-09	-5.08E-10
80	-4.10E-09	-5.08E-10
81	-4.10E-09	-5.09E-10
82	-4.10E-09	-5.09E-10
83	-4.11E-09	-5.10E-10
84	-4.11E-09	-5.11E-10
85	-4.11E-09	-5.14E-10
86	-4.10E-09	-5.14E-10
87	-4.10E-09	-5.13E-10
88	-4.11E-09	-5.14E-10
89	-4.11E-09	-5.16E-10
90	-4.11E-09	-5.18E-10
91	-4.11E-09	-5.18E-10
92	-4.11E-09	-5.19E-10
93	-4.10E-09	-5.18E-10
94	-4.11E-09	-5.17E-10
95	-4.11E-09	-5.19E-10
96	-4.11E-09	-5.20E-10
97	-4.11E-09	-5.21E-10
98	-4.11E-09	-5.22E-10
99	-4.11E-09	-5.22E-10
100	-4.11E-09	-5.24E-10
