# Supplementary material for: A bioinspired flexible neuromuscular system based thermal-annealing-free perovskite with passivation
Source: Nat Commun. 2022 Dec 2;13:7427. doi: 10.1038/s41467-022-35092-w (PMC9718817; doi:10.1038/s41467-022-35092-w)
Supplement: Supplementary file 6 — Source Data [file 41467_2022_35092_MOESM6_ESM.zip › fig4b.txt]

Spike number(#)	I(A)	Spike number(#)	I(A)
1	-1.43E-09	1	-1.35E-10
2	-2.15E-09	2	-1.70E-10
3	-2.61E-09	3	-1.92E-10
4	-2.92E-09	4	-2.10E-10
5	-3.15E-09	5	-2.26E-10
6	-3.31E-09	6	-2.39E-10
7	-3.44E-09	7	-2.50E-10
8	-3.54E-09	8	-2.61E-10
9	-3.62E-09	9	-2.71E-10
10	-3.68E-09	10	-2.80E-10
11	-3.73E-09	11	-2.88E-10
12	-3.77E-09	12	-2.96E-10
13	-3.81E-09	13	-3.02E-10
14	-3.84E-09	14	-3.09E-10
15	-3.86E-09	15	-3.15E-10
16	-3.88E-09	16	-3.21E-10
17	-3.90E-09	17	-3.26E-10
18	-3.92E-09	18	-3.31E-10
19	-3.93E-09	19	-3.36E-10
20	-3.94E-09	20	-3.40E-10
21	-3.94E-09	21	-3.44E-10
22	-3.95E-09	22	-3.49E-10
23	-3.96E-09	23	-3.52E-10
24	-3.96E-09	24	-3.56E-10
25	-3.97E-09	25	-3.59E-10
26	-3.98E-09	26	-3.62E-10
27	-3.98E-09	27	-3.65E-10
28	-3.99E-09	28	-3.68E-10
29	-4.00E-09	29	-3.71E-10
30	-4.00E-09	30	-3.73E-10
31	-4.02E-09	31	-3.75E-10
32	-4.03E-09	32	-3.77E-10
33	-4.04E-09	33	-3.80E-10
34	-4.04E-09	34	-3.82E-10
35	-4.05E-09	35	-3.84E-10
36	-4.06E-09	36	-3.86E-10
37	-4.07E-09	37	-3.87E-10
38	-4.07E-09	38	-3.89E-10
39	-4.07E-09	39	-3.91E-10
40	-4.07E-09	40	-3.92E-10
41	-4.07E-09	41	-3.94E-10
42	-4.08E-09	42	-3.95E-10
43	-4.08E-09	43	-3.96E-10
44	-4.08E-09	44	-3.98E-10
45	-4.08E-09	45	-3.99E-10
46	-4.08E-09	46	-4.00E-10
47	-4.08E-09	47	-4.01E-10
48	-4.09E-09	48	-4.02E-10
49	-4.09E-09	49	-4.03E-10
50	-4.09E-09	50	-4.04E-10
51	-4.09E-09	51	-4.06E-10
52	-4.09E-09	52	-4.07E-10
53	-4.09E-09	53	-4.08E-10
54	-4.09E-09	54	-4.08E-10
55	-4.09E-09	55	-4.09E-10
56	-4.09E-09	56	-4.12E-10
57	-4.09E-09	57	-4.11E-10
58	-4.09E-09	58	-4.12E-10
59	-4.09E-09	59	-4.12E-10
60	-4.10E-09	60	-4.13E-10
61	-4.10E-09	61	-4.13E-10
62	-4.10E-09	62	-4.15E-10
63	-4.10E-09	63	-4.15E-10
64	-4.10E-09	64	-4.15E-10
65	-4.10E-09	65	-4.16E-10
66	-4.10E-09	66	-4.16E-10
67	-4.10E-09	67	-4.19E-10
68	-4.10E-09	68	-4.18E-10
69	-4.10E-09	69	-4.19E-10
70	-4.10E-09	70	-4.19E-10
71	-4.10E-09	71	-4.19E-10
72	-4.10E-09	72	-4.20E-10
73	-4.10E-09	73	-4.20E-10
74	-4.10E-09	74	-4.21E-10
75	-4.10E-09	75	-4.21E-10
76	-4.10E-09	76	-4.21E-10
77	-4.10E-09	77	-4.22E-10
78	-4.11E-09	78	-4.24E-10
79	-4.11E-09	79	-4.23E-10
80	-4.10E-09	80	-4.36E-10
81	-4.10E-09	81	-4.41E-10
82	-4.10E-09	82	-4.45E-10
83	-4.11E-09	83	-4.48E-10
84	-4.11E-09	84	-4.50E-10
85	-4.11E-09	85	-4.53E-10
86	-4.10E-09	86	-4.55E-10
87	-4.10E-09	87	-4.56E-10
88	-4.11E-09	88	-4.57E-10
89	-4.11E-09	89	-4.62E-10
90	-4.11E-09	90	-4.61E-10
91	-4.11E-09	91	-4.62E-10
92	-4.11E-09	92	-4.63E-10
93	-4.10E-09	93	-4.65E-10
94	-4.11E-09	94	-4.65E-10
95	-4.11E-09	95	-4.66E-10
96	-4.11E-09	96	-4.67E-10
97	-4.11E-09	97	-4.68E-10
98	-4.11E-09	98	-4.68E-10
99	-4.11E-09	99	-4.69E-10
100	-4.11E-09	100	-4.72E-10
101	-4.11E-09	101	-4.73E-10
102	-4.11E-09	102	-4.75E-10
103	-4.11E-09	103	-4.73E-10
104	-4.11E-09	104	-4.73E-10
105	-4.11E-09	105	-4.74E-10
106	-4.11E-09	106	-4.75E-10
107	-4.11E-09	107	-4.75E-10
108	-4.11E-09	108	-4.75E-10
109	-4.11E-09	109	-4.76E-10
110	-4.11E-09	110	-4.76E-10
111	-4.11E-09	111	-4.76E-10
112	-4.11E-09	112	-4.77E-10
113	-4.11E-09	113	-4.78E-10
114	-4.11E-09	114	-4.77E-10
115	-4.11E-09	115	-4.78E-10
116	-4.11E-09	116	-4.79E-10
117	-4.11E-09	117	-4.79E-10
118	-4.11E-09	118	-4.79E-10
119	-4.11E-09	119	-4.80E-10
120	-4.11E-09	120	-4.80E-10
121	-4.11E-09	121	-4.80E-10
122	-4.11E-09	122	-4.80E-10
123	-4.11E-09	123	-4.81E-10
124	-4.10E-09	124	-4.81E-10
125	-4.09E-09	125	-4.81E-10
126	-4.09E-09	126	-4.82E-10
127	-4.08E-09	127	-4.82E-10
128	-4.08E-09	128	-4.84E-10
129	-4.07E-09	129	-4.83E-10
130	-4.07E-09	130	-4.83E-10
131	-4.07E-09	131	-4.83E-10
132	-4.06E-09	132	-4.83E-10
133	-4.06E-09	133	-4.86E-10
134	-4.06E-09	134	-4.84E-10
135	-4.06E-09	135	-4.84E-10
136	-4.06E-09	136	-4.84E-10
137	-4.06E-09	137	-4.84E-10
138	-4.06E-09	138	-4.86E-10
139	-4.06E-09	139	-4.85E-10
140	-4.07E-09	140	-4.85E-10
141	-4.07E-09	141	-4.85E-10
142	-4.07E-09	142	-4.85E-10
143	-4.07E-09	143	-4.88E-10
144	-4.07E-09	144	-4.86E-10
145	-4.07E-09	145	-4.85E-10
146	-4.06E-09	146	-4.86E-10
147	-4.06E-09	147	-4.86E-10
148	-4.06E-09	148	-4.88E-10
149	-4.06E-09	149	-4.87E-10
150	-4.06E-09	150	-4.89E-10
151	-4.07E-09	151	-4.89E-10
152	-4.09E-09	152	-4.90E-10
153	-4.10E-09	153	-4.90E-10
154	-4.10E-09	154	-4.90E-10
155	-4.10E-09	155	-4.89E-10
156	-4.10E-09	156	-4.90E-10
157	-4.10E-09	157	-4.89E-10
158	-4.11E-09	158	-4.89E-10
159	-4.11E-09	159	-4.88E-10
160	-4.11E-09	160	-4.88E-10
161	-4.11E-09	161	-4.88E-10
162	-4.11E-09	162	-4.88E-10
163	-4.11E-09	163	-4.88E-10
164	-4.11E-09	164	-4.88E-10
165	-4.12E-09	165	-4.88E-10
166	-4.12E-09	166	-4.88E-10
167	-4.11E-09	167	-4.88E-10
168	-4.11E-09	168	-4.89E-10
169	-4.11E-09	169	-4.88E-10
170	-4.12E-09	170	-4.88E-10
171	-4.12E-09	171	-4.89E-10
172	-4.12E-09	172	-4.89E-10
173	-4.11E-09	173	-4.88E-10
174	-4.11E-09	174	-4.88E-10
175	-4.11E-09	175	-4.89E-10
176	-4.12E-09	176	-4.89E-10
177	-4.12E-09	177	-4.88E-10
178	-4.12E-09	178	-4.89E-10
179	-4.11E-09	179	-4.89E-10
180	-4.11E-09	180	-4.89E-10
181	-4.11E-09	181	-4.89E-10
182	-4.12E-09	182	-4.89E-10
183	-4.12E-09	183	-4.89E-10
184	-4.12E-09	184	-4.89E-10
185	-4.11E-09	185	-4.89E-10
186	-4.11E-09	186	-4.90E-10
187	-4.12E-09	187	-4.89E-10
188	-4.12E-09	188	-4.89E-10
189	-4.12E-09	189	-4.90E-10
190	-4.12E-09	190	-4.90E-10
191	-4.11E-09	191	-4.89E-10
192	-4.11E-09	192	-4.89E-10
193	-4.12E-09	193	-4.90E-10
194	-4.12E-09	194	-4.89E-10
195	-4.12E-09	195	-4.89E-10
196	-4.12E-09	196	-4.90E-10
197	-4.11E-09	197	-4.90E-10
198	-4.11E-09	198	-4.90E-10
199	-4.12E-09	199	-4.90E-10
200	-4.12E-09	200	-4.92E-10
201	-4.12E-09	201	-4.92E-10
202	-4.12E-09	202	-4.91E-10
203	-4.11E-09	203	-4.93E-10
204	-4.11E-09	204	-4.93E-10
205	-4.12E-09	205	-4.94E-10
206	-4.12E-09	206	-4.94E-10
207	-4.12E-09	207	-4.94E-10
208	-4.12E-09	208	-4.94E-10
209	-4.11E-09	209	-4.94E-10
210	-4.12E-09	210	-4.93E-10
211	-4.12E-09	211	-4.94E-10
212	-4.12E-09	212	-4.92E-10
213	-4.12E-09	213	-4.94E-10
214	-4.12E-09	214	-4.92E-10
215	-4.11E-09	215	-4.94E-10
216	-4.12E-09	216	-4.92E-10
217	-4.12E-09	217	-4.94E-10
218	-4.12E-09	218	-4.92E-10
219	-4.12E-09	219	-4.94E-10
220	-4.12E-09	220	-4.93E-10
221	-4.11E-09	221	-4.92E-10
222	-4.12E-09	222	-4.92E-10
223	-4.12E-09	223	-4.92E-10
224	-4.12E-09	224	-4.91E-10
225	-4.12E-09	225	-4.91E-10
226	-4.12E-09	226	-4.92E-10
227	-4.11E-09	227	-4.92E-10
228	-4.12E-09	228	-4.93E-10
229	-4.12E-09	229	-4.92E-10
230	-4.12E-09	230	-4.94E-10
231	-4.12E-09	231	-4.92E-10
232	-4.12E-09	232	-4.94E-10
233	-4.12E-09	233	-4.92E-10
234	-4.12E-09	234	-4.94E-10
235	-4.12E-09	235	-4.93E-10
236	-4.12E-09	236	-4.94E-10
237	-4.12E-09	237	-4.92E-10
238	-4.12E-09	238	-4.95E-10
239	-4.12E-09	239	-4.93E-10
240	-4.12E-09	240	-4.94E-10
241	-4.12E-09	241	-4.93E-10
242	-4.12E-09	242	-4.94E-10
243	-4.12E-09	243	-4.93E-10
244	-4.12E-09	244	-4.95E-10
245	-4.11E-09	245	-4.93E-10
246	-4.12E-09	246	-4.94E-10
247	-4.12E-09	247	-4.93E-10
248	-4.12E-09	248	-4.93E-10
249	-4.12E-09	249	-4.92E-10
250	-4.12E-09	250	-4.94E-10
251	-4.12E-09	251	-4.93E-10
252	-4.12E-09	252	-4.92E-10
253	-4.12E-09	253	-4.92E-10
254	-4.12E-09	254	-4.93E-10
255	-4.12E-09	255	-4.92E-10
256	-4.12E-09	256	-4.94E-10
257	-4.12E-09	257	-4.95E-10
258	-4.12E-09	258	-4.92E-10
259	-4.12E-09	259	-4.92E-10
260	-4.12E-09	260	-4.92E-10
261	-4.12E-09	261	-4.92E-10
262	-4.12E-09	262	-4.92E-10
263	-4.12E-09	263	-4.92E-10
264	-4.12E-09	264	-4.92E-10
265	-4.12E-09	265	-4.92E-10
266	-4.12E-09	266	-4.92E-10
267	-4.12E-09	267	-4.92E-10
268	-4.12E-09	268	-4.92E-10
269	-4.12E-09	269	-4.92E-10
270	-4.12E-09	270	-4.92E-10
271	-4.12E-09	271	-4.94E-10
272	-4.12E-09	272	-4.92E-10
273	-4.12E-09	273	-4.92E-10
274	-4.12E-09	274	-4.94E-10
275	-4.12E-09	275	-4.92E-10
276	-4.12E-09	276	-4.92E-10
277	-4.12E-09	277	-4.94E-10
278	-4.12E-09	278	-4.92E-10
279	-4.12E-09	279	-4.92E-10
280	-4.12E-09	280	-4.95E-10
281	-4.12E-09	281	-4.92E-10
282	-4.12E-09	282	-4.92E-10
283	-4.12E-09	283	-4.95E-10
284	-4.12E-09	284	-4.92E-10
285	-4.12E-09	285	-4.92E-10
286	-4.12E-09	286	-4.93E-10
287	-4.12E-09	287	-4.92E-10
288	-4.12E-09	288	-4.92E-10
289	-4.12E-09	289	-4.92E-10
290	-4.12E-09	290	-4.92E-10
291	-4.12E-09	291	-4.92E-10
292	-4.12E-09	292	-4.92E-10
293	-4.12E-09	293	-4.92E-10
294	-4.12E-09	294	-4.92E-10
295	-4.12E-09	295	-4.92E-10
296	-4.12E-09	296	-4.92E-10
297	-4.12E-09	297	-4.92E-10
298	-4.12E-09	298	-4.94E-10
299	-4.12E-09	299	-4.92E-10
300	-4.12E-09	300	-4.95E-10
301	-4.12E-09	301	-4.94E-10
302	-4.12E-09	302	-4.93E-10
303	-4.10E-09	303	-4.93E-10
304	-4.10E-09	304	-4.94E-10
305	-4.11E-09	305	-4.93E-10
306	-4.12E-09	306	-4.93E-10
307	-4.12E-09	307	-4.94E-10
308	-4.12E-09	308	-4.95E-10
309	-4.12E-09	309	-4.95E-10
310	-4.12E-09	310	-4.95E-10
311	-4.12E-09	311	-4.94E-10
312	-4.12E-09	312	-4.93E-10
313	-4.12E-09	313	-4.94E-10
314	-4.12E-09	314	-4.96E-10
315	-4.12E-09	315	-4.95E-10
316	-4.12E-09	316	-4.95E-10
317	-4.12E-09	317	-4.96E-10
318	-4.12E-09	318	-4.95E-10
319	-4.12E-09	319	-4.94E-10
320	-4.12E-09	320	-4.94E-10
321	-4.12E-09	321	-4.93E-10
322	-4.12E-09	322	-4.93E-10
323	-4.12E-09	323	-4.93E-10
324	-4.12E-09	324	-4.93E-10
325	-4.12E-09	325	-4.92E-10
326	-4.12E-09	326	-4.93E-10
327	-4.12E-09	327	-4.93E-10
328	-4.12E-09	328	-4.92E-10
329	-4.12E-09	329	-4.92E-10
330	-4.12E-09	330	-4.93E-10
331	-4.12E-09	331	-4.92E-10
332	-4.12E-09	332	-4.92E-10
333	-4.12E-09	333	-4.92E-10
334	-4.12E-09	334	-4.92E-10
335	-4.12E-09	335	-4.92E-10
336	-4.12E-09	336	-4.92E-10
337	-4.12E-09	337	-4.92E-10
338	-4.12E-09	338	-4.92E-10
339	-4.12E-09	339	-4.92E-10
340	-4.12E-09	340	-4.92E-10
341	-4.12E-09	341	-4.92E-10
342	-4.12E-09	342	-4.92E-10
343	-4.12E-09	343	-4.92E-10
344	-4.12E-09	344	-4.92E-10
345	-4.12E-09	345	-4.92E-10
346	-4.12E-09	346	-4.92E-10
347	-4.12E-09	347	-4.92E-10
348	-4.12E-09	348	-4.92E-10
349	-4.12E-09	349	-4.92E-10
350	-4.12E-09	350	-4.93E-10
351	-4.12E-09	351	-4.93E-10
352	-4.12E-09	352	-4.92E-10
353	-4.12E-09	353	-4.92E-10
354	-4.12E-09	354	-4.92E-10
355	-4.12E-09	355	-4.94E-10
356	-4.12E-09	356	-4.94E-10
357	-4.12E-09	357	-4.95E-10
358	-4.12E-09	358	-4.95E-10
359	-4.12E-09	359	-4.95E-10
360	-4.12E-09	360	-4.94E-10
361	-4.12E-09	361	-4.95E-10
362	-4.12E-09	362	-4.95E-10
363	-4.12E-09	363	-4.96E-10
364	-4.12E-09	364	-4.95E-10
365	-4.12E-09	365	-4.94E-10
366	-4.12E-09	366	-4.93E-10
367	-4.12E-09	367	-4.94E-10
368	-4.12E-09	368	-4.94E-10
369	-4.12E-09	369	-4.93E-10
370	-4.12E-09	370	-4.92E-10
371	-4.12E-09	371	-4.95E-10
372	-4.12E-09	372	-4.93E-10
373	-4.12E-09	373	-4.92E-10
374	-4.12E-09	374	-4.92E-10
375	-4.12E-09	375	-4.93E-10
376	-4.12E-09	376	-4.92E-10
377	-4.12E-09	377	-4.92E-10
378	-4.12E-09	378	-4.92E-10
379	-4.12E-09	379	-4.92E-10
380	-4.12E-09	380	-4.92E-10
381	-4.12E-09	381	-4.92E-10
382	-4.12E-09	382	-4.92E-10
383	-4.12E-09	383	-4.92E-10
384	-4.12E-09	384	-4.91E-10
385	-4.12E-09	385	-4.92E-10
386	-4.12E-09	386	-4.92E-10
387	-4.12E-09	387	-4.92E-10
388	-4.12E-09	388	-4.92E-10
389	-4.12E-09	389	-4.92E-10
390	-4.12E-09	390	-4.92E-10
391	-4.12E-09	391	-4.91E-10
392	-4.12E-09	392	-4.92E-10
393	-4.12E-09	393	-4.92E-10
394	-4.12E-09	394	-4.91E-10
395	-4.12E-09	395	-4.92E-10
396	-4.12E-09	396	-4.92E-10
397	-4.12E-09	397	-4.92E-10
398	-4.12E-09	398	-4.91E-10
399	-4.12E-09	399	-4.92E-10
400	-4.12E-09	400	-4.94E-10
401	-4.12E-09	401	-4.92E-10
402	-4.12E-09	402	-4.92E-10
403	-4.12E-09	403	-4.92E-10
404	-4.12E-09	404	-4.92E-10
405	-4.12E-09	405	-4.91E-10
406	-4.12E-09	406	-4.92E-10
407	-4.12E-09	407	-4.92E-10
408	-4.12E-09	408	-4.91E-10
409	-4.12E-09	409	-4.91E-10
410	-4.12E-09	410	-4.92E-10
411	-4.12E-09	411	-4.91E-10
412	-4.12E-09	412	-4.91E-10
413	-4.12E-09	413	-4.92E-10
414	-4.12E-09	414	-4.92E-10
415	-4.12E-09	415	-4.93E-10
416	-4.12E-09	416	-4.94E-10
417	-4.12E-09	417	-4.94E-10
418	-4.12E-09	418	-4.94E-10
419	-4.12E-09	419	-4.93E-10
420	-4.12E-09	420	-4.92E-10
421	-4.12E-09	421	-4.92E-10
422	-4.12E-09	422	-4.92E-10
423	-4.12E-09	423	-4.92E-10
424	-4.12E-09	424	-4.91E-10
425	-4.12E-09	425	-4.94E-10
426	-4.12E-09	426	-4.95E-10
427	-4.12E-09	427	-4.94E-10
428	-4.12E-09	428	-4.95E-10
429	-4.12E-09	429	-4.95E-10
430	-4.12E-09	430	-4.95E-10
431	-4.12E-09	431	-4.95E-10
432	-4.12E-09	432	-4.95E-10
433	-4.12E-09	433	-4.94E-10
434	-4.12E-09	434	-4.93E-10
435	-4.12E-09	435	-4.92E-10
436	-4.12E-09	436	-4.92E-10
437	-4.12E-09	437	-4.93E-10
438	-4.12E-09	438	-4.92E-10
439	-4.12E-09	439	-4.92E-10
440	-4.12E-09	440	-4.92E-10
441	-4.12E-09	441	-4.92E-10
442	-4.12E-09	442	-4.92E-10
443	-4.12E-09	443	-4.92E-10
444	-4.12E-09	444	-4.92E-10
445	-4.12E-09	445	-4.91E-10
446	-4.12E-09	446	-4.91E-10
447	-4.12E-09	447	-4.92E-10
448	-4.12E-09	448	-4.92E-10
449	-4.12E-09	449	-4.91E-10
450	-4.11E-09	450	-4.93E-10
451	-4.11E-09	451	-4.92E-10
452	-4.10E-09	452	-4.92E-10
453	-4.09E-09	453	-4.92E-10
454	-4.09E-09	454	-4.92E-10
455	-4.09E-09	455	-4.91E-10
456	-4.08E-09	456	-4.91E-10
457	-4.08E-09	457	-4.92E-10
458	-4.08E-09	458	-4.91E-10
459	-4.08E-09	459	-4.91E-10
460	-4.07E-09	460	-4.91E-10
461	-4.07E-09	461	-4.91E-10
462	-4.07E-09	462	-4.91E-10
463	-4.07E-09	463	-4.91E-10
464	-4.07E-09	464	-4.91E-10
465	-4.07E-09	465	-4.91E-10
466	-4.07E-09	466	-4.91E-10
467	-4.07E-09	467	-4.91E-10
468	-4.07E-09	468	-4.91E-10
469	-4.09E-09	469	-4.93E-10
470	-4.10E-09	470	-4.93E-10
471	-4.10E-09	471	-4.94E-10
472	-4.10E-09	472	-4.94E-10
473	-4.09E-09	473	-4.93E-10
474	-4.08E-09	474	-4.92E-10
475	-4.08E-09	475	-4.92E-10
476	-4.08E-09	476	-4.92E-10
477	-4.08E-09	477	-4.92E-10
478	-4.08E-09	478	-4.91E-10
479	-4.08E-09	479	-4.91E-10
480	-4.08E-09	480	-4.92E-10
481	-4.08E-09	481	-4.92E-10
482	-4.08E-09	482	-4.91E-10
483	-4.07E-09	483	-4.91E-10
484	-4.07E-09	484	-4.91E-10
485	-4.07E-09	485	-4.91E-10
486	-4.07E-09	486	-4.91E-10
487	-4.07E-09	487	-4.91E-10
488	-4.07E-09	488	-4.91E-10
489	-4.07E-09	489	-4.91E-10
490	-4.07E-09	490	-4.91E-10
491	-4.07E-09	491	-4.91E-10
492	-4.07E-09	492	-4.91E-10
493	-4.07E-09	493	-4.91E-10
494	-4.07E-09	494	-4.91E-10
495	-4.07E-09	495	-4.91E-10
496	-4.07E-09	496	-4.91E-10
497	-4.07E-09	497	-4.91E-10
498	-4.07E-09	498	-4.91E-10
499	-4.07E-09	499	-4.91E-10
500	-4.07E-09	500	-4.93E-10
501	-4.07E-09	501	-4.91E-10
502	-4.07E-09	502	-4.91E-10
503	-4.07E-09	503	-4.91E-10
504	-4.07E-09	504	-4.91E-10
505	-4.06E-09	505	-4.91E-10
506	-4.07E-09	506	-4.91E-10
507	-4.07E-09	507	-4.91E-10
508	-4.07E-09	508	-4.91E-10
509	-4.07E-09	509	-4.91E-10
510	-4.07E-09	510	-4.91E-10
511	-4.07E-09	511	-4.91E-10
512	-4.07E-09	512	-4.91E-10
513	-4.07E-09	513	-4.91E-10
514	-4.07E-09	514	-4.91E-10
515	-4.07E-09	515	-4.91E-10
516	-4.07E-09	516	-4.91E-10
517	-4.07E-09	517	-4.90E-10
518	-4.07E-09	518	-4.91E-10
519	-4.07E-09	519	-4.91E-10
520	-4.06E-09	520	-4.91E-10
521	-4.07E-09	521	-4.91E-10
522	-4.07E-09	522	-4.91E-10
523	-4.07E-09	523	-4.90E-10
524	-4.07E-09	524	-4.90E-10
525	-4.07E-09	525	-4.91E-10
526	-4.07E-09	526	-4.91E-10
527	-4.07E-09	527	-4.90E-10
528	-4.07E-09	528	-4.90E-10
529	-4.07E-09	529	-4.91E-10
530	-4.07E-09	530	-4.90E-10
531	-4.07E-09	531	-4.90E-10
532	-4.07E-09	532	-4.91E-10
533	-4.07E-09	533	-4.90E-10
534	-4.07E-09	534	-4.90E-10
535	-4.07E-09	535	-4.90E-10
536	-4.06E-09	536	-4.90E-10
537	-4.06E-09	537	-4.90E-10
538	-4.07E-09	538	-4.90E-10
539	-4.07E-09	539	-4.91E-10
540	-4.07E-09	540	-4.90E-10
541	-4.07E-09	541	-4.90E-10
542	-4.07E-09	542	-4.90E-10
543	-4.07E-09	543	-4.90E-10
544	-4.07E-09	544	-4.90E-10
545	-4.07E-09	545	-4.90E-10
546	-4.07E-09	546	-4.90E-10
547	-4.07E-09	547	-4.90E-10
548	-4.07E-09	548	-4.90E-10
549	-4.07E-09	549	-4.90E-10
550	-4.07E-09	550	-4.92E-10
551	-4.06E-09	551	-4.91E-10
552	-4.06E-09	552	-4.90E-10
553	-4.06E-09	553	-4.91E-10
554	-4.07E-09	554	-4.90E-10
555	-4.07E-09	555	-4.90E-10
556	-4.07E-09	556	-4.90E-10
557	-4.07E-09	557	-4.90E-10
558	-4.07E-09	558	-4.90E-10
559	-4.07E-09	559	-4.90E-10
560	-4.07E-09	560	-4.90E-10
561	-4.07E-09	561	-4.90E-10
562	-4.07E-09	562	-4.90E-10
563	-4.07E-09	563	-4.90E-10
564	-4.07E-09	564	-4.90E-10
565	-4.07E-09	565	-4.90E-10
566	-4.07E-09	566	-4.90E-10
567	-4.07E-09	567	-4.90E-10
568	-4.06E-09	568	-4.90E-10
569	-4.08E-09	569	-4.92E-10
570	-4.09E-09	570	-4.93E-10
571	-4.10E-09	571	-4.93E-10
572	-4.11E-09	572	-4.93E-10
573	-4.11E-09	573	-4.93E-10
574	-4.11E-09	574	-4.93E-10
575	-4.11E-09	575	-4.94E-10
576	-4.11E-09	576	-4.94E-10
577	-4.12E-09	577	-4.94E-10
578	-4.12E-09	578	-4.94E-10
579	-4.12E-09	579	-4.94E-10
580	-4.11E-09	580	-4.94E-10
581	-4.12E-09	581	-4.94E-10
582	-4.12E-09	582	-4.94E-10
583	-4.12E-09	583	-4.94E-10
584	-4.12E-09	584	-4.94E-10
585	-4.12E-09	585	-4.94E-10
586	-4.12E-09	586	-4.94E-10
587	-4.12E-09	587	-4.94E-10
588	-4.12E-09	588	-4.95E-10
589	-4.11E-09	589	-4.92E-10
590	-4.10E-09	590	-4.92E-10
591	-4.09E-09	591	-4.92E-10
592	-4.09E-09	592	-4.91E-10
593	-4.08E-09	593	-4.91E-10
594	-4.08E-09	594	-4.91E-10
595	-4.07E-09	595	-4.91E-10
596	-4.07E-09	596	-4.91E-10
597	-4.07E-09	597	-4.91E-10
598	-4.07E-09	598	-4.91E-10
599	-4.07E-09	599	-4.91E-10
600	-4.07E-09	600	-4.92E-10
601	-4.07E-09	601	-4.91E-10
602	-4.07E-09	602	-4.91E-10
603	-4.07E-09	603	-4.91E-10
604	-4.08E-09	604	-4.91E-10
605	-4.08E-09	605	-4.91E-10
606	-4.08E-09	606	-4.90E-10
607	-4.07E-09	607	-4.90E-10
608	-4.07E-09	608	-4.90E-10
609	-4.07E-09	609	-4.90E-10
610	-4.07E-09	610	-4.90E-10
611	-4.07E-09	611	-4.90E-10
612	-4.07E-09	612	-4.90E-10
613	-4.07E-09	613	-4.90E-10
614	-4.07E-09	614	-4.90E-10
615	-4.07E-09	615	-4.90E-10
616	-4.07E-09	616	-4.90E-10
617	-4.07E-09	617	-4.90E-10
618	-4.07E-09	618	-4.90E-10
619	-4.07E-09	619	-4.90E-10
620	-4.07E-09	620	-4.90E-10
621	-4.07E-09	621	-4.90E-10
622	-4.08E-09	622	-4.90E-10
623	-4.07E-09	623	-4.90E-10
624	-4.07E-09	624	-4.90E-10
625	-4.07E-09	625	-4.90E-10
626	-4.07E-09	626	-4.90E-10
627	-4.07E-09	627	-4.90E-10
628	-4.07E-09	628	-4.90E-10
629	-4.07E-09	629	-4.89E-10
630	-4.07E-09	630	-4.89E-10
631	-4.07E-09	631	-4.89E-10
632	-4.07E-09	632	-4.90E-10
633	-4.07E-09	633	-4.90E-10
634	-4.07E-09	634	-4.89E-10
635	-4.07E-09	635	-4.90E-10
636	-4.07E-09	636	-4.89E-10
637	-4.07E-09	637	-4.90E-10
638	-4.08E-09	638	-4.89E-10
639	-4.07E-09	639	-4.89E-10
640	-4.07E-09	640	-4.89E-10
641	-4.07E-09	641	-4.89E-10
642	-4.07E-09	642	-4.90E-10
643	-4.07E-09	643	-4.89E-10
644	-4.07E-09	644	-4.89E-10
645	-4.07E-09	645	-4.89E-10
646	-4.07E-09	646	-4.89E-10
647	-4.07E-09	647	-4.89E-10
648	-4.07E-09	648	-4.89E-10
649	-4.07E-09	649	-4.89E-10
650	-4.07E-09	650	-4.91E-10
651	-4.07E-09	651	-4.90E-10
652	-4.07E-09	652	-4.90E-10
653	-4.07E-09	653	-4.90E-10
654	-4.08E-09	654	-4.89E-10
655	-4.07E-09	655	-4.89E-10
656	-4.07E-09	656	-4.89E-10
657	-4.07E-09	657	-4.89E-10
658	-4.07E-09	658	-4.89E-10
659	-4.07E-09	659	-4.89E-10
660	-4.07E-09	660	-4.89E-10
661	-4.07E-09	661	-4.89E-10
662	-4.06E-09	662	-4.89E-10
663	-4.07E-09	663	-4.89E-10
664	-4.07E-09	664	-4.89E-10
665	-4.07E-09	665	-4.89E-10
666	-4.07E-09	666	-4.89E-10
667	-4.07E-09	667	-4.89E-10
668	-4.07E-09	668	-4.89E-10
669	-4.07E-09	669	-4.89E-10
670	-4.07E-09	670	-4.89E-10
671	-4.07E-09	671	-4.89E-10
672	-4.07E-09	672	-4.89E-10
673	-4.07E-09	673	-4.89E-10
674	-4.07E-09	674	-4.89E-10
675	-4.07E-09	675	-4.89E-10
676	-4.07E-09	676	-4.89E-10
677	-4.07E-09	677	-4.89E-10
678	-4.07E-09	678	-4.89E-10
679	-4.07E-09	679	-4.89E-10
680	-4.07E-09	680	-4.89E-10
681	-4.07E-09	681	-4.89E-10
682	-4.07E-09	682	-4.89E-10
683	-4.07E-09	683	-4.89E-10
684	-4.07E-09	684	-4.89E-10
685	-4.07E-09	685	-4.89E-10
686	-4.07E-09	686	-4.89E-10
687	-4.07E-09	687	-4.89E-10
688	-4.07E-09	688	-4.89E-10
689	-4.07E-09	689	-4.89E-10
690	-4.07E-09	690	-4.89E-10
691	-4.07E-09	691	-4.89E-10
692	-4.07E-09	692	-4.89E-10
693	-4.07E-09	693	-4.89E-10
694	-4.07E-09	694	-4.89E-10
695	-4.07E-09	695	-4.89E-10
696	-4.07E-09	696	-4.89E-10
697	-4.07E-09	697	-4.89E-10
698	-4.07E-09	698	-4.89E-10
699	-4.07E-09	699	-4.89E-10
700	-4.07E-09	700	-4.89E-10
701	-4.07E-09	701	-4.89E-10
702	-4.07E-09	702	-4.89E-10
703	-4.07E-09	703	-4.89E-10
704	-4.07E-09	704	-4.89E-10
705	-4.07E-09	705	-4.89E-10
706	-4.07E-09	706	-4.89E-10
707	-4.07E-09	707	-4.89E-10
708	-4.07E-09	708	-4.89E-10
709	-4.07E-09	709	-4.89E-10
710	-4.07E-09	710	-4.89E-10
711	-4.07E-09	711	-4.89E-10
712	-4.07E-09	712	-4.89E-10
713	-4.07E-09	713	-4.89E-10
714	-4.07E-09	714	-4.89E-10
715	-4.07E-09	715	-4.89E-10
716	-4.07E-09	716	-4.89E-10
717	-4.07E-09	717	-4.88E-10
718	-4.07E-09	718	-4.89E-10
719	-4.07E-09	719	-4.89E-10
720	-4.07E-09	720	-4.88E-10
721	-4.07E-09	721	-4.88E-10
722	-4.07E-09	722	-4.89E-10
723	-4.07E-09	723	-4.89E-10
724	-4.07E-09	724	-4.88E-10
725	-4.07E-09	725	-4.88E-10
726	-4.07E-09	726	-4.89E-10
727	-4.07E-09	727	-4.88E-10
728	-4.07E-09	728	-4.88E-10
729	-4.07E-09	729	-4.88E-10
730	-4.07E-09	730	-4.88E-10
731	-4.07E-09	731	-4.88E-10
732	-4.07E-09	732	-4.88E-10
733	-4.07E-09	733	-4.89E-10
734	-4.07E-09	734	-4.88E-10
735	-4.07E-09	735	-4.88E-10
736	-4.07E-09	736	-4.88E-10
737	-4.07E-09	737	-4.88E-10
738	-4.07E-09	738	-4.88E-10
739	-4.07E-09	739	-4.88E-10
740	-4.07E-09	740	-4.88E-10
741	-4.07E-09	741	-4.88E-10
742	-4.07E-09	742	-4.88E-10
743	-4.07E-09	743	-4.88E-10
744	-4.07E-09	744	-4.88E-10
745	-4.07E-09	745	-4.88E-10
746	-4.07E-09	746	-4.88E-10
747	-4.07E-09	747	-4.88E-10
748	-4.07E-09	748	-4.88E-10
749	-4.07E-09	749	-4.88E-10
750	-4.07E-09	750	-4.88E-10
751	-4.07E-09	751	-4.88E-10
752	-4.07E-09	752	-4.88E-10
753	-4.07E-09	753	-4.88E-10
754	-4.07E-09	754	-4.88E-10
755	-4.07E-09	755	-4.88E-10
756	-4.07E-09	756	-4.88E-10
757	-4.07E-09	757	-4.88E-10
758	-4.07E-09	758	-4.88E-10
759	-4.07E-09	759	-4.88E-10
760	-4.07E-09	760	-4.88E-10
761	-4.07E-09	761	-4.88E-10
762	-4.07E-09	762	-4.88E-10
763	-4.07E-09	763	-4.88E-10
764	-4.07E-09	764	-4.88E-10
765	-4.07E-09	765	-4.88E-10
766	-4.07E-09	766	-4.88E-10
767	-4.07E-09	767	-4.88E-10
768	-4.07E-09	768	-4.88E-10
769	-4.07E-09	769	-4.88E-10
770	-4.07E-09	770	-4.88E-10
771	-4.07E-09	771	-4.88E-10
772	-4.07E-09	772	-4.88E-10
773	-4.07E-09	773	-4.88E-10
774	-4.07E-09	774	-4.88E-10
775	-4.07E-09	775	-4.88E-10
776	-4.07E-09	776	-4.88E-10
777	-4.07E-09	777	-4.88E-10
778	-4.07E-09	778	-4.88E-10
779	-4.07E-09	779	-4.88E-10
780	-4.07E-09	780	-4.88E-10
781	-4.07E-09	781	-4.88E-10
782	-4.07E-09	782	-4.88E-10
783	-4.07E-09	783	-4.88E-10
784	-4.07E-09	784	-4.88E-10
785	-4.07E-09	785	-4.88E-10
786	-4.07E-09	786	-4.88E-10
787	-4.07E-09	787	-4.88E-10
788	-4.07E-09	788	-4.88E-10
789	-4.07E-09	789	-4.88E-10
790	-4.07E-09	790	-4.88E-10
791	-4.07E-09	791	-4.88E-10
792	-4.07E-09	792	-4.88E-10
793	-4.07E-09	793	-4.88E-10
794	-4.07E-09	794	-4.88E-10
795	-4.07E-09	795	-4.88E-10
796	-4.07E-09	796	-4.88E-10
797	-4.07E-09	797	-4.88E-10
798	-4.07E-09	798	-4.88E-10
799	-4.07E-09	799	-4.88E-10
800	-4.07E-09	800	-4.88E-10
801	-4.07E-09	801	-4.88E-10
802	-4.07E-09	802	-4.88E-10
803	-4.07E-09	803	-4.88E-10
804	-4.07E-09	804	-4.88E-10
805	-4.07E-09	805	-4.88E-10
806	-4.07E-09	806	-4.88E-10
807	-4.07E-09	807	-4.88E-10
808	-4.07E-09	808	-4.88E-10
809	-4.07E-09	809	-4.88E-10
810	-4.07E-09	810	-4.88E-10
811	-4.08E-09	811	-4.88E-10
812	-4.07E-09	812	-4.88E-10
813	-4.07E-09	813	-4.88E-10
814	-4.07E-09	814	-4.88E-10
815	-4.07E-09	815	-4.88E-10
816	-4.07E-09	816	-4.88E-10
817	-4.07E-09	817	-4.88E-10
818	-4.07E-09	818	-4.88E-10
819	-4.07E-09	819	-4.88E-10
820	-4.07E-09	820	-4.88E-10
821	-4.07E-09	821	-4.88E-10
822	-4.07E-09	822	-4.88E-10
823	-4.07E-09	823	-4.88E-10
824	-4.07E-09	824	-4.88E-10
825	-4.07E-09	825	-4.88E-10
826	-4.08E-09	826	-4.88E-10
827	-4.07E-09	827	-4.88E-10
828	-4.07E-09	828	-4.88E-10
829	-4.07E-09	829	-4.88E-10
830	-4.07E-09	830	-4.88E-10
831	-4.07E-09	831	-4.87E-10
832	-4.07E-09	832	-4.88E-10
833	-4.07E-09	833	-4.87E-10
834	-4.07E-09	834	-4.88E-10
835	-4.07E-09	835	-4.87E-10
836	-4.07E-09	836	-4.87E-10
837	-4.07E-09	837	-4.88E-10
838	-4.07E-09	838	-4.87E-10
839	-4.07E-09	839	-4.87E-10
840	-4.07E-09	840	-4.87E-10
841	-4.07E-09	841	-4.87E-10
842	-4.07E-09	842	-4.87E-10
843	-4.07E-09	843	-4.87E-10
844	-4.07E-09	844	-4.87E-10
845	-4.07E-09	845	-4.87E-10
846	-4.07E-09	846	-4.87E-10
847	-4.07E-09	847	-4.87E-10
848	-4.07E-09	848	-4.88E-10
849	-4.07E-09	849	-4.87E-10
850	-4.07E-09	850	-4.87E-10
851	-4.07E-09	851	-4.87E-10
852	-4.07E-09	852	-4.87E-10
853	-4.07E-09	853	-4.87E-10
854	-4.07E-09	854	-4.87E-10
855	-4.07E-09	855	-4.87E-10
856	-4.07E-09	856	-4.87E-10
857	-4.07E-09	857	-4.87E-10
858	-4.07E-09	858	-4.87E-10
859	-4.07E-09	859	-4.87E-10
860	-4.07E-09	860	-4.87E-10
861	-4.07E-09	861	-4.87E-10
862	-4.07E-09	862	-4.87E-10
863	-4.07E-09	863	-4.87E-10
864	-4.07E-09	864	-4.87E-10
865	-4.07E-09	865	-4.87E-10
866	-4.07E-09	866	-4.87E-10
867	-4.07E-09	867	-4.87E-10
868	-4.07E-09	868	-4.87E-10
869	-4.07E-09	869	-4.87E-10
870	-4.07E-09	870	-4.87E-10
871	-4.07E-09	871	-4.87E-10
872	-4.07E-09	872	-4.87E-10
873	-4.07E-09	873	-4.87E-10
874	-4.07E-09	874	-4.87E-10
875	-4.07E-09	875	-4.87E-10
876	-4.07E-09	876	-4.87E-10
877	-4.07E-09	877	-4.87E-10
878	-4.07E-09	878	-4.87E-10
879	-4.07E-09	879	-4.87E-10
880	-4.07E-09	880	-4.87E-10
881	-4.07E-09	881	-4.87E-10
882	-4.07E-09	882	-4.87E-10
883	-4.07E-09	883	-4.87E-10
884	-4.07E-09	884	-4.87E-10
885	-4.07E-09	885	-4.87E-10
886	-4.07E-09	886	-4.87E-10
887	-4.07E-09	887	-4.87E-10
888	-4.07E-09	888	-4.87E-10
889	-4.07E-09	889	-4.87E-10
890	-4.07E-09	890	-4.87E-10
891	-4.07E-09	891	-4.87E-10
892	-4.07E-09	892	-4.87E-10
893	-4.07E-09	893	-4.87E-10
894	-4.07E-09	894	-4.87E-10
895	-4.07E-09	895	-4.87E-10
896	-4.07E-09	896	-4.87E-10
897	-4.07E-09	897	-4.87E-10
898	-4.07E-09	898	-4.87E-10
899	-4.07E-09	899	-4.87E-10
900	-4.07E-09	900	-4.87E-10
901	-4.07E-09	901	-4.87E-10
902	-4.07E-09	902	-4.87E-10
903	-4.07E-09	903	-4.87E-10
904	-4.07E-09	904	-4.87E-10
905	-4.07E-09	905	-4.87E-10
906	-4.07E-09	906	-4.87E-10
907	-4.07E-09	907	-4.87E-10
908	-4.07E-09	908	-4.87E-10
909	-4.07E-09	909	-4.87E-10
910	-4.07E-09	910	-4.87E-10
911	-4.07E-09	911	-4.86E-10
912	-4.07E-09	912	-4.87E-10
913	-4.07E-09	913	-4.87E-10
914	-4.07E-09	914	-4.87E-10
915	-4.07E-09	915	-4.87E-10
916	-4.07E-09	916	-4.87E-10
917	-4.07E-09	917	-4.87E-10
918	-4.07E-09	918	-4.87E-10
919	-4.07E-09	919	-4.87E-10
920	-4.07E-09	920	-4.87E-10
921	-4.07E-09	921	-4.87E-10
922	-4.07E-09	922	-4.87E-10
923	-4.07E-09	923	-4.87E-10
924	-4.07E-09	924	-4.87E-10
925	-4.07E-09	925	-4.87E-10
926	-4.07E-09	926	-4.87E-10
927	-4.07E-09	927	-4.87E-10
928	-4.07E-09	928	-4.87E-10
929	-4.07E-09	929	-4.87E-10
930	-4.07E-09	930	-4.87E-10
931	-4.07E-09	931	-4.87E-10
932	-4.07E-09	932	-4.86E-10
933	-4.07E-09	933	-4.87E-10
934	-4.07E-09	934	-4.87E-10
935	-4.07E-09	935	-4.87E-10
936	-4.07E-09	936	-4.87E-10
937	-4.07E-09	937	-4.87E-10
938	-4.07E-09	938	-4.87E-10
939	-4.07E-09	939	-4.86E-10
940	-4.07E-09	940	-4.87E-10
941	-4.07E-09	941	-4.87E-10
942	-4.07E-09	942	-4.87E-10
943	-4.07E-09	943	-4.87E-10
944	-4.07E-09	944	-4.87E-10
945	-4.07E-09	945	-4.87E-10
946	-4.08E-09	946	-4.87E-10
947	-4.08E-09	947	-4.87E-10
948	-4.07E-09	948	-4.86E-10
949	-4.07E-09	949	-4.86E-10
950	-4.07E-09	950	-4.87E-10
951	-4.07E-09	951	-4.87E-10
952	-4.07E-09	952	-4.86E-10
953	-4.07E-09	953	-4.87E-10
954	-4.07E-09	954	-4.87E-10
955	-4.07E-09	955	-4.86E-10
956	-4.07E-09	956	-4.86E-10
957	-4.07E-09	957	-4.87E-10
958	-4.07E-09	958	-4.87E-10
959	-4.07E-09	959	-4.86E-10
960	-4.07E-09	960	-4.87E-10
961	-4.07E-09	961	-4.87E-10
962	-4.07E-09	962	-4.86E-10
963	-4.07E-09	963	-4.87E-10
964	-4.07E-09	964	-4.87E-10
965	-4.07E-09	965	-4.87E-10
966	-4.07E-09	966	-4.86E-10
967	-4.07E-09	967	-4.87E-10
968	-4.07E-09	968	-4.87E-10
969	-4.07E-09	969	-4.86E-10
970	-4.07E-09	970	-4.87E-10
971	-4.07E-09	971	-4.87E-10
972	-4.07E-09	972	-4.86E-10
973	-4.07E-09	973	-4.86E-10
974	-4.07E-09	974	-4.87E-10
975	-4.07E-09	975	-4.87E-10
976	-4.08E-09	976	-4.86E-10
977	-4.07E-09	977	-4.87E-10
978	-4.07E-09	978	-4.87E-10
979	-4.07E-09	979	-4.86E-10
980	-4.07E-09	980	-4.87E-10
981	-4.07E-09	981	-4.87E-10
982	-4.07E-09	982	-4.86E-10
983	-4.07E-09	983	-4.86E-10
984	-4.07E-09	984	-4.87E-10
985	-4.07E-09	985	-4.86E-10
986	-4.07E-09	986	-4.86E-10
987	-4.07E-09	987	-4.86E-10
988	-4.07E-09	988	-4.87E-10
989	-4.07E-09	989	-4.86E-10
990	-4.07E-09	990	-4.86E-10
991	-4.07E-09	991	-4.87E-10
992	-4.07E-09	992	-4.86E-10
993	-4.07E-09	993	-4.86E-10
994	-4.07E-09	994	-4.87E-10
995	-4.07E-09	995	-4.86E-10
996	-4.07E-09	996	-4.86E-10
997	-4.07E-09	997	-4.86E-10
998	-4.07E-09	998	-4.87E-10
999	-4.07E-09	999	-4.86E-10
1000	-4.07E-09	1000	-4.86E-10
1001	-4.07E-09	1001	-4.86E-10
1002	-4.07E-09	1002	-4.86E-10
1003	-4.07E-09	1003	-4.86E-10
1004	-4.07E-09	1004	-4.86E-10
1005	-4.07E-09	1005	-4.86E-10
1006	-4.07E-09	1006	-4.86E-10
1007	-4.08E-09	1007	-4.86E-10
1008	-4.07E-09	1008	-4.87E-10
1009	-4.07E-09	1009	-4.86E-10
1010	-4.07E-09	1010	-4.86E-10
1011	-4.07E-09	1011	-4.86E-10
1012	-4.07E-09	1012	-4.86E-10
1013	-4.07E-09	1013	-4.86E-10
1014	-4.07E-09	1014	-4.86E-10
1015	-4.07E-09	1015	-4.86E-10
1016	-4.07E-09	1016	-4.86E-10
1017	-4.07E-09	1017	-4.86E-10
1018	-4.07E-09	1018	-4.86E-10
1019	-4.07E-09	1019	-4.86E-10
1020	-4.07E-09	1020	-4.86E-10
1021	-4.07E-09	1021	-4.86E-10
1022	-4.07E-09	1022	-4.86E-10
1023	-4.07E-09	1023	-4.86E-10
1024	-4.07E-09	1024	-4.86E-10
1025	-4.07E-09	1025	-4.86E-10
1026	-4.07E-09	1026	-4.86E-10
1027	-4.07E-09	1027	-4.86E-10
1028	-4.07E-09	1028	-4.86E-10
1029	-4.07E-09	1029	-4.86E-10
1030	-4.07E-09	1030	-4.86E-10
1031	-4.07E-09	1031	-4.86E-10
1032	-4.07E-09	1032	-4.86E-10
1033	-4.07E-09	1033	-4.86E-10
1034	-4.07E-09	1034	-4.86E-10
1035	-4.07E-09	1035	-4.86E-10
1036	-4.07E-09	1036	-4.86E-10
1037	-4.07E-09	1037	-4.86E-10
1038	-4.07E-09	1038	-4.86E-10
1039	-4.07E-09	1039	-4.86E-10
1040	-4.07E-09	1040	-4.86E-10
1041	-4.07E-09	1041	-4.86E-10
1042	-4.07E-09	1042	-4.86E-10
1043	-4.07E-09	1043	-4.86E-10
1044	-4.07E-09	1044	-4.86E-10
1045	-4.07E-09	1045	-4.86E-10
1046	-4.07E-09	1046	-4.86E-10
1047	-4.07E-09	1047	-4.86E-10
1048	-4.07E-09	1048	-4.86E-10
1049	-4.07E-09	1049	-4.86E-10
1050	-4.07E-09	1050	-4.86E-10
1051	-4.07E-09	1051	-4.86E-10
1052	-4.08E-09	1052	-4.86E-10
1053	-4.07E-09	1053	-4.86E-10
1054	-4.07E-09	1054	-4.86E-10
1055	-4.07E-09	1055	-4.86E-10
1056	-4.07E-09	1056	-4.86E-10
1057	-4.07E-09	1057	-4.86E-10
1058	-4.07E-09	1058	-4.86E-10
1059	-4.07E-09	1059	-4.86E-10
1060	-4.07E-09	1060	-4.86E-10
1061	-4.07E-09	1061	-4.86E-10
1062	-4.07E-09	1062	-4.86E-10
1063	-4.07E-09	1063	-4.86E-10
1064	-4.07E-09	1064	-4.86E-10
1065	-4.07E-09	1065	-4.86E-10
1066	-4.07E-09	1066	-4.86E-10
1067	-4.08E-09	1067	-4.86E-10
1068	-4.07E-09	1068	-4.86E-10
1069	-4.07E-09	1069	-4.86E-10
1070	-4.07E-09	1070	-4.86E-10
1071	-4.07E-09	1071	-4.86E-10
1072	-4.07E-09	1072	-4.86E-10
1073	-4.07E-09	1073	-4.86E-10
1074	-4.07E-09	1074	-4.86E-10
1075	-4.07E-09	1075	-4.86E-10
1076	-4.07E-09	1076	-4.86E-10
1077	-4.07E-09	1077	-4.86E-10
1078	-4.07E-09	1078	-4.86E-10
1079	-4.07E-09	1079	-4.86E-10
1080	-4.07E-09	1080	-4.86E-10
1081	-4.07E-09	1081	-4.86E-10
1082	-4.08E-09	1082	-4.86E-10
1083	-4.08E-09	1083	-4.86E-10
1084	-4.07E-09	1084	-4.86E-10
1085	-4.07E-09	1085	-4.86E-10
1086	-4.07E-09	1086	-4.86E-10
1087	-4.07E-09	1087	-4.86E-10
1088	-4.07E-09	1088	-4.86E-10
1089	-4.07E-09	1089	-4.86E-10
1090	-4.07E-09	1090	-4.86E-10
1091	-4.07E-09	1091	-4.85E-10
1092	-4.07E-09	1092	-4.86E-10
1093	-4.07E-09	1093	-4.86E-10
1094	-4.07E-09	1094	-4.86E-10
1095	-4.07E-09	1095	-4.86E-10
1096	-4.08E-09	1096	-4.86E-10
1097	-4.08E-09	1097	-4.86E-10
1098	-4.07E-09	1098	-4.86E-10
1099	-4.07E-09	1099	-4.86E-10
1100	-4.07E-09	1100	-4.86E-10
1101	-4.07E-09	1101	-4.85E-10
1102	-4.07E-09	1102	-4.86E-10
1103	-4.07E-09	1103	-4.86E-10
1104	-4.07E-09	1104	-4.86E-10
1105	-4.07E-09	1105	-4.86E-10
1106	-4.07E-09	1106	-4.86E-10
1107	-4.07E-09	1107	-4.86E-10
1108	-4.07E-09	1108	-4.85E-10
1109	-4.07E-09	1109	-4.86E-10
1110	-4.07E-09	1110	-4.86E-10
1111	-4.07E-09	1111	-4.86E-10
1112	-4.07E-09	1112	-4.86E-10
1113	-4.07E-09	1113	-4.86E-10
1114	-4.07E-09	1114	-4.86E-10
1115	-4.07E-09	1115	-4.86E-10
1116	-4.07E-09	1116	-4.86E-10
1117	-4.07E-09	1117	-4.86E-10
1118	-4.07E-09	1118	-4.85E-10
1119	-4.07E-09	1119	-4.86E-10
1120	-4.07E-09	1120	-4.86E-10
1121	-4.07E-09	1121	-4.86E-10
1122	-4.07E-09	1122	-4.86E-10
1123	-4.07E-09	1123	-4.86E-10
1124	-4.07E-09	1124	-4.86E-10
1125	-4.07E-09	1125	-4.86E-10
1126	-4.07E-09	1126	-4.86E-10
1127	-4.08E-09	1127	-4.86E-10
1128	-4.08E-09	1128	-4.85E-10
1129	-4.07E-09	1129	-4.86E-10
1130	-4.07E-09	1130	-4.86E-10
1131	-4.07E-09	1131	-4.86E-10
1132	-4.07E-09	1132	-4.85E-10
1133	-4.07E-09	1133	-4.86E-10
1134	-4.07E-09	1134	-4.86E-10
1135	-4.07E-09	1135	-4.85E-10
1136	-4.07E-09	1136	-4.86E-10
1137	-4.07E-09	1137	-4.86E-10
1138	-4.07E-09	1138	-4.85E-10
1139	-4.07E-09	1139	-4.85E-10
1140	-4.07E-09	1140	-4.86E-10
1141	-4.07E-09	1141	-4.86E-10
1142	-4.08E-09	1142	-4.85E-10
1143	-4.08E-09	1143	-4.86E-10
1144	-4.07E-09	1144	-4.86E-10
1145	-4.07E-09	1145	-4.86E-10
1146	-4.07E-09	1146	-4.86E-10
1147	-4.07E-09	1147	-4.86E-10
1148	-4.07E-09	1148	-4.86E-10
1149	-4.07E-09	1149	-4.86E-10
1150	-4.07E-09	1150	-4.86E-10
1151	-4.07E-09	1151	-4.86E-10
1152	-4.07E-09	1152	-4.85E-10
1153	-4.07E-09	1153	-4.86E-10
1154	-4.07E-09	1154	-4.86E-10
1155	-4.07E-09	1155	-4.85E-10
1156	-4.07E-09	1156	-4.85E-10
1157	-4.08E-09	1157	-4.86E-10
1158	-4.08E-09	1158	-4.86E-10
1159	-4.07E-09	1159	-4.85E-10
1160	-4.07E-09	1160	-4.85E-10
1161	-4.07E-09	1161	-4.86E-10
1162	-4.07E-09	1162	-4.85E-10
1163	-4.07E-09	1163	-4.85E-10
1164	-4.07E-09	1164	-4.86E-10
1165	-4.07E-09	1165	-4.85E-10
1166	-4.07E-09	1166	-4.85E-10
1167	-4.07E-09	1167	-4.86E-10
1168	-4.07E-09	1168	-4.86E-10
1169	-4.07E-09	1169	-4.85E-10
1170	-4.07E-09	1170	-4.85E-10
1171	-4.08E-09	1171	-4.86E-10
1172	-4.08E-09	1172	-4.85E-10
1173	-4.08E-09	1173	-4.85E-10
1174	-4.07E-09	1174	-4.86E-10
1175	-4.07E-09	1175	-4.85E-10
1176	-4.07E-09	1176	-4.85E-10
1177	-4.07E-09	1177	-4.86E-10
1178	-4.07E-09	1178	-4.86E-10
1179	-4.07E-09	1179	-4.85E-10
1180	-4.07E-09	1180	-4.85E-10
1181	-4.07E-09	1181	-4.85E-10
1182	-4.07E-09	1182	-4.86E-10
1183	-4.07E-09	1183	-4.85E-10
1184	-4.07E-09	1184	-4.86E-10
1185	-4.07E-09	1185	-4.86E-10
1186	-4.07E-09	1186	-4.85E-10
1187	-4.08E-09	1187	-4.85E-10
1188	-4.07E-09	1188	-4.86E-10
1189	-4.07E-09	1189	-4.85E-10
1190	-4.07E-09	1190	-4.85E-10
1191	-4.07E-09	1191	-4.86E-10
1192	-4.07E-09	1192	-4.85E-10
1193	-4.07E-09	1193	-4.85E-10
1194	-4.07E-09	1194	-4.85E-10
1195	-4.07E-09	1195	-4.85E-10
1196	-4.07E-09	1196	-4.85E-10
1197	-4.07E-09	1197	-4.85E-10
1198	-4.07E-09	1198	-4.85E-10
1199	-4.07E-09	1199	-4.85E-10
1200	-4.07E-09	1200	-4.85E-10
