# Supplementary material for: A bioinspired flexible neuromuscular system based thermal-annealing-free perovskite with passivation
Source: Nat Commun. 2022 Dec 2;13:7427. doi: 10.1038/s41467-022-35092-w (PMC9718817; doi:10.1038/s41467-022-35092-w)
Supplement: Supplementary file 6 — Source Data [file 41467_2022_35092_MOESM6_ESM.zip › fig4c.txt]

Time(��s)	I(nA)	Time(��s)	I(nA)	Time(��s)	I(nA)	Time(��s)	I(nA)	Time(��s)	I(nA)
0.08184	-2.97E-11	0.08183	-4.99E-11	0.08065	-1.11E-10	0.08064	-2.08E-10	0.0806	-4.00E-10
0.16886	-2.83E-11	0.16881	-4.74E-11	0.16665	-1.06E-10	0.16661	-1.97E-10	0.16659	-3.79E-10
0.25588	-2.76E-11	0.25582	-4.57E-11	0.25261	-1.01E-10	0.25255	-1.89E-10	0.25258	-3.63E-10
0.34288	-2.73E-11	0.34285	-4.43E-11	0.33858	-9.77E-11	0.33854	-1.82E-10	0.33856	-3.50E-10
0.42989	-2.59E-11	0.42987	-4.24E-11	0.42456	-9.41E-11	0.42453	-1.76E-10	0.42456	-3.39E-10
0.51688	-2.56E-11	0.51687	-4.15E-11	0.51051	-9.10E-11	0.51049	-1.70E-10	0.51055	-3.29E-10
0.60391	-2.50E-11	0.60384	-4.08E-11	0.59648	-8.87E-11	0.59648	-1.65E-10	0.59651	-3.19E-10
0.69092	-2.43E-11	0.69081	-3.93E-11	0.68246	-8.65E-11	0.68248	-1.60E-10	0.68249	-3.11E-10
0.77792	-2.42E-11	0.7778	-3.90E-11	0.76844	-8.41E-11	0.76846	-1.56E-10	0.76847	-3.03E-10
0.86493	-2.38E-11	0.86477	-3.80E-11	0.85443	-8.21E-11	0.85442	-1.52E-10	0.85443	-2.96E-10
0.95191	-2.31E-11	0.95175	-3.68E-11	0.94041	-8.05E-11	0.94038	-1.48E-10	0.9404	-2.90E-10
1.03888	-2.30E-11	1.03873	-3.66E-11	1.0274	-7.82E-11	1.02638	-1.45E-10	1.02642	-2.84E-10
1.12587	-2.28E-11	1.12571	-3.58E-11	1.11438	-7.66E-11	1.11234	-1.42E-10	1.1124	-2.78E-10
1.21284	-2.20E-11	1.21268	-3.49E-11	1.20136	-7.53E-11	1.19825	-1.39E-10	1.19837	-2.72E-10
1.29984	-2.22E-11	1.29969	-3.46E-11	1.28834	-7.32E-11	1.28419	-1.36E-10	1.28438	-2.67E-10
1.38683	-2.15E-11	1.38665	-3.42E-11	1.37532	-7.24E-11	1.37012	-1.33E-10	1.37037	-2.62E-10
1.47381	-2.12E-11	1.47369	-3.34E-11	1.4623	-7.11E-11	1.45609	-1.30E-10	1.45635	-2.58E-10
1.5608	-2.12E-11	1.56066	-3.34E-11	1.5493	-6.93E-11	1.54209	-1.28E-10	1.54232	-2.53E-10
1.64777	-2.08E-11	1.64767	-3.23E-11	1.6363	-6.85E-11	1.62808	-1.26E-10	1.62829	-2.49E-10
1.73475	-2.05E-11	1.73468	-3.17E-11	1.72333	-6.72E-11	1.71409	-1.24E-10	1.71428	-2.45E-10
1.82172	-2.06E-11	1.8217	-3.13E-11	1.81032	-6.60E-11	1.80008	-1.22E-10	1.80028	-2.41E-10
1.90869	-2.02E-11	1.90871	-3.07E-11	1.89732	-6.53E-11	1.88606	-1.20E-10	1.88625	-2.38E-10
1.9957	-1.98E-11	1.99569	-3.05E-11	1.98429	-6.40E-11	1.97202	-1.18E-10	1.9722	-2.34E-10
2.0827	-1.99E-11	2.08271	-3.05E-11	2.07127	-6.30E-11	2.05797	-1.16E-10	2.0582	-2.30E-10
2.16972	-1.94E-11	2.1697	-2.95E-11	2.15828	-6.23E-11	2.14391	-1.14E-10	2.14419	-2.27E-10
2.25667	-1.92E-11	2.2567	-2.94E-11	2.24525	-6.10E-11	2.22988	-1.12E-10	2.2302	-2.25E-10
2.34365	-1.94E-11	2.34372	-2.95E-11	2.33219	-6.02E-11	2.31583	-1.10E-10	2.3162	-2.21E-10
2.43062	-1.89E-11	2.43074	-2.83E-11	2.41923	-5.96E-11	2.4018	-1.09E-10	2.40215	-2.18E-10
2.51758	-1.90E-11	2.51774	-2.85E-11	2.5062	-5.82E-11	2.48779	-1.08E-10	2.48814	-2.16E-10
2.60456	-1.88E-11	2.60475	-2.86E-11	2.59318	-5.78E-11	2.57378	-1.06E-10	2.57412	-2.13E-10
2.69153	-1.84E-11	2.69176	-2.75E-11	2.68018	-5.76E-11	2.65977	-1.05E-10	2.66009	-2.10E-10
2.77853	-1.86E-11	2.77874	-2.78E-11	2.76717	-5.62E-11	2.74578	-1.03E-10	2.74609	-2.08E-10
2.86552	-1.82E-11	2.86574	-2.72E-11	2.85414	-5.57E-11	2.83177	-1.02E-10	2.83209	-2.05E-10
2.95251	-1.77E-11	2.95274	-2.64E-11	2.94114	-5.51E-11	2.91775	-1.01E-10	2.91808	-2.03E-10
3.03947	-1.83E-11	3.03975	-2.66E-11	3.02812	-5.40E-11	3.00369	-9.94E-11	3.00408	-2.00E-10
3.12644	-1.77E-11	3.12678	-2.64E-11	3.11513	-5.40E-11	3.08965	-9.83E-11	3.09004	-1.99E-10
3.21343	-1.75E-11	3.21378	-2.55E-11	3.20216	-5.33E-11	3.1756	-9.72E-11	3.17601	-1.96E-10
3.30039	-1.78E-11	3.30077	-2.62E-11	3.28916	-5.24E-11	3.26158	-9.60E-11	3.26198	-1.94E-10
3.38736	-1.72E-11	3.38777	-2.55E-11	3.37614	-5.23E-11	3.34751	-9.47E-11	3.34795	-1.92E-10
3.47433	-1.69E-11	3.47476	-2.55E-11	3.46313	-5.12E-11	3.43345	-9.38E-11	3.43391	-1.90E-10
3.56136	-1.73E-11	3.56176	-2.55E-11	3.55016	-5.07E-11	3.51941	-9.26E-11	3.51991	-1.88E-10
3.64834	-1.70E-11	3.64878	-2.50E-11	3.63715	-5.06E-11	3.60544	-9.16E-11	3.6059	-1.86E-10
3.73533	-1.68E-11	3.73579	-2.47E-11	3.72419	-4.96E-11	3.69145	-9.06E-11	3.6919	-1.85E-10
3.82229	-1.71E-11	3.82281	-2.50E-11	3.81121	-4.94E-11	3.77744	-8.98E-11	3.77789	-1.83E-10
3.90925	-1.66E-11	3.90981	-2.42E-11	3.8982	-4.91E-11	3.86343	-8.89E-11	3.86388	-1.81E-10
3.99622	-1.65E-11	3.99681	-2.42E-11	3.98519	-4.82E-11	3.94943	-8.80E-11	3.94985	-1.80E-10
4.08318	-1.67E-11	4.0838	-2.43E-11	4.07218	-4.78E-11	4.0354	-8.70E-11	4.0358	-1.78E-10
4.17015	-1.60E-11	4.1708	-2.37E-11	4.1592	-4.75E-11	4.1214	-8.63E-11	4.12177	-1.76E-10
4.2571	-1.62E-11	4.2578	-2.38E-11	4.2462	-4.66E-11	4.20736	-8.55E-11	4.20776	-1.75E-10
4.34412	-1.64E-11	4.34479	-2.37E-11	4.33323	-4.68E-11	4.29332	-8.47E-11	4.29372	-1.73E-10
4.43112	-1.59E-11	4.43177	-2.26E-11	4.42024	-4.62E-11	4.37931	-8.39E-11	4.37971	-1.71E-10
4.51813	-1.63E-11	4.51873	-2.30E-11	4.50726	-4.56E-11	4.46531	-8.30E-11	4.46569	-1.70E-10
4.60511	-1.62E-11	4.6057	-2.30E-11	4.59424	-4.57E-11	4.55129	-8.25E-11	4.55168	-1.69E-10
4.69209	-1.54E-11	4.6927	-2.25E-11	4.68122	-4.49E-11	4.63727	-8.16E-11	4.63769	-1.67E-10
4.77906	-1.59E-11	4.77969	-2.27E-11	4.76824	-4.43E-11	4.72324	-8.07E-11	4.72366	-1.66E-10
4.86603	-1.57E-11	4.8667	-2.24E-11	4.85523	-4.42E-11	4.8092	-8.01E-11	4.80965	-1.65E-10
4.953	-1.53E-11	4.95369	-2.17E-11	4.94227	-4.37E-11	4.89617	-7.94E-11	4.89565	-1.64E-10
5.04002	-1.57E-11	5.04066	-2.24E-11	5.02924	-4.35E-11	4.98312	-7.87E-11	4.98167	-1.62E-10
5.12698	-1.54E-11	5.12765	-2.20E-11	5.11623	-4.36E-11	5.0701	-7.82E-11	5.06766	-1.61E-10
5.214	-1.53E-11	5.21462	-2.16E-11	5.20321	-4.26E-11	5.15707	-7.75E-11	5.15359	-1.60E-10
5.30097	-1.56E-11	5.30161	-2.19E-11	5.29018	-4.24E-11	5.24401	-7.67E-11	5.23958	-1.58E-10
5.38793	-1.53E-11	5.38861	-2.14E-11	5.37715	-4.22E-11	5.33101	-7.62E-11	5.32556	-1.57E-10
5.47488	-1.51E-11	5.47558	-2.12E-11	5.46415	-4.14E-11	5.41798	-7.55E-11	5.4115	-1.57E-10
5.56184	-1.54E-11	5.56257	-2.14E-11	5.55113	-4.15E-11	5.505	-7.50E-11	5.49747	-1.55E-10
5.6488	-1.50E-11	5.64957	-2.07E-11	5.63814	-4.14E-11	5.59197	-7.48E-11	5.58345	-1.54E-10
5.73577	-1.49E-11	5.73658	-2.08E-11	5.72512	-4.06E-11	5.67895	-7.41E-11	5.6694	-1.53E-10
5.82276	-1.51E-11	5.82358	-2.12E-11	5.81211	-4.09E-11	5.76591	-7.34E-11	5.75536	-1.52E-10
5.90976	-1.45E-11	5.91055	-2.06E-11	5.89911	-4.04E-11	5.85292	-7.28E-11	5.84136	-1.51E-10
5.99678	-1.46E-11	5.99754	-2.04E-11	5.98608	-3.98E-11	5.93987	-7.22E-11	5.92734	-1.50E-10
6.08375	-1.50E-11	6.08452	-2.08E-11	6.07304	-4.00E-11	6.02687	-7.14E-11	6.01333	-1.49E-10
6.17072	-1.46E-11	6.17151	-2.01E-11	6.16001	-3.92E-11	6.11389	-7.12E-11	6.09935	-1.48E-10
6.25772	-1.48E-11	6.25852	-2.04E-11	6.24699	-3.90E-11	6.20091	-7.06E-11	6.18535	-1.47E-10
6.34471	-1.48E-11	6.34552	-2.04E-11	6.33396	-3.91E-11	6.28793	-7.02E-11	6.27133	-1.47E-10
6.43168	-1.44E-11	6.4325	-1.98E-11	6.42097	-3.84E-11	6.37493	-7.00E-11	6.3573	-1.45E-10
6.51869	-1.47E-11	6.51949	-2.01E-11	6.50796	-3.87E-11	6.46194	-6.93E-11	6.44327	-1.44E-10
6.60567	-1.47E-11	6.60647	-1.97E-11	6.59493	-3.83E-11	6.54891	-6.87E-11	6.52926	-1.44E-10
6.69268	-1.42E-11	6.69346	-1.94E-11	6.68191	-3.77E-11	6.63589	-6.84E-11	6.61526	-1.43E-10
6.77968	-1.45E-11	6.78045	-1.99E-11	6.76888	-3.75E-11	6.72291	-6.78E-11	6.70125	-1.42E-10
6.86668	-1.44E-11	6.86741	-1.95E-11	6.85588	-3.77E-11	6.80994	-6.75E-11	6.78723	-1.42E-10
6.95366	-1.39E-11	6.95442	-1.93E-11	6.94288	-3.70E-11	6.89693	-6.71E-11	6.8732	-1.41E-10
7.04065	-1.46E-11	7.0414	-1.97E-11	7.02987	-3.72E-11	6.98395	-6.64E-11	6.95917	-1.40E-10
7.12762	-1.41E-11	7.12838	-1.92E-11	7.11688	-3.70E-11	7.07092	-6.62E-11	7.04514	-1.39E-10
7.21466	-1.38E-11	7.21538	-1.90E-11	7.20388	-3.63E-11	7.15791	-6.57E-11	7.13113	-1.38E-10
7.30166	-1.43E-11	7.30238	-1.94E-11	7.29084	-3.67E-11	7.24489	-6.51E-11	7.21711	-1.37E-10
7.38868	-1.39E-11	7.38936	-1.91E-11	7.37781	-3.59E-11	7.33191	-6.50E-11	7.30305	-1.37E-10
7.47567	-1.41E-11	7.47635	-1.87E-11	7.46477	-3.56E-11	7.41891	-6.42E-11	7.389	-1.36E-10
7.56266	-1.44E-11	7.56332	-1.90E-11	7.55174	-3.60E-11	7.50595	-6.43E-11	7.47499	-1.35E-10
7.64966	-1.36E-11	7.65033	-1.83E-11	7.63873	-3.53E-11	7.59296	-6.41E-11	7.56094	-1.34E-10
7.73666	-1.38E-11	7.73733	-1.86E-11	7.7257	-3.53E-11	7.67995	-6.35E-11	7.64692	-1.34E-10
7.82369	-1.39E-11	7.82431	-1.92E-11	7.81272	-3.55E-11	7.76694	-6.30E-11	7.73291	-1.33E-10
7.91073	-1.36E-11	7.91131	-1.83E-11	7.89973	-3.48E-11	7.8539	-6.27E-11	7.81889	-1.32E-10
7.99773	-1.38E-11	7.99828	-1.86E-11	7.98672	-3.49E-11	7.94093	-6.22E-11	7.90487	-1.32E-10
8.08473	-1.39E-11	8.08528	-1.85E-11	8.07368	-3.51E-11	8.02795	-6.20E-11	7.9909	-1.32E-10
8.17172	-1.34E-11	8.17226	-1.80E-11	8.16066	-3.44E-11	8.11495	-6.19E-11	8.07689	-1.30E-10
8.25873	-1.35E-11	8.25927	-1.85E-11	8.24763	-3.43E-11	8.20192	-6.14E-11	8.16288	-1.30E-10
8.34573	-1.36E-11	8.34626	-1.84E-11	8.33465	-3.42E-11	8.28889	-6.10E-11	8.24885	-1.30E-10
8.43274	-1.32E-11	8.43327	-1.80E-11	8.42164	-3.36E-11	8.37587	-6.08E-11	8.33484	-1.29E-10
8.51977	-1.39E-11	8.52027	-1.83E-11	8.50864	-3.40E-11	8.46285	-6.02E-11	8.42082	-1.28E-10
8.60677	-1.36E-11	8.60726	-1.81E-11	8.59565	-3.36E-11	8.54981	-5.99E-11	8.50681	-1.27E-10
8.69377	-1.33E-11	8.69424	-1.75E-11	8.68266	-3.30E-11	8.63684	-5.97E-11	8.5928	-1.27E-10
8.78077	-1.39E-11	8.78126	-1.81E-11	8.76964	-3.36E-11	8.72383	-5.94E-11	8.67879	-1.26E-10
8.86776	-1.35E-11	8.86822	-1.76E-11	8.85662	-3.31E-11	8.81083	-5.96E-11	8.76478	-1.26E-10
8.95474	-1.33E-11	8.95525	-1.75E-11	8.94361	-3.28E-11	8.89782	-5.89E-11	8.85077	-1.25E-10
9.04178	-1.34E-11	9.04222	-1.82E-11	9.03062	-3.32E-11	8.9848	-5.85E-11	8.93674	-1.25E-10
9.1288	-1.29E-11	9.12922	-1.75E-11	9.11761	-3.22E-11	9.07178	-5.85E-11	9.02272	-1.24E-10
9.21583	-1.31E-11	9.21619	-1.73E-11	9.20463	-3.25E-11	9.15876	-5.76E-11	9.10869	-1.24E-10
9.30283	-1.34E-11	9.3032	-1.79E-11	9.29161	-3.24E-11	9.24571	-5.75E-11	9.19465	-1.23E-10
9.38984	-1.29E-11	9.39017	-1.74E-11	9.37863	-3.17E-11	9.33271	-5.77E-11	9.28063	-1.22E-10
9.47683	-1.31E-11	9.47719	-1.73E-11	9.4656	-3.20E-11	9.41968	-5.72E-11	9.36663	-1.22E-10
9.56381	-1.33E-11	9.56417	-1.76E-11	9.5526	-3.21E-11	9.50668	-5.70E-11	9.4526	-1.22E-10
9.65083	-1.27E-11	9.65117	-1.67E-11	9.63959	-3.14E-11	9.59365	-5.68E-11	9.53857	-1.21E-10
9.73785	-1.31E-11	9.73815	-1.70E-11	9.72659	-3.19E-11	9.68064	-5.62E-11	9.62453	-1.20E-10
9.82485	-1.32E-11	9.82513	-1.74E-11	9.81362	-3.17E-11	9.76762	-5.62E-11	9.71048	-1.20E-10
9.91187	-1.28E-11	9.91213	-1.67E-11	9.90062	-3.10E-11	9.85459	-5.60E-11	9.79648	-1.19E-10
9.99887	-1.29E-11	9.99911	-1.70E-11	9.98759	-3.16E-11	9.94155	-5.55E-11	9.88245	-1.19E-10
10.08586	-1.30E-11	10.08609	-1.69E-11	10.07459	-3.11E-11	10.02852	-5.55E-11	9.96841	-1.19E-10
10.17284	-1.28E-11	10.17309	-1.65E-11	10.16157	-3.08E-11	10.11554	-5.53E-11	10.05438	-1.18E-10
10.25988	-1.29E-11	10.26005	-1.70E-11	10.24856	-3.12E-11	10.20254	-5.50E-11	10.14034	-1.18E-10
10.34691	-1.28E-11	10.34706	-1.69E-11	10.33557	-3.07E-11	10.28954	-5.46E-11	10.22631	-1.17E-10
10.4339	-1.26E-11	10.43403	-1.65E-11	10.42255	-3.04E-11	10.37654	-5.44E-11	10.31227	-1.17E-10
10.52092	-1.29E-11	10.52103	-1.69E-11	10.50958	-3.07E-11	10.46352	-5.40E-11	10.39823	-1.16E-10
10.60791	-1.27E-11	10.608	-1.67E-11	10.59659	-3.01E-11	10.55048	-5.43E-11	10.48419	-1.16E-10
10.69493	-1.26E-11	10.69498	-1.64E-11	10.68363	-3.03E-11	10.63746	-5.38E-11	10.57018	-1.16E-10
10.78194	-1.27E-11	10.78195	-1.67E-11	10.77061	-3.04E-11	10.72441	-5.38E-11	10.65616	-1.15E-10
10.86895	-1.25E-11	10.86893	-1.64E-11	10.8576	-2.99E-11	10.81141	-5.37E-11	10.74213	-1.14E-10
10.95597	-1.26E-11	10.95591	-1.63E-11	10.9446	-3.02E-11	10.89842	-5.32E-11	10.82812	-1.14E-10
11.04297	-1.29E-11	11.04289	-1.67E-11	11.03158	-3.02E-11	10.98545	-5.29E-11	10.91409	-1.14E-10
11.12997	-1.23E-11	11.12988	-1.60E-11	11.11862	-2.94E-11	11.07248	-5.27E-11	11.00005	-1.13E-10
11.21697	-1.25E-11	11.21687	-1.62E-11	11.20564	-2.99E-11	11.15946	-5.21E-11	11.08603	-1.13E-10
11.30396	-1.27E-11	11.30386	-1.65E-11	11.29265	-2.93E-11	11.24648	-5.25E-11	11.17201	-1.13E-10
11.39097	-1.22E-11	11.39086	-1.60E-11	11.37966	-2.91E-11	11.33344	-5.21E-11	11.258	-1.12E-10
11.47799	-1.24E-11	11.47784	-1.61E-11	11.46664	-2.95E-11	11.42045	-5.17E-11	11.344	-1.12E-10
11.565	-1.24E-11	11.56485	-1.63E-11	11.55364	-2.91E-11	11.50747	-5.20E-11	11.42998	-1.12E-10
11.652	-1.23E-11	11.65182	-1.59E-11	11.64064	-2.90E-11	11.59449	-5.15E-11	11.51599	-1.11E-10
11.73901	-1.23E-11	11.73881	-1.61E-11	11.72766	-2.93E-11	11.68152	-5.11E-11	11.60199	-1.11E-10
11.82601	-1.23E-11	11.82582	-1.63E-11	11.81466	-2.87E-11	11.7685	-5.13E-11	11.68799	-1.10E-10
11.91299	-1.22E-11	11.91281	-1.56E-11	11.90168	-2.84E-11	11.85549	-5.08E-11	11.774	-1.10E-10
11.99998	-1.25E-11	11.99979	-1.58E-11	11.98867	-2.88E-11	11.94249	-5.07E-11	11.85998	-1.09E-10
12.08702	-1.23E-11	12.08677	-1.57E-11	12.07566	-2.84E-11	12.02951	-5.08E-11	11.94596	-1.09E-10
12.17403	-1.21E-11	12.17377	-1.52E-11	12.16267	-2.86E-11	12.11652	-5.03E-11	12.03193	-1.09E-10
12.26105	-1.24E-11	12.26075	-1.59E-11	12.24966	-2.86E-11	12.20354	-5.01E-11	12.1179	-1.08E-10
12.34806	-1.23E-11	12.34773	-1.57E-11	12.3367	-2.79E-11	12.29057	-5.01E-11	12.20387	-1.08E-10
12.43506	-1.21E-11	12.43473	-1.52E-11	12.42372	-2.82E-11	12.37756	-4.95E-11	12.28983	-1.08E-10
12.52206	-1.24E-11	12.52172	-1.57E-11	12.51074	-2.79E-11	12.46457	-4.96E-11	12.37585	-1.07E-10
12.60907	-1.20E-11	12.60872	-1.54E-11	12.59774	-2.77E-11	12.55157	-4.96E-11	12.46186	-1.07E-10
12.69609	-1.21E-11	12.69569	-1.51E-11	12.68472	-2.80E-11	12.63859	-4.93E-11	12.54788	-1.07E-10
12.78311	-1.22E-11	12.78268	-1.59E-11	12.77172	-2.77E-11	12.72561	-4.93E-11	12.63388	-1.07E-10
12.8701	-1.18E-11	12.86967	-1.54E-11	12.85871	-2.77E-11	12.81263	-4.90E-11	12.71988	-1.06E-10
12.9571	-1.20E-11	12.95668	-1.52E-11	12.94572	-2.79E-11	12.89965	-4.87E-11	12.80587	-1.06E-10
13.0441	-1.21E-11	13.04365	-1.55E-11	13.0327	-2.72E-11	12.98665	-4.87E-11	12.89184	-1.06E-10
13.13109	-1.18E-11	13.13064	-1.50E-11	13.11971	-2.74E-11	13.07366	-4.83E-11	12.97782	-1.05E-10
13.21813	-1.20E-11	13.21764	-1.52E-11	13.20669	-2.76E-11	13.16061	-4.81E-11	13.06381	-1.05E-10
13.30513	-1.21E-11	13.30465	-1.52E-11	13.29369	-2.70E-11	13.24764	-4.84E-11	13.14979	-1.05E-10
13.39215	-1.20E-11	13.39163	-1.48E-11	13.38068	-2.72E-11	13.33464	-4.82E-11	13.23581	-1.04E-10
13.47914	-1.21E-11	13.47866	-1.51E-11	13.4677	-2.74E-11	13.42166	-4.77E-11	13.32181	-1.04E-10
13.56613	-1.21E-11	13.56562	-1.54E-11	13.55472	-2.69E-11	13.50867	-4.77E-11	13.4078	-1.04E-10
13.65311	-1.17E-11	13.65265	-1.49E-11	13.64173	-2.69E-11	13.59565	-4.73E-11	13.49378	-1.03E-10
13.7401	-1.20E-11	13.73962	-1.52E-11	13.72875	-2.69E-11	13.68264	-4.75E-11	13.5798	-1.03E-10
13.82707	-1.19E-11	13.82662	-1.48E-11	13.81574	-2.65E-11	13.76963	-4.74E-11	13.66579	-1.03E-10
13.91409	-1.19E-11	13.91363	-1.44E-11	13.90272	-2.73E-11	13.85664	-4.69E-11	13.75176	-1.03E-10
14.00109	-1.21E-11	14.00062	-1.52E-11	13.98974	-2.68E-11	13.94364	-4.70E-11	13.83776	-1.02E-10
14.08812	-1.18E-11	14.08763	-1.50E-11	14.07673	-2.64E-11	14.03065	-4.68E-11	13.9237	-1.02E-10
14.17514	-1.18E-11	14.17462	-1.46E-11	14.16373	-2.67E-11	14.11768	-4.63E-11	14.00969	-1.02E-10
14.26211	-1.20E-11	14.26163	-1.52E-11	14.25074	-2.65E-11	14.20468	-4.66E-11	14.0957	-1.01E-10
14.34912	-1.18E-11	14.34861	-1.46E-11	14.33776	-2.61E-11	14.29169	-4.64E-11	14.18167	-1.01E-10
14.4361	-1.18E-11	14.43562	-1.43E-11	14.42474	-2.63E-11	14.37867	-4.61E-11	14.26766	-1.01E-10
14.52312	-1.20E-11	14.5226	-1.47E-11	14.51175	-2.59E-11	14.46568	-4.63E-11	14.35365	-1.00E-10
14.61013	-1.17E-11	14.6096	-1.46E-11	14.59872	-2.62E-11	14.55268	-4.63E-11	14.43963	-1.00E-10
14.69714	-1.19E-11	14.69662	-1.43E-11	14.68572	-2.66E-11	14.6397	-4.59E-11	14.52559	-1.00E-10
14.78416	-1.19E-11	14.78362	-1.50E-11	14.77271	-2.59E-11	14.7267	-4.60E-11	14.61156	-9.98E-11
14.87115	-1.15E-11	14.87059	-1.46E-11	14.85974	-2.60E-11	14.8137	-4.54E-11	14.69754	-9.93E-11
14.95815	-1.18E-11	14.9576	-1.46E-11	14.94673	-2.61E-11	14.90068	-4.51E-11	14.78352	-9.91E-11
15.04515	-1.19E-11	15.04456	-1.49E-11	15.03375	-2.55E-11	14.98765	-4.56E-11	14.86947	-9.93E-11
15.13216	-1.13E-11	15.13153	-1.42E-11	15.12072	-2.60E-11	15.0746	-4.53E-11	14.95545	-9.89E-11
15.21919	-1.18E-11	15.21853	-1.45E-11	15.20772	-2.58E-11	15.16164	-4.51E-11	15.04144	-9.83E-11
15.30621	-1.16E-11	15.30553	-1.46E-11	15.29472	-2.53E-11	15.24865	-4.51E-11	15.12742	-9.84E-11
15.39323	-1.15E-11	15.39254	-1.40E-11	15.38174	-2.59E-11	15.33567	-4.47E-11	15.21341	-9.80E-11
15.48021	-1.16E-11	15.47955	-1.43E-11	15.46878	-2.55E-11	15.42268	-4.48E-11	15.29938	-9.74E-11
15.56719	-1.15E-11	15.56655	-1.46E-11	15.55578	-2.52E-11	15.50967	-4.49E-11	15.38536	-9.70E-11
15.65419	-1.16E-11	15.65356	-1.42E-11	15.64276	-2.54E-11	15.59666	-4.43E-11	15.47134	-9.72E-11
15.74122	-1.18E-11	15.74056	-1.46E-11	15.72978	-2.52E-11	15.68365	-4.47E-11	15.55732	-9.67E-11
15.82822	-1.17E-11	15.82756	-1.44E-11	15.81676	-2.51E-11	15.77066	-4.43E-11	15.64327	-9.63E-11
15.91524	-1.16E-11	15.91459	-1.39E-11	15.90376	-2.54E-11	15.85769	-4.41E-11	15.72925	-9.68E-11
16.00226	-1.17E-11	16.00158	-1.49E-11	15.99078	-2.50E-11	15.94469	-4.42E-11	15.81521	-9.63E-11
16.08925	-1.14E-11	16.08857	-1.44E-11	16.07781	-2.53E-11	16.03172	-4.38E-11	15.90119	-9.58E-11
16.17625	-1.15E-11	16.17556	-1.41E-11	16.16483	-2.52E-11	16.11869	-4.37E-11	15.98716	-9.56E-11
16.26323	-1.16E-11	16.26257	-1.46E-11	16.25185	-2.47E-11	16.20568	-4.38E-11	16.07314	-9.56E-11
16.35024	-1.14E-11	16.34953	-1.42E-11	16.33885	-2.51E-11	16.29265	-4.34E-11	16.15913	-9.48E-11
16.43727	-1.16E-11	16.43655	-1.41E-11	16.42583	-2.48E-11	16.37962	-4.35E-11	16.24514	-9.49E-11
16.52431	-1.16E-11	16.52356	-1.44E-11	16.51284	-2.46E-11	16.46665	-4.37E-11	16.33111	-9.50E-11
16.61134	-1.14E-11	16.61055	-1.39E-11	16.59983	-2.51E-11	16.55364	-4.31E-11	16.41708	-9.44E-11
16.69832	-1.16E-11	16.69757	-1.38E-11	16.68685	-2.47E-11	16.64065	-4.31E-11	16.50306	-9.42E-11
16.78531	-1.16E-11	16.78458	-1.41E-11	16.77386	-2.45E-11	16.72764	-4.30E-11	16.58902	-9.41E-11
16.87231	-1.12E-11	16.87158	-1.39E-11	16.86088	-2.47E-11	16.81462	-4.28E-11	16.67499	-9.37E-11
16.95933	-1.16E-11	16.95856	-1.38E-11	16.94788	-2.41E-11	16.90159	-4.30E-11	16.76095	-9.33E-11
17.04634	-1.14E-11	17.04555	-1.42E-11	17.03485	-2.40E-11	16.98855	-4.28E-11	16.84692	-9.37E-11
17.13337	-1.13E-11	17.13255	-1.36E-11	17.12186	-2.47E-11	17.07552	-4.26E-11	16.93289	-9.36E-11
17.2204	-1.17E-11	17.21958	-1.40E-11	17.20884	-2.39E-11	17.16252	-4.30E-11	17.01891	-9.29E-11
17.30741	-1.14E-11	17.30659	-1.42E-11	17.29585	-2.43E-11	17.24951	-4.26E-11	17.10489	-9.28E-11
17.39548	-1.12E-11	17.3947	-1.36E-11	17.38394	-2.42E-11	17.33759	-4.23E-11	17.19197	-9.28E-11
17.48358	-1.16E-11	17.48277	-1.41E-11	17.47202	-2.38E-11	17.42563	-4.24E-11	17.27906	-9.19E-11
17.57167	-1.13E-11	17.57089	-1.36E-11	17.5601	-2.43E-11	17.51368	-4.18E-11	17.36614	-9.20E-11
17.65973	-1.18E-11	17.659	-1.36E-11	17.64818	-2.38E-11	17.60177	-4.24E-11	17.45325	-9.16E-11
17.74673	-1.12E-11	17.74597	-1.38E-11	17.73519	-2.39E-11	17.68875	-4.21E-11	17.53926	-9.13E-11
17.83373	-1.12E-11	17.833	-1.32E-11	17.82219	-2.43E-11	17.77575	-4.19E-11	17.62525	-9.14E-11
17.92073	-1.14E-11	17.91999	-1.35E-11	17.90919	-2.37E-11	17.86274	-4.21E-11	17.71126	-9.16E-11
18.00776	-1.11E-11	18.00698	-1.40E-11	17.99618	-2.38E-11	17.9497	-4.16E-11	17.79726	-9.10E-11
18.09478	-1.11E-11	18.09402	-1.36E-11	18.08317	-2.40E-11	18.03668	-4.14E-11	17.88322	-9.09E-11
18.1818	-1.14E-11	18.18105	-1.41E-11	18.17015	-2.34E-11	18.12367	-4.15E-11	17.96922	-9.08E-11
18.2688	-1.11E-11	18.26806	-1.38E-11	18.25714	-2.36E-11	18.21061	-4.11E-11	18.05523	-9.05E-11
18.35685	-1.14E-11	18.35618	-1.36E-11	18.34523	-2.33E-11	18.29867	-4.13E-11	18.14231	-9.03E-11
18.44495	-1.13E-11	18.44427	-1.41E-11	18.43332	-2.33E-11	18.38674	-4.16E-11	18.2294	-9.04E-11
18.53198	-1.10E-11	18.53128	-1.35E-11	18.52031	-2.38E-11	18.47375	-4.09E-11	18.3154	-9.02E-11
18.61898	-1.13E-11	18.6183	-1.35E-11	18.60727	-2.33E-11	18.56071	-4.11E-11	18.40139	-8.97E-11
18.706	-1.11E-11	18.70533	-1.38E-11	18.69424	-2.34E-11	18.64769	-4.10E-11	18.48738	-8.97E-11
18.79299	-1.10E-11	18.79232	-1.35E-11	18.78125	-2.37E-11	18.73466	-4.05E-11	18.57336	-8.92E-11
18.87998	-1.13E-11	18.87935	-1.35E-11	18.86824	-2.28E-11	18.82162	-4.10E-11	18.65934	-8.87E-11
18.967	-1.10E-11	18.96635	-1.36E-11	18.95524	-2.35E-11	18.90862	-4.07E-11	18.74531	-8.88E-11
19.05402	-1.08E-11	19.05337	-1.33E-11	19.04223	-2.33E-11	18.99562	-4.04E-11	18.83132	-8.88E-11
19.14104	-1.13E-11	19.1404	-1.37E-11	19.12922	-2.31E-11	19.08261	-4.09E-11	18.91733	-8.84E-11
19.22806	-1.10E-11	19.22744	-1.37E-11	19.21622	-2.32E-11	19.16959	-4.03E-11	19.00333	-8.81E-11
19.31613	-1.11E-11	19.31554	-1.33E-11	19.30431	-2.30E-11	19.25764	-4.02E-11	19.0904	-8.83E-11
19.40421	-1.11E-11	19.40365	-1.36E-11	19.39239	-2.29E-11	19.34567	-4.04E-11	19.17747	-8.77E-11
19.49121	-1.08E-11	19.49065	-1.33E-11	19.47938	-2.33E-11	19.43265	-3.98E-11	19.26345	-8.75E-11
19.57826	-1.10E-11	19.57766	-1.32E-11	19.56637	-2.27E-11	19.51965	-4.03E-11	19.34944	-8.80E-11
19.66526	-1.11E-11	19.6647	-1.35E-11	19.65336	-2.30E-11	19.60664	-4.04E-11	19.43547	-8.76E-11
19.75225	-1.08E-11	19.75173	-1.28E-11	19.74033	-2.31E-11	19.69362	-3.99E-11	19.52147	-8.71E-11
19.83926	-1.09E-11	19.83875	-1.31E-11	19.82732	-2.28E-11	19.7806	-4.02E-11	19.60747	-8.72E-11
19.92626	-1.07E-11	19.92574	-1.35E-11	19.91428	-2.28E-11	19.86759	-3.98E-11	19.69347	-8.69E-11
20.01329	-1.06E-11	20.01276	-1.30E-11	20.00127	-2.29E-11	19.95457	-3.93E-11	19.77947	-8.61E-11
20.1003	-1.11E-11	20.09979	-1.35E-11	20.08826	-2.22E-11	20.04156	-3.98E-11	19.86547	-8.63E-11
20.18733	-1.09E-11	20.18682	-1.33E-11	20.17527	-2.27E-11	20.12852	-3.94E-11	19.95147	-8.64E-11
20.2754	-1.09E-11	20.2749	-1.31E-11	20.26338	-2.27E-11	20.21658	-3.95E-11	20.03854	-8.60E-11
20.36349	-1.10E-11	20.36297	-1.32E-11	20.35144	-2.24E-11	20.30464	-3.96E-11	20.12564	-8.59E-11
20.45047	-1.07E-11	20.44996	-1.31E-11	20.43841	-2.29E-11	20.39163	-3.89E-11	20.21165	-8.60E-11
20.5375	-1.09E-11	20.53696	-1.30E-11	20.52539	-2.23E-11	20.47861	-3.92E-11	20.29765	-8.56E-11
20.62452	-1.10E-11	20.624	-1.34E-11	20.61238	-2.23E-11	20.56559	-3.90E-11	20.38364	-8.56E-11
20.71153	-1.05E-11	20.71101	-1.32E-11	20.69937	-2.26E-11	20.65257	-3.87E-11	20.46964	-8.55E-11
20.79854	-1.10E-11	20.79803	-1.30E-11	20.78637	-2.20E-11	20.7395	-3.91E-11	20.55564	-8.51E-11
20.88551	-1.10E-11	20.88507	-1.33E-11	20.87338	-2.24E-11	20.82649	-3.90E-11	20.64162	-8.49E-11
20.9725	-1.06E-11	20.97208	-1.28E-11	20.96037	-2.27E-11	20.91351	-3.88E-11	20.7276	-8.53E-11
21.05948	-1.10E-11	21.05908	-1.30E-11	21.04735	-2.19E-11	21.00051	-3.92E-11	20.81361	-8.48E-11
21.14648	-1.08E-11	21.14612	-1.35E-11	21.13431	-2.27E-11	21.0875	-3.86E-11	20.89963	-8.43E-11
21.2346	-1.08E-11	21.23423	-1.29E-11	21.22237	-2.21E-11	21.17555	-3.85E-11	20.98672	-8.45E-11
21.32268	-1.10E-11	21.32233	-1.33E-11	21.31043	-2.20E-11	21.26359	-3.88E-11	21.07383	-8.41E-11
21.40965	-1.07E-11	21.40933	-1.30E-11	21.39742	-2.24E-11	21.35055	-3.82E-11	21.15981	-8.37E-11
21.49665	-1.11E-11	21.49632	-1.26E-11	21.4844	-2.19E-11	21.43755	-3.87E-11	21.24578	-8.38E-11
21.58362	-1.08E-11	21.58334	-1.29E-11	21.57138	-2.20E-11	21.52455	-3.86E-11	21.33177	-8.39E-11
21.67063	-1.05E-11	21.67035	-1.28E-11	21.65833	-2.25E-11	21.61156	-3.80E-11	21.41776	-8.32E-11
21.75765	-1.09E-11	21.75739	-1.29E-11	21.74533	-2.17E-11	21.69856	-3.85E-11	21.50379	-8.34E-11
21.84468	-1.08E-11	21.8444	-1.33E-11	21.83233	-2.21E-11	21.78552	-3.82E-11	21.58981	-8.35E-11
21.9317	-1.05E-11	21.9314	-1.28E-11	21.9193	-2.19E-11	21.87252	-3.78E-11	21.67581	-8.31E-11
22.01868	-1.08E-11	22.01839	-1.29E-11	22.00631	-2.16E-11	21.95949	-3.81E-11	21.76179	-8.28E-11
22.10568	-1.08E-11	22.10539	-1.31E-11	22.0933	-2.16E-11	22.04645	-3.78E-11	21.84778	-8.32E-11
22.19377	-1.05E-11	22.1935	-1.27E-11	22.18139	-2.16E-11	22.13454	-3.78E-11	21.93486	-8.27E-11
22.28188	-1.08E-11	22.28161	-1.28E-11	22.26943	-2.15E-11	22.22261	-3.79E-11	22.02194	-8.22E-11
22.3689	-1.05E-11	22.36864	-1.29E-11	22.35641	-2.22E-11	22.30957	-3.73E-11	22.10793	-8.26E-11
22.45591	-1.07E-11	22.45565	-1.24E-11	22.4434	-2.14E-11	22.39654	-3.78E-11	22.19392	-8.22E-11
22.54292	-1.09E-11	22.54269	-1.30E-11	22.53039	-2.16E-11	22.4835	-3.75E-11	22.27993	-8.18E-11
22.6299	-1.05E-11	22.62972	-1.29E-11	22.61737	-2.19E-11	22.57047	-3.73E-11	22.36593	-8.18E-11
22.71694	-1.07E-11	22.71675	-1.26E-11	22.70436	-2.14E-11	22.65743	-3.77E-11	22.45191	-8.20E-11
22.804	-1.06E-11	22.80375	-1.29E-11	22.79131	-2.17E-11	22.74443	-3.74E-11	22.53788	-8.16E-11
22.89102	-1.04E-11	22.89077	-1.25E-11	22.87829	-2.17E-11	22.83144	-3.73E-11	22.62384	-8.15E-11
22.97803	-1.06E-11	22.97776	-1.28E-11	22.96524	-2.13E-11	22.91845	-3.76E-11	22.7098	-8.15E-11
23.06503	-1.05E-11	23.06474	-1.27E-11	23.05224	-2.17E-11	23.00545	-3.70E-11	22.79578	-8.14E-11
23.15309	-1.05E-11	23.15284	-1.27E-11	23.14034	-2.15E-11	23.09352	-3.69E-11	22.88284	-8.09E-11
23.24118	-1.10E-11	23.24095	-1.27E-11	23.22842	-2.13E-11	23.18156	-3.69E-11	22.9699	-8.10E-11
23.32821	-1.05E-11	23.32796	-1.27E-11	23.31542	-2.15E-11	23.26857	-3.65E-11	23.05588	-8.06E-11
23.41523	-1.08E-11	23.41496	-1.23E-11	23.40241	-2.10E-11	23.35557	-3.71E-11	23.14184	-8.02E-11
23.50223	-1.09E-11	23.50195	-1.27E-11	23.48938	-2.14E-11	23.44258	-3.70E-11	23.22784	-8.05E-11
23.58922	-1.04E-11	23.58895	-1.25E-11	23.57634	-2.15E-11	23.52957	-3.64E-11	23.31382	-8.02E-11
23.67622	-1.06E-11	23.67598	-1.23E-11	23.66335	-2.09E-11	23.61655	-3.71E-11	23.39979	-7.99E-11
23.76324	-1.07E-11	23.76299	-1.29E-11	23.75034	-2.14E-11	23.70352	-3.67E-11	23.48575	-8.01E-11
23.85023	-1.02E-11	23.85002	-1.27E-11	23.83734	-2.12E-11	23.79052	-3.66E-11	23.57176	-8.01E-11
23.93729	-1.06E-11	23.93706	-1.26E-11	23.92434	-2.09E-11	23.87746	-3.68E-11	23.65873	-7.96E-11
24.0243	-1.08E-11	24.02406	-1.29E-11	24.01132	-2.12E-11	23.96446	-3.63E-11	23.74572	-7.95E-11
24.11238	-1.06E-11	24.11213	-1.25E-11	24.09938	-2.10E-11	24.05257	-3.67E-11	23.83379	-7.98E-11
24.20051	-1.08E-11	24.20025	-1.25E-11	24.18748	-2.11E-11	24.14063	-3.68E-11	23.92188	-7.92E-11
24.28756	-1.04E-11	24.28727	-1.28E-11	24.27444	-2.14E-11	24.2276	-3.62E-11	24.00886	-7.95E-11
24.37458	-1.05E-11	24.37429	-1.23E-11	24.36144	-2.11E-11	24.31455	-3.64E-11	24.09582	-7.94E-11
24.46161	-1.06E-11	24.4613	-1.27E-11	24.44842	-2.11E-11	24.40153	-3.61E-11	24.1828	-7.88E-11
24.5486	-1.04E-11	24.5483	-1.27E-11	24.53538	-2.10E-11	24.48852	-3.57E-11	24.2698	-7.88E-11
24.63557	-1.07E-11	24.63531	-1.23E-11	24.62235	-2.08E-11	24.57554	-3.64E-11	24.35678	-7.83E-11
24.72256	-1.07E-11	24.72232	-1.28E-11	24.70933	-2.09E-11	24.66253	-3.60E-11	24.44378	-7.83E-11
24.8096	-1.03E-11	24.80937	-1.25E-11	24.7963	-2.10E-11	24.74952	-3.59E-11	24.53075	-7.85E-11
24.89662	-1.04E-11	24.89641	-1.24E-11	24.88329	-2.06E-11	24.83653	-3.62E-11	24.61774	-7.81E-11
24.98363	-1.05E-11	24.98343	-1.26E-11	24.97027	-2.10E-11	24.92351	-3.56E-11	24.70474	-7.81E-11
25.0717	-1.01E-11	25.07152	-1.23E-11	25.05837	-2.08E-11	25.01154	-3.55E-11	24.79282	-7.81E-11
25.15975	-1.05E-11	25.15963	-1.25E-11	25.14647	-2.03E-11	25.09962	-3.57E-11	24.88091	-7.78E-11
25.24674	-1.05E-11	25.24667	-1.25E-11	25.23345	-2.09E-11	25.18664	-3.55E-11	24.96792	-7.79E-11
25.33375	-1.03E-11	25.33367	-1.22E-11	25.32042	-2.02E-11	25.27365	-3.59E-11	25.05489	-7.77E-11
25.42079	-1.07E-11	25.42068	-1.22E-11	25.40739	-2.07E-11	25.36062	-3.57E-11	25.14187	-7.73E-11
25.50782	-1.01E-11	25.50769	-1.24E-11	25.49436	-2.11E-11	25.44762	-3.55E-11	25.22886	-7.75E-11
25.59481	-1.04E-11	25.5947	-1.20E-11	25.58133	-2.07E-11	25.53459	-3.57E-11	25.31583	-7.72E-11
25.68182	-1.08E-11	25.68172	-1.24E-11	25.66832	-2.07E-11	25.62156	-3.52E-11	25.40279	-7.68E-11
25.7688	-1.01E-11	25.76872	-1.23E-11	25.75531	-2.07E-11	25.70855	-3.51E-11	25.48976	-7.70E-11
25.85581	-1.06E-11	25.85576	-1.21E-11	25.84231	-2.02E-11	25.79557	-3.57E-11	25.57674	-7.68E-11
25.9428	-1.05E-11	25.94275	-1.23E-11	25.92928	-2.07E-11	25.88257	-3.52E-11	25.66372	-7.66E-11
26.03088	-1.02E-11	26.03085	-1.21E-11	26.01734	-2.05E-11	25.97063	-3.54E-11	25.75179	-7.67E-11
26.11791	-1.08E-11	26.11785	-1.25E-11	26.10432	-2.04E-11	26.0576	-3.55E-11	25.83877	-7.65E-11
26.20489	-1.06E-11	26.2049	-1.27E-11	26.1913	-2.07E-11	26.14458	-3.52E-11	25.92575	-7.62E-11
26.29189	-1.02E-11	26.29193	-1.23E-11	26.27831	-2.03E-11	26.23154	-3.51E-11	26.01273	-7.64E-11
26.37888	-1.06E-11	26.37893	-1.24E-11	26.36529	-2.02E-11	26.3185	-3.51E-11	26.09973	-7.59E-11
26.46698	-1.03E-11	26.46704	-1.24E-11	26.45337	-2.03E-11	26.40657	-3.47E-11	26.18779	-7.60E-11
26.55401	-1.04E-11	26.55405	-1.22E-11	26.54034	-2.02E-11	26.49357	-3.52E-11	26.27479	-7.57E-11
26.64209	-1.07E-11	26.64215	-1.24E-11	26.6284	-2.04E-11	26.58164	-3.49E-11	26.36286	-7.55E-11
26.73016	-1.01E-11	26.73025	-1.19E-11	26.71646	-2.04E-11	26.66972	-3.50E-11	26.4509	-7.57E-11
26.81717	-1.07E-11	26.81725	-1.20E-11	26.80346	-2.01E-11	26.7567	-3.53E-11	26.53787	-7.52E-11
26.9042	-1.02E-11	26.90428	-1.23E-11	26.89045	-2.05E-11	26.8437	-3.42E-11	26.62483	-7.53E-11
26.99121	-1.01E-11	26.99127	-1.21E-11	26.97743	-2.01E-11	26.9307	-3.46E-11	26.71182	-7.56E-11
27.07822	-1.05E-11	27.07829	-1.22E-11	27.06441	-2.00E-11	27.01771	-3.46E-11	26.79881	-7.51E-11
27.16524	-1.04E-11	27.1653	-1.24E-11	27.15137	-2.02E-11	27.10468	-3.43E-11	26.88578	-7.52E-11
27.25223	-1.03E-11	27.25233	-1.21E-11	27.23834	-1.99E-11	27.19168	-3.50E-11	26.97276	-7.49E-11
27.33925	-1.06E-11	27.33936	-1.21E-11	27.32531	-2.00E-11	27.27864	-3.45E-11	27.05972	-7.48E-11
27.42627	-1.01E-11	27.42637	-1.23E-11	27.4123	-2.02E-11	27.36562	-3.44E-11	27.14671	-7.49E-11
27.51326	-1.01E-11	27.51337	-1.18E-11	27.49929	-1.98E-11	27.45259	-3.47E-11	27.23368	-7.49E-11
27.60029	-1.06E-11	27.60038	-1.22E-11	27.5863	-2.01E-11	27.53954	-3.43E-11	27.32063	-7.44E-11
27.68731	-1.03E-11	27.6874	-1.21E-11	27.67328	-2.01E-11	27.62654	-3.42E-11	27.40761	-7.44E-11
27.77432	-1.03E-11	27.77444	-1.17E-11	27.76028	-1.99E-11	27.71354	-3.45E-11	27.49461	-7.40E-11
27.86132	-1.05E-11	27.86147	-1.21E-11	27.84726	-2.01E-11	27.80052	-3.41E-11	27.58158	-7.37E-11
27.94829	-1.01E-11	27.94847	-1.20E-11	27.93424	-2.01E-11	27.88748	-3.44E-11	27.66856	-7.38E-11
28.03531	-1.04E-11	28.03548	-1.17E-11	28.02122	-1.98E-11	27.97449	-3.45E-11	27.75554	-7.39E-11
28.12234	-1.03E-11	28.12247	-1.20E-11	28.10822	-2.01E-11	28.06146	-3.38E-11	27.84253	-7.36E-11
28.20939	-1.01E-11	28.20949	-1.19E-11	28.19522	-1.98E-11	28.14843	-3.41E-11	27.92954	-7.38E-11
28.29641	-1.04E-11	28.29651	-1.20E-11	28.2822	-1.96E-11	28.23539	-3.38E-11	28.01653	-7.35E-11
28.38341	-1.04E-11	28.38352	-1.21E-11	28.36918	-1.97E-11	28.3224	-3.36E-11	28.10351	-7.33E-11
28.47041	-1.01E-11	28.47055	-1.19E-11	28.45617	-1.95E-11	28.4094	-3.41E-11	28.19051	-7.34E-11
28.55737	-1.03E-11	28.55756	-1.18E-11	28.54314	-1.97E-11	28.49642	-3.38E-11	28.27748	-7.29E-11
28.64443	-1.02E-11	28.64456	-1.21E-11	28.63012	-2.00E-11	28.5834	-3.37E-11	28.36449	-7.28E-11
28.73147	-9.82E-12	28.73157	-1.19E-11	28.7171	-1.95E-11	28.67039	-3.41E-11	28.45146	-7.32E-11
28.81847	-1.03E-11	28.81856	-1.18E-11	28.80408	-1.98E-11	28.75737	-3.37E-11	28.53847	-7.29E-11
28.90549	-9.99E-12	28.90558	-1.22E-11	28.89107	-2.00E-11	28.84437	-3.32E-11	28.62545	-7.28E-11
28.99251	-9.98E-12	28.99257	-1.18E-11	28.97808	-1.94E-11	28.93136	-3.38E-11	28.71243	-7.27E-11
29.07949	-1.05E-11	29.0796	-1.19E-11	29.06504	-1.95E-11	29.01837	-3.35E-11	28.79943	-7.24E-11
29.16648	-9.83E-12	29.16662	-1.19E-11	29.15205	-1.96E-11	29.10537	-3.34E-11	28.88644	-7.24E-11
29.25351	-1.01E-11	29.25363	-1.17E-11	29.23902	-1.92E-11	29.19238	-3.39E-11	28.97345	-7.24E-11
29.34054	-1.06E-11	29.34063	-1.18E-11	29.326	-1.99E-11	29.2794	-3.35E-11	29.06048	-7.21E-11
29.42758	-1.00E-11	29.42762	-1.19E-11	29.41296	-1.96E-11	29.3664	-3.32E-11	29.14749	-7.21E-11
29.51458	-1.01E-11	29.51464	-1.17E-11	29.49993	-1.93E-11	29.45338	-3.36E-11	29.23451	-7.21E-11
29.60158	-1.04E-11	29.60164	-1.23E-11	29.5869	-1.94E-11	29.54036	-3.29E-11	29.32149	-7.19E-11
29.68856	-1.01E-11	29.68866	-1.20E-11	29.67391	-1.91E-11	29.62735	-3.34E-11	29.40849	-7.19E-11
29.77558	-1.02E-11	29.77566	-1.17E-11	29.76089	-1.92E-11	29.71436	-3.34E-11	29.49549	-7.15E-11
29.8626	-1.03E-11	29.86267	-1.21E-11	29.84786	-1.98E-11	29.80138	-3.29E-11	29.58249	-7.16E-11
29.9496	-9.87E-12	29.94965	-1.19E-11	29.93484	-1.94E-11	29.88837	-3.37E-11	29.66949	-7.19E-11
30.03662	-1.01E-11	30.03665	-1.17E-11	30.0218	-1.93E-11	29.97538	-3.29E-11	29.7565	-7.15E-11
30.12362	-1.02E-11	30.12367	-1.20E-11	30.10877	-1.95E-11	30.06237	-3.28E-11	29.84353	-7.15E-11
30.21061	-9.85E-12	30.2107	-1.16E-11	30.19575	-1.89E-11	30.14936	-3.33E-11	29.93052	-7.14E-11
30.29759	-1.02E-11	30.29772	-1.17E-11	30.28272	-1.90E-11	30.23634	-3.30E-11	30.01753	-7.08E-11
30.3846	-1.03E-11	30.38477	-1.21E-11	30.3697	-1.92E-11	30.32334	-3.29E-11	30.10454	-7.07E-11
30.47161	-1.02E-11	30.47178	-1.19E-11	30.4567	-1.90E-11	30.41037	-3.35E-11	30.19157	-7.09E-11
30.55863	-1.05E-11	30.5588	-1.18E-11	30.5437	-1.93E-11	30.49736	-3.27E-11	30.2786	-7.07E-11
30.64562	-9.98E-12	30.6458	-1.18E-11	30.63068	-1.95E-11	30.58439	-3.29E-11	30.36563	-7.09E-11
30.73265	-9.80E-12	30.73282	-1.14E-11	30.71769	-1.91E-11	30.67137	-3.31E-11	30.45264	-7.07E-11
30.81964	-1.03E-11	30.81984	-1.19E-11	30.80467	-1.92E-11	30.75834	-3.23E-11	30.53963	-7.04E-11
30.90664	-1.00E-11	30.90687	-1.21E-11	30.89164	-1.92E-11	30.84532	-3.26E-11	30.62661	-7.04E-11
30.99366	-9.99E-12	30.99388	-1.17E-11	30.97862	-1.87E-11	30.93233	-3.27E-11	30.71362	-7.02E-11
31.08068	-1.06E-11	31.08088	-1.19E-11	31.0656	-1.93E-11	31.01936	-3.24E-11	30.80063	-7.02E-11
31.16771	-1.00E-11	31.16787	-1.18E-11	31.15261	-1.90E-11	31.10638	-3.29E-11	30.88764	-7.03E-11
31.25471	-9.87E-12	31.25489	-1.14E-11	31.23961	-1.88E-11	31.19338	-3.26E-11	30.97466	-7.00E-11
31.34171	-1.04E-11	31.34191	-1.17E-11	31.3266	-1.93E-11	31.28039	-3.24E-11	31.06167	-6.97E-11
31.42872	-9.78E-12	31.42892	-1.14E-11	31.41358	-1.86E-11	31.36738	-3.27E-11	31.14866	-6.98E-11
31.5157	-1.01E-11	31.51592	-1.14E-11	31.50058	-1.88E-11	31.45437	-3.24E-11	31.23563	-6.94E-11
31.60274	-1.03E-11	31.6029	-1.19E-11	31.58753	-1.93E-11	31.54139	-3.20E-11	31.32266	-6.93E-11
31.68974	-9.80E-12	31.6899	-1.15E-11	31.6745	-1.88E-11	31.62841	-3.26E-11	31.40966	-6.98E-11
31.77677	-1.02E-11	31.77689	-1.15E-11	31.76147	-1.91E-11	31.71544	-3.23E-11	31.49667	-6.92E-11
31.86379	-1.01E-11	31.8639	-1.19E-11	31.84845	-1.89E-11	31.80246	-3.22E-11	31.58367	-6.93E-11
31.95078	-9.87E-12	31.95089	-1.16E-11	31.93544	-1.87E-11	31.88946	-3.24E-11	31.67068	-6.95E-11
32.03778	-1.02E-11	32.03793	-1.17E-11	32.02243	-1.89E-11	31.97648	-3.17E-11	31.75768	-6.91E-11
32.12478	-1.01E-11	32.12495	-1.20E-11	32.10941	-1.90E-11	32.06345	-3.21E-11	31.84468	-6.90E-11
32.21183	-9.90E-12	32.21193	-1.13E-11	32.19637	-1.84E-11	32.15046	-3.24E-11	31.93168	-6.86E-11
32.29885	-1.02E-11	32.29894	-1.16E-11	32.28336	-1.89E-11	32.2375	-3.18E-11	32.01869	-6.85E-11
32.38589	-9.93E-12	32.38594	-1.18E-11	32.37033	-1.89E-11	32.32452	-3.22E-11	32.1057	-6.89E-11
32.47291	-9.75E-12	32.47295	-1.11E-11	32.45731	-1.87E-11	32.41153	-3.24E-11	32.19272	-6.86E-11
32.55991	-1.03E-11	32.55995	-1.13E-11	32.54428	-1.89E-11	32.49853	-3.18E-11	32.27971	-6.86E-11
32.64691	-9.84E-12	32.64698	-1.17E-11	32.63126	-1.88E-11	32.58554	-3.23E-11	32.3667	-6.85E-11
32.73393	-9.61E-12	32.73401	-1.14E-11	32.71825	-1.86E-11	32.67251	-3.20E-11	32.45369	-6.80E-11
32.82093	-9.94E-12	32.82102	-1.17E-11	32.80524	-1.87E-11	32.75953	-3.16E-11	32.5407	-6.82E-11
32.90796	-9.79E-12	32.90801	-1.14E-11	32.89222	-1.85E-11	32.84653	-3.23E-11	32.62771	-6.83E-11
32.99498	-9.91E-12	32.99501	-1.16E-11	32.97919	-1.86E-11	32.93353	-3.18E-11	32.71472	-6.80E-11
33.08198	-1.03E-11	33.08203	-1.17E-11	33.06617	-1.88E-11	33.02057	-3.17E-11	32.80173	-6.81E-11
33.16898	-9.79E-12	33.16905	-1.15E-11	33.15311	-1.86E-11	33.10755	-3.20E-11	32.88873	-6.81E-11
33.25595	-1.01E-11	33.25608	-1.15E-11	33.24008	-1.87E-11	33.19454	-3.14E-11	32.97575	-6.80E-11
33.343	-1.03E-11	33.3431	-1.19E-11	33.32706	-1.87E-11	33.28153	-3.15E-11	33.06276	-6.79E-11
33.43	-9.90E-12	33.43011	-1.14E-11	33.41407	-1.84E-11	33.36853	-3.16E-11	33.14979	-6.76E-11
33.51703	-1.00E-11	33.51711	-1.13E-11	33.50106	-1.87E-11	33.45555	-3.13E-11	33.23683	-6.73E-11
33.60404	-1.02E-11	33.60411	-1.17E-11	33.58806	-1.87E-11	33.54257	-3.16E-11	33.32384	-6.74E-11
33.69102	-9.86E-12	33.69112	-1.10E-11	33.67501	-1.83E-11	33.62959	-3.18E-11	33.41084	-6.73E-11
33.77802	-1.01E-11	33.77816	-1.13E-11	33.76197	-1.87E-11	33.71659	-3.14E-11	33.49783	-6.73E-11
33.865	-1.01E-11	33.86515	-1.17E-11	33.84894	-1.85E-11	33.80358	-3.16E-11	33.58483	-6.73E-11
33.95202	-9.64E-12	33.95216	-1.12E-11	33.9359	-1.83E-11	33.89057	-3.14E-11	33.67181	-6.75E-11
34.03905	-1.01E-11	34.03917	-1.17E-11	34.02286	-1.85E-11	33.97759	-3.09E-11	33.75883	-6.70E-11
34.12608	-9.83E-12	34.12617	-1.18E-11	34.10985	-1.84E-11	34.06459	-3.17E-11	33.84582	-6.70E-11
34.2131	-9.82E-12	34.21318	-1.11E-11	34.19683	-1.83E-11	34.15163	-3.14E-11	33.93283	-6.69E-11
34.30008	-1.02E-11	34.30019	-1.15E-11	34.28381	-1.85E-11	34.23864	-3.15E-11	34.01983	-6.68E-11
34.38708	-9.97E-12	34.3872	-1.13E-11	34.37083	-1.86E-11	34.32563	-3.18E-11	34.10682	-6.67E-11
34.47407	-9.94E-12	34.47419	-1.09E-11	34.45779	-1.84E-11	34.41263	-3.13E-11	34.19379	-6.66E-11
34.5611	-1.03E-11	34.56121	-1.13E-11	34.54478	-1.86E-11	34.49962	-3.12E-11	34.28078	-6.64E-11
34.6481	-9.64E-12	34.64821	-1.14E-11	34.63175	-1.82E-11	34.58665	-3.14E-11	34.36781	-6.62E-11
34.73513	-9.83E-12	34.73524	-1.11E-11	34.71872	-1.83E-11	34.67367	-3.12E-11	34.45482	-6.62E-11
34.80026	1.44E-09	34.80035	1.43E-09	34.78381	1.39E-09	34.73882	1.37E-09	34.51994	1.32E-09
34.89046	-1.06E-10	34.89056	-1.09E-10	34.87398	-1.18E-10	34.82904	-1.33E-10	34.61014	-1.60E-10
34.97852	-6.22E-11	34.97863	-6.48E-11	34.96106	-7.25E-11	34.91613	-8.58E-11	34.6972	-1.15E-10
35.06662	-5.00E-11	35.06672	-5.25E-11	35.04916	-5.92E-11	35.0042	-7.20E-11	34.78426	-1.04E-10
35.15362	-4.35E-11	35.15372	-4.51E-11	35.13614	-5.22E-11	35.09121	-6.45E-11	34.87022	-9.68E-11
35.24062	-3.95E-11	35.24072	-4.13E-11	35.22314	-4.77E-11	35.1782	-5.92E-11	34.95618	-9.24E-11
35.32763	-3.60E-11	35.32769	-3.78E-11	35.31012	-4.43E-11	35.26519	-5.63E-11	35.04217	-8.89E-11
35.41463	-3.35E-11	35.41468	-3.48E-11	35.3971	-4.15E-11	35.35218	-5.34E-11	35.12819	-8.63E-11
35.50159	-3.16E-11	35.50168	-3.30E-11	35.48407	-3.96E-11	35.43921	-5.15E-11	35.21419	-8.42E-11
35.58966	-2.94E-11	35.58976	-3.10E-11	35.57213	-3.74E-11	35.52727	-4.95E-11	35.30127	-8.25E-11
35.67665	-2.81E-11	35.67678	-2.93E-11	35.65914	-3.60E-11	35.61423	-4.77E-11	35.38726	-8.12E-11
35.76477	-2.69E-11	35.76487	-2.85E-11	35.74721	-3.48E-11	35.70233	-4.67E-11	35.47431	-8.00E-11
35.85178	-2.56E-11	35.85188	-2.70E-11	35.83419	-3.34E-11	35.78934	-4.54E-11	35.56129	-7.89E-11
35.93986	-2.48E-11	35.93998	-2.62E-11	35.92226	-3.23E-11	35.87746	-4.42E-11	35.64937	-7.76E-11
36.02684	-2.38E-11	36.02698	-2.52E-11	36.00925	-3.14E-11	35.96447	-4.39E-11	35.73633	-7.70E-11
36.11378	-2.29E-11	36.11399	-2.41E-11	36.09627	-3.04E-11	36.05145	-4.27E-11	35.82332	-7.62E-11
36.20076	-2.26E-11	36.20098	-2.39E-11	36.18327	-3.03E-11	36.13841	-4.23E-11	35.91028	-7.55E-11
36.28778	-2.15E-11	36.28797	-2.31E-11	36.27029	-2.96E-11	36.2254	-4.19E-11	35.99728	-7.47E-11
36.37587	-2.09E-11	36.37606	-2.23E-11	36.35836	-2.91E-11	36.31349	-4.09E-11	36.08533	-7.45E-11
36.46392	-2.06E-11	36.46414	-2.22E-11	36.44643	-2.84E-11	36.40159	-4.08E-11	36.17339	-7.40E-11
36.55089	-1.96E-11	36.55112	-2.09E-11	36.53341	-2.76E-11	36.48856	-4.00E-11	36.26036	-7.35E-11
36.63785	-1.96E-11	36.63812	-2.09E-11	36.62041	-2.74E-11	36.57553	-3.96E-11	36.34735	-7.29E-11
36.72482	-1.91E-11	36.7251	-2.09E-11	36.70741	-2.68E-11	36.6625	-3.93E-11	36.43436	-7.23E-11
36.81182	-1.84E-11	36.81208	-1.97E-11	36.79443	-2.63E-11	36.74951	-3.87E-11	36.52136	-7.20E-11
36.89992	-1.87E-11	36.90012	-1.98E-11	36.88251	-2.64E-11	36.83761	-3.86E-11	36.60946	-7.18E-11
36.98799	-1.79E-11	36.9882	-1.93E-11	36.9706	-2.60E-11	36.92571	-3.84E-11	36.69752	-7.12E-11
37.07496	-1.75E-11	37.07519	-1.87E-11	37.05761	-2.57E-11	37.01267	-3.75E-11	36.78453	-7.07E-11
37.16195	-1.74E-11	37.16217	-1.91E-11	37.14462	-2.50E-11	37.09968	-3.74E-11	36.87152	-7.06E-11
37.24889	-1.69E-11	37.24915	-1.85E-11	37.23162	-2.49E-11	37.18664	-3.69E-11	36.95854	-7.00E-11
37.3359	-1.66E-11	37.33611	-1.79E-11	37.31862	-2.47E-11	37.27364	-3.67E-11	37.04556	-6.98E-11
37.424	-1.68E-11	37.42419	-1.81E-11	37.4067	-2.44E-11	37.36172	-3.69E-11	37.13364	-6.94E-11
37.51207	-1.62E-11	37.51227	-1.73E-11	37.49478	-2.43E-11	37.44981	-3.64E-11	37.22172	-6.91E-11
37.59904	-1.62E-11	37.59927	-1.73E-11	37.58178	-2.43E-11	37.53678	-3.62E-11	37.3087	-6.90E-11
37.68602	-1.59E-11	37.68628	-1.76E-11	37.66879	-2.37E-11	37.62376	-3.61E-11	37.39569	-6.86E-11
37.773	-1.55E-11	37.77326	-1.69E-11	37.75578	-2.35E-11	37.71074	-3.52E-11	37.48272	-6.86E-11
37.85998	-1.57E-11	37.86024	-1.72E-11	37.84276	-2.33E-11	37.79774	-3.53E-11	37.56974	-6.84E-11
37.94805	-1.52E-11	37.94831	-1.69E-11	37.93081	-2.30E-11	37.88585	-3.52E-11	37.65783	-6.81E-11
38.03613	-1.51E-11	38.0364	-1.62E-11	38.01887	-2.30E-11	37.97394	-3.48E-11	37.74593	-6.79E-11
38.12312	-1.50E-11	38.12341	-1.67E-11	38.10587	-2.27E-11	38.06092	-3.51E-11	37.83293	-6.75E-11
38.21008	-1.46E-11	38.2104	-1.60E-11	38.19288	-2.25E-11	38.14788	-3.48E-11	37.91995	-6.77E-11
38.29707	-1.47E-11	38.29741	-1.55E-11	38.2799	-2.27E-11	38.23487	-3.44E-11	38.007	-6.74E-11
38.38402	-1.46E-11	38.38438	-1.60E-11	38.36687	-2.23E-11	38.32188	-3.47E-11	38.09401	-6.70E-11
38.47211	-1.44E-11	38.47246	-1.55E-11	38.45491	-2.21E-11	38.40996	-3.41E-11	38.18207	-6.68E-11
38.56022	-1.44E-11	38.56053	-1.56E-11	38.54298	-2.18E-11	38.49806	-3.42E-11	38.27016	-6.65E-11
38.64721	-1.37E-11	38.64754	-1.57E-11	38.63	-2.18E-11	38.58504	-3.40E-11	38.35718	-6.65E-11
38.7342	-1.39E-11	38.73452	-1.54E-11	38.71697	-2.19E-11	38.67204	-3.36E-11	38.44419	-6.64E-11
38.82122	-1.42E-11	38.82155	-1.55E-11	38.80396	-2.18E-11	38.75901	-3.39E-11	38.5312	-6.62E-11
38.90821	-1.37E-11	38.90851	-1.52E-11	38.89094	-2.13E-11	38.84603	-3.36E-11	38.61819	-6.60E-11
38.99632	-1.36E-11	38.99659	-1.48E-11	38.979	-2.15E-11	38.93414	-3.33E-11	38.70628	-6.61E-11
39.08441	-1.35E-11	39.08468	-1.49E-11	39.06703	-2.11E-11	39.02222	-3.34E-11	38.79437	-6.57E-11
39.17143	-1.31E-11	39.17167	-1.47E-11	39.154	-2.09E-11	39.10921	-3.30E-11	38.88136	-6.55E-11
39.25843	-1.35E-11	39.2587	-1.48E-11	39.24097	-2.09E-11	39.19619	-3.31E-11	38.96839	-6.52E-11
39.34542	-1.33E-11	39.34569	-1.48E-11	39.32796	-2.09E-11	39.28315	-3.32E-11	39.05537	-6.51E-11
39.43243	-1.31E-11	39.4327	-1.41E-11	39.41496	-2.08E-11	39.37017	-3.27E-11	39.14235	-6.50E-11
39.52055	-1.33E-11	39.52077	-1.46E-11	39.50304	-2.08E-11	39.45829	-3.31E-11	39.23045	-6.50E-11
39.60868	-1.27E-11	39.60882	-1.45E-11	39.59112	-2.08E-11	39.5464	-3.26E-11	39.31854	-6.49E-11
39.6957	-1.30E-11	39.69584	-1.43E-11	39.67809	-2.08E-11	39.63341	-3.23E-11	39.40553	-6.47E-11
39.7827	-1.30E-11	39.78282	-1.45E-11	39.76505	-2.06E-11	39.7204	-3.27E-11	39.49255	-6.45E-11
39.86972	-1.26E-11	39.86982	-1.41E-11	39.85207	-2.03E-11	39.80741	-3.21E-11	39.57955	-6.42E-11
39.95673	-1.28E-11	39.95682	-1.39E-11	39.93906	-2.05E-11	39.89442	-3.23E-11	39.66657	-6.42E-11
40.04376	-1.26E-11	40.04382	-1.39E-11	40.02606	-2.03E-11	39.98144	-3.24E-11	39.75357	-6.42E-11
40.13076	-1.23E-11	40.13083	-1.35E-11	40.11304	-2.03E-11	40.06847	-3.20E-11	39.84056	-6.40E-11
40.21776	-1.27E-11	40.21785	-1.35E-11	40.2	-2.03E-11	40.15549	-3.22E-11	39.92757	-6.41E-11
40.30478	-1.24E-11	40.30487	-1.39E-11	40.28696	-2.00E-11	40.2425	-3.18E-11	40.01459	-6.39E-11
40.39176	-1.21E-11	40.39188	-1.36E-11	40.37394	-2.01E-11	40.32948	-3.17E-11	40.10158	-6.38E-11
40.47876	-1.27E-11	40.47888	-1.36E-11	40.46089	-1.97E-11	40.4165	-3.21E-11	40.18856	-6.35E-11
40.56578	-1.23E-11	40.56589	-1.39E-11	40.54788	-1.99E-11	40.50352	-3.19E-11	40.27555	-6.32E-11
40.65279	-1.22E-11	40.65291	-1.33E-11	40.63487	-1.97E-11	40.59052	-3.14E-11	40.36253	-6.32E-11
40.7398	-1.26E-11	40.73994	-1.37E-11	40.72186	-1.99E-11	40.67755	-3.19E-11	40.4495	-6.33E-11
40.82679	-1.22E-11	40.82693	-1.37E-11	40.80886	-1.98E-11	40.76453	-3.15E-11	40.53649	-6.31E-11
40.91381	-1.21E-11	40.91396	-1.32E-11	40.89583	-1.98E-11	40.85152	-3.11E-11	40.62349	-6.32E-11
41.0008	-1.24E-11	41.00098	-1.38E-11	40.9828	-1.95E-11	40.93849	-3.15E-11	40.71048	-6.28E-11
41.08781	-1.20E-11	41.088	-1.35E-11	41.06979	-1.93E-11	41.02549	-3.12E-11	40.79747	-6.26E-11
41.17481	-1.19E-11	41.17501	-1.29E-11	41.15678	-1.96E-11	41.11251	-3.12E-11	40.88446	-6.26E-11
41.26184	-1.19E-11	41.26198	-1.36E-11	41.24377	-1.94E-11	41.19955	-3.15E-11	40.97143	-6.25E-11
41.34887	-1.16E-11	41.34899	-1.30E-11	41.33077	-1.95E-11	41.28657	-3.12E-11	41.05842	-6.24E-11
41.43583	-1.19E-11	41.43602	-1.28E-11	41.41777	-1.95E-11	41.37358	-3.12E-11	41.14543	-6.27E-11
41.52285	-1.21E-11	41.52305	-1.32E-11	41.50476	-1.94E-11	41.46056	-3.14E-11	41.23239	-6.24E-11
41.60984	-1.16E-11	41.61009	-1.29E-11	41.59176	-1.91E-11	41.54754	-3.07E-11	41.31938	-6.22E-11
41.69686	-1.18E-11	41.69707	-1.30E-11	41.67869	-1.89E-11	41.63454	-3.10E-11	41.40638	-6.22E-11
41.78388	-1.16E-11	41.78409	-1.32E-11	41.76565	-1.89E-11	41.72158	-3.10E-11	41.49337	-6.19E-11
41.87092	-1.15E-11	41.87108	-1.27E-11	41.85263	-1.87E-11	41.80858	-3.07E-11	41.58036	-6.18E-11
41.95794	-1.18E-11	41.9581	-1.27E-11	41.93961	-1.91E-11	41.89562	-3.10E-11	41.66734	-6.18E-11
42.04493	-1.15E-11	42.0451	-1.31E-11	42.0266	-1.89E-11	41.98262	-3.06E-11	41.75431	-6.16E-11
42.13192	-1.13E-11	42.13213	-1.26E-11	42.11361	-1.89E-11	42.06961	-3.04E-11	41.8413	-6.15E-11
42.2189	-1.14E-11	42.21914	-1.30E-11	42.20062	-1.90E-11	42.1566	-3.07E-11	41.92827	-6.13E-11
42.3059	-1.15E-11	42.30615	-1.29E-11	42.28758	-1.89E-11	42.24359	-3.03E-11	42.01527	-6.12E-11
42.39291	-1.14E-11	42.39315	-1.25E-11	42.37455	-1.88E-11	42.33059	-3.04E-11	42.10225	-6.10E-11
42.47996	-1.16E-11	42.48014	-1.26E-11	42.46151	-1.88E-11	42.41763	-3.07E-11	42.18924	-6.11E-11
42.56696	-1.15E-11	42.56717	-1.28E-11	42.54848	-1.87E-11	42.50467	-3.03E-11	42.27621	-6.09E-11
42.65395	-1.15E-11	42.65419	-1.23E-11	42.63543	-1.88E-11	42.59165	-3.05E-11	42.36319	-6.10E-11
42.74095	-1.15E-11	42.74121	-1.28E-11	42.7224	-1.87E-11	42.67866	-3.04E-11	42.45015	-6.13E-11
42.82794	-1.12E-11	42.82824	-1.29E-11	42.80939	-1.86E-11	42.76563	-2.99E-11	42.5371	-6.10E-11
42.91499	-1.14E-11	42.91526	-1.23E-11	42.89639	-1.85E-11	42.85265	-3.00E-11	42.6241	-6.09E-11
43.00201	-1.11E-11	43.00225	-1.28E-11	42.98336	-1.84E-11	42.93966	-3.00E-11	42.71108	-6.06E-11
43.08901	-1.10E-11	43.08926	-1.26E-11	43.07032	-1.84E-11	43.02668	-2.99E-11	42.79807	-6.05E-11
43.17602	-1.13E-11	43.17627	-1.22E-11	43.15728	-1.82E-11	43.1137	-3.03E-11	42.88504	-6.06E-11
43.26302	-1.13E-11	43.2633	-1.27E-11	43.24426	-1.85E-11	43.20072	-3.00E-11	42.97206	-6.03E-11
43.35003	-1.11E-11	43.35033	-1.22E-11	43.3312	-1.85E-11	43.28771	-3.00E-11	43.05902	-6.02E-11
43.43702	-1.11E-11	43.4373	-1.18E-11	43.41819	-1.84E-11	43.37468	-3.02E-11	43.146	-6.03E-11
43.50214	1.45E-09	43.50241	1.44E-09	43.48331	1.39E-09	43.43981	1.37E-09	43.21111	1.33E-09
43.5934	-1.07E-10	43.59369	-1.11E-10	43.5746	-1.18E-10	43.53105	-1.30E-10	43.30242	-1.56E-10
43.68041	-6.39E-11	43.68066	-6.71E-11	43.66058	-7.35E-11	43.61704	-8.48E-11	43.38837	-1.11E-10
43.76739	-5.18E-11	43.76766	-5.42E-11	43.74758	-6.01E-11	43.70406	-7.09E-11	43.47436	-9.80E-11
43.8544	-4.52E-11	43.85467	-4.68E-11	43.83454	-5.25E-11	43.79107	-6.38E-11	43.56036	-9.09E-11
43.94139	-4.09E-11	43.94165	-4.26E-11	43.92152	-4.83E-11	43.87806	-5.87E-11	43.64635	-8.67E-11
44.02945	-3.73E-11	44.02975	-3.90E-11	44.00959	-4.43E-11	43.96612	-5.51E-11	43.73345	-8.35E-11
44.11644	-3.47E-11	44.11671	-3.60E-11	44.09656	-4.15E-11	44.05315	-5.23E-11	43.81946	-8.12E-11
44.20343	-3.24E-11	44.2037	-3.42E-11	44.18353	-3.93E-11	44.14015	-4.98E-11	43.90644	-7.87E-11
44.29045	-3.05E-11	44.29068	-3.18E-11	44.27053	-3.74E-11	44.22718	-4.80E-11	43.9934	-7.72E-11
44.37855	-2.92E-11	44.3788	-3.04E-11	44.35862	-3.56E-11	44.31528	-4.72E-11	44.08147	-7.54E-11
44.46662	-2.78E-11	44.46688	-2.92E-11	44.4467	-3.46E-11	44.40337	-4.54E-11	44.16951	-7.43E-11
44.55359	-2.67E-11	44.55388	-2.76E-11	44.53366	-3.36E-11	44.49038	-4.45E-11	44.25652	-7.31E-11
44.64061	-2.57E-11	44.64087	-2.68E-11	44.62064	-3.26E-11	44.57741	-4.34E-11	44.3435	-7.24E-11
44.72872	-2.46E-11	44.72896	-2.58E-11	44.70872	-3.16E-11	44.66548	-4.21E-11	44.43158	-7.14E-11
44.81679	-2.40E-11	44.81709	-2.50E-11	44.79681	-3.05E-11	44.75356	-4.18E-11	44.51967	-7.07E-11
44.90484	-2.33E-11	44.90517	-2.49E-11	44.88488	-2.98E-11	44.84163	-4.08E-11	44.60777	-6.98E-11
44.99291	-2.27E-11	44.99324	-2.35E-11	44.97296	-2.92E-11	44.92969	-4.02E-11	44.69585	-6.92E-11
45.08097	-2.20E-11	45.0813	-2.32E-11	45.06105	-2.87E-11	45.01779	-3.97E-11	44.78392	-6.84E-11
45.16796	-2.13E-11	45.16831	-2.26E-11	45.14806	-2.82E-11	45.10479	-3.90E-11	44.87092	-6.80E-11
45.25495	-2.08E-11	45.25531	-2.17E-11	45.23506	-2.77E-11	45.19175	-3.88E-11	44.95792	-6.77E-11
45.3419	-2.05E-11	45.34229	-2.17E-11	45.32204	-2.70E-11	45.27874	-3.81E-11	45.04493	-6.72E-11
45.42887	-1.99E-11	45.42931	-2.11E-11	45.40906	-2.68E-11	45.36573	-3.76E-11	45.13192	-6.67E-11
45.51586	-1.95E-11	45.5163	-2.03E-11	45.49604	-2.64E-11	45.45271	-3.75E-11	45.21894	-6.64E-11
45.60283	-1.90E-11	45.60328	-2.05E-11	45.58303	-2.58E-11	45.53969	-3.70E-11	45.30596	-6.57E-11
45.68981	-1.88E-11	45.69023	-2.02E-11	45.67004	-2.55E-11	45.6267	-3.65E-11	45.39294	-6.55E-11
45.77682	-1.87E-11	45.77723	-1.97E-11	45.75705	-2.55E-11	45.71371	-3.67E-11	45.47996	-6.50E-11
45.86382	-1.81E-11	45.86421	-1.97E-11	45.84406	-2.53E-11	45.80071	-3.60E-11	45.56696	-6.51E-11
45.95082	-1.78E-11	45.95122	-1.89E-11	45.93107	-2.46E-11	45.88772	-3.57E-11	45.65395	-6.45E-11
46.03782	-1.76E-11	46.03822	-1.87E-11	46.01804	-2.42E-11	45.97468	-3.54E-11	45.74096	-6.43E-11
46.1248	-1.72E-11	46.12523	-1.87E-11	46.10502	-2.41E-11	46.06166	-3.48E-11	45.82796	-6.39E-11
46.21178	-1.70E-11	46.21219	-1.80E-11	46.19199	-2.37E-11	46.14863	-3.48E-11	45.91498	-6.37E-11
46.29876	-1.71E-11	46.29918	-1.83E-11	46.27898	-2.35E-11	46.23564	-3.48E-11	46.002	-6.31E-11
46.38577	-1.68E-11	46.38615	-1.80E-11	46.36594	-2.33E-11	46.32265	-3.43E-11	46.089	-6.31E-11
46.47275	-1.64E-11	46.47314	-1.72E-11	46.45295	-2.34E-11	46.40964	-3.45E-11	46.17598	-6.29E-11
46.55976	-1.63E-11	46.56014	-1.74E-11	46.53994	-2.30E-11	46.49663	-3.41E-11	46.26297	-6.26E-11
46.64677	-1.61E-11	46.64715	-1.74E-11	46.62694	-2.28E-11	46.58364	-3.38E-11	46.34995	-6.25E-11
46.73374	-1.58E-11	46.73414	-1.67E-11	46.71389	-2.27E-11	46.67062	-3.37E-11	46.43694	-6.24E-11
46.82071	-1.56E-11	46.82113	-1.70E-11	46.80088	-2.21E-11	46.75761	-3.33E-11	46.52394	-6.21E-11
46.90769	-1.54E-11	46.90813	-1.70E-11	46.88785	-2.21E-11	46.84461	-3.31E-11	46.61092	-6.18E-11
46.99463	-1.53E-11	46.99509	-1.64E-11	46.97481	-2.20E-11	46.93161	-3.32E-11	46.69792	-6.17E-11
47.08163	-1.53E-11	47.08204	-1.67E-11	47.06179	-2.19E-11	47.01864	-3.30E-11	46.78492	-6.14E-11
47.16863	-1.51E-11	47.16901	-1.63E-11	47.14879	-2.22E-11	47.10566	-3.27E-11	46.87189	-6.14E-11
47.25565	-1.48E-11	47.256	-1.56E-11	47.23579	-2.17E-11	47.19264	-3.27E-11	46.95885	-6.11E-11
47.34266	-1.46E-11	47.34299	-1.62E-11	47.32279	-2.17E-11	47.27963	-3.25E-11	47.04585	-6.10E-11
47.42965	-1.47E-11	47.42999	-1.57E-11	47.40977	-2.15E-11	47.36662	-3.21E-11	47.13285	-6.08E-11
47.51667	-1.43E-11	47.51699	-1.54E-11	47.49675	-2.09E-11	47.45363	-3.23E-11	47.21985	-6.06E-11
47.60363	-1.44E-11	47.60398	-1.61E-11	47.58371	-2.10E-11	47.54064	-3.20E-11	47.30684	-6.05E-11
47.69067	-1.46E-11	47.69097	-1.54E-11	47.67067	-2.11E-11	47.62767	-3.19E-11	47.39382	-6.04E-11
47.77769	-1.42E-11	47.77795	-1.52E-11	47.75765	-2.10E-11	47.71467	-3.19E-11	47.48081	-6.03E-11
47.86472	-1.39E-11	47.86494	-1.55E-11	47.84463	-2.10E-11	47.80169	-3.16E-11	47.56779	-6.00E-11
47.95175	-1.40E-11	47.95192	-1.49E-11	47.93164	-2.08E-11	47.88868	-3.16E-11	47.65478	-5.99E-11
48.03872	-1.38E-11	48.03892	-1.51E-11	48.01865	-2.04E-11	47.97566	-3.14E-11	47.74177	-5.96E-11
48.12574	-1.36E-11	48.12591	-1.52E-11	48.10564	-2.03E-11	48.0627	-3.12E-11	47.82877	-5.95E-11
48.21271	-1.36E-11	48.21294	-1.45E-11	48.19262	-2.03E-11	48.14972	-3.15E-11	47.91574	-5.94E-11
48.30082	-1.35E-11	48.30101	-1.50E-11	48.28067	-2.03E-11	48.23782	-3.14E-11	48.00382	-5.95E-11
48.38895	-1.34E-11	48.38909	-1.45E-11	48.36874	-2.05E-11	48.32592	-3.10E-11	48.0919	-5.93E-11
48.47595	-1.35E-11	48.47608	-1.44E-11	48.45574	-2.01E-11	48.41293	-3.12E-11	48.17887	-5.91E-11
48.56295	-1.32E-11	48.5631	-1.47E-11	48.54271	-2.01E-11	48.49994	-3.07E-11	48.26586	-5.88E-11
48.65104	-1.32E-11	48.65119	-1.42E-11	48.63079	-2.00E-11	48.58804	-3.11E-11	48.35395	-5.89E-11
48.73918	-1.32E-11	48.73931	-1.43E-11	48.71884	-1.97E-11	48.67615	-3.05E-11	48.44204	-5.85E-11
48.82621	-1.30E-11	48.82629	-1.44E-11	48.80579	-1.99E-11	48.76315	-3.05E-11	48.52903	-5.86E-11
48.91321	-1.28E-11	48.9133	-1.40E-11	48.89276	-1.99E-11	48.85015	-3.09E-11	48.61603	-5.87E-11
49.0013	-1.31E-11	49.00138	-1.42E-11	48.98085	-2.00E-11	48.93826	-3.06E-11	48.70411	-5.85E-11
49.08941	-1.28E-11	49.08949	-1.40E-11	49.06892	-1.98E-11	49.02637	-3.03E-11	48.79217	-5.84E-11
49.17643	-1.27E-11	49.17651	-1.37E-11	49.1559	-1.96E-11	49.1134	-3.03E-11	48.87917	-5.81E-11
49.26346	-1.26E-11	49.26349	-1.42E-11	49.24287	-1.96E-11	49.20042	-3.01E-11	48.96613	-5.80E-11
49.35157	-1.27E-11	49.35157	-1.38E-11	49.33091	-1.95E-11	49.28848	-3.01E-11	49.0542	-5.77E-11
49.43966	-1.27E-11	49.43967	-1.38E-11	49.41896	-1.91E-11	49.37658	-3.02E-11	49.14231	-5.78E-11
49.52668	-1.27E-11	49.52669	-1.38E-11	49.50596	-1.90E-11	49.4636	-3.01E-11	49.22929	-5.77E-11
49.6137	-1.24E-11	49.61367	-1.34E-11	49.59294	-1.92E-11	49.55061	-3.01E-11	49.3163	-5.75E-11
49.70183	-1.25E-11	49.70175	-1.38E-11	49.681	-1.93E-11	49.6387	-3.01E-11	49.40439	-5.75E-11
49.78992	-1.24E-11	49.78983	-1.36E-11	49.76905	-1.92E-11	49.72679	-2.98E-11	49.49245	-5.75E-11
49.87691	-1.24E-11	49.87685	-1.35E-11	49.85604	-1.88E-11	49.81378	-2.97E-11	49.57944	-5.74E-11
49.96394	-1.20E-11	49.96387	-1.37E-11	49.94299	-1.92E-11	49.90079	-2.92E-11	49.66644	-5.73E-11
50.05204	-1.22E-11	50.05199	-1.32E-11	50.03108	-1.89E-11	49.98891	-2.99E-11	49.75454	-5.71E-11
50.14013	-1.20E-11	50.14008	-1.36E-11	50.11918	-1.90E-11	50.077	-2.95E-11	49.84264	-5.69E-11
50.22713	-1.23E-11	50.22707	-1.34E-11	50.20615	-1.89E-11	50.16398	-2.96E-11	49.92959	-5.69E-11
50.31411	-1.21E-11	50.3141	-1.30E-11	50.29314	-1.88E-11	50.25099	-2.96E-11	50.01661	-5.70E-11
50.40221	-1.23E-11	50.40221	-1.35E-11	50.38118	-1.88E-11	50.3391	-2.95E-11	50.10468	-5.68E-11
50.4903	-1.19E-11	50.49031	-1.32E-11	50.46925	-1.88E-11	50.4272	-2.93E-11	50.19277	-5.66E-11
50.57732	-1.20E-11	50.5773	-1.31E-11	50.55624	-1.83E-11	50.51419	-2.92E-11	50.27975	-5.63E-11
50.6643	-1.18E-11	50.66432	-1.34E-11	50.6432	-1.86E-11	50.60118	-2.92E-11	50.36674	-5.64E-11
50.75237	-1.16E-11	50.75241	-1.31E-11	50.73129	-1.85E-11	50.68929	-2.92E-11	50.45481	-5.63E-11
50.84047	-1.17E-11	50.84053	-1.33E-11	50.81936	-1.84E-11	50.77738	-2.91E-11	50.54289	-5.65E-11
50.9275	-1.16E-11	50.92753	-1.31E-11	50.90631	-1.86E-11	50.86441	-2.92E-11	50.62989	-5.63E-11
51.01455	-1.17E-11	51.0145	-1.28E-11	50.99327	-1.84E-11	50.9514	-2.91E-11	50.71692	-5.65E-11
51.10263	-1.18E-11	51.10258	-1.31E-11	51.08134	-1.86E-11	51.03946	-2.88E-11	50.80497	-5.65E-11
51.19073	-1.17E-11	51.19068	-1.28E-11	51.16943	-1.85E-11	51.12757	-2.89E-11	50.89305	-5.61E-11
51.27776	-1.15E-11	51.2777	-1.27E-11	51.25641	-1.81E-11	51.21461	-2.88E-11	50.98003	-5.59E-11
51.36479	-1.17E-11	51.36472	-1.29E-11	51.3434	-1.84E-11	51.30164	-2.89E-11	51.06702	-5.57E-11
51.45289	-1.17E-11	51.4528	-1.25E-11	51.43143	-1.81E-11	51.38971	-2.92E-11	51.15512	-5.56E-11
51.54095	-1.15E-11	51.54089	-1.26E-11	51.5195	-1.82E-11	51.47781	-2.87E-11	51.24319	-5.56E-11
51.62799	-1.17E-11	51.62792	-1.28E-11	51.60647	-1.84E-11	51.5648	-2.86E-11	51.33015	-5.56E-11
51.71501	-1.15E-11	51.71494	-1.24E-11	51.69344	-1.79E-11	51.65179	-2.85E-11	51.41714	-5.56E-11
51.80202	-1.14E-11	51.80194	-1.29E-11	51.78045	-1.81E-11	51.73879	-2.84E-11	51.50414	-5.54E-11
51.88903	-1.11E-11	51.88896	-1.28E-11	51.86741	-1.80E-11	51.82583	-2.86E-11	51.59113	-5.55E-11
51.97605	-1.13E-11	51.97596	-1.22E-11	51.95438	-1.77E-11	51.91284	-2.83E-11	51.67813	-5.52E-11
52.06303	-1.10E-11	52.06299	-1.27E-11	52.04138	-1.78E-11	51.99982	-2.84E-11	51.76514	-5.52E-11
52.14999	-1.12E-11	52.14999	-1.25E-11	52.12835	-1.80E-11	52.08682	-2.85E-11	51.85213	-5.53E-11
52.2151	4.20E-09	52.21511	6.03E-09	52.19348	4.79E-09	52.15196	3.14E-09	51.91724	2.90E-09
52.30636	-2.05E-10	52.30644	-2.09E-10	52.28476	-2.17E-10	52.24326	-2.36E-10	52.0085	-2.47E-10
52.39237	-1.20E-10	52.39242	-1.23E-10	52.37072	-1.29E-10	52.32924	-1.43E-10	52.09449	-1.59E-10
52.47836	-9.58E-11	52.47841	-9.83E-11	52.45671	-1.05E-10	52.41521	-1.14E-10	52.18047	-1.35E-10
52.56545	-8.25E-11	52.56548	-8.47E-11	52.54378	-8.98E-11	52.50228	-9.95E-11	52.26755	-1.21E-10
52.65352	-7.27E-11	52.65356	-7.48E-11	52.63083	-8.00E-11	52.58932	-8.92E-11	52.35463	-1.11E-10
52.74163	-6.59E-11	52.74165	-6.79E-11	52.71889	-7.28E-11	52.67641	-8.17E-11	52.44173	-1.05E-10
52.82972	-6.06E-11	52.82969	-6.22E-11	52.80698	-6.72E-11	52.76448	-7.62E-11	52.52877	-9.94E-11
52.9178	-5.63E-11	52.91774	-5.73E-11	52.89507	-6.27E-11	52.8526	-7.15E-11	52.61581	-9.55E-11
53.00589	-5.26E-11	53.0058	-5.43E-11	52.98312	-5.87E-11	52.94069	-6.75E-11	52.70287	-9.18E-11
53.09398	-4.92E-11	53.0939	-5.06E-11	53.07116	-5.53E-11	53.02879	-6.44E-11	52.78997	-8.88E-11
53.18099	-4.63E-11	53.1809	-4.81E-11	53.15813	-5.26E-11	53.11581	-6.18E-11	52.87596	-8.63E-11
53.26804	-4.41E-11	53.26793	-4.57E-11	53.24514	-5.02E-11	53.2028	-5.98E-11	52.96196	-8.40E-11
53.35502	-4.19E-11	53.35492	-4.34E-11	53.33216	-4.81E-11	53.2898	-5.75E-11	53.04794	-8.21E-11
53.442	-4.01E-11	53.4419	-4.17E-11	53.4192	-4.63E-11	53.37678	-5.58E-11	53.13389	-8.04E-11
53.53008	-3.84E-11	53.52996	-3.98E-11	53.50727	-4.48E-11	53.46483	-5.42E-11	53.22195	-7.86E-11
53.61817	-3.72E-11	53.61803	-3.82E-11	53.59532	-4.30E-11	53.55293	-5.26E-11	53.31004	-7.77E-11
53.70626	-3.57E-11	53.70612	-3.70E-11	53.68341	-4.17E-11	53.64104	-5.12E-11	53.39812	-7.60E-11
53.79433	-3.44E-11	53.79422	-3.53E-11	53.77151	-4.03E-11	53.72913	-4.98E-11	53.48619	-7.49E-11
53.8824	-3.31E-11	53.88227	-3.47E-11	53.85958	-3.90E-11	53.8172	-4.88E-11	53.57429	-7.40E-11
53.97049	-3.21E-11	53.97036	-3.35E-11	53.94765	-3.82E-11	53.9053	-4.79E-11	53.66235	-7.30E-11
54.05861	-3.11E-11	54.05846	-3.22E-11	54.03571	-3.70E-11	53.9934	-4.70E-11	53.75045	-7.19E-11
54.14671	-3.04E-11	54.14656	-3.15E-11	54.1238	-3.65E-11	54.08149	-4.61E-11	53.83856	-7.13E-11
54.23478	-2.94E-11	54.23463	-3.04E-11	54.21186	-3.56E-11	54.16954	-4.50E-11	53.92665	-7.04E-11
54.32287	-2.87E-11	54.32272	-3.00E-11	54.29992	-3.46E-11	54.25762	-4.43E-11	54.01474	-6.98E-11
54.41099	-2.79E-11	54.41083	-2.89E-11	54.38796	-3.42E-11	54.34575	-4.35E-11	54.10284	-6.90E-11
54.49802	-2.73E-11	54.49784	-2.83E-11	54.47496	-3.33E-11	54.43272	-4.32E-11	54.18985	-6.82E-11
54.58503	-2.65E-11	54.58481	-2.79E-11	54.56195	-3.30E-11	54.51971	-4.27E-11	54.27682	-6.74E-11
54.67203	-2.60E-11	54.67182	-2.69E-11	54.64894	-3.24E-11	54.60668	-4.19E-11	54.36381	-6.71E-11
54.75902	-2.55E-11	54.75883	-2.66E-11	54.73594	-3.16E-11	54.69366	-4.15E-11	54.45079	-6.66E-11
54.84604	-2.52E-11	54.84584	-2.62E-11	54.82294	-3.12E-11	54.78063	-4.08E-11	54.5378	-6.61E-11
54.93308	-2.45E-11	54.93289	-2.53E-11	54.90993	-3.06E-11	54.86761	-4.02E-11	54.6248	-6.56E-11
55.02011	-2.39E-11	55.01987	-2.51E-11	54.99691	-3.00E-11	54.95457	-3.97E-11	54.71183	-6.50E-11
55.10712	-2.35E-11	55.10689	-2.51E-11	55.08391	-2.94E-11	55.04156	-3.92E-11	54.79882	-6.43E-11
55.19411	-2.31E-11	55.19389	-2.41E-11	55.17093	-2.91E-11	55.12855	-3.91E-11	54.88583	-6.39E-11
55.28109	-2.28E-11	55.28088	-2.37E-11	55.25795	-2.86E-11	55.21555	-3.88E-11	54.97283	-6.34E-11
55.36809	-2.24E-11	55.36787	-2.35E-11	55.34493	-2.87E-11	55.30252	-3.82E-11	55.05981	-6.33E-11
55.4551	-2.19E-11	55.45485	-2.27E-11	55.43191	-2.81E-11	55.3895	-3.81E-11	55.1468	-6.31E-11
55.5421	-2.15E-11	55.54184	-2.31E-11	55.51889	-2.79E-11	55.47646	-3.77E-11	55.23381	-6.27E-11
55.62906	-2.11E-11	55.62886	-2.24E-11	55.60589	-2.78E-11	55.56345	-3.74E-11	55.32082	-6.23E-11
55.71606	-2.09E-11	55.71585	-2.18E-11	55.69288	-2.68E-11	55.65042	-3.70E-11	55.40777	-6.20E-11
55.80305	-2.04E-11	55.80283	-2.20E-11	55.7799	-2.68E-11	55.73744	-3.65E-11	55.49476	-6.17E-11
55.89003	-2.03E-11	55.88979	-2.15E-11	55.8669	-2.66E-11	55.82444	-3.63E-11	55.58176	-6.14E-11
55.97701	-2.02E-11	55.97679	-2.11E-11	55.9539	-2.61E-11	55.91142	-3.59E-11	55.66872	-6.11E-11
56.064	-2.00E-11	56.06379	-2.13E-11	56.0409	-2.59E-11	55.99839	-3.58E-11	55.75571	-6.08E-11
56.151	-1.95E-11	56.15079	-2.04E-11	56.12791	-2.57E-11	56.08539	-3.55E-11	55.8427	-6.05E-11
56.23801	-1.91E-11	56.2378	-2.01E-11	56.21491	-2.51E-11	56.17236	-3.53E-11	55.9297	-6.03E-11
56.32499	-1.89E-11	56.32479	-2.02E-11	56.3019	-2.50E-11	56.25935	-3.50E-11	56.0167	-5.97E-11
56.41199	-1.86E-11	56.41175	-1.96E-11	56.38894	-2.46E-11	56.34635	-3.45E-11	56.10366	-5.95E-11
56.49897	-1.87E-11	56.49875	-1.94E-11	56.47594	-2.45E-11	56.43336	-3.46E-11	56.19067	-5.94E-11
56.58596	-1.84E-11	56.58572	-1.97E-11	56.56295	-2.44E-11	56.52035	-3.44E-11	56.27765	-5.93E-11
56.67294	-1.82E-11	56.67271	-1.90E-11	56.64993	-2.43E-11	56.60736	-3.40E-11	56.36465	-5.91E-11
56.75993	-1.79E-11	56.75967	-1.90E-11	56.73693	-2.41E-11	56.69438	-3.39E-11	56.45163	-5.88E-11
56.84692	-1.78E-11	56.84666	-1.92E-11	56.82389	-2.41E-11	56.78135	-3.36E-11	56.53862	-5.85E-11
56.93394	-1.74E-11	56.93364	-1.85E-11	56.91088	-2.36E-11	56.86835	-3.32E-11	56.62561	-5.83E-11
57.02092	-1.73E-11	57.02061	-1.84E-11	56.99787	-2.33E-11	56.95534	-3.32E-11	56.71259	-5.80E-11
57.10795	-1.71E-11	57.10759	-1.85E-11	57.08487	-2.32E-11	57.04234	-3.31E-11	56.79959	-5.77E-11
57.19491	-1.70E-11	57.1946	-1.79E-11	57.17185	-2.29E-11	57.12937	-3.30E-11	56.88657	-5.76E-11
57.28189	-1.67E-11	57.28159	-1.81E-11	57.25885	-2.32E-11	57.2164	-3.30E-11	56.97355	-5.75E-11
57.36884	-1.67E-11	57.36858	-1.78E-11	57.34582	-2.31E-11	57.3034	-3.27E-11	57.06051	-5.75E-11
57.45584	-1.66E-11	57.45556	-1.74E-11	57.4328	-2.25E-11	57.3904	-3.24E-11	57.1475	-5.73E-11
57.54282	-1.64E-11	57.54255	-1.78E-11	57.51978	-2.26E-11	57.47739	-3.24E-11	57.23451	-5.70E-11
57.62984	-1.65E-11	57.62955	-1.75E-11	57.60674	-2.23E-11	57.5644	-3.22E-11	57.32152	-5.67E-11
57.71683	-1.62E-11	57.71656	-1.73E-11	57.6937	-2.20E-11	57.65142	-3.18E-11	57.40849	-5.65E-11
57.80381	-1.60E-11	57.80351	-1.72E-11	57.78068	-2.21E-11	57.73844	-3.19E-11	57.49546	-5.65E-11
57.8908	-1.61E-11	57.89051	-1.68E-11	57.86768	-2.20E-11	57.82546	-3.18E-11	57.58242	-5.64E-11
57.97777	-1.58E-11	57.97749	-1.67E-11	57.95469	-2.17E-11	57.91248	-3.16E-11	57.6694	-5.63E-11
58.06475	-1.56E-11	58.06446	-1.70E-11	58.04168	-2.20E-11	57.99947	-3.17E-11	57.75637	-5.60E-11
58.15174	-1.55E-11	58.15143	-1.66E-11	58.12867	-2.18E-11	58.08647	-3.14E-11	57.84335	-5.60E-11
58.23874	-1.54E-11	58.23842	-1.65E-11	58.21564	-2.12E-11	58.17346	-3.13E-11	57.93035	-5.54E-11
58.32576	-1.53E-11	58.32542	-1.65E-11	58.3026	-2.15E-11	58.26049	-3.14E-11	58.01734	-5.53E-11
58.41274	-1.53E-11	58.41242	-1.61E-11	58.38957	-2.10E-11	58.34749	-3.10E-11	58.10434	-5.52E-11
58.49973	-1.52E-11	58.49941	-1.61E-11	58.47654	-2.09E-11	58.43453	-3.12E-11	58.19131	-5.53E-11
58.58669	-1.50E-11	58.5864	-1.61E-11	58.56354	-2.11E-11	58.52156	-3.08E-11	58.27828	-5.51E-11
58.67367	-1.49E-11	58.67338	-1.59E-11	58.65053	-2.10E-11	58.60854	-3.05E-11	58.36528	-5.53E-11
58.76066	-1.48E-11	58.76035	-1.56E-11	58.73753	-2.10E-11	58.69554	-3.06E-11	58.45226	-5.50E-11
58.84766	-1.48E-11	58.84735	-1.61E-11	58.8245	-2.10E-11	58.78255	-3.03E-11	58.53925	-5.48E-11
58.93464	-1.46E-11	58.93435	-1.55E-11	58.91147	-2.04E-11	58.86958	-3.04E-11	58.62623	-5.49E-11
59.02166	-1.45E-11	59.02134	-1.57E-11	58.99845	-2.05E-11	58.95657	-3.05E-11	58.71321	-5.45E-11
59.10869	-1.44E-11	59.10835	-1.56E-11	59.08541	-2.08E-11	59.04359	-3.02E-11	58.80022	-5.42E-11
59.1957	-1.43E-11	59.19535	-1.52E-11	59.17238	-2.00E-11	59.1306	-3.03E-11	58.88721	-5.45E-11
59.28268	-1.44E-11	59.28233	-1.52E-11	59.25937	-2.04E-11	59.21759	-3.02E-11	58.97421	-5.42E-11
59.36969	-1.42E-11	59.36931	-1.54E-11	59.34638	-2.04E-11	59.3046	-3.00E-11	59.06121	-5.42E-11
59.45671	-1.39E-11	59.4563	-1.50E-11	59.4334	-2.01E-11	59.39162	-3.00E-11	59.14819	-5.41E-11
59.54375	-1.43E-11	59.54329	-1.52E-11	59.52037	-1.99E-11	59.47863	-2.98E-11	59.2352	-5.38E-11
59.6308	-1.40E-11	59.63028	-1.51E-11	59.60736	-1.99E-11	59.56563	-2.97E-11	59.32219	-5.36E-11
59.71782	-1.41E-11	59.7173	-1.49E-11	59.69433	-1.95E-11	59.65264	-3.01E-11	59.40918	-5.38E-11
59.80482	-1.39E-11	59.80431	-1.49E-11	59.78129	-1.98E-11	59.73966	-2.96E-11	59.49617	-5.36E-11
59.89183	-1.39E-11	59.89131	-1.45E-11	59.86826	-1.98E-11	59.82663	-2.95E-11	59.58321	-5.36E-11
59.97884	-1.38E-11	59.97831	-1.50E-11	59.95522	-1.96E-11	59.91364	-2.95E-11	59.67023	-5.37E-11
60.06588	-1.35E-11	60.06528	-1.48E-11	60.04224	-1.97E-11	60.00062	-2.92E-11	59.75722	-5.33E-11
60.15289	-1.36E-11	60.15228	-1.45E-11	60.12922	-1.94E-11	60.08762	-2.90E-11	59.84422	-5.30E-11
60.241	-1.35E-11	60.24039	-1.46E-11	60.21729	-1.96E-11	60.17574	-2.93E-11	59.93231	-5.31E-11
60.32909	-1.36E-11	60.32846	-1.46E-11	60.30536	-1.98E-11	60.26381	-2.92E-11	60.02042	-5.27E-11
60.4161	-1.35E-11	60.41545	-1.43E-11	60.39234	-1.91E-11	60.3508	-2.91E-11	60.10743	-5.28E-11
60.50421	-1.35E-11	60.50354	-1.46E-11	60.48043	-1.95E-11	60.4389	-2.92E-11	60.19548	-5.29E-11
60.59231	-1.33E-11	60.59163	-1.42E-11	60.5685	-1.92E-11	60.52701	-2.89E-11	60.28357	-5.26E-11
60.67933	-1.34E-11	60.67866	-1.42E-11	60.65548	-1.91E-11	60.61403	-2.87E-11	60.37059	-5.28E-11
60.7674	-1.31E-11	60.76672	-1.45E-11	60.74356	-1.91E-11	60.70211	-2.86E-11	60.45869	-5.27E-11
60.8555	-1.31E-11	60.85481	-1.39E-11	60.83162	-1.88E-11	60.79019	-2.85E-11	60.54679	-5.25E-11
60.9436	-1.31E-11	60.9429	-1.42E-11	60.91972	-1.91E-11	60.87832	-2.88E-11	60.6349	-5.24E-11
61.03062	-1.30E-11	61.02991	-1.42E-11	61.00673	-1.88E-11	60.96534	-2.85E-11	60.72192	-5.23E-11
61.11872	-1.29E-11	61.11803	-1.39E-11	61.09478	-1.86E-11	61.05341	-2.84E-11	60.81004	-5.23E-11
61.20569	-1.31E-11	61.20502	-1.41E-11	61.18175	-1.90E-11	61.14039	-2.82E-11	60.89704	-5.22E-11
61.29377	-1.28E-11	61.2931	-1.37E-11	61.2698	-1.89E-11	61.22848	-2.82E-11	60.98511	-5.22E-11
61.38186	-1.29E-11	61.38121	-1.37E-11	61.35788	-1.87E-11	61.31657	-2.84E-11	61.07318	-5.18E-11
61.46888	-1.28E-11	61.46822	-1.37E-11	61.44487	-1.88E-11	61.40359	-2.82E-11	61.16019	-5.18E-11
61.55698	-1.26E-11	61.55634	-1.35E-11	61.53292	-1.86E-11	61.49168	-2.82E-11	61.24831	-5.18E-11
61.64507	-1.28E-11	61.64444	-1.39E-11	61.62097	-1.87E-11	61.57977	-2.83E-11	61.33642	-5.16E-11
61.73208	-1.29E-11	61.73144	-1.37E-11	61.70794	-1.85E-11	61.66676	-2.80E-11	61.42343	-5.17E-11
61.82019	-1.26E-11	61.81956	-1.37E-11	61.79597	-1.84E-11	61.75488	-2.83E-11	61.51153	-5.17E-11
61.90829	-1.25E-11	61.90768	-1.34E-11	61.88406	-1.85E-11	61.843	-2.79E-11	61.59964	-5.15E-11
61.99529	-1.26E-11	61.99471	-1.33E-11	61.97108	-1.82E-11	61.92998	-2.77E-11	61.68661	-5.14E-11
62.08338	-1.24E-11	62.08281	-1.36E-11	62.05916	-1.83E-11	62.01809	-2.80E-11	61.7747	-5.13E-11
62.1715	-1.25E-11	62.17093	-1.34E-11	62.14724	-1.82E-11	62.10618	-2.77E-11	61.86278	-5.13E-11
62.25957	-1.25E-11	62.25904	-1.35E-11	62.23531	-1.82E-11	62.19429	-2.81E-11	61.95085	-5.10E-11
62.34659	-1.24E-11	62.34607	-1.35E-11	62.3223	-1.84E-11	62.28128	-2.77E-11	62.03788	-5.09E-11
62.4336	-1.25E-11	62.43307	-1.32E-11	62.40932	-1.84E-11	62.36825	-2.77E-11	62.12486	-5.11E-11
62.52063	-1.22E-11	62.52007	-1.33E-11	62.4963	-1.81E-11	62.45526	-2.76E-11	62.21186	-5.11E-11
62.60768	-1.23E-11	62.6071	-1.33E-11	62.58329	-1.84E-11	62.54225	-2.75E-11	62.29883	-5.11E-11
62.69473	-1.23E-11	62.69413	-1.33E-11	62.67027	-1.79E-11	62.62927	-2.74E-11	62.38583	-5.09E-11
62.78282	-1.19E-11	62.78223	-1.33E-11	62.75832	-1.79E-11	62.71739	-2.74E-11	62.47394	-5.08E-11
62.86982	-1.20E-11	62.86924	-1.31E-11	62.84528	-1.78E-11	62.80441	-2.74E-11	62.56093	-5.06E-11
62.95683	-1.21E-11	62.95624	-1.32E-11	62.93229	-1.76E-11	62.89139	-2.75E-11	62.64796	-5.07E-11
63.04383	-1.19E-11	63.04324	-1.32E-11	63.0193	-1.79E-11	62.97839	-2.74E-11	62.73498	-5.05E-11
63.13196	-1.19E-11	63.13136	-1.30E-11	63.10737	-1.80E-11	63.06649	-2.73E-11	62.82305	-5.05E-11
63.22006	-1.20E-11	63.21947	-1.31E-11	63.19543	-1.75E-11	63.1546	-2.74E-11	62.91117	-5.05E-11
63.30818	-1.18E-11	63.30758	-1.30E-11	63.28347	-1.80E-11	63.24267	-2.72E-11	62.99929	-5.03E-11
63.39628	-1.19E-11	63.39567	-1.29E-11	63.37154	-1.77E-11	63.33075	-2.70E-11	63.08739	-5.01E-11
63.48439	-1.19E-11	63.48375	-1.30E-11	63.45963	-1.77E-11	63.41887	-2.72E-11	63.17546	-5.01E-11
63.57248	-1.19E-11	63.57187	-1.29E-11	63.54769	-1.77E-11	63.50699	-2.70E-11	63.26357	-5.02E-11
63.66057	-1.18E-11	63.65995	-1.30E-11	63.63577	-1.76E-11	63.5951	-2.73E-11	63.35167	-5.01E-11
63.74759	-1.18E-11	63.74697	-1.28E-11	63.72275	-1.77E-11	63.68211	-2.71E-11	63.43866	-5.05E-11
63.83461	-1.17E-11	63.83397	-1.27E-11	63.80974	-1.76E-11	63.76911	-2.69E-11	63.52568	-5.01E-11
63.92271	-1.16E-11	63.92206	-1.31E-11	63.89783	-1.77E-11	63.8572	-2.70E-11	63.61378	-4.98E-11
64.01077	-1.17E-11	64.01013	-1.30E-11	63.9859	-1.75E-11	63.94531	-2.67E-11	63.70186	-4.99E-11
64.09886	-1.15E-11	64.09822	-1.27E-11	64.07394	-1.71E-11	64.03337	-2.67E-11	63.78994	-4.94E-11
64.18587	-1.18E-11	64.18523	-1.27E-11	64.16092	-1.73E-11	64.12038	-2.69E-11	63.87696	-4.95E-11
64.27292	-1.17E-11	64.27225	-1.24E-11	64.24792	-1.73E-11	64.20741	-2.67E-11	63.96395	-4.96E-11
64.35993	-1.15E-11	64.35926	-1.23E-11	64.33492	-1.71E-11	64.29443	-2.67E-11	64.05096	-4.97E-11
64.44695	-1.15E-11	64.44629	-1.24E-11	64.4219	-1.75E-11	64.38146	-2.65E-11	64.13798	-4.96E-11
64.53393	-1.18E-11	64.53329	-1.27E-11	64.50888	-1.76E-11	64.46845	-2.63E-11	64.22499	-4.94E-11
64.62094	-1.13E-11	64.62032	-1.27E-11	64.59586	-1.71E-11	64.55546	-2.65E-11	64.31201	-4.93E-11
64.70794	-1.14E-11	64.70731	-1.27E-11	64.68283	-1.75E-11	64.64245	-2.64E-11	64.399	-4.93E-11
64.79498	-1.14E-11	64.79432	-1.24E-11	64.7698	-1.70E-11	64.72945	-2.64E-11	64.48602	-4.95E-11
64.88203	-1.15E-11	64.88134	-1.23E-11	64.85676	-1.72E-11	64.81645	-2.67E-11	64.573	-4.93E-11
64.96904	-1.13E-11	64.96838	-1.24E-11	64.94371	-1.74E-11	64.90347	-2.64E-11	64.66001	-4.91E-11
65.05605	-1.15E-11	65.05542	-1.23E-11	65.03072	-1.71E-11	64.9905	-2.67E-11	64.747	-4.92E-11
65.14307	-1.13E-11	65.14246	-1.22E-11	65.11769	-1.71E-11	65.07749	-2.67E-11	64.83401	-4.90E-11
65.23009	-1.13E-11	65.22945	-1.22E-11	65.20468	-1.71E-11	65.1645	-2.61E-11	64.92101	-4.92E-11
65.31712	-1.12E-11	65.31644	-1.22E-11	65.29166	-1.68E-11	65.2515	-2.63E-11	65.00802	-4.87E-11
65.40416	-1.14E-11	65.40344	-1.24E-11	65.37865	-1.70E-11	65.33852	-2.64E-11	65.09505	-4.86E-11
65.49118	-1.11E-11	65.49048	-1.24E-11	65.46562	-1.71E-11	65.42554	-2.63E-11	65.18204	-4.89E-11
65.57817	-1.14E-11	65.57752	-1.21E-11	65.55259	-1.69E-11	65.51254	-2.64E-11	65.26908	-4.86E-11
65.66515	-1.14E-11	65.6645	-1.22E-11	65.63956	-1.72E-11	65.59957	-2.63E-11	65.35609	-4.90E-11
65.75217	-1.13E-11	65.7515	-1.22E-11	65.72653	-1.71E-11	65.68658	-2.60E-11	65.44311	-4.88E-11
65.83917	-1.13E-11	65.83849	-1.23E-11	65.81352	-1.67E-11	65.77356	-2.62E-11	65.53012	-4.86E-11
65.92619	-1.12E-11	65.9255	-1.25E-11	65.90051	-1.71E-11	65.86054	-2.60E-11	65.61711	-4.85E-11
66.0132	-1.09E-11	66.0125	-1.22E-11	65.98751	-1.69E-11	65.94755	-2.61E-11	65.70412	-4.83E-11
66.10019	-1.11E-11	66.09953	-1.22E-11	66.07451	-1.66E-11	66.03458	-2.65E-11	65.79111	-4.84E-11
66.18719	-1.14E-11	66.18656	-1.21E-11	66.16147	-1.68E-11	66.12159	-2.61E-11	65.87814	-4.80E-11
66.27417	-1.10E-11	66.27356	-1.19E-11	66.24844	-1.67E-11	66.2086	-2.60E-11	65.96515	-4.84E-11
66.36121	-1.12E-11	66.36056	-1.18E-11	66.33541	-1.68E-11	66.29562	-2.61E-11	66.05216	-4.83E-11
66.44821	-1.11E-11	66.44753	-1.20E-11	66.42237	-1.69E-11	66.3826	-2.56E-11	66.13915	-4.84E-11
66.53526	-1.09E-11	66.53453	-1.18E-11	66.50935	-1.67E-11	66.4696	-2.56E-11	66.22613	-4.80E-11
66.62228	-1.10E-11	66.62153	-1.21E-11	66.59634	-1.65E-11	66.55662	-2.60E-11	66.31315	-4.80E-11
66.70928	-1.10E-11	66.70854	-1.20E-11	66.68333	-1.69E-11	66.64364	-2.59E-11	66.40013	-4.80E-11
66.79628	-1.09E-11	66.79556	-1.20E-11	66.77032	-1.64E-11	66.73064	-2.61E-11	66.48712	-4.80E-11
66.88327	-1.11E-11	66.88258	-1.22E-11	66.85732	-1.68E-11	66.81766	-2.60E-11	66.57413	-4.81E-11
66.97027	-1.11E-11	66.9696	-1.19E-11	66.94431	-1.69E-11	66.90466	-2.56E-11	66.66113	-4.81E-11
67.0573	-1.11E-11	67.05659	-1.19E-11	67.03129	-1.67E-11	66.99165	-2.56E-11	66.74815	-4.79E-11
67.14431	-1.09E-11	67.14359	-1.19E-11	67.11826	-1.68E-11	67.07864	-2.59E-11	66.83515	-4.76E-11
67.23134	-1.06E-11	67.23058	-1.19E-11	67.20528	-1.66E-11	67.16565	-2.56E-11	66.92216	-4.78E-11
67.31833	-1.09E-11	67.31761	-1.17E-11	67.29227	-1.63E-11	67.25268	-2.60E-11	67.00915	-4.78E-11
67.40533	-1.08E-11	67.40464	-1.20E-11	67.37928	-1.66E-11	67.33968	-2.59E-11	67.09615	-4.76E-11
67.49234	-1.08E-11	67.49165	-1.17E-11	67.46623	-1.64E-11	67.42671	-2.54E-11	67.18317	-4.76E-11
67.57932	-1.10E-11	67.57864	-1.18E-11	67.55324	-1.62E-11	67.51373	-2.54E-11	67.27017	-4.76E-11
67.66634	-1.07E-11	67.66562	-1.18E-11	67.64022	-1.65E-11	67.60073	-2.54E-11	67.35719	-4.76E-11
67.75336	-1.08E-11	67.75262	-1.17E-11	67.72721	-1.64E-11	67.68774	-2.51E-11	67.44422	-4.77E-11
67.84039	-1.07E-11	67.83962	-1.17E-11	67.81418	-1.61E-11	67.77473	-2.55E-11	67.53123	-4.73E-11
67.92738	-1.05E-11	67.92662	-1.17E-11	67.90115	-1.65E-11	67.86174	-2.57E-11	67.61822	-4.71E-11
68.0144	-1.08E-11	68.01362	-1.19E-11	67.98816	-1.65E-11	67.94876	-2.56E-11	67.70521	-4.73E-11
68.10142	-1.09E-11	68.10065	-1.18E-11	68.07516	-1.62E-11	68.0358	-2.57E-11	67.79222	-4.71E-11
68.18841	-1.07E-11	68.18766	-1.17E-11	68.16216	-1.66E-11	68.12282	-2.53E-11	67.87925	-4.74E-11
68.27543	-1.09E-11	68.27466	-1.15E-11	68.24915	-1.63E-11	68.2098	-2.56E-11	67.96626	-4.71E-11
68.36244	-1.08E-11	68.36166	-1.15E-11	68.33614	-1.63E-11	68.29682	-2.55E-11	68.05326	-4.71E-11
68.44948	-1.09E-11	68.44867	-1.17E-11	68.42313	-1.65E-11	68.38381	-2.52E-11	68.14028	-4.72E-11
68.53648	-1.06E-11	68.53568	-1.17E-11	68.51008	-1.61E-11	68.47083	-2.53E-11	68.22726	-4.70E-11
68.62348	-1.06E-11	68.62273	-1.17E-11	68.59705	-1.61E-11	68.55786	-2.57E-11	68.31428	-4.69E-11
68.71049	-1.07E-11	68.70972	-1.17E-11	68.68405	-1.63E-11	68.64488	-2.54E-11	68.4013	-4.72E-11
68.79753	-1.08E-11	68.79673	-1.15E-11	68.77105	-1.60E-11	68.7319	-2.56E-11	68.48832	-4.70E-11
68.88456	-1.06E-11	68.88372	-1.16E-11	68.85804	-1.65E-11	68.81889	-2.55E-11	68.57536	-4.71E-11
68.97158	-1.06E-11	68.97074	-1.17E-11	68.94501	-1.66E-11	68.90589	-2.51E-11	68.66235	-4.71E-11
69.05859	-1.05E-11	69.05775	-1.17E-11	69.03197	-1.60E-11	68.9929	-2.54E-11	68.74937	-4.68E-11
69.14558	-1.05E-11	69.14477	-1.15E-11	69.11895	-1.63E-11	69.07993	-2.53E-11	68.83636	-4.68E-11
69.23256	-1.06E-11	69.23183	-1.16E-11	69.20592	-1.64E-11	69.16695	-2.50E-11	68.92336	-4.67E-11
69.31957	-1.07E-11	69.31884	-1.16E-11	69.29287	-1.62E-11	69.25394	-2.54E-11	69.01039	-4.67E-11
69.40661	-1.07E-11	69.40584	-1.14E-11	69.37985	-1.66E-11	69.34096	-2.52E-11	69.09739	-4.65E-11
69.49361	-1.07E-11	69.49283	-1.14E-11	69.46688	-1.64E-11	69.42798	-2.52E-11	69.18441	-4.66E-11
69.58064	-1.05E-11	69.57983	-1.15E-11	69.55389	-1.62E-11	69.51498	-2.51E-11	69.27139	-4.67E-11
69.66875	-1.05E-11	69.66792	-1.17E-11	69.64197	-1.65E-11	69.60308	-2.50E-11	69.35945	-4.67E-11
69.75684	-1.05E-11	69.75601	-1.16E-11	69.73002	-1.57E-11	69.69117	-2.50E-11	69.44753	-4.64E-11
69.84386	-1.04E-11	69.84303	-1.16E-11	69.81699	-1.59E-11	69.77819	-2.51E-11	69.53452	-4.62E-11
69.93089	-1.02E-11	69.93002	-1.12E-11	69.904	-1.63E-11	69.86518	-2.50E-11	69.62151	-4.62E-11
70.01792	-1.05E-11	70.01701	-1.12E-11	69.99099	-1.58E-11	69.95219	-2.52E-11	69.70851	-4.62E-11
70.10493	-1.05E-11	70.10403	-1.13E-11	70.078	-1.61E-11	70.03918	-2.50E-11	69.7955	-4.63E-11
70.19196	-1.03E-11	70.19104	-1.14E-11	70.16499	-1.63E-11	70.1262	-2.47E-11	69.88251	-4.63E-11
70.27896	-1.06E-11	70.27807	-1.14E-11	70.25196	-1.59E-11	70.21323	-2.50E-11	69.96947	-4.60E-11
70.366	-1.02E-11	70.36506	-1.13E-11	70.33895	-1.60E-11	70.30025	-2.50E-11	70.05646	-4.63E-11
70.45412	-1.05E-11	70.45316	-1.13E-11	70.42701	-1.61E-11	70.38834	-2.50E-11	70.14455	-4.58E-11
70.54221	-1.03E-11	70.54125	-1.12E-11	70.51511	-1.57E-11	70.47641	-2.51E-11	70.23264	-4.60E-11
70.63029	-1.03E-11	70.62933	-1.12E-11	70.60322	-1.61E-11	70.5645	-2.49E-11	70.32075	-4.60E-11
70.7184	-1.04E-11	70.71741	-1.12E-11	70.69128	-1.57E-11	70.65259	-2.49E-11	70.4088	-4.59E-11
70.80652	-1.02E-11	70.80547	-1.14E-11	70.77932	-1.62E-11	70.74068	-2.48E-11	70.49691	-4.61E-11
70.89459	-1.04E-11	70.89355	-1.13E-11	70.86739	-1.58E-11	70.82876	-2.47E-11	70.58501	-4.58E-11
70.98269	-1.03E-11	70.98165	-1.13E-11	70.9555	-1.56E-11	70.91685	-2.50E-11	70.67311	-4.58E-11
71.07078	-1.02E-11	71.06975	-1.13E-11	71.04356	-1.60E-11	71.00494	-2.46E-11	70.76118	-4.58E-11
71.15888	-1.03E-11	71.15783	-1.12E-11	71.13164	-1.57E-11	71.09301	-2.50E-11	70.8493	-4.55E-11
71.24697	-1.04E-11	71.24591	-1.09E-11	71.21972	-1.61E-11	71.18111	-2.50E-11	70.93742	-4.58E-11
71.33397	-1.02E-11	71.33293	-1.13E-11	71.3067	-1.60E-11	71.26814	-2.47E-11	71.02441	-4.56E-11
71.42208	-1.03E-11	71.42104	-1.12E-11	71.39478	-1.60E-11	71.35623	-2.50E-11
71.50912	-1.04E-11			71.48175	-1.61E-11	71.44324	-2.45E-11
71.59615	-1.04E-11			71.56874	-1.59E-11	71.53024	-2.47E-11
71.68317	-1.01E-11			71.65573	-1.54E-11	71.61725	-2.49E-11
71.77019	-1.01E-11			71.7427	-1.57E-11	71.70426	-2.46E-11
71.85719	-1.03E-11			71.82969	-1.55E-11	71.79128	-2.49E-11
71.94421	-1.03E-11			71.9167	-1.56E-11	71.87828	-2.47E-11
72.03122	-1.03E-11			72.0037	-1.60E-11
72.11821	-1.02E-11			72.09068	-1.55E-11
72.20629	-1.00E-11			72.17875	-1.59E-11
72.29438	-1.04E-11			72.26679	-1.58E-11
72.38248	-1.04E-11			72.35488	-1.55E-11
72.47059	-1.02E-11
72.5576	-1.03E-11
72.6446	-1.02E-11
72.7327	-1.01E-11
72.8208	-9.98E-12
72.90891	-9.88E-12
72.99702	-1.02E-11
73.08513	-9.97E-12
73.17325	-1.00E-11
73.2603	-1.03E-11
73.34731	-1.00E-11
73.43539	-1.03E-11
73.52348	-9.92E-12
73.6116	-9.93E-12
73.6997	-9.88E-12
73.7878	-9.87E-12
73.87592	-9.91E-12
73.96404	-9.82E-12
74.05105	-9.96E-12
74.13805	-1.02E-11
74.22507	-9.92E-12
74.31207	-1.01E-11
74.39911	-1.01E-11
74.48613	-9.95E-12
74.57313	-1.02E-11
74.66012	-9.84E-12
74.74712	-9.76E-12
74.83413	-9.76E-12
74.92117	-9.84E-12
75.00819	-9.87E-12
75.09521	-9.91E-12
75.18224	-1.00E-11
75.26923	-9.77E-12
75.35622	-9.92E-12
75.44324	-9.84E-12
75.53028	-9.81E-12
75.61727	-9.82E-12
75.70428	-9.90E-12
75.79132	-9.99E-12
75.8783	-9.62E-12
75.9653	-9.61E-12
76.05232	-9.85E-12
76.13933	-9.83E-12
76.22635	-9.87E-12
76.31339	-9.87E-12
76.40039	-9.88E-12
76.48738	-9.76E-12
76.57442	-9.71E-12
76.66144	-9.62E-12
76.74845	-9.73E-12
76.8355	-9.69E-12
76.92252	-9.62E-12
77.00951	-9.63E-12
77.0965	-9.82E-12
77.1835	-9.73E-12
77.27053	-9.81E-12
77.35754	-9.71E-12
77.44456	-9.60E-12
77.53159	-9.79E-12
77.61857	-9.76E-12
77.70556	-9.67E-12
77.79258	-9.58E-12
77.8796	-9.69E-12
77.96661	-9.66E-12
78.05365	-9.46E-12
78.14064	-9.80E-12
78.22763	-9.89E-12
78.31467	-9.86E-12
78.4028	-9.84E-12
78.49093	-9.67E-12
78.57793	-9.75E-12
78.66493	-9.62E-12
78.75195	-9.63E-12
78.83899	-9.56E-12
78.92601	-9.44E-12
79.01304	-9.68E-12
79.10007	-9.67E-12
79.18705	-9.68E-12
79.27406	-9.68E-12
79.36105	-9.58E-12
79.44807	-9.59E-12
79.5351	-9.82E-12
79.62211	-9.60E-12
79.70911	-9.53E-12
79.79612	-9.83E-12
79.88315	-9.41E-12
79.97015	-9.43E-12
80.05716	-9.44E-12
80.14417	-9.71E-12
80.23118	-9.68E-12
80.31818	-9.67E-12
80.40517	-9.80E-12
80.49219	-9.59E-12
80.57919	-9.50E-12
80.66621	-9.46E-12
80.75322	-9.60E-12
80.84132	-9.47E-12
80.92834	-9.46E-12
81.01537	-9.63E-12
81.10242	-9.46E-12
81.18946	-9.52E-12
81.27647	-9.52E-12
81.3635	-9.59E-12
81.4505	-9.70E-12
81.53857	-9.56E-12
81.6256	-9.46E-12
81.71261	-9.46E-12
81.79964	-9.55E-12
81.88667	-9.23E-12
81.97367	-9.49E-12
82.06174	-9.59E-12
82.14984	-9.65E-12
82.23689	-9.69E-12
82.32389	-9.55E-12
82.41088	-9.55E-12
82.49789	-9.30E-12
82.58486	-9.46E-12
82.67298	-9.44E-12
82.76106	-9.55E-12
82.84914	-9.61E-12
82.93723	-9.58E-12
83.02531	-9.61E-12
83.11343	-9.60E-12
83.20152	-9.50E-12
83.28961	-9.44E-12
83.37772	-9.70E-12
83.46581	-9.44E-12
83.55389	-9.74E-12
83.64195	-9.52E-12
83.73005	-9.32E-12
83.81816	-9.37E-12
