# Supplementary material for: A bioinspired flexible neuromuscular system based thermal-annealing-free perovskite with passivation
Source: Nat Commun. 2022 Dec 2;13:7427. doi: 10.1038/s41467-022-35092-w (PMC9718817; doi:10.1038/s41467-022-35092-w)
Supplement: Supplementary file 6 — Source Data [file 41467_2022_35092_MOESM6_ESM.zip › fig4f.txt]

¡÷T	I£¨-nA£©
-4.35098	-1.28E-10
-3.91393	-1.31E-10
-3.47637	-1.31E-10
-3.04133	-1.31E-10
-2.60415	-1.32E-10
-2.16939	-1.34E-10
-1.73219	-1.36E-10
-1.29712	-1.38E-10
-0.86012	-1.45E-10
-0.59469	-1.52E-10
-0.41855	-1.58E-10
-0.33155	-1.64E-10
-0.24235	-1.67E-10
-0.15638	-1.76E-10
-0.06825	-1.96E-10
0	-2.52E-10
0.15638	-1.26E-10
0.24235	-1.26E-10
0.33155	-1.28E-10
0.41855	-1.27E-10
0.59469	-1.28E-10
0.86012	-1.27E-10
1.29712	-1.25E-10
1.73219	-1.25E-10
2.16939	-1.26E-10
2.60415	-1.26E-10
3.04133	-1.25E-10
3.47637	-1.25E-10
3.91393	-1.26E-10
4.35098	-1.27E-10
