# Supplementary material for: A bioinspired flexible neuromuscular system based thermal-annealing-free perovskite with passivation
Source: Nat Commun. 2022 Dec 2;13:7427. doi: 10.1038/s41467-022-35092-w (PMC9718817; doi:10.1038/s41467-022-35092-w)
Supplement: Supplementary file 6 — Source Data [file 41467_2022_35092_MOESM6_ESM.zip › fig4g.txt]

Time(¦Ìs)	I(nA)		Time(¦Ìs)	I(nA)		Time(¦Ìs)	I(nA)		Time(¦Ìs)	I(nA)		Time(¦Ìs)	I(nA)		Time(¦Ìs)	I(nA)
11.6	-1.36E-10		23.6	-2.64E-10		35.6	-3.43E-10		47.6	-2.79E-10		59.6	-2.55E-10		71.6	-1.62E-10
12.2	-1.40E-10		24.2	-2.70E-10		36.2	-3.51E-10		48.2	-2.98E-10		60.2	-2.34E-10		72.2	-1.57E-10
12.8	-1.40E-10		24.8	-2.74E-10		36.8	-3.53E-10		48.8	-3.15E-10		60.8	-2.29E-10		72.8	-1.51E-10
13.4	-1.42E-10		25.4	-2.76E-10		37.4	-3.54E-10		49.4	-3.08E-10		61.4	-2.07E-10		73.4	-1.53E-10
14	-1.42E-10		26	-2.82E-10		38	-3.62E-10		50	-3.09E-10		62	-1.97E-10		74	-1.48E-10
14.6	-1.41E-10		26.6	-2.75E-10		38.6	-3.56E-10		50.6	-2.99E-10		62.6	-1.84E-10		74.6	-1.47E-10
15.2	-1.40E-10		27.2	-2.78E-10		39.2	-3.56E-10		51.2	-3.09E-10		63.2	-1.80E-10		75.2	-1.46E-10
15.8	-1.42E-10		27.8	-2.79E-10		39.8	-3.56E-10		51.8	-2.90E-10		63.8	-1.71E-10		75.8	-1.44E-10
16.4	-1.41E-10		28.4	-2.79E-10		40.4	-3.58E-10		52.4	-2.84E-10		64.4	-1.65E-10		76.4	-1.43E-10
17	-1.43E-10		29	-2.81E-10		41	-3.57E-10		53	-2.71E-10		65	-1.60E-10		77	-1.43E-10
															77.6	-1.41E-10
															78.2	-1.40E-10
															78.8	-1.39E-10
															79.4	-1.41E-10
															80	-1.40E-10
															80.6	-1.40E-10
															81.2	-1.44E-10
															81.8	-1.39E-10
															82.4	-1.42E-10
															83	-1.42E-10
															83.6	-1.42E-10
															84.2	-1.44E-10
															84.8	-1.44E-10
															85.4	-1.45E-10
															86	-1.47E-10
															86.6	-1.46E-10
															87.2	-1.45E-10
															87.8	-1.43E-10
															88.4	-1.46E-10
															89	-1.43E-10
