# Supplementary material for: A bioinspired flexible neuromuscular system based thermal-annealing-free perovskite with passivation
Source: Nat Commun. 2022 Dec 2;13:7427. doi: 10.1038/s41467-022-35092-w (PMC9718817; doi:10.1038/s41467-022-35092-w)
Supplement: Supplementary file 6 — Source Data [file 41467_2022_35092_MOESM6_ESM.zip › fig5b.txt]

5.31445	0	-0.29394
5.45801	0	-0.06558
5.5957	0	-0.03914
5.75098	0	-0.02907
5.9082	0	-0.02192
6.0752	0	-0.01815
6.25195	3	0.31346
6.39844	3	0.09896
6.53418	3	0.06076
6.68848	3	0.04901
6.84473	3	0.04691
7.00977	3	0.04397
7.18945	0	-0.30066
7.34277	0	-0.06265
7.47949	0	-0.03914
7.63574	0	-0.02907
7.78125	0	-0.02319
7.92773	0	-0.01731
8.06445	0	-0.01731
8.20996	3	0.32186
8.33496	3	0.11407
8.47168	3	0.06538
8.61621	3	0.05195
8.7627	3	0.04649
8.90723	3	0.04439
9.06348	3	0.04188
9.25293	0	-0.30864
9.38574	0	-0.07146
9.54297	0	-0.0425
9.70898	0	-0.02613
9.85449	0	-0.02361
10	0	-0.01731
10.16699	3	0.33865
10.30371	3	0.10568
10.45898	3	0.05824
10.5957	3	0.05321
10.75098	3	0.04439
10.9082	3	0.04355
11.06348	3	0.04146
11.23242	0	-0.31661
11.36621	0	-0.07483
11.50195	0	-0.04501
11.65918	0	-0.03326
11.81543	0	-0.02277
11.96191	0	-0.02277
12.11816	0	-0.02025
12.29395	3	0.34914
12.43945	3	0.10568
12.5752	3	0.0637
12.71191	3	0.05111
12.82812	3	0.04901
12.97266	3	0.04649
13.12793	3	0.0423
13.31641	0	-0.31913
13.45996	0	-0.07104
13.5957	0	-0.04417
13.74219	0	-0.03326
13.8877	0	-0.02571
14.03516	0	-0.02361
14.1709	3	0.36761
14.31738	3	0.0998
14.45313	3	0.0616
14.61719	3	0.04901
14.77344	3	0.04565
14.91992	3	0.04272
