# Supplementary material for: A bioinspired flexible neuromuscular system based thermal-annealing-free perovskite with passivation
Source: Nat Commun. 2022 Dec 2;13:7427. doi: 10.1038/s41467-022-35092-w (PMC9718817; doi:10.1038/s41467-022-35092-w)
Supplement: Supplementary file 6 — Source Data [file 41467_2022_35092_MOESM6_ESM.zip › fig5d.txt]

Number of pre-synaptic spikes(#)	Accumulative index (%)
1	100
2	137.89989
3	164.5403
5	203.97733
10	265.77001
20	327.64915
30	362.93592
Number of pre-synaptic spikes(#)	Accumulative index (%)
1	100
2	131.93818
3	160.48841
5	194.29985
10	225.63833
20	240.8779
30	245.27357
