# Supplementary material for: A bioinspired flexible neuromuscular system based thermal-annealing-free perovskite with passivation
Source: Nat Commun. 2022 Dec 2;13:7427. doi: 10.1038/s41467-022-35092-w (PMC9718817; doi:10.1038/s41467-022-35092-w)
Supplement: Supplementary file 6 — Source Data [file 41467_2022_35092_MOESM6_ESM.zip › figS11a.txt]

V(v)	I(A)	I(A)	I(A)	I(A)	I(A)	I(A)	I(A)	I(A)	I(A)	I(A)
-6.26E-05	-7.62E-10	-7.63E-10	-7.88E-10	-7.94E-10	-8.25E-10	-7.88E-10	-7.89E-10	-8.20E-10	-8.06E-10	-8.26E-10
0.04992	-2.79E-10	-4.84E-10	-4.95E-10	-5.77E-11	2.76E-10	-4.84E-10	-2.59E-10	1.07E-10	7.58E-11	3.57E-10
0.09994	2.32E-10	-2.29E-10	-2.34E-10	6.02E-10	1.33E-09	-2.27E-10	2.92E-10	9.94E-10	8.79E-10	1.46E-09
0.14992	8.64E-10	7.28E-11	5.98E-11	1.37E-09	2.56E-09	7.07E-11	9.53E-10	1.98E-09	1.80E-09	2.69E-09
0.19994	1.69E-09	4.85E-10	4.76E-10	2.39E-09	4.09E-09	4.82E-10	1.83E-09	3.20E-09	3.00E-09	4.22E-09
0.24993	2.82E-09	1.07E-09	1.09E-09	3.80E-09	6.12E-09	1.08E-09	3.04E-09	4.83E-09	4.65E-09	6.24E-09
0.29995	4.43E-09	1.98E-09	1.99E-09	5.80E-09	8.86E-09	1.96E-09	4.73E-09	7.02E-09	6.92E-09	8.97E-09
0.34993	6.69E-09	3.33E-09	3.38E-09	8.57E-09	1.25E-08	3.29E-09	7.10E-09	9.97E-09	1.00E-08	1.26E-08
0.39994	9.83E-09	5.36E-09	5.45E-09	1.24E-08	1.73E-08	5.26E-09	1.04E-08	1.39E-08	1.43E-08	1.74E-08
0.44994	1.41E-08	8.33E-09	8.48E-09	1.74E-08	2.33E-08	8.12E-09	1.48E-08	1.90E-08	1.97E-08	2.34E-08
0.49995	1.97E-08	1.25E-08	1.28E-08	2.38E-08	3.05E-08	1.22E-08	2.05E-08	2.54E-08	2.66E-08	3.08E-08
0.54994	2.67E-08	1.83E-08	1.87E-08	3.16E-08	3.88E-08	1.76E-08	2.77E-08	3.30E-08	3.49E-08	3.93E-08
0.59996	3.53E-08	2.58E-08	2.64E-08	4.07E-08	4.79E-08	2.47E-08	3.62E-08	4.19E-08	4.44E-08	4.90E-08
0.64993	4.53E-08	3.52E-08	3.61E-08	5.08E-08	5.76E-08	3.35E-08	4.61E-08	5.18E-08	5.49E-08	5.94E-08
0.69995	5.63E-08	4.64E-08	4.75E-08	6.17E-08	6.75E-08	4.39E-08	5.71E-08	6.25E-08	6.62E-08	7.04E-08
0.74993	6.82E-08	5.90E-08	6.03E-08	7.31E-08	7.74E-08	5.57E-08	6.88E-08	7.36E-08	7.79E-08	8.16E-08
0.79996	8.04E-08	7.26E-08	7.42E-08	8.45E-08	8.72E-08	6.83E-08	8.10E-08	8.49E-08	8.96E-08	9.28E-08
0.84994	9.26E-08	8.66E-08	8.82E-08	9.58E-08	9.67E-08	8.15E-08	9.33E-08	9.62E-08	1.01E-07	1.04E-07
0.89995	1.05E-07	1.01E-07	1.02E-07	1.07E-07	1.06E-07	9.48E-08	1.06E-07	1.07E-07	1.13E-07	1.15E-07
0.94993	1.16E-07	1.14E-07	1.16E-07	1.18E-07	1.15E-07	1.08E-07	1.18E-07	1.18E-07	1.24E-07	1.25E-07
0.99996	1.27E-07	1.28E-07	1.29E-07	1.29E-07	1.24E-07	1.21E-07	1.29E-07	1.29E-07	1.35E-07	1.36E-07
0.94993	1.26E-07	1.27E-07	1.28E-07	1.26E-07	1.20E-07	1.21E-07	1.28E-07	1.27E-07	1.32E-07	1.33E-07
0.89995	1.22E-07	1.24E-07	1.26E-07	1.23E-07	1.16E-07	1.19E-07	1.25E-07	1.24E-07	1.28E-07	1.29E-07
0.84994	1.18E-07	1.21E-07	1.22E-07	1.19E-07	1.12E-07	1.16E-07	1.21E-07	1.19E-07	1.23E-07	1.24E-07
0.79996	1.14E-07	1.17E-07	1.17E-07	1.14E-07	1.07E-07	1.12E-07	1.16E-07	1.15E-07	1.18E-07	1.19E-07
0.74994	1.09E-07	1.12E-07	1.13E-07	1.09E-07	1.02E-07	1.08E-07	1.11E-07	1.10E-07	1.13E-07	1.14E-07
0.69995	1.04E-07	1.07E-07	1.07E-07	1.04E-07	9.71E-08	1.03E-07	1.06E-07	1.05E-07	1.07E-07	1.08E-07
0.64993	9.86E-08	1.01E-07	1.02E-07	9.88E-08	9.20E-08	9.80E-08	1.01E-07	9.95E-08	1.02E-07	1.03E-07
0.59996	9.30E-08	9.56E-08	9.61E-08	9.32E-08	8.67E-08	9.26E-08	9.50E-08	9.39E-08	9.58E-08	9.67E-08
0.54994	8.71E-08	8.95E-08	9.01E-08	8.74E-08	8.13E-08	8.70E-08	8.89E-08	8.80E-08	8.96E-08	9.06E-08
0.49995	8.09E-08	8.32E-08	8.37E-08	8.13E-08	7.55E-08	8.09E-08	8.25E-08	8.18E-08	8.31E-08	8.41E-08
0.44994	7.39E-08	7.62E-08	7.66E-08	7.46E-08	6.93E-08	7.42E-08	7.54E-08	7.50E-08	7.60E-08	7.71E-08
0.39994	6.59E-08	6.81E-08	6.86E-08	6.70E-08	6.22E-08	6.65E-08	6.72E-08	6.72E-08	6.81E-08	6.92E-08
0.34993	5.60E-08	5.83E-08	5.88E-08	5.77E-08	5.34E-08	5.71E-08	5.70E-08	5.78E-08	5.85E-08	5.97E-08
0.29995	4.34E-08	4.57E-08	4.62E-08	4.60E-08	4.23E-08	4.52E-08	4.42E-08	4.58E-08	4.66E-08	4.78E-08
0.24993	2.87E-08	3.07E-08	3.12E-08	3.19E-08	2.89E-08	3.09E-08	2.92E-08	3.13E-08	3.24E-08	3.35E-08
0.19994	1.48E-08	1.62E-08	1.66E-08	1.79E-08	1.58E-08	1.68E-08	1.50E-08	1.71E-08	1.81E-08	1.90E-08
0.14993	5.46E-09	6.10E-09	6.34E-09	7.54E-09	6.31E-09	6.58E-09	5.52E-09	6.74E-09	7.48E-09	7.99E-09
0.09994	1.06E-09	1.26E-09	1.35E-09	2.00E-09	1.47E-09	1.47E-09	1.06E-09	1.55E-09	-2.19E-10	2.12E-09
0.04992	-4.15E-10	-3.65E-10	-3.63E-10	-1.52E-10	-3.18E-10	-3.33E-10	-4.24E-10	-3.23E-10	-7.32E-10	-1.56E-10
-6.21E-05	-8.02E-10	-8.14E-10	-8.21E-10	-8.29E-10	-8.48E-10	-8.50E-10	-8.29E-10	-8.58E-10	-8.47E-10	-8.66E-10
-0.05003	-9.24E-10	-9.48E-10	-9.67E-10	-1.04E-09	-1.02E-09	-1.01E-09	-9.48E-10	-1.03E-09	-1.06E-09	-1.10E-09
-0.10003	-9.85E-10	-1.02E-09	-1.05E-09	-1.18E-09	-1.12E-09	-1.10E-09	-1.01E-09	-1.13E-09	-1.20E-09	-1.24E-09
-0.15004	-1.06E-09	-1.10E-09	-1.13E-09	-1.31E-09	-1.23E-09	-1.19E-09	-1.09E-09	-1.23E-09	-1.33E-09	-1.39E-09
-0.20004	-1.13E-09	-1.19E-09	-1.22E-09	-1.47E-09	-1.36E-09	-1.30E-09	-1.17E-09	-1.36E-09	-1.49E-09	-1.57E-09
-0.25002	-1.23E-09	-1.30E-09	-1.35E-09	-1.67E-09	-1.53E-09	-1.45E-09	-1.28E-09	-1.53E-09	-1.72E-09	-1.81E-09
-0.30002	-1.37E-09	-1.45E-09	-1.50E-09	-1.95E-09	-1.77E-09	-1.64E-09	-1.42E-09	-1.77E-09	-2.01E-09	-2.15E-09
-0.35002	-1.54E-09	-1.64E-09	-1.71E-09	-2.32E-09	-2.10E-09	-1.90E-09	-1.61E-09	-2.08E-09	-2.43E-09	-2.60E-09
-0.40002	-1.76E-09	-1.90E-09	-1.98E-09	-2.82E-09	-2.55E-09	-2.25E-09	-1.86E-09	-2.51E-09	-2.99E-09	-3.22E-09
-0.45004	-2.08E-09	-2.24E-09	-2.35E-09	-3.51E-09	-3.17E-09	-2.70E-09	-2.20E-09	-3.10E-09	-3.76E-09	-4.07E-09
-0.50004	-2.49E-09	-2.70E-09	-2.83E-09	-4.45E-09	-4.04E-09	-3.33E-09	-2.66E-09	-3.91E-09	-4.61E-09	-5.24E-09
-0.55005	-3.06E-09	-3.31E-09	-3.50E-09	-5.76E-09	-5.24E-09	-4.18E-09	-3.28E-09	-5.03E-09	-2.58E-09	-6.86E-09
-0.60005	-3.85E-09	-4.15E-09	-4.40E-09	-7.57E-09	-6.90E-09	-5.36E-09	-4.14E-09	-6.57E-09	-9.32E-10	-9.04E-09
-0.65005	-4.99E-09	-5.28E-09	-5.63E-09	-1.01E-08	-9.18E-09	-6.97E-09	-5.31E-09	-8.65E-09	-4.44E-09	-1.20E-08
-0.70005	-6.80E-09	-6.84E-09	-7.35E-09	-1.35E-08	-1.22E-08	-9.16E-09	-6.95E-09	-1.15E-08	-9.26E-09	-1.58E-08
-0.75006	-9.62E-09	-9.04E-09	-9.92E-09	-1.82E-08	-1.63E-08	-1.22E-08	-9.29E-09	-1.51E-08	-1.38E-08	-2.08E-08
-0.80004	-1.48E-08	-1.23E-08	-1.40E-08	-2.43E-08	-2.16E-08	-1.62E-08	-1.29E-08	-1.99E-08	-1.91E-08	-2.70E-08
-0.85004	-2.30E-08	-1.75E-08	-2.00E-08	-3.23E-08	-2.86E-08	-2.15E-08	-1.84E-08	-2.62E-08	-2.59E-08	-3.46E-08
-0.90004	-3.24E-08	-2.56E-08	-2.95E-08	-4.23E-08	-3.80E-08	-2.82E-08	-2.73E-08	-3.41E-08	-3.44E-08	-4.37E-08
-0.95004	-4.61E-08	-3.81E-08	-4.46E-08	-5.41E-08	-4.97E-08	-3.67E-08	-4.24E-08	-4.39E-08	-4.50E-08	-5.42E-08
-1.00006	-6.51E-08	-5.71E-08	-6.34E-08	-6.76E-08	-6.38E-08	-4.75E-08	-5.98E-08	-5.60E-08	-5.74E-08	-6.60E-08
-0.95004	-5.96E-08	-5.90E-08	-6.69E-08	-7.01E-08	-6.59E-08	-5.02E-08	-5.58E-08	-5.75E-08	-6.02E-08	-6.73E-08
-0.90004	-5.47E-08	-5.80E-08	-6.67E-08	-7.05E-08	-6.53E-08	-5.11E-08	-5.37E-08	-5.77E-08	-6.12E-08	-6.71E-08
-0.85004	-5.20E-08	-5.70E-08	-6.14E-08	-6.95E-08	-6.26E-08	-5.07E-08	-4.89E-08	-5.64E-08	-6.05E-08	-6.57E-08
-0.80004	-4.73E-08	-5.26E-08	-5.66E-08	-6.72E-08	-5.96E-08	-4.95E-08	-4.43E-08	-5.43E-08	-5.87E-08	-6.32E-08
-0.75006	-4.28E-08	-4.76E-08	-5.19E-08	-6.39E-08	-5.61E-08	-4.73E-08	-4.14E-08	-5.15E-08	-5.60E-08	-5.99E-08
-0.70005	-3.95E-08	-4.34E-08	-4.64E-08	-5.97E-08	-5.18E-08	-4.46E-08	-3.84E-08	-4.82E-08	-5.26E-08	-5.59E-08
-0.65005	-3.59E-08	-3.88E-08	-4.12E-08	-5.49E-08	-4.73E-08	-4.12E-08	-3.54E-08	-4.45E-08	-4.87E-08	-5.13E-08
-0.60005	-3.22E-08	-3.44E-08	-3.65E-08	-4.93E-08	-4.26E-08	-3.74E-08	-3.21E-08	-4.04E-08	-4.41E-08	-4.63E-08
-0.55005	-2.84E-08	-3.01E-08	-3.17E-08	-4.31E-08	-3.75E-08	-3.30E-08	-2.85E-08	-3.58E-08	-3.91E-08	-4.06E-08
-0.50004	-2.43E-08	-2.56E-08	-2.68E-08	-3.59E-08	-3.18E-08	-2.80E-08	-2.44E-08	-3.05E-08	-3.36E-08	-3.43E-08
-0.45004	-1.96E-08	-2.06E-08	-2.16E-08	-2.81E-08	-2.55E-08	-2.24E-08	-1.98E-08	-2.46E-08	-2.74E-08	-2.73E-08
-0.40002	-1.48E-08	-1.55E-08	-1.62E-08	-2.05E-08	-1.92E-08	-1.68E-08	-1.50E-08	-1.87E-08	-2.10E-08	-2.05E-08
-0.35002	-1.04E-08	-1.08E-08	-1.12E-08	-1.40E-08	-1.35E-08	-1.17E-08	-1.07E-08	-1.35E-08	-1.50E-08	-1.45E-08
-0.30002	-6.78E-09	-6.97E-09	-7.23E-09	-8.93E-09	-8.88E-09	-7.59E-09	-7.03E-09	-9.09E-09	-9.95E-09	-9.68E-09
-0.25002	-4.16E-09	-4.17E-09	-4.31E-09	-5.28E-09	-5.43E-09	-4.60E-09	-4.34E-09	-5.69E-09	-6.06E-09	-5.97E-09
-0.20004	-2.45E-09	-2.39E-09	-2.45E-09	-2.96E-09	-3.14E-09	-2.68E-09	-2.56E-09	-3.33E-09	-3.46E-09	-3.44E-09
-0.15004	-1.48E-09	-1.41E-09	-1.44E-09	-1.67E-09	-1.80E-09	-1.58E-09	-1.54E-09	-1.90E-09	-1.95E-09	-1.95E-09
-0.10003	-1.00E-09	-9.65E-10	-9.89E-10	-1.07E-09	-1.15E-09	-1.05E-09	-1.03E-09	-1.19E-09	-1.05E-09	-1.21E-09
-0.05003	-8.07E-10	-7.92E-10	-8.06E-10	-8.33E-10	-8.63E-10	-8.41E-10	-8.26E-10	-8.97E-10	-8.95E-10	-9.04E-10
-6.16E-05	-7.31E-10	-7.25E-10	-7.34E-10	-7.40E-10	-7.63E-10	-7.49E-10	-7.32E-10	-7.80E-10	-7.72E-10	-7.81E-10
