# Supplementary material for: A bioinspired flexible neuromuscular system based thermal-annealing-free perovskite with passivation
Source: Nat Commun. 2022 Dec 2;13:7427. doi: 10.1038/s41467-022-35092-w (PMC9718817; doi:10.1038/s41467-022-35092-w)
Supplement: Supplementary file 6 — Source Data [file 41467_2022_35092_MOESM6_ESM.zip › figS11b.txt]

Chip(#)	On-off ratio
1	2661.137
2	1754.50671
3	2161.78215
4	2229.28149
5	2145.75243
6	1708.53383
7	2819.49228
8	1826.25155
9	2096.57169
10	3799.37777
