# Supplementary material for: A bioinspired flexible neuromuscular system based thermal-annealing-free perovskite with passivation
Source: Nat Commun. 2022 Dec 2;13:7427. doi: 10.1038/s41467-022-35092-w (PMC9718817; doi:10.1038/s41467-022-35092-w)
Supplement: Supplementary file 6 — Source Data [file 41467_2022_35092_MOESM6_ESM.zip › figS12a.txt]

	cycle50	cycle49	cycle48	cycle47	cycle46	cycle45	cycle44	cycle43	cycle42	cycle41	cycle40	cycle39	cycle38	cycle37	cycle36	cycle35	cycle34	cycle33	cycle32	cycle31	cycle30	cycle29	cycle28	cycle27	cycle26	cycle25	cycle24	cycle23	cycle22	cycle21	cycle20	cycle19	cycle18	cycle17	cycle16	cycle15	cycle14	cycle13	cycle12	cycle11	cycle10	cycle9	cycle8	cycle7	cycle6	cycle5	cycle4	cycle3	cycle2
GateV	I(A)	I(A)	I(A)	I(A)	I(A)	I(A)	I(A)	I(A)	I(A)	I(A)	I(A)	I(A)	I(A)	I(A)	I(A)	I(A)	I(A)	I(A)	I(A)	I(A)	I(A)	I(A)	I(A)	I(A)	I(A)	I(A)	I(A)	I(A)	I(A)	I(A)	I(A)	I(A)	I(A)	I(A)	I(A)	I(A)	I(A)	I(A)	I(A)	I(A)	I(A)	I(A)	I(A)	I(A)	I(A)	I(A)	I(A)	I(A)	I(A)
-6.31E-05	-7.60E-10	-7.76E-10	-7.81E-10	-7.64E-10	-7.50E-10	-7.75E-10	-7.69E-10	-7.65E-10	-7.41E-10	-7.51E-10	-7.46E-10	-7.52E-10	-7.38E-10	-7.56E-10	-7.44E-10	-7.74E-10	-7.80E-10	-7.51E-10	-7.48E-10	-7.42E-10	-7.57E-10	-7.39E-10	-7.57E-10	-7.71E-10	-7.70E-10	-7.60E-10	-7.59E-10	-7.67E-10	-7.50E-10	-7.65E-10	-7.61E-10	-7.59E-10	-7.70E-10	-7.73E-10	-7.64E-10	-7.59E-10	-7.78E-10	-7.83E-10	-7.86E-10	-7.89E-10	-7.76E-10	-7.79E-10	-7.82E-10	-7.62E-10	-7.50E-10	-7.44E-10	-7.45E-10	-7.48E-10	-7.46E-10
0.04992	-6.39E-10	-6.67E-10	-6.50E-10	-6.48E-10	-6.25E-10	-6.52E-10	-6.45E-10	-6.39E-10	-6.10E-10	-6.31E-10	-6.19E-10	-6.23E-10	-6.18E-10	-6.31E-10	-6.31E-10	-6.48E-10	-6.44E-10	-6.23E-10	-6.06E-10	-6.05E-10	-6.15E-10	-6.12E-10	-6.26E-10	-6.44E-10	-6.35E-10	-6.10E-10	-6.23E-10	-6.31E-10	-6.08E-10	-6.29E-10	-6.34E-10	-6.11E-10	-6.19E-10	-5.68E-10	-6.26E-10	-6.17E-10	-6.31E-10	-6.27E-10	-6.29E-10	-6.32E-10	-6.23E-10	-6.17E-10	-6.24E-10	-5.99E-10	-5.81E-10	-5.61E-10	-5.70E-10	-5.36E-10	-5.17E-10
0.09994	-5.30E-10	-5.62E-10	-5.50E-10	-5.48E-10	-5.31E-10	-5.51E-10	-5.37E-10	-5.31E-10	-5.03E-10	-5.34E-10	-5.12E-10	-5.28E-10	-5.18E-10	-5.33E-10	-5.25E-10	-5.42E-10	-5.42E-10	-5.13E-10	-5.01E-10	-5.01E-10	-5.13E-10	-5.09E-10	-5.21E-10	-5.38E-10	-5.22E-10	-4.90E-10	-5.15E-10	-5.22E-10	-5.05E-10	-5.19E-10	-5.13E-10	-5.05E-10	-4.95E-10	-3.71E-10	-4.98E-10	-5.01E-10	-5.08E-10	-5.05E-10	-5.13E-10	-4.98E-10	-4.90E-10	-4.97E-10	-4.90E-10	-4.71E-10	-4.45E-10	-4.12E-10	-4.28E-10	-3.72E-10	-3.30E-10
0.14992	-4.08E-10	-4.51E-10	-4.42E-10	-4.41E-10	-4.16E-10	-4.49E-10	-4.27E-10	-4.20E-10	-3.85E-10	-4.22E-10	-4.03E-10	-4.05E-10	-4.00E-10	-4.17E-10	-4.09E-10	-4.27E-10	-4.29E-10	-3.98E-10	-3.77E-10	-3.82E-10	-3.86E-10	-3.94E-10	-4.01E-10	-4.25E-10	-3.98E-10	-3.46E-10	-3.92E-10	-3.95E-10	-3.86E-10	-3.97E-10	-3.94E-10	-3.78E-10	-3.62E-10	-1.50E-10	-3.67E-10	-3.61E-10	-3.76E-10	-3.59E-10	-3.72E-10	-3.44E-10	-3.47E-10	-3.55E-10	-3.52E-10	-3.16E-10	-2.96E-10	-2.47E-10	-2.56E-10	-1.67E-10	-9.89E-11
0.19994	-2.56E-10	-3.07E-10	-2.91E-10	-2.94E-10	-2.63E-10	-2.95E-10	-2.76E-10	-2.74E-10	-2.35E-10	-2.77E-10	-2.47E-10	-2.53E-10	-2.45E-10	-2.56E-10	-2.62E-10	-2.77E-10	-2.65E-10	-2.35E-10	-1.92E-10	-2.25E-10	-2.18E-10	-2.28E-10	-2.48E-10	-2.62E-10	-2.28E-10	-1.65E-10	-2.22E-10	-2.36E-10	-2.21E-10	-2.28E-10	-2.22E-10	-2.04E-10	-1.90E-10	1.39E-10	-1.86E-10	-1.88E-10	-1.86E-10	-1.71E-10	-1.81E-10	-1.54E-10	-1.55E-10	-1.66E-10	-1.57E-10	-1.16E-10	-9.09E-11	-1.13E-11	-4.12E-11	8.47E-11	2.05E-10
0.24993	-2.78E-11	-9.17E-11	-7.53E-11	-7.66E-11	-5.85E-11	-7.91E-11	-5.09E-11	-5.22E-11	-9.23E-12	-5.68E-11	-2.61E-11	-2.90E-11	-3.45E-11	-4.08E-11	-3.83E-11	-4.33E-11	-4.75E-11	-1.30E-11	4.30E-11	2.56E-12	2.98E-12	-3.33E-12	-1.72E-11	-3.62E-11	3.69E-14	1.02E-10	1.65E-11	-2.49E-12	1.31E-11	1.01E-11	1.48E-11	3.33E-11	6.36E-11	5.58E-10	6.66E-11	6.49E-11	7.25E-11	9.27E-11	8.30E-11	1.39E-10	1.28E-10	9.90E-11	1.22E-10	1.68E-10	2.00E-10	3.12E-10	2.70E-10	4.65E-10	6.32E-10
0.29995	3.02E-10	2.24E-10	2.35E-10	2.42E-10	2.64E-10	2.33E-10	2.71E-10	2.57E-10	3.18E-10	2.68E-10	3.00E-10	3.04E-10	3.01E-10	2.92E-10	2.92E-10	2.80E-10	2.79E-10	3.22E-10	4.04E-10	3.43E-10	3.52E-10	3.34E-10	3.19E-10	2.99E-10	3.58E-10	5.02E-10	3.69E-10	3.48E-10	3.65E-10	3.65E-10	3.71E-10	3.99E-10	4.43E-10	1.17E-09	4.57E-10	4.40E-10	4.62E-10	4.96E-10	4.81E-10	5.52E-10	5.33E-10	4.99E-10	5.36E-10	5.99E-10	6.38E-10	7.95E-10	7.42E-10	1.02E-09	1.27E-09
0.34993	8.18E-10	6.97E-10	7.22E-10	7.30E-10	7.45E-10	7.27E-10	7.76E-10	7.60E-10	8.27E-10	7.53E-10	7.92E-10	8.08E-10	8.05E-10	7.94E-10	7.89E-10	7.98E-10	7.92E-10	8.37E-10	9.52E-10	8.48E-10	8.80E-10	8.53E-10	8.36E-10	8.05E-10	8.99E-10	1.09E-09	9.07E-10	8.71E-10	9.00E-10	8.93E-10	9.01E-10	9.49E-10	1.02E-09	2.06E-09	1.02E-09	1.02E-09	1.04E-09	1.09E-09	1.08E-09	1.20E-09	1.16E-09	1.12E-09	1.16E-09	1.22E-09	1.29E-09	1.52E-09	1.45E-09	1.86E-09	2.23E-09
0.39994	1.60E-09	1.44E-09	1.46E-09	1.47E-09	1.48E-09	1.47E-09	1.53E-09	1.51E-09	1.59E-09	1.49E-09	1.57E-09	1.57E-09	1.56E-09	1.55E-09	1.56E-09	1.57E-09	1.56E-09	1.61E-09	1.78E-09	1.63E-09	1.68E-09	1.63E-09	1.62E-09	1.58E-09	1.71E-09	2.00E-09	1.72E-09	1.68E-09	1.71E-09	1.71E-09	1.72E-09	1.79E-09	1.88E-09	3.38E-09	1.90E-09	1.88E-09	1.93E-09	1.99E-09	1.99E-09	2.16E-09	2.11E-09	2.04E-09	2.11E-09	2.20E-09	2.29E-09	2.62E-09	2.51E-09	3.11E-09	3.65E-09
0.44994	2.77E-09	2.55E-09	2.59E-09	2.61E-09	2.61E-09	2.60E-09	2.70E-09	2.65E-09	2.77E-09	2.63E-09	2.72E-09	2.76E-09	2.73E-09	2.72E-09	2.72E-09	2.74E-09	2.74E-09	2.80E-09	3.05E-09	2.82E-09	2.90E-09	2.83E-09	2.82E-09	2.76E-09	2.96E-09	3.36E-09	2.96E-09	2.90E-09	2.95E-09	2.94E-09	2.97E-09	3.06E-09	3.19E-09	5.30E-09	3.23E-09	3.19E-09	3.28E-09	3.37E-09	3.37E-09	3.60E-09	3.52E-09	3.44E-09	3.54E-09	3.67E-09	3.79E-09	4.27E-09	4.14E-09	4.98E-09	5.77E-09
0.49995	4.55E-09	4.24E-09	4.29E-09	4.30E-09	4.31E-09	4.32E-09	4.45E-09	4.37E-09	4.53E-09	4.34E-09	4.46E-09	4.51E-09	4.47E-09	4.47E-09	4.45E-09	4.51E-09	4.49E-09	4.58E-09	4.93E-09	4.61E-09	4.72E-09	4.62E-09	4.61E-09	4.53E-09	4.82E-09	5.37E-09	4.80E-09	4.73E-09	4.79E-09	4.78E-09	4.82E-09	4.96E-09	5.15E-09	8.04E-09	5.19E-09	5.14E-09	5.27E-09	5.40E-09	5.41E-09	5.73E-09	5.64E-09	5.53E-09	5.66E-09	5.85E-09	6.02E-09	6.68E-09	6.51E-09	7.70E-09	8.83E-09
0.54995	7.13E-09	6.72E-09	6.79E-09	6.81E-09	6.80E-09	6.81E-09	6.99E-09	6.88E-09	7.09E-09	6.84E-09	7.01E-09	7.08E-09	7.02E-09	7.02E-09	7.01E-09	7.10E-09	7.07E-09	7.18E-09	7.65E-09	7.22E-09	7.37E-09	7.22E-09	7.22E-09	7.13E-09	7.51E-09	8.27E-09	7.51E-09	7.40E-09	7.47E-09	7.48E-09	7.54E-09	7.71E-09	7.98E-09	1.18E-08	8.05E-09	7.99E-09	8.16E-09	8.34E-09	8.36E-09	8.82E-09	8.69E-09	8.56E-09	8.73E-09	9.00E-09	9.25E-09	1.02E-08	9.95E-09	1.16E-08	1.31E-08
0.59996	1.08E-08	1.02E-08	1.03E-08	1.04E-08	1.03E-08	1.04E-08	1.06E-08	1.05E-08	1.07E-08	1.04E-08	1.06E-08	1.07E-08	1.06E-08	1.07E-08	1.06E-08	1.08E-08	1.07E-08	1.09E-08	1.15E-08	1.09E-08	1.11E-08	1.09E-08	1.09E-08	1.08E-08	1.13E-08	1.23E-08	1.13E-08	1.12E-08	1.13E-08	1.13E-08	1.14E-08	1.16E-08	1.20E-08	1.70E-08	1.21E-08	1.20E-08	1.23E-08	1.25E-08	1.25E-08	1.31E-08	1.30E-08	1.28E-08	1.31E-08	1.34E-08	1.38E-08	1.50E-08	1.48E-08	1.69E-08	1.90E-08
0.64993	1.58E-08	1.51E-08	1.52E-08	1.52E-08	1.52E-08	1.52E-08	1.56E-08	1.54E-08	1.57E-08	1.53E-08	1.56E-08	1.57E-08	1.56E-08	1.56E-08	1.56E-08	1.58E-08	1.57E-08	1.59E-08	1.67E-08	1.60E-08	1.62E-08	1.60E-08	1.60E-08	1.59E-08	1.65E-08	1.78E-08	1.65E-08	1.64E-08	1.65E-08	1.65E-08	1.66E-08	1.69E-08	1.74E-08	2.36E-08	1.75E-08	1.74E-08	1.78E-08	1.81E-08	1.82E-08	1.90E-08	1.88E-08	1.86E-08	1.89E-08	1.94E-08	1.99E-08	2.14E-08	2.12E-08	2.39E-08	2.65E-08
0.69995	2.23E-08	2.15E-08	2.16E-08	2.16E-08	2.16E-08	2.17E-08	2.21E-08	2.18E-08	2.23E-08	2.17E-08	2.21E-08	2.23E-08	2.21E-08	2.22E-08	2.22E-08	2.24E-08	2.23E-08	2.25E-08	2.35E-08	2.26E-08	2.30E-08	2.27E-08	2.27E-08	2.25E-08	2.34E-08	2.49E-08	2.33E-08	2.31E-08	2.33E-08	2.34E-08	2.35E-08	2.39E-08	2.45E-08	3.18E-08	2.46E-08	2.46E-08	2.50E-08	2.54E-08	2.55E-08	2.64E-08	2.62E-08	2.60E-08	2.65E-08	2.71E-08	2.77E-08	2.96E-08	2.94E-08	3.27E-08	3.59E-08
0.74994	3.05E-08	2.95E-08	2.97E-08	2.97E-08	2.97E-08	2.98E-08	3.02E-08	2.99E-08	3.05E-08	2.99E-08	3.03E-08	3.05E-08	3.04E-08	3.04E-08	3.04E-08	3.06E-08	3.06E-08	3.08E-08	3.20E-08	3.10E-08	3.13E-08	3.10E-08	3.10E-08	3.09E-08	3.19E-08	3.36E-08	3.18E-08	3.16E-08	3.18E-08	3.19E-08	3.21E-08	3.26E-08	3.33E-08	4.15E-08	3.35E-08	3.34E-08	3.39E-08	3.44E-08	3.46E-08	3.57E-08	3.55E-08	3.53E-08	3.58E-08	3.66E-08	3.73E-08	3.95E-08	3.94E-08	4.32E-08	4.69E-08
0.79996	4.03E-08	3.92E-08	3.94E-08	3.95E-08	3.95E-08	3.95E-08	4.00E-08	3.97E-08	4.03E-08	3.97E-08	4.02E-08	4.04E-08	4.02E-08	4.03E-08	4.03E-08	4.06E-08	4.05E-08	4.08E-08	4.21E-08	4.10E-08	4.14E-08	4.10E-08	4.11E-08	4.09E-08	4.20E-08	4.39E-08	4.20E-08	4.18E-08	4.20E-08	4.21E-08	4.24E-08	4.29E-08	4.38E-08	5.26E-08	4.39E-08	4.39E-08	4.45E-08	4.50E-08	4.52E-08	4.65E-08	4.63E-08	4.61E-08	4.68E-08	4.77E-08	4.85E-08	5.10E-08	5.10E-08	5.51E-08	5.91E-08
0.84995	5.16E-08	5.04E-08	5.06E-08	5.07E-08	5.07E-08	5.08E-08	5.13E-08	5.10E-08	5.16E-08	5.09E-08	5.15E-08	5.18E-08	5.16E-08	5.16E-08	5.16E-08	5.20E-08	5.19E-08	5.22E-08	5.36E-08	5.24E-08	5.29E-08	5.25E-08	5.26E-08	5.24E-08	5.36E-08	5.56E-08	5.36E-08	5.34E-08	5.36E-08	5.38E-08	5.41E-08	5.47E-08	5.57E-08	6.47E-08	5.58E-08	5.58E-08	5.64E-08	5.70E-08	5.73E-08	5.86E-08	5.85E-08	5.83E-08	5.91E-08	6.01E-08	6.10E-08	6.36E-08	6.37E-08	6.80E-08	7.22E-08
0.89995	6.40E-08	6.28E-08	6.30E-08	6.31E-08	6.31E-08	6.32E-08	6.37E-08	6.34E-08	6.41E-08	6.34E-08	6.40E-08	6.43E-08	6.41E-08	6.42E-08	6.42E-08	6.45E-08	6.45E-08	6.48E-08	6.62E-08	6.50E-08	6.55E-08	6.51E-08	6.52E-08	6.50E-08	6.63E-08	6.83E-08	6.63E-08	6.61E-08	6.64E-08	6.66E-08	6.68E-08	6.75E-08	6.86E-08	7.75E-08	6.87E-08	6.87E-08	6.93E-08	7.00E-08	7.03E-08	7.17E-08	7.15E-08	7.15E-08	7.23E-08	7.33E-08	7.43E-08	7.69E-08	7.72E-08	8.14E-08	8.55E-08
0.94993	7.72E-08	7.60E-08	7.63E-08	7.63E-08	7.63E-08	7.65E-08	7.70E-08	7.67E-08	7.74E-08	7.67E-08	7.72E-08	7.76E-08	7.74E-08	7.74E-08	7.75E-08	7.78E-08	7.78E-08	7.82E-08	7.96E-08	7.84E-08	7.88E-08	7.85E-08	7.86E-08	7.84E-08	7.97E-08	8.17E-08	7.97E-08	7.95E-08	7.98E-08	8.00E-08	8.03E-08	8.10E-08	8.20E-08	9.05E-08	8.21E-08	8.22E-08	8.29E-08	8.35E-08	8.38E-08	8.51E-08	8.50E-08	8.50E-08	8.58E-08	8.69E-08	8.79E-08	9.04E-08	9.08E-08	9.48E-08	9.88E-08
0.99997	9.07E-08	8.96E-08	8.99E-08	8.99E-08	8.99E-08	9.01E-08	9.05E-08	9.03E-08	9.09E-08	9.03E-08	9.08E-08	9.12E-08	9.10E-08	9.10E-08	9.11E-08	9.14E-08	9.14E-08	9.18E-08	9.31E-08	9.19E-08	9.24E-08	9.20E-08	9.22E-08	9.21E-08	9.33E-08	9.52E-08	9.33E-08	9.31E-08	9.34E-08	9.36E-08	9.39E-08	9.46E-08	9.57E-08	1.03E-07	9.57E-08	9.58E-08	9.65E-08	9.71E-08	9.74E-08	9.86E-08	9.86E-08	9.86E-08	9.94E-08	1.00E-07	1.01E-07	1.04E-07	1.04E-07	1.08E-07	1.12E-07
0.94993	9.36E-08	9.26E-08	9.29E-08	9.29E-08	9.29E-08	9.30E-08	9.35E-08	9.32E-08	9.39E-08	9.33E-08	9.37E-08	9.40E-08	9.39E-08	9.40E-08	9.40E-08	9.43E-08	9.43E-08	9.46E-08	9.57E-08	9.48E-08	9.51E-08	9.48E-08	9.50E-08	9.49E-08	9.59E-08	9.76E-08	9.59E-08	9.58E-08	9.61E-08	9.63E-08	9.66E-08	9.72E-08	9.81E-08	1.05E-07	9.81E-08	9.82E-08	9.88E-08	9.93E-08	9.96E-08	1.01E-07	1.01E-07	1.01E-07	1.01E-07	1.02E-07	1.03E-07	1.05E-07	1.06E-07	1.09E-07	1.12E-07
0.89995	9.46E-08	9.37E-08	9.39E-08	9.39E-08	9.40E-08	9.41E-08	9.44E-08	9.42E-08	9.48E-08	9.43E-08	9.47E-08	9.50E-08	9.48E-08	9.49E-08	9.49E-08	9.51E-08	9.52E-08	9.55E-08	9.64E-08	9.56E-08	9.59E-08	9.57E-08	9.58E-08	9.58E-08	9.66E-08	9.81E-08	9.67E-08	9.66E-08	9.68E-08	9.70E-08	9.72E-08	9.78E-08	9.86E-08	1.04E-07	9.86E-08	9.87E-08	9.92E-08	9.96E-08	9.99E-08	1.01E-07	1.01E-07	1.01E-07	1.02E-07	1.02E-07	1.03E-07	1.05E-07	1.05E-07	1.08E-07	1.11E-07
0.84995	9.41E-08	9.34E-08	9.36E-08	9.36E-08	9.36E-08	9.37E-08	9.40E-08	9.39E-08	9.43E-08	9.39E-08	9.43E-08	9.45E-08	9.44E-08	9.44E-08	9.45E-08	9.47E-08	9.47E-08	9.50E-08	9.58E-08	9.51E-08	9.54E-08	9.52E-08	9.53E-08	9.52E-08	9.60E-08	9.72E-08	9.60E-08	9.59E-08	9.62E-08	9.63E-08	9.65E-08	9.69E-08	9.77E-08	1.03E-07	9.77E-08	9.78E-08	9.82E-08	9.86E-08	9.89E-08	9.96E-08	9.96E-08	9.97E-08	1.00E-07	1.01E-07	1.02E-07	1.03E-07	1.04E-07	1.06E-07	1.09E-07
0.79996	9.26E-08	9.20E-08	9.22E-08	9.22E-08	9.22E-08	9.23E-08	9.26E-08	9.24E-08	9.28E-08	9.25E-08	9.28E-08	9.30E-08	9.29E-08	9.29E-08	9.29E-08	9.31E-08	9.32E-08	9.34E-08	9.41E-08	9.35E-08	9.37E-08	9.36E-08	9.36E-08	9.37E-08	9.43E-08	9.53E-08	9.43E-08	9.43E-08	9.44E-08	9.46E-08	9.48E-08	9.52E-08	9.59E-08	1.00E-07	9.58E-08	9.59E-08	9.62E-08	9.66E-08	9.68E-08	9.75E-08	9.75E-08	9.76E-08	9.81E-08	9.87E-08	9.93E-08	1.01E-07	1.01E-07	1.03E-07	1.05E-07
0.74994	9.03E-08	8.97E-08	8.99E-08	8.99E-08	8.99E-08	9.00E-08	9.02E-08	9.01E-08	9.04E-08	9.02E-08	9.04E-08	9.06E-08	9.05E-08	9.06E-08	9.06E-08	9.08E-08	9.08E-08	9.10E-08	9.16E-08	9.11E-08	9.13E-08	9.11E-08	9.12E-08	9.12E-08	9.18E-08	9.27E-08	9.18E-08	9.18E-08	9.19E-08	9.20E-08	9.22E-08	9.25E-08	9.32E-08	9.68E-08	9.31E-08	9.32E-08	9.35E-08	9.38E-08	9.40E-08	9.46E-08	9.46E-08	9.47E-08	9.51E-08	9.57E-08	9.62E-08	9.74E-08	9.77E-08	9.96E-08	1.02E-07
0.69995	8.72E-08	8.68E-08	8.69E-08	8.69E-08	8.70E-08	8.70E-08	8.72E-08	8.71E-08	8.74E-08	8.72E-08	8.74E-08	8.76E-08	8.75E-08	8.75E-08	8.76E-08	8.77E-08	8.77E-08	8.79E-08	8.85E-08	8.80E-08	8.82E-08	8.80E-08	8.81E-08	8.81E-08	8.86E-08	8.94E-08	8.86E-08	8.86E-08	8.87E-08	8.88E-08	8.90E-08	8.93E-08	8.99E-08	9.30E-08	8.98E-08	8.99E-08	9.01E-08	9.04E-08	9.06E-08	9.11E-08	9.11E-08	9.12E-08	9.16E-08	9.21E-08	9.26E-08	9.36E-08	9.39E-08	9.56E-08	9.74E-08
0.64993	8.36E-08	8.32E-08	8.33E-08	8.33E-08	8.34E-08	8.35E-08	8.36E-08	8.35E-08	8.38E-08	8.36E-08	8.38E-08	8.39E-08	8.39E-08	8.39E-08	8.39E-08	8.41E-08	8.41E-08	8.43E-08	8.47E-08	8.43E-08	8.45E-08	8.44E-08	8.44E-08	8.45E-08	8.49E-08	8.56E-08	8.49E-08	8.49E-08	8.50E-08	8.51E-08	8.53E-08	8.55E-08	8.60E-08	8.88E-08	8.59E-08	8.60E-08	8.62E-08	8.65E-08	8.67E-08	8.71E-08	8.71E-08	8.72E-08	8.76E-08	8.80E-08	8.84E-08	8.94E-08	8.97E-08	9.11E-08	9.28E-08
0.59996	7.95E-08	7.92E-08	7.93E-08	7.93E-08	7.93E-08	7.94E-08	7.95E-08	7.95E-08	7.97E-08	7.95E-08	7.97E-08	7.98E-08	7.98E-08	7.98E-08	7.98E-08	7.99E-08	8.00E-08	8.01E-08	8.05E-08	8.02E-08	8.03E-08	8.03E-08	8.03E-08	8.03E-08	8.07E-08	8.13E-08	8.07E-08	8.07E-08	8.08E-08	8.09E-08	8.10E-08	8.13E-08	8.17E-08	8.41E-08	8.16E-08	8.17E-08	8.19E-08	8.22E-08	8.23E-08	8.27E-08	8.27E-08	8.28E-08	8.31E-08	8.35E-08	8.39E-08	8.47E-08	8.50E-08	8.64E-08	8.78E-08
0.54995	7.50E-08	7.46E-08	7.47E-08	7.48E-08	7.48E-08	7.48E-08	7.50E-08	7.49E-08	7.52E-08	7.50E-08	7.51E-08	7.52E-08	7.52E-08	7.52E-08	7.53E-08	7.54E-08	7.54E-08	7.55E-08	7.59E-08	7.56E-08	7.57E-08	7.56E-08	7.57E-08	7.57E-08	7.60E-08	7.66E-08	7.61E-08	7.60E-08	7.62E-08	7.62E-08	7.64E-08	7.66E-08	7.70E-08	7.91E-08	7.69E-08	7.70E-08	7.72E-08	7.74E-08	7.75E-08	7.79E-08	7.79E-08	7.80E-08	7.83E-08	7.86E-08	7.90E-08	7.97E-08	8.00E-08	8.12E-08	8.25E-08
0.49995	6.99E-08	6.96E-08	6.97E-08	6.97E-08	6.97E-08	6.98E-08	6.99E-08	6.98E-08	7.01E-08	6.99E-08	7.01E-08	7.01E-08	7.01E-08	7.02E-08	7.02E-08	7.03E-08	7.03E-08	7.04E-08	7.07E-08	7.05E-08	7.06E-08	7.05E-08	7.06E-08	7.06E-08	7.09E-08	7.13E-08	7.09E-08	7.09E-08	7.10E-08	7.11E-08	7.12E-08	7.14E-08	7.18E-08	7.36E-08	7.17E-08	7.18E-08	7.19E-08	7.21E-08	7.22E-08	7.26E-08	7.26E-08	7.27E-08	7.29E-08	7.32E-08	7.36E-08	7.42E-08	7.45E-08	7.56E-08	7.68E-08
0.44994	6.41E-08	6.39E-08	6.39E-08	6.40E-08	6.40E-08	6.40E-08	6.41E-08	6.41E-08	6.43E-08	6.42E-08	6.43E-08	6.44E-08	6.44E-08	6.44E-08	6.45E-08	6.45E-08	6.45E-08	6.47E-08	6.49E-08	6.47E-08	6.48E-08	6.48E-08	6.48E-08	6.48E-08	6.51E-08	6.55E-08	6.51E-08	6.51E-08	6.52E-08	6.53E-08	6.54E-08	6.56E-08	6.59E-08	6.74E-08	6.58E-08	6.59E-08	6.61E-08	6.62E-08	6.63E-08	6.66E-08	6.67E-08	6.67E-08	6.70E-08	6.73E-08	6.76E-08	6.82E-08	6.84E-08	6.93E-08	7.04E-08
0.39994	5.73E-08	5.71E-08	5.72E-08	5.72E-08	5.72E-08	5.73E-08	5.74E-08	5.73E-08	5.75E-08	5.74E-08	5.75E-08	5.76E-08	5.76E-08	5.76E-08	5.77E-08	5.77E-08	5.78E-08	5.79E-08	5.81E-08	5.79E-08	5.80E-08	5.80E-08	5.80E-08	5.80E-08	5.83E-08	5.86E-08	5.83E-08	5.83E-08	5.84E-08	5.85E-08	5.86E-08	5.87E-08	5.90E-08	6.02E-08	5.90E-08	5.90E-08	5.92E-08	5.93E-08	5.94E-08	5.97E-08	5.97E-08	5.98E-08	6.00E-08	6.03E-08	6.06E-08	6.11E-08	6.13E-08	6.21E-08	6.31E-08
0.34993	4.88E-08	4.86E-08	4.87E-08	4.87E-08	4.87E-08	4.88E-08	4.89E-08	4.88E-08	4.90E-08	4.90E-08	4.90E-08	4.91E-08	4.91E-08	4.91E-08	4.92E-08	4.92E-08	4.92E-08	4.93E-08	4.95E-08	4.94E-08	4.95E-08	4.95E-08	4.95E-08	4.95E-08	4.97E-08	4.99E-08	4.98E-08	4.98E-08	4.99E-08	4.99E-08	5.00E-08	5.01E-08	5.03E-08	5.12E-08	5.04E-08	5.04E-08	5.06E-08	5.07E-08	5.08E-08	5.10E-08	5.11E-08	5.12E-08	5.14E-08	5.16E-08	5.19E-08	5.23E-08	5.25E-08	5.32E-08	5.39E-08
0.29995	3.77E-08	3.77E-08	3.77E-08	3.78E-08	3.78E-08	3.78E-08	3.79E-08	3.79E-08	3.80E-08	3.80E-08	3.81E-08	3.81E-08	3.81E-08	3.82E-08	3.82E-08	3.82E-08	3.82E-08	3.83E-08	3.84E-08	3.84E-08	3.84E-08	3.85E-08	3.85E-08	3.86E-08	3.87E-08	3.88E-08	3.87E-08	3.88E-08	3.88E-08	3.89E-08	3.90E-08	3.91E-08	3.92E-08	3.96E-08	3.93E-08	3.94E-08	3.94E-08	3.96E-08	3.97E-08	3.98E-08	3.99E-08	4.00E-08	4.02E-08	4.04E-08	4.06E-08	4.09E-08	4.12E-08	4.17E-08	4.23E-08
0.24993	2.47E-08	2.47E-08	2.47E-08	2.47E-08	2.48E-08	2.48E-08	2.48E-08	2.48E-08	2.50E-08	2.50E-08	2.50E-08	2.50E-08	2.51E-08	2.51E-08	2.51E-08	2.51E-08	2.52E-08	2.52E-08	2.53E-08	2.53E-08	2.53E-08	2.54E-08	2.54E-08	2.55E-08	2.55E-08	2.55E-08	2.56E-08	2.56E-08	2.57E-08	2.57E-08	2.58E-08	2.59E-08	2.59E-08	2.59E-08	2.60E-08	2.61E-08	2.62E-08	2.62E-08	2.63E-08	2.64E-08	2.65E-08	2.67E-08	2.68E-08	2.70E-08	2.72E-08	2.74E-08	2.76E-08	2.79E-08	2.84E-08
0.19994	1.24E-08	1.25E-08	1.25E-08	1.25E-08	1.25E-08	1.25E-08	1.25E-08	1.26E-08	1.26E-08	1.27E-08	1.27E-08	1.27E-08	1.27E-08	1.27E-08	1.28E-08	1.28E-08	1.28E-08	1.28E-08	1.28E-08	1.29E-08	1.29E-08	1.29E-08	1.30E-08	1.30E-08	1.30E-08	1.29E-08	1.31E-08	1.31E-08	1.31E-08	1.32E-08	1.32E-08	1.33E-08	1.33E-08	1.30E-08	1.33E-08	1.34E-08	1.35E-08	1.35E-08	1.36E-08	1.36E-08	1.37E-08	1.38E-08	1.39E-08	1.40E-08	1.42E-08	1.43E-08	1.45E-08	1.47E-08	1.49E-08
0.14992	4.28E-09	4.32E-09	4.31E-09	4.31E-09	4.33E-09	4.35E-09	4.33E-09	4.36E-09	4.40E-09	4.44E-09	4.43E-09	4.43E-09	4.45E-09	4.45E-09	4.47E-09	4.47E-09	4.46E-09	4.50E-09	4.49E-09	4.54E-09	4.53E-09	4.56E-09	4.57E-09	4.58E-09	4.55E-09	4.55E-09	4.62E-09	4.65E-09	4.66E-09	4.67E-09	4.70E-09	4.72E-09	4.72E-09	4.54E-09	4.75E-09	4.81E-09	4.81E-09	4.85E-09	4.86E-09	4.87E-09	4.94E-09	5.01E-09	5.05E-09	5.12E-09	5.19E-09	5.25E-09	5.38E-09	5.45E-09	5.58E-09
0.09994	6.49E-10	6.51E-10	6.48E-10	6.40E-10	6.57E-10	6.61E-10	6.49E-10	6.64E-10	6.96E-10	7.07E-10	6.99E-10	6.93E-10	7.09E-10	7.04E-10	6.99E-10	6.95E-10	6.96E-10	7.16E-10	7.17E-10	7.36E-10	7.29E-10	7.44E-10	7.42E-10	7.44E-10	7.21E-10	7.19E-10	7.54E-10	7.61E-10	7.67E-10	7.65E-10	7.76E-10	7.91E-10	7.99E-10	7.09E-10	7.88E-10	8.19E-10	8.13E-10	8.31E-10	8.19E-10	8.29E-10	8.61E-10	8.76E-10	8.98E-10	9.25E-10	9.62E-10	9.82E-10	1.03E-09	1.06E-09	1.10E-09
0.04992	-5.00E-10	-5.11E-10	-5.25E-10	-5.28E-10	-5.18E-10	-5.08E-10	-5.25E-10	-5.13E-10	-4.86E-10	-4.82E-10	-4.81E-10	-4.96E-10	-4.91E-10	-4.94E-10	-4.98E-10	-5.05E-10	-5.15E-10	-4.87E-10	-4.85E-10	-4.85E-10	-4.93E-10	-4.80E-10	-4.87E-10	-4.91E-10	-5.09E-10	-4.98E-10	-4.76E-10	-4.93E-10	-4.88E-10	-4.96E-10	-4.84E-10	-4.72E-10	-4.66E-10	-5.09E-10	-4.96E-10	-4.73E-10	-4.88E-10	-4.73E-10	-4.99E-10	-4.86E-10	-4.77E-10	-4.74E-10	-4.68E-10	-4.58E-10	-4.34E-10	-4.32E-10	-4.11E-10	-4.11E-10	-3.99E-10
-6.24E-05	-8.11E-10	-8.18E-10	-8.14E-10	-8.22E-10	-8.23E-10	-8.21E-10	-8.32E-10	-8.21E-10	-7.99E-10	-7.89E-10	-7.94E-10	-8.06E-10	-7.97E-10	-8.13E-10	-8.09E-10	-8.21E-10	-8.32E-10	-8.06E-10	-7.99E-10	-8.00E-10	-8.09E-10	-7.99E-10	-8.03E-10	-8.17E-10	-8.33E-10	-8.22E-10	-8.10E-10	-8.15E-10	-8.16E-10	-8.25E-10	-8.13E-10	-8.09E-10	-8.02E-10	-8.24E-10	-8.31E-10	-8.14E-10	-8.30E-10	-8.16E-10	-8.39E-10	-8.42E-10	-8.32E-10	-8.29E-10	-8.36E-10	-8.22E-10	-8.18E-10	-8.09E-10	-8.01E-10	-8.07E-10	-8.05E-10
-0.05003	-9.06E-10	-9.09E-10	-9.02E-10	-9.23E-10	-9.10E-10	-9.10E-10	-9.21E-10	-9.09E-10	-8.88E-10	-8.88E-10	-8.86E-10	-8.99E-10	-8.96E-10	-9.00E-10	-9.10E-10	-9.20E-10	-9.24E-10	-9.03E-10	-8.94E-10	-8.92E-10	-9.03E-10	-8.95E-10	-9.01E-10	-9.15E-10	-9.30E-10	-9.20E-10	-9.11E-10	-9.21E-10	-9.12E-10	-9.31E-10	-9.19E-10	-9.10E-10	-9.00E-10	-9.22E-10	-9.32E-10	-9.21E-10	-9.32E-10	-9.23E-10	-9.50E-10	-9.45E-10	-9.42E-10	-9.40E-10	-9.49E-10	-9.34E-10	-9.36E-10	-9.23E-10	-9.19E-10	-9.30E-10	-9.32E-10
-0.10003	-9.46E-10	-9.54E-10	-9.60E-10	-9.72E-10	-9.74E-10	-9.59E-10	-9.71E-10	-9.70E-10	-9.45E-10	-9.39E-10	-9.41E-10	-9.55E-10	-9.51E-10	-9.52E-10	-9.57E-10	-9.62E-10	-9.78E-10	-9.53E-10	-9.43E-10	-9.53E-10	-9.59E-10	-9.50E-10	-9.51E-10	-9.64E-10	-9.78E-10	-9.75E-10	-9.60E-10	-9.79E-10	-9.73E-10	-9.78E-10	-9.69E-10	-9.63E-10	-9.54E-10	-9.78E-10	-9.86E-10	-9.72E-10	-9.90E-10	-9.87E-10	-1.01E-09	-1.01E-09	-1.00E-09	-1.00E-09	-1.01E-09	-9.97E-10	-1.00E-09	-9.86E-10	-9.83E-10	-9.92E-10	-9.98E-10
-0.15004	-1.00E-09	-1.01E-09	-1.01E-09	-1.02E-09	-1.02E-09	-1.02E-09	-1.02E-09	-1.01E-09	-9.96E-10	-9.94E-10	-9.88E-10	-1.00E-09	-1.00E-09	-1.01E-09	-1.01E-09	-1.02E-09	-1.03E-09	-1.01E-09	-9.93E-10	-1.00E-09	-1.01E-09	-9.99E-10	-1.01E-09	-1.02E-09	-1.03E-09	-1.02E-09	-1.02E-09	-1.03E-09	-1.02E-09	-1.03E-09	-1.04E-09	-1.02E-09	-1.02E-09	-1.03E-09	-1.05E-09	-1.03E-09	-1.05E-09	-1.04E-09	-1.06E-09	-1.07E-09	-1.07E-09	-1.06E-09	-1.07E-09	-1.06E-09	-1.07E-09	-1.05E-09	-1.05E-09	-1.06E-09	-1.07E-09
-0.20004	-1.06E-09	-1.07E-09	-1.06E-09	-1.08E-09	-1.07E-09	-1.07E-09	-1.08E-09	-1.08E-09	-1.05E-09	-1.04E-09	-1.06E-09	-1.06E-09	-1.06E-09	-1.07E-09	-1.07E-09	-1.08E-09	-1.09E-09	-1.07E-09	-1.06E-09	-1.07E-09	-1.07E-09	-1.06E-09	-1.07E-09	-1.09E-09	-1.10E-09	-1.09E-09	-1.08E-09	-1.09E-09	-1.09E-09	-1.10E-09	-1.10E-09	-1.09E-09	-1.08E-09	-1.10E-09	-1.11E-09	-1.11E-09	-1.11E-09	-1.11E-09	-1.14E-09	-1.13E-09	-1.13E-09	-1.13E-09	-1.15E-09	-1.14E-09	-1.14E-09	-1.12E-09	-1.13E-09	-1.14E-09	-1.15E-09
-0.25002	-1.13E-09	-1.14E-09	-1.15E-09	-1.15E-09	-1.15E-09	-1.15E-09	-1.15E-09	-1.14E-09	-1.14E-09	-1.13E-09	-1.13E-09	-1.15E-09	-1.14E-09	-1.15E-09	-1.15E-09	-1.15E-09	-1.17E-09	-1.15E-09	-1.14E-09	-1.14E-09	-1.15E-09	-1.14E-09	-1.16E-09	-1.16E-09	-1.18E-09	-1.17E-09	-1.16E-09	-1.18E-09	-1.17E-09	-1.18E-09	-1.18E-09	-1.17E-09	-1.16E-09	-1.17E-09	-1.19E-09	-1.19E-09	-1.20E-09	-1.20E-09	-1.22E-09	-1.22E-09	-1.22E-09	-1.22E-09	-1.24E-09	-1.23E-09	-1.23E-09	-1.22E-09	-1.24E-09	-1.24E-09	-1.25E-09
-0.30003	-1.23E-09	-1.23E-09	-1.23E-09	-1.25E-09	-1.25E-09	-1.25E-09	-1.26E-09	-1.24E-09	-1.23E-09	-1.22E-09	-1.22E-09	-1.24E-09	-1.24E-09	-1.25E-09	-1.24E-09	-1.26E-09	-1.27E-09	-1.25E-09	-1.24E-09	-1.24E-09	-1.25E-09	-1.24E-09	-1.26E-09	-1.27E-09	-1.28E-09	-1.27E-09	-1.26E-09	-1.28E-09	-1.27E-09	-1.28E-09	-1.29E-09	-1.27E-09	-1.27E-09	-1.28E-09	-1.30E-09	-1.30E-09	-1.31E-09	-1.30E-09	-1.33E-09	-1.34E-09	-1.34E-09	-1.34E-09	-1.35E-09	-1.35E-09	-1.36E-09	-1.34E-09	-1.35E-09	-1.37E-09	-1.39E-09
-0.35002	-1.34E-09	-1.35E-09	-1.36E-09	-1.37E-09	-1.36E-09	-1.36E-09	-1.37E-09	-1.36E-09	-1.35E-09	-1.35E-09	-1.35E-09	-1.36E-09	-1.36E-09	-1.37E-09	-1.38E-09	-1.38E-09	-1.39E-09	-1.38E-09	-1.36E-09	-1.38E-09	-1.38E-09	-1.37E-09	-1.39E-09	-1.40E-09	-1.40E-09	-1.39E-09	-1.40E-09	-1.41E-09	-1.41E-09	-1.41E-09	-1.43E-09	-1.41E-09	-1.41E-09	-1.41E-09	-1.44E-09	-1.45E-09	-1.45E-09	-1.45E-09	-1.48E-09	-1.48E-09	-1.48E-09	-1.48E-09	-1.51E-09	-1.50E-09	-1.52E-09	-1.50E-09	-1.53E-09	-1.54E-09	-1.56E-09
-0.40002	-1.50E-09	-1.51E-09	-1.52E-09	-1.52E-09	-1.53E-09	-1.52E-09	-1.52E-09	-1.53E-09	-1.52E-09	-1.51E-09	-1.51E-09	-1.53E-09	-1.53E-09	-1.54E-09	-1.54E-09	-1.55E-09	-1.56E-09	-1.54E-09	-1.53E-09	-1.55E-09	-1.55E-09	-1.54E-09	-1.56E-09	-1.56E-09	-1.58E-09	-1.57E-09	-1.57E-09	-1.59E-09	-1.59E-09	-1.59E-09	-1.60E-09	-1.59E-09	-1.58E-09	-1.58E-09	-1.63E-09	-1.63E-09	-1.64E-09	-1.63E-09	-1.68E-09	-1.67E-09	-1.68E-09	-1.69E-09	-1.70E-09	-1.70E-09	-1.72E-09	-1.71E-09	-1.75E-09	-1.77E-09	-1.80E-09
-0.45004	-1.70E-09	-1.72E-09	-1.73E-09	-1.73E-09	-1.74E-09	-1.74E-09	-1.75E-09	-1.74E-09	-1.73E-09	-1.73E-09	-1.72E-09	-1.74E-09	-1.74E-09	-1.75E-09	-1.75E-09	-1.77E-09	-1.78E-09	-1.77E-09	-1.74E-09	-1.77E-09	-1.77E-09	-1.77E-09	-1.79E-09	-1.79E-09	-1.81E-09	-1.79E-09	-1.81E-09	-1.81E-09	-1.81E-09	-1.84E-09	-1.85E-09	-1.83E-09	-1.81E-09	-1.81E-09	-1.87E-09	-1.87E-09	-1.87E-09	-1.88E-09	-1.92E-09	-1.93E-09	-1.94E-09	-1.95E-09	-1.97E-09	-1.98E-09	-2.00E-09	-1.99E-09	-2.04E-09	-2.07E-09	-2.11E-09
-0.50004	-1.97E-09	-2.00E-09	-2.00E-09	-2.01E-09	-2.01E-09	-2.01E-09	-2.02E-09	-2.03E-09	-2.00E-09	-2.02E-09	-2.02E-09	-2.03E-09	-2.03E-09	-2.05E-09	-2.06E-09	-2.06E-09	-2.06E-09	-2.06E-09	-2.04E-09	-2.06E-09	-2.06E-09	-2.06E-09	-2.09E-09	-2.10E-09	-2.11E-09	-2.10E-09	-2.11E-09	-2.13E-09	-2.13E-09	-2.14E-09	-2.17E-09	-2.15E-09	-2.14E-09	-2.10E-09	-2.19E-09	-2.20E-09	-2.21E-09	-2.21E-09	-2.26E-09	-2.27E-09	-2.28E-09	-2.30E-09	-2.34E-09	-2.35E-09	-2.37E-09	-2.37E-09	-2.44E-09	-2.47E-09	-2.54E-09
-0.55005	-2.34E-09	-2.40E-09	-2.39E-09	-2.39E-09	-2.39E-09	-2.38E-09	-2.40E-09	-2.42E-09	-2.38E-09	-2.39E-09	-2.39E-09	-2.42E-09	-2.44E-09	-2.45E-09	-2.44E-09	-2.43E-09	-2.46E-09	-2.45E-09	-2.43E-09	-2.47E-09	-2.47E-09	-2.47E-09	-2.49E-09	-2.51E-09	-2.52E-09	-2.50E-09	-2.51E-09	-2.54E-09	-2.55E-09	-2.57E-09	-2.62E-09	-2.60E-09	-2.56E-09	-2.51E-09	-2.64E-09	-2.64E-09	-2.66E-09	-2.66E-09	-2.71E-09	-2.74E-09	-2.78E-09	-2.78E-09	-2.81E-09	-2.83E-09	-2.88E-09	-2.89E-09	-2.97E-09	-3.02E-09	-3.11E-09
-0.60005	-2.84E-09	-3.07E-09	-2.97E-09	-2.91E-09	-2.89E-09	-2.89E-09	-2.96E-09	-3.03E-09	-2.90E-09	-2.90E-09	-2.91E-09	-2.94E-09	-3.09E-09	-3.11E-09	-2.96E-09	-2.96E-09	-2.99E-09	-3.00E-09	-2.99E-09	-3.08E-09	-3.00E-09	-3.01E-09	-3.03E-09	-3.06E-09	-3.18E-09	-3.05E-09	-3.07E-09	-3.10E-09	-3.17E-09	-3.16E-09	-3.45E-09	-3.33E-09	-3.14E-09	-3.07E-09	-3.25E-09	-3.35E-09	-3.26E-09	-3.26E-09	-3.33E-09	-3.44E-09	-3.50E-09	-3.44E-09	-3.47E-09	-3.50E-09	-3.59E-09	-3.62E-09	-3.72E-09	-3.78E-09	-3.90E-09
-0.65005	-3.52E-09	-4.29E-09	-4.01E-09	-3.62E-09	-3.58E-09	-3.57E-09	-3.89E-09	-4.04E-09	-3.63E-09	-3.60E-09	-3.63E-09	-3.70E-09	-4.25E-09	-4.45E-09	-3.68E-09	-3.67E-09	-3.69E-09	-3.85E-09	-3.92E-09	-4.24E-09	-3.79E-09	-3.74E-09	-3.77E-09	-3.82E-09	-4.29E-09	-3.85E-09	-3.85E-09	-3.86E-09	-4.18E-09	-4.04E-09	-4.75E-09	-4.78E-09	-3.94E-09	-3.83E-09	-4.21E-09	-4.60E-09	-4.14E-09	-4.09E-09	-4.18E-09	-4.58E-09	-4.80E-09	-4.36E-09	-4.36E-09	-4.41E-09	-4.70E-09	-4.75E-09	-4.83E-09	-4.79E-09	-4.97E-09
-0.70006	-4.52E-09	-6.59E-09	-6.03E-09	-4.76E-09	-4.67E-09	-4.55E-09	-5.68E-09	-5.90E-09	-4.79E-09	-4.54E-09	-4.70E-09	-5.04E-09	-6.73E-09	-6.74E-09	-4.71E-09	-4.64E-09	-4.67E-09	-5.27E-09	-5.49E-09	-6.33E-09	-5.27E-09	-4.78E-09	-4.78E-09	-5.07E-09	-6.60E-09	-5.16E-09	-5.09E-09	-4.92E-09	-6.02E-09	-5.53E-09	-7.12E-09	-8.11E-09	-5.13E-09	-4.91E-09	-5.99E-09	-6.79E-09	-5.54E-09	-5.22E-09	-5.38E-09	-6.55E-09	-7.39E-09	-5.81E-09	-5.60E-09	-5.66E-09	-6.58E-09	-6.66E-09	-6.67E-09	-6.21E-09	-6.43E-09
-0.75006	-6.09E-09	-1.10E-08	-9.69E-09	-7.28E-09	-6.72E-09	-6.12E-09	-9.32E-09	-9.08E-09	-6.87E-09	-5.84E-09	-6.46E-09	-7.71E-09	-1.11E-08	-1.10E-08	-6.41E-09	-6.01E-09	-6.02E-09	-7.78E-09	-8.65E-09	-1.08E-08	-8.41E-09	-6.38E-09	-6.21E-09	-7.34E-09	-1.14E-08	-7.59E-09	-7.74E-09	-6.44E-09	-9.32E-09	-7.99E-09	-1.18E-08	-1.28E-08	-7.09E-09	-6.77E-09	-9.13E-09	-1.14E-08	-8.00E-09	-6.84E-09	-7.24E-09	-1.02E-08	-1.10E-08	-8.48E-09	-7.38E-09	-7.38E-09	-1.02E-08	-1.04E-08	-9.74E-09	-8.26E-09	-8.46E-09
-0.80004	-8.75E-09	-1.85E-08	-1.66E-08	-1.26E-08	-1.11E-08	-8.93E-09	-1.61E-08	-1.43E-08	-1.13E-08	-7.76E-09	-9.44E-09	-1.21E-08	-1.82E-08	-1.97E-08	-9.47E-09	-8.12E-09	-7.99E-09	-1.36E-08	-1.54E-08	-1.74E-08	-1.37E-08	-9.24E-09	-8.42E-09	-1.14E-08	-1.86E-08	-1.20E-08	-1.35E-08	-8.98E-09	-1.50E-08	-1.25E-08	-1.87E-08	-1.92E-08	-1.04E-08	-1.03E-08	-1.55E-08	-1.83E-08	-1.23E-08	-9.37E-09	-1.03E-08	-1.55E-08	-1.65E-08	-1.27E-08	-1.02E-08	-9.85E-09	-1.54E-08	-1.65E-08	-1.48E-08	-1.14E-08	-1.13E-08
-0.85005	-1.39E-08	-2.90E-08	-3.03E-08	-2.12E-08	-2.06E-08	-1.39E-08	-2.54E-08	-2.30E-08	-1.92E-08	-1.09E-08	-1.54E-08	-2.03E-08	-3.13E-08	-3.40E-08	-1.55E-08	-1.18E-08	-1.12E-08	-2.44E-08	-2.58E-08	-2.95E-08	-2.41E-08	-1.41E-08	-1.22E-08	-1.80E-08	-3.27E-08	-1.98E-08	-2.30E-08	-1.33E-08	-2.50E-08	-2.03E-08	-2.96E-08	-3.27E-08	-1.65E-08	-1.57E-08	-2.63E-08	-2.69E-08	-2.01E-08	-1.35E-08	-1.56E-08	-2.41E-08	-2.63E-08	-1.97E-08	-1.53E-08	-1.36E-08	-2.10E-08	-2.43E-08	-2.40E-08	-1.69E-08	-1.53E-08
-0.90004	-2.31E-08	-4.66E-08	-4.96E-08	-3.74E-08	-3.62E-08	-2.28E-08	-4.32E-08	-3.85E-08	-3.57E-08	-1.68E-08	-2.61E-08	-3.39E-08	-5.43E-08	-4.85E-08	-2.64E-08	-1.85E-08	-1.69E-08	-3.99E-08	-4.34E-08	-5.36E-08	-4.17E-08	-2.34E-08	-1.89E-08	-3.02E-08	-5.26E-08	-3.13E-08	-3.79E-08	-2.10E-08	-4.52E-08	-3.60E-08	-4.96E-08	-4.69E-08	-2.62E-08	-2.51E-08	-4.06E-08	-4.39E-08	-3.49E-08	-2.02E-08	-2.52E-08	-3.96E-08	-3.71E-08	-3.27E-08	-2.40E-08	-1.94E-08	-3.25E-08	-3.80E-08	-3.88E-08	-2.61E-08	-2.15E-08
-0.95004	-3.75E-08	-6.54E-08	-7.13E-08	-6.10E-08	-5.50E-08	-3.81E-08	-6.65E-08	-5.71E-08	-6.27E-08	-2.72E-08	-4.19E-08	-5.20E-08	-8.11E-08	-7.15E-08	-4.63E-08	-3.57E-08	-2.71E-08	-6.52E-08	-7.07E-08	-7.96E-08	-6.52E-08	-3.97E-08	-3.03E-08	-4.77E-08	-6.98E-08	-5.52E-08	-7.01E-08	-3.44E-08	-7.13E-08	-5.83E-08	-7.26E-08	-5.90E-08	-4.26E-08	-4.23E-08	-6.20E-08	-6.27E-08	-5.79E-08	-3.14E-08	-4.08E-08	-5.59E-08	-4.68E-08	-5.25E-08	-3.83E-08	-2.88E-08	-4.75E-08	-6.03E-08	-5.31E-08	-3.91E-08	-3.10E-08
-1.00007	-6.06E-08	-8.02E-08	-1.05E-07	-9.34E-08	-9.20E-08	-6.29E-08	-9.00E-08	-8.12E-08	-9.32E-08	-4.68E-08	-6.72E-08	-7.82E-08	-1.18E-07	-1.06E-07	-8.24E-08	-6.63E-08	-4.47E-08	-1.10E-07	-1.07E-07	-1.07E-07	-1.04E-07	-6.43E-08	-4.94E-08	-7.67E-08	-9.96E-08	-9.55E-08	-1.12E-07	-5.55E-08	-9.83E-08	-8.41E-08	-8.99E-08	-8.52E-08	-6.90E-08	-6.77E-08	-9.91E-08	-7.60E-08	-8.01E-08	-4.96E-08	-6.05E-08	-7.53E-08	-6.42E-08	-7.38E-08	-6.52E-08	-4.29E-08	-5.77E-08	-7.86E-08	-7.27E-08	-5.95E-08	-4.49E-08
-0.95004	-6.70E-08	-7.51E-08	-9.88E-08	-9.68E-08	-9.84E-08	-6.82E-08	-8.57E-08	-8.14E-08	-9.03E-08	-5.48E-08	-6.94E-08	-7.88E-08	-1.15E-07	-9.12E-08	-8.79E-08	-7.83E-08	-4.99E-08	-1.06E-07	-1.00E-07	-1.02E-07	-1.03E-07	-6.79E-08	-5.35E-08	-8.21E-08	-9.53E-08	-8.90E-08	-1.00E-07	-6.07E-08	-9.70E-08	-8.27E-08	-8.16E-08	-7.40E-08	-7.07E-08	-7.31E-08	-8.97E-08	-6.74E-08	-7.84E-08	-5.33E-08	-6.22E-08	-7.79E-08	-6.05E-08	-7.68E-08	-6.46E-08	-4.64E-08	-5.57E-08	-7.12E-08	-7.35E-08	-6.32E-08	-4.83E-08
-0.90004	-6.42E-08	-6.49E-08	-8.15E-08	-9.61E-08	-8.47E-08	-6.53E-08	-7.99E-08	-7.58E-08	-8.78E-08	-5.38E-08	-6.46E-08	-7.02E-08	-9.82E-08	-7.18E-08	-8.04E-08	-7.76E-08	-5.09E-08	-9.10E-08	-9.24E-08	-9.08E-08	-8.56E-08	-6.53E-08	-5.27E-08	-7.70E-08	-7.69E-08	-7.58E-08	-9.21E-08	-5.92E-08	-8.92E-08	-7.70E-08	-7.15E-08	-6.03E-08	-7.36E-08	-7.47E-08	-7.63E-08	-6.15E-08	-7.68E-08	-5.18E-08	-6.06E-08	-6.98E-08	-5.00E-08	-7.44E-08	-5.99E-08	-4.65E-08	-5.30E-08	-6.74E-08	-6.36E-08	-5.74E-08	-4.90E-08
-0.85005	-5.79E-08	-5.20E-08	-6.90E-08	-8.00E-08	-7.28E-08	-6.05E-08	-6.75E-08	-6.59E-08	-7.31E-08	-5.11E-08	-5.82E-08	-5.93E-08	-7.87E-08	-6.15E-08	-7.13E-08	-6.76E-08	-4.74E-08	-8.03E-08	-7.85E-08	-7.07E-08	-6.93E-08	-5.75E-08	-4.78E-08	-6.38E-08	-6.32E-08	-6.91E-08	-8.22E-08	-5.35E-08	-7.08E-08	-6.54E-08	-5.65E-08	-5.31E-08	-7.10E-08	-6.47E-08	-6.88E-08	-4.96E-08	-6.37E-08	-4.99E-08	-5.43E-08	-5.74E-08	-4.49E-08	-6.07E-08	-5.82E-08	-4.46E-08	-4.68E-08	-5.80E-08	-5.47E-08	-5.35E-08	-4.75E-08
-0.80004	-5.08E-08	-4.55E-08	-5.73E-08	-6.52E-08	-6.31E-08	-5.31E-08	-5.71E-08	-5.82E-08	-5.71E-08	-4.91E-08	-5.04E-08	-5.14E-08	-6.56E-08	-4.91E-08	-6.06E-08	-5.77E-08	-4.24E-08	-6.48E-08	-6.14E-08	-5.58E-08	-6.17E-08	-4.91E-08	-4.27E-08	-5.56E-08	-5.54E-08	-5.77E-08	-6.23E-08	-4.75E-08	-5.84E-08	-5.48E-08	-4.75E-08	-4.74E-08	-5.95E-08	-5.60E-08	-5.86E-08	-4.24E-08	-5.35E-08	-4.65E-08	-4.83E-08	-5.05E-08	-4.18E-08	-5.34E-08	-5.09E-08	-4.16E-08	-4.23E-08	-4.89E-08	-5.05E-08	-5.03E-08	-4.48E-08
-0.75006	-4.28E-08	-4.00E-08	-4.49E-08	-5.56E-08	-4.91E-08	-4.41E-08	-4.83E-08	-4.85E-08	-4.79E-08	-4.27E-08	-4.20E-08	-4.22E-08	-5.31E-08	-3.93E-08	-4.86E-08	-4.93E-08	-3.72E-08	-4.93E-08	-4.92E-08	-4.68E-08	-5.03E-08	-4.17E-08	-3.71E-08	-4.73E-08	-4.48E-08	-4.54E-08	-4.83E-08	-4.09E-08	-4.89E-08	-4.67E-08	-4.19E-08	-3.93E-08	-4.73E-08	-4.91E-08	-4.73E-08	-3.85E-08	-4.72E-08	-4.10E-08	-4.28E-08	-4.42E-08	-3.70E-08	-4.76E-08	-4.24E-08	-3.82E-08	-3.91E-08	-4.41E-08	-4.42E-08	-4.36E-08	-4.17E-08
-0.70006	-3.53E-08	-3.35E-08	-3.62E-08	-4.28E-08	-3.86E-08	-3.72E-08	-3.82E-08	-3.87E-08	-3.84E-08	-3.51E-08	-3.50E-08	-3.42E-08	-4.05E-08	-3.34E-08	-3.89E-08	-3.94E-08	-3.19E-08	-3.94E-08	-4.03E-08	-3.68E-08	-3.84E-08	-3.45E-08	-3.18E-08	-3.79E-08	-3.57E-08	-3.79E-08	-4.09E-08	-3.45E-08	-3.91E-08	-3.82E-08	-3.46E-08	-3.35E-08	-4.00E-08	-3.94E-08	-4.00E-08	-3.35E-08	-3.93E-08	-3.65E-08	-3.66E-08	-3.71E-08	-3.33E-08	-3.95E-08	-3.77E-08	-3.48E-08	-3.54E-08	-3.89E-08	-3.84E-08	-3.83E-08	-3.83E-08
-0.65005	-2.92E-08	-2.78E-08	-3.01E-08	-3.27E-08	-3.14E-08	-3.08E-08	-3.04E-08	-3.14E-08	-3.02E-08	-2.94E-08	-2.92E-08	-2.88E-08	-3.21E-08	-2.81E-08	-3.20E-08	-3.10E-08	-2.74E-08	-3.14E-08	-3.19E-08	-3.00E-08	-3.14E-08	-2.88E-08	-2.76E-08	-3.10E-08	-3.02E-08	-3.18E-08	-3.21E-08	-2.94E-08	-3.17E-08	-3.15E-08	-2.95E-08	-2.96E-08	-3.33E-08	-3.18E-08	-3.35E-08	-2.93E-08	-3.24E-08	-3.17E-08	-3.14E-08	-3.18E-08	-3.03E-08	-3.33E-08	-3.30E-08	-3.13E-08	-3.17E-08	-3.37E-08	-3.45E-08	-3.48E-08	-3.48E-08
-0.60005	-2.43E-08	-2.35E-08	-2.45E-08	-2.62E-08	-2.49E-08	-2.51E-08	-2.50E-08	-2.58E-08	-2.49E-08	-2.45E-08	-2.43E-08	-2.43E-08	-2.61E-08	-2.40E-08	-2.58E-08	-2.56E-08	-2.37E-08	-2.54E-08	-2.59E-08	-2.54E-08	-2.59E-08	-2.48E-08	-2.40E-08	-2.58E-08	-2.55E-08	-2.60E-08	-2.62E-08	-2.53E-08	-2.67E-08	-2.64E-08	-2.59E-08	-2.57E-08	-2.75E-08	-2.70E-08	-2.77E-08	-2.61E-08	-2.77E-08	-2.71E-08	-2.74E-08	-2.77E-08	-2.70E-08	-2.89E-08	-2.84E-08	-2.79E-08	-2.85E-08	-2.98E-08	-3.04E-08	-3.07E-08	-3.13E-08
-0.55005	-2.02E-08	-2.00E-08	-2.03E-08	-2.10E-08	-2.06E-08	-2.07E-08	-2.06E-08	-2.10E-08	-2.07E-08	-2.04E-08	-2.05E-08	-2.05E-08	-2.13E-08	-2.07E-08	-2.13E-08	-2.12E-08	-2.04E-08	-2.12E-08	-2.15E-08	-2.15E-08	-2.15E-08	-2.11E-08	-2.08E-08	-2.16E-08	-2.16E-08	-2.18E-08	-2.22E-08	-2.17E-08	-2.23E-08	-2.24E-08	-2.23E-08	-2.21E-08	-2.31E-08	-2.27E-08	-2.33E-08	-2.27E-08	-2.34E-08	-2.33E-08	-2.35E-08	-2.38E-08	-2.36E-08	-2.46E-08	-2.47E-08	-2.46E-08	-2.51E-08	-2.59E-08	-2.64E-08	-2.69E-08	-2.76E-08
-0.50004	-1.67E-08	-1.67E-08	-1.68E-08	-1.70E-08	-1.71E-08	-1.71E-08	-1.70E-08	-1.73E-08	-1.71E-08	-1.71E-08	-1.71E-08	-1.72E-08	-1.75E-08	-1.74E-08	-1.76E-08	-1.75E-08	-1.73E-08	-1.76E-08	-1.77E-08	-1.78E-08	-1.78E-08	-1.77E-08	-1.77E-08	-1.80E-08	-1.81E-08	-1.82E-08	-1.84E-08	-1.82E-08	-1.85E-08	-1.86E-08	-1.87E-08	-1.88E-08	-1.91E-08	-1.88E-08	-1.94E-08	-1.92E-08	-1.95E-08	-1.96E-08	-1.97E-08	-2.00E-08	-2.01E-08	-2.06E-08	-2.08E-08	-2.09E-08	-2.13E-08	-2.18E-08	-2.23E-08	-2.28E-08	-2.35E-08
-0.45004	-1.33E-08	-1.34E-08	-1.35E-08	-1.35E-08	-1.36E-08	-1.36E-08	-1.36E-08	-1.38E-08	-1.37E-08	-1.37E-08	-1.37E-08	-1.38E-08	-1.40E-08	-1.39E-08	-1.40E-08	-1.40E-08	-1.40E-08	-1.41E-08	-1.41E-08	-1.43E-08	-1.43E-08	-1.43E-08	-1.43E-08	-1.45E-08	-1.45E-08	-1.46E-08	-1.47E-08	-1.47E-08	-1.48E-08	-1.49E-08	-1.50E-08	-1.51E-08	-1.52E-08	-1.51E-08	-1.54E-08	-1.55E-08	-1.56E-08	-1.57E-08	-1.59E-08	-1.61E-08	-1.62E-08	-1.65E-08	-1.67E-08	-1.68E-08	-1.72E-08	-1.75E-08	-1.79E-08	-1.83E-08	-1.89E-08
-0.40002	-1.01E-08	-1.02E-08	-1.02E-08	-1.03E-08	-1.03E-08	-1.03E-08	-1.03E-08	-1.04E-08	-1.04E-08	-1.04E-08	-1.04E-08	-1.05E-08	-1.06E-08	-1.06E-08	-1.06E-08	-1.06E-08	-1.06E-08	-1.07E-08	-1.07E-08	-1.08E-08	-1.08E-08	-1.08E-08	-1.09E-08	-1.09E-08	-1.10E-08	-1.10E-08	-1.11E-08	-1.11E-08	-1.12E-08	-1.13E-08	-1.14E-08	-1.14E-08	-1.14E-08	-1.14E-08	-1.16E-08	-1.17E-08	-1.18E-08	-1.19E-08	-1.20E-08	-1.21E-08	-1.22E-08	-1.24E-08	-1.25E-08	-1.27E-08	-1.29E-08	-1.31E-08	-1.34E-08	-1.38E-08	-1.42E-08
-0.35002	-7.23E-09	-7.26E-09	-7.28E-09	-7.31E-09	-7.33E-09	-7.32E-09	-7.35E-09	-7.40E-09	-7.39E-09	-7.41E-09	-7.44E-09	-7.46E-09	-7.49E-09	-7.53E-09	-7.54E-09	-7.57E-09	-7.59E-09	-7.60E-09	-7.63E-09	-7.66E-09	-7.69E-09	-7.70E-09	-7.73E-09	-7.77E-09	-7.82E-09	-7.84E-09	-7.88E-09	-7.91E-09	-7.95E-09	-8.00E-09	-8.06E-09	-8.08E-09	-8.11E-09	-8.13E-09	-8.24E-09	-8.28E-09	-8.34E-09	-8.38E-09	-8.47E-09	-8.56E-09	-8.64E-09	-8.73E-09	-8.83E-09	-8.94E-09	-9.07E-09	-9.20E-09	-9.40E-09	-9.63E-09	-9.94E-09
-0.30003	-4.84E-09	-4.86E-09	-4.88E-09	-4.89E-09	-4.90E-09	-4.88E-09	-4.91E-09	-4.94E-09	-4.93E-09	-4.94E-09	-4.96E-09	-4.98E-09	-4.99E-09	-5.02E-09	-5.03E-09	-5.04E-09	-5.07E-09	-5.06E-09	-5.09E-09	-5.09E-09	-5.12E-09	-5.11E-09	-5.15E-09	-5.16E-09	-5.21E-09	-5.22E-09	-5.23E-09	-5.26E-09	-5.28E-09	-5.30E-09	-5.34E-09	-5.36E-09	-5.35E-09	-5.40E-09	-5.45E-09	-5.47E-09	-5.51E-09	-5.54E-09	-5.60E-09	-5.65E-09	-5.70E-09	-5.75E-09	-5.81E-09	-5.87E-09	-5.94E-09	-6.02E-09	-6.14E-09	-6.28E-09	-6.47E-09
-0.25002	-3.05E-09	-3.06E-09	-3.07E-09	-3.09E-09	-3.08E-09	-3.07E-09	-3.10E-09	-3.11E-09	-3.08E-09	-3.09E-09	-3.11E-09	-3.12E-09	-3.13E-09	-3.15E-09	-3.16E-09	-3.15E-09	-3.18E-09	-3.18E-09	-3.18E-09	-3.19E-09	-3.20E-09	-3.19E-09	-3.21E-09	-3.23E-09	-3.26E-09	-3.27E-09	-3.27E-09	-3.27E-09	-3.30E-09	-3.31E-09	-3.33E-09	-3.33E-09	-3.33E-09	-3.38E-09	-3.39E-09	-3.40E-09	-3.42E-09	-3.43E-09	-3.47E-09	-3.51E-09	-3.53E-09	-3.56E-09	-3.59E-09	-3.62E-09	-3.66E-09	-3.68E-09	-3.75E-09	-3.84E-09	-3.94E-09
-0.20004	-1.88E-09	-1.89E-09	-1.89E-09	-1.91E-09	-1.90E-09	-1.88E-09	-1.90E-09	-1.91E-09	-1.88E-09	-1.89E-09	-1.90E-09	-1.90E-09	-1.91E-09	-1.92E-09	-1.93E-09	-1.93E-09	-1.96E-09	-1.94E-09	-1.95E-09	-1.94E-09	-1.95E-09	-1.94E-09	-1.96E-09	-1.96E-09	-1.98E-09	-1.99E-09	-1.98E-09	-1.99E-09	-2.00E-09	-2.01E-09	-2.02E-09	-2.01E-09	-2.01E-09	-2.06E-09	-2.05E-09	-2.05E-09	-2.06E-09	-2.08E-09	-2.10E-09	-2.11E-09	-2.12E-09	-2.13E-09	-2.15E-09	-2.17E-09	-2.17E-09	-2.18E-09	-2.22E-09	-2.27E-09	-2.32E-09
-0.15004	-1.22E-09	-1.22E-09	-1.23E-09	-1.24E-09	-1.24E-09	-1.21E-09	-1.23E-09	-1.23E-09	-1.22E-09	-1.21E-09	-1.22E-09	-1.23E-09	-1.23E-09	-1.24E-09	-1.25E-09	-1.25E-09	-1.26E-09	-1.24E-09	-1.25E-09	-1.24E-09	-1.25E-09	-1.23E-09	-1.25E-09	-1.26E-09	-1.27E-09	-1.28E-09	-1.26E-09	-1.27E-09	-1.27E-09	-1.28E-09	-1.28E-09	-1.28E-09	-1.26E-09	-1.31E-09	-1.30E-09	-1.29E-09	-1.30E-09	-1.31E-09	-1.32E-09	-1.34E-09	-1.34E-09	-1.34E-09	-1.34E-09	-1.35E-09	-1.34E-09	-1.33E-09	-1.35E-09	-1.36E-09	-1.40E-09
-0.10003	-9.03E-10	-9.05E-10	-9.11E-10	-9.33E-10	-9.16E-10	-8.98E-10	-9.22E-10	-9.14E-10	-8.77E-10	-8.92E-10	-8.91E-10	-9.04E-10	-8.90E-10	-9.03E-10	-9.11E-10	-9.14E-10	-9.35E-10	-9.19E-10	-9.10E-10	-9.09E-10	-9.12E-10	-8.93E-10	-9.09E-10	-9.15E-10	-9.33E-10	-9.23E-10	-9.27E-10	-9.26E-10	-9.30E-10	-9.31E-10	-9.40E-10	-9.22E-10	-9.14E-10	-9.46E-10	-9.46E-10	-9.31E-10	-9.40E-10	-9.35E-10	-9.55E-10	-9.70E-10	-9.63E-10	-9.62E-10	-9.59E-10	-9.61E-10	-9.53E-10	-9.32E-10	-9.43E-10	-9.51E-10	-9.55E-10
-0.05003	-7.70E-10	-7.79E-10	-7.82E-10	-7.99E-10	-7.83E-10	-7.73E-10	-7.82E-10	-7.85E-10	-7.53E-10	-7.59E-10	-7.67E-10	-7.71E-10	-7.58E-10	-7.63E-10	-7.84E-10	-7.86E-10	-7.99E-10	-7.85E-10	-7.76E-10	-7.79E-10	-7.77E-10	-7.56E-10	-7.78E-10	-7.82E-10	-7.97E-10	-7.91E-10	-7.89E-10	-7.86E-10	-7.87E-10	-7.86E-10	-7.93E-10	-7.85E-10	-7.71E-10	-8.07E-10	-8.01E-10	-7.85E-10	-7.94E-10	-7.94E-10	-8.11E-10	-8.05E-10	-8.08E-10	-8.09E-10	-8.05E-10	-8.05E-10	-7.93E-10	-7.66E-10	-7.81E-10	-7.76E-10	-7.86E-10
-6.30E-05	-7.28E-10	-7.35E-10	-7.39E-10	-7.46E-10	-7.40E-10	-7.07E-10	-7.32E-10	-7.38E-10	-7.07E-10	-7.09E-10	-7.14E-10	-7.18E-10	-7.14E-10	-7.23E-10	-7.37E-10	-7.33E-10	-7.41E-10	-7.39E-10	-7.25E-10	-7.25E-10	-7.25E-10	-7.15E-10	-7.20E-10	-7.22E-10	-7.43E-10	-7.36E-10	-7.21E-10	-7.34E-10	-7.34E-10	-7.31E-10	-7.32E-10	-7.29E-10	-7.16E-10	-7.48E-10	-7.38E-10	-7.28E-10	-7.42E-10	-7.30E-10	-7.54E-10	-7.52E-10	-7.57E-10	-7.46E-10	-7.45E-10	-7.44E-10	-7.33E-10	-7.09E-10	-7.13E-10	-7.11E-10	-7.15E-10
[truncated: 1 more columns]
