# Supplementary material for: A bioinspired flexible neuromuscular system based thermal-annealing-free perovskite with passivation
Source: Nat Commun. 2022 Dec 2;13:7427. doi: 10.1038/s41467-022-35092-w (PMC9718817; doi:10.1038/s41467-022-35092-w)
Supplement: Supplementary file 6 — Source Data [file 41467_2022_35092_MOESM6_ESM.zip › figS12b.txt]

V(v)	I(A)	I(A)
-6.21E-05	-7.01E-10	-7.66E-10
0.04992	-1.77E-10	-1.38E-10
0.09994	3.97E-10	5.42E-10
0.14993	1.09E-09	1.36E-09
0.19994	2.01E-09	2.45E-09
0.24993	3.27E-09	3.95E-09
0.29995	5.03E-09	6.06E-09
0.34993	7.49E-09	8.95E-09
0.39994	1.09E-08	1.29E-08
0.44994	1.53E-08	1.80E-08
0.49995	2.11E-08	2.44E-08
0.54994	2.83E-08	3.21E-08
0.59996	3.68E-08	4.09E-08
0.64993	4.64E-08	5.04E-08
0.69995	5.69E-08	6.05E-08
0.74993	6.78E-08	7.08E-08
0.79996	7.88E-08	8.10E-08
0.84994	8.98E-08	9.11E-08
0.89995	1.01E-07	1.01E-07
0.94993	1.11E-07	1.10E-07
0.99996	1.21E-07	1.20E-07
0.94993	1.19E-07	1.17E-07
0.89995	1.15E-07	1.13E-07
0.84994	1.11E-07	1.09E-07
0.79996	1.07E-07	1.04E-07
0.74993	1.02E-07	9.96E-08
0.69995	9.74E-08	9.47E-08
0.64993	9.23E-08	8.96E-08
0.59996	8.69E-08	8.44E-08
0.54994	8.14E-08	7.89E-08
0.49995	7.55E-08	7.31E-08
0.44994	6.90E-08	6.67E-08
0.39994	6.16E-08	5.94E-08
0.34993	5.24E-08	5.05E-08
0.29995	4.07E-08	3.92E-08
0.24993	2.71E-08	2.61E-08
0.19994	1.42E-08	1.38E-08
0.14993	5.31E-09	5.25E-09
0.09994	1.09E-09	1.08E-09
0.04992	-3.49E-10	-3.75E-10
-6.17E-05	-7.40E-10	-7.98E-10
-0.05003	-8.58E-10	-9.20E-10
-0.10003	-9.26E-10	-9.91E-10
-0.15004	-9.95E-10	-1.08E-09
-0.20004	-1.07E-09	-1.16E-09
-0.25002	-1.17E-09	-1.26E-09
-0.30002	-1.30E-09	-1.41E-09
-0.35002	-1.48E-09	-1.60E-09
-0.40002	-1.71E-09	-1.86E-09
-0.45004	-2.03E-09	-2.21E-09
-0.50004	-2.46E-09	-2.67E-09
-0.55005	-3.04E-09	-3.30E-09
-0.60005	-3.84E-09	-4.19E-09
-0.65004	-4.94E-09	-5.40E-09
-0.70005	-6.44E-09	-7.09E-09
-0.75006	-8.52E-09	-9.44E-09
-0.80003	-1.14E-08	-1.27E-08
-0.85004	-1.53E-08	-1.71E-08
-0.90004	-2.07E-08	-2.29E-08
-0.95004	-2.82E-08	-3.04E-08
-1.00006	-3.83E-08	-3.99E-08
-0.95004	-4.14E-08	-4.31E-08
-0.90004	-4.27E-08	-4.47E-08
-0.85004	-4.28E-08	-4.49E-08
-0.80003	-4.16E-08	-4.40E-08
-0.75006	-3.96E-08	-4.22E-08
-0.70005	-3.73E-08	-3.98E-08
-0.65004	-3.45E-08	-3.68E-08
-0.60005	-3.14E-08	-3.34E-08
-0.55005	-2.79E-08	-2.94E-08
-0.50004	-2.39E-08	-2.49E-08
-0.45003	-1.93E-08	-1.99E-08
-0.40002	-1.45E-08	-1.49E-08
-0.35002	-1.01E-08	-1.04E-08
-0.30002	-6.58E-09	-6.76E-09
-0.25002	-4.01E-09	-4.14E-09
-0.20004	-2.35E-09	-2.44E-09
-0.15004	-1.39E-09	-1.46E-09
-0.10003	-9.27E-10	-9.92E-10
-0.05003	-7.34E-10	-7.93E-10
-6.19E-05	-6.60E-10	-7.03E-10
