# Supplementary material for: A bioinspired flexible neuromuscular system based thermal-annealing-free perovskite with passivation
Source: Nat Commun. 2022 Dec 2;13:7427. doi: 10.1038/s41467-022-35092-w (PMC9718817; doi:10.1038/s41467-022-35092-w)
Supplement: Supplementary file 6 — Source Data [file 41467_2022_35092_MOESM6_ESM.zip › figS14a.txt]

Time(h)	Normalized G	Time(h)	Normalized G
0	1	0	1
15	0.951	15	0.786
30	0.868	30	0.687
45	0.803	45	0.594
60	0.777	60	0.538
75	0.762	75	0.514
90	0.77	90	0.536
105	0.761	105	0.502
120	0.797	120	0.514
135	0.763	135	0.512
150	0.766	150	0.528
165	0.781	165	0.51
180	0.757	180	0.49
195	0.75	195	0.459
210	0.733	210	0.441
225	0.731	225	0.436
240	0.73	240	0.427
--
--
--	--
--	--
--	--
--	--
--	--
--	--
--	--
--	--
--	--
--	--
--	--
--	--
--	--
--	--
--	--
--	--
--	--
--	--
--	--
