# Supplementary material for: A bioinspired flexible neuromuscular system based thermal-annealing-free perovskite with passivation
Source: Nat Commun. 2022 Dec 2;13:7427. doi: 10.1038/s41467-022-35092-w (PMC9718817; doi:10.1038/s41467-022-35092-w)
Supplement: Supplementary file 6 — Source Data [file 41467_2022_35092_MOESM6_ESM.zip › figS14b.txt]

	D1	D2	D3	D4	D5
V(v)	I(A)	I(A)	I(A)	I(A)	I(A)
-6.15E-05	5.07E-10	5.18E-10	5.24E-10	4.93E-10	5.09E-10
0.04992	3.72E-10	4.31E-10	4.24E-10	3.40E-10	3.41E-10
0.09993	1.69E-10	2.98E-10	2.45E-10	9.37E-11	9.34E-11
0.14992	1.56E-10	5.39E-11	8.35E-11	3.11E-10	2.70E-10
0.19994	5.93E-10	3.37E-10	6.00E-10	8.86E-10	7.24E-10
0.24993	1.10E-09	8.29E-10	1.28E-09	1.60E-09	1.23E-09
0.29995	1.64E-09	1.40E-09	2.03E-09	2.40E-09	1.77E-09
0.34993	2.26E-09	2.03E-09	2.87E-09	3.28E-09	2.38E-09
0.39994	2.97E-09	2.77E-09	3.82E-09	4.28E-09	3.09E-09
0.44993	3.84E-09	3.66E-09	4.93E-09	5.43E-09	3.92E-09
0.49995	4.88E-09	4.73E-09	6.23E-09	6.75E-09	4.91E-09
0.54994	6.12E-09	6.01E-09	7.76E-09	8.25E-09	6.07E-09
0.59995	7.57E-09	7.52E-09	9.52E-09	9.94E-09	7.44E-09
0.64992	9.26E-09	9.31E-09	1.16E-08	1.18E-08	8.99E-09
0.69994	1.12E-08	1.14E-08	1.38E-08	1.39E-08	1.08E-08
0.74993	1.34E-08	1.37E-08	1.63E-08	1.61E-08	1.27E-08
0.79995	1.58E-08	1.63E-08	1.91E-08	1.85E-08	1.48E-08
0.84993	1.85E-08	1.91E-08	2.21E-08	2.10E-08	1.71E-08
0.89994	2.14E-08	2.22E-08	2.53E-08	2.36E-08	1.95E-08
0.94992	2.44E-08	2.55E-08	2.86E-08	2.62E-08	2.20E-08
0.99995	2.75E-08	2.90E-08	3.20E-08	2.89E-08	2.45E-08
0.94992	2.81E-08	2.98E-08	3.26E-08	2.91E-08	2.48E-08
0.89994	2.82E-08	3.00E-08	3.26E-08	2.89E-08	2.47E-08
0.84994	2.79E-08	2.99E-08	3.22E-08	2.84E-08	2.43E-08
0.79995	2.73E-08	2.94E-08	3.15E-08	2.76E-08	2.36E-08
0.74993	2.64E-08	2.87E-08	3.06E-08	2.67E-08	2.29E-08
0.69994	2.55E-08	2.77E-08	2.94E-08	2.56E-08	2.20E-08
0.64992	2.43E-08	2.65E-08	2.80E-08	2.44E-08	2.10E-08
0.59995	2.31E-08	2.51E-08	2.64E-08	2.30E-08	1.99E-08
0.54994	2.17E-08	2.33E-08	2.45E-08	2.13E-08	1.88E-08
0.49995	2.00E-08	2.12E-08	2.22E-08	1.94E-08	1.74E-08
0.44993	1.80E-08	1.86E-08	1.94E-08	1.70E-08	1.59E-08
0.39994	1.56E-08	1.53E-08	1.59E-08	1.42E-08	1.40E-08
0.34993	1.26E-08	1.14E-08	1.18E-08	1.08E-08	1.16E-08
0.29995	9.11E-09	7.44E-09	7.71E-09	7.39E-09	8.89E-09
0.24993	5.69E-09	4.01E-09	4.16E-09	4.36E-09	5.96E-09
0.19994	2.90E-09	1.64E-09	1.70E-09	2.10E-09	3.33E-09
0.14992	1.06E-09	3.14E-10	3.49E-10	6.86E-10	1.39E-09
0.09994	7.13E-11	2.73E-10	2.59E-10	6.80E-11	2.30E-10
0.04993	3.73E-10	5.00E-10	4.90E-10	4.18E-10	3.24E-10
-6.10E-05	5.57E-10	5.87E-10	5.73E-10	5.73E-10	5.49E-10
-0.05003	6.46E-10	6.30E-10	6.22E-10	6.74E-10	6.62E-10
-0.10002	7.19E-10	6.61E-10	6.55E-10	7.54E-10	7.44E-10
-0.15003	8.02E-10	6.93E-10	6.93E-10	8.58E-10	8.26E-10
-0.20004	8.90E-10	7.38E-10	7.33E-10	9.78E-10	9.16E-10
-0.25001	9.86E-10	7.79E-10	7.80E-10	1.11E-09	1.01E-09
-0.30002	1.10E-09	8.30E-10	8.35E-10	1.28E-09	1.13E-09
-0.35001	1.23E-09	8.92E-10	9.00E-10	1.48E-09	1.26E-09
-0.40001	1.39E-09	9.60E-10	9.79E-10	1.73E-09	1.42E-09
-0.45003	1.58E-09	1.05E-09	1.07E-09	2.04E-09	1.61E-09
-0.50003	1.81E-09	1.15E-09	1.18E-09	2.42E-09	1.82E-09
-0.55004	2.09E-09	1.28E-09	1.33E-09	2.90E-09	2.08E-09
-0.60004	2.43E-09	1.44E-09	1.49E-09	3.51E-09	2.39E-09
-0.65003	2.83E-09	1.65E-09	1.72E-09	4.24E-09	2.76E-09
-0.70004	3.31E-09	1.91E-09	2.01E-09	5.14E-09	3.19E-09
-0.75005	3.89E-09	2.24E-09	2.36E-09	6.22E-09	3.72E-09
-0.80002	4.58E-09	2.78E-09	2.81E-09	7.50E-09	4.36E-09
-0.85003	5.44E-09	3.78E-09	3.37E-09	9.00E-09	5.22E-09
-0.90002	6.71E-09	5.49E-09	4.18E-09	1.07E-08	6.67E-09
-0.95002	9.12E-09	8.15E-09	5.58E-09	1.27E-08	9.14E-09
-1.00005	1.40E-08	1.28E-08	8.14E-09	1.52E-08	1.37E-08
-0.95002	1.59E-08	1.28E-08	8.10E-09	1.54E-08	1.49E-08
-0.90002	1.57E-08	1.20E-08	7.98E-09	1.52E-08	1.31E-08
-0.85003	1.44E-08	1.06E-08	7.42E-09	1.47E-08	1.22E-08
-0.80002	1.25E-08	9.17E-09	6.63E-09	1.38E-08	1.08E-08
-0.75005	1.05E-08	7.58E-09	5.93E-09	1.28E-08	8.97E-09
-0.70004	8.59E-09	6.16E-09	5.28E-09	1.17E-08	7.66E-09
-0.65003	7.12E-09	4.98E-09	4.69E-09	1.05E-08	6.57E-09
-0.60004	6.01E-09	4.13E-09	4.15E-09	9.24E-09	5.75E-09
-0.55004	5.14E-09	3.50E-09	3.62E-09	7.89E-09	5.05E-09
-0.50003	4.35E-09	2.96E-09	3.09E-09	6.52E-09	4.37E-09
-0.45003	3.59E-09	2.44E-09	2.56E-09	5.15E-09	3.68E-09
-0.40001	2.85E-09	1.97E-09	2.06E-09	3.89E-09	2.99E-09
-0.35001	2.20E-09	1.55E-09	1.61E-09	2.81E-09	2.35E-09
-0.30002	1.65E-09	1.22E-09	1.25E-09	1.97E-09	1.80E-09
-0.25001	1.24E-09	9.58E-10	9.75E-10	1.38E-09	1.36E-09
-0.20004	9.34E-10	7.79E-10	7.84E-10	9.87E-10	1.03E-09
-0.15003	7.41E-10	6.55E-10	6.60E-10	7.40E-10	8.00E-10
-0.10003	6.18E-10	5.80E-10	5.70E-10	6.00E-10	6.57E-10
-0.05003	5.38E-10	5.30E-10	5.17E-10	5.11E-10	5.57E-10
-6.09E-05	4.86E-10	4.95E-10	4.77E-10	4.45E-10	4.90E-10
