# Supplementary material for: A bioinspired flexible neuromuscular system based thermal-annealing-free perovskite with passivation
Source: Nat Commun. 2022 Dec 2;13:7427. doi: 10.1038/s41467-022-35092-w (PMC9718817; doi:10.1038/s41467-022-35092-w)
Supplement: Supplementary file 6 — Source Data [file 41467_2022_35092_MOESM6_ESM.zip › figS15.txt]

Time(s)	V(v)
0.0822	0
0.16918	0
0.25617	0
0.34314	0
0.43013	0
0.51711	0
0.60413	0
0.69113	0
0.77814	0
0.86511	0
0.95214	0
1.03914	0
1.12612	0
1.21313	0
1.30013	0
1.38715	0
1.47414	0
1.56114	0
1.6481	0
1.73509	0
1.82203	0
1.90904	0
1.99602	0
2.08303	0
2.17001	0
2.257	0
2.34398	0
2.43097	0
2.51793	0
2.60494	0
2.69193	0
2.77895	0
2.86593	0
2.95289	0
3.03989	0
3.12687	0
3.21385	0
3.30082	0
3.38783	0
3.47483	0
3.56182	0
3.64879	0
3.73575	0
3.82271	0
3.90966	0
3.99662	0
4.0836	0
4.17062	0
4.25763	0
4.34462	0
4.43159	0
4.51858	0
4.60555	0
4.69252	0
4.77949	0
4.8665	0
4.95347	0
5.04048	0
5.12747	0
5.21446	0
5.30143	0
5.3884	0
5.47539	0
5.56239	0
5.64937	0
5.73636	0
5.82333	0
5.91031	0
5.99729	0
6.08428	0
6.17124	0
6.25828	0
6.34526	0
6.43225	0
6.51924	0
6.60624	0
6.69321	0
6.78021	0
6.86717	0
6.95418	0
7.04117	0
7.12817	0
7.21515	0
7.30213	0
7.3891	0
7.47606	0
7.56303	0
7.65	0
7.737	0
7.82399	0
7.91101	0
7.99798	0
8.08499	0
8.17197	0
8.25895	0
8.34593	0
8.43294	0
8.51994	0
8.60692	0
8.6939	0
8.78086	0
8.86783	0
8.9548	0
9.04175	0
9.12874	0
9.21574	0
9.30276	0
9.38974	0
9.47671	0
9.56368	0
9.65064	0
9.73761	0
9.82456	0
9.91158	0
9.99854	0
10.08555	0
10.17252	0
10.25949	0
10.34648	0
10.43345	0
10.52042	0
10.60741	0
10.69442	0
10.78141	0
10.86841	0
10.95539	0
11.04237	0
11.12934	0
11.21633	0
11.30336	0
11.39037	0
11.47737	0
11.56434	0
11.65132	0
11.73826	0
11.82523	0
11.9122	0
11.99916	0
12.08617	0
12.17316	0
12.26015	0
12.34712	0
12.43408	0
12.52107	0
12.60804	0
12.69501	0
12.782	0
12.86902	0
12.95599	0
13.04301	0
13.13	0
13.21696	0
13.30396	0
13.39092	0
13.47786	0
13.56488	0
13.65187	0
13.73886	0
13.82583	0
13.91284	0
13.99983	0
14.08681	0
14.17379	0
14.2608	0
14.34779	0
14.43481	0
14.52181	0
14.60878	0
14.69576	0
14.78273	0
14.86967	0
14.95667	0
15.04368	0
15.13068	0
15.21769	0
15.30468	0
15.39166	0
15.47862	0
15.56561	0
15.65264	0
15.73963	0
15.82665	0
15.91363	0
16.00062	0
16.08761	0
16.17459	0
16.26162	0
16.34863	0
16.43564	0
16.52265	0
16.60964	0
16.69663	0
16.78363	0
16.87067	0
16.95768	0
17.04469	0
17.13169	0
17.21868	0
17.30567	0
17.37078	-0.5
17.46204	0
17.52715	-0.5
17.61843	0
17.70442	0
17.79042	0
17.87743	0
17.9644	0
18.05137	0
18.13833	0
18.22531	0
18.3134	0
18.40148	0
18.48846	0
18.57543	0
18.6624	0
18.74936	0
18.83639	0
18.92339	0
19.01037	0
19.09735	0
19.18434	0
19.27242	0
19.36052	0
19.44754	0
19.53456	0
19.62158	0
19.70856	0
19.79556	0
19.88254	0
19.96957	0
20.05657	0
20.1436	0
20.23169	0
20.31977	0
20.40678	0
20.4938	0
20.58082	0
20.66783	0
20.75483	0
20.84184	0
20.92881	0
21.01578	0
21.1028	0
21.1909	0
21.27899	0
21.36597	0
21.45292	0
21.53989	0
21.62688	0
21.71386	0
21.80085	0
21.88783	0
21.97482	0
22.06179	0
22.14985	0
22.23793	0
22.32494	0
22.41195	0
22.49895	0
22.58592	0
22.67289	0
22.75986	0
22.84686	0
22.93385	0
23.02087	0
23.10895	0
23.19701	0
23.28401	0
23.37097	0
23.45796	0
23.54497	0
23.63197	0
23.71896	0
23.80594	0
23.89293	0
23.97988	0
24.06797	0
24.15607	0
24.24307	0
24.33005	0
24.41704	0
24.50401	0
24.59097	0
24.67794	0
24.76495	0
24.85195	0
24.93893	0
25.02699	0
25.11504	0
25.20205	0
25.28906	0
25.37605	0
25.46305	0
25.55004	0
25.637	0
25.72398	0
25.81093	0
25.89789	0
25.98596	0
26.07293	0
26.15991	0
26.24689	0
26.31091	-0.5
26.4022	0
26.48919	0
26.55427	-0.5
26.64557	0
26.73156	0
26.81754	0
26.90455	0
26.99153	0
27.07849	0
27.16547	0
27.25244	0
27.33943	0
27.42648	0
27.51347	0
27.60049	0
27.6875	0
27.77448	0
27.86147	0
27.94844	0
28.03539	0
28.12239	0
28.20937	0
28.29635	0
28.38335	0
28.47035	0
28.5573	0
28.64429	0
28.73127	0
28.81829	0
28.9053	0
28.99234	0
29.07937	0
29.16635	0
29.25333	0
29.34031	0
29.42734	0
29.51434	0
29.60137	0
29.68839	0
29.77539	0
29.86238	0
29.94936	0
30.03639	0
30.12339	0
30.21043	0
30.29742	0
30.38437	0
30.47135	0
30.55831	0
30.64528	0
30.73228	0
30.81926	0
30.90626	0
30.99325	0
31.08024	0
31.16721	0
31.25419	0
31.34114	0
31.42814	0
31.51515	0
31.60214	0
31.68912	0
31.77614	0
31.86311	0
31.95009	0
32.03705	0
32.12403	0
32.21103	0
32.29802	0
32.38504	0
32.47201	0
32.55898	0
32.64595	0
32.73293	0
32.81989	0
32.90689	0
32.99387	0
33.08089	0
33.16788	0
33.25487	0
33.34184	0
33.42882	0
33.51578	0
33.60278	0
33.68978	0
33.77677	0
33.86375	0
33.95076	0
34.03773	0
34.12471	0
34.21167	0
34.29868	0
34.38566	0
34.47267	0
34.55965	0
34.64667	0
34.73473	0
34.82169	0
34.90978	0
34.99788	0
35.08485	0
35.17184	0
35.25883	0
35.32284	-0.5
35.41304	0
35.50109	0
35.5881	0
35.65323	-0.5
35.74346	0
35.83052	0
35.9165	0
36.00348	0
36.09047	0
36.17743	0
36.26552	0
36.35361	0
36.44061	0
36.52758	0
36.61457	0
36.70156	0
36.78963	0
36.87772	0
36.9647	0
37.05168	0
37.13867	0
37.22563	0
37.31372	0
37.40183	0
37.48882	0
37.57582	0
37.66282	0
37.74979	0
37.8379	0
37.92599	0
38.01301	0
38.1	0
38.187	0
38.27399	0
38.36207	0
38.45016	0
38.53717	0
38.62417	0
38.71114	0
38.79813	0
38.88626	0
38.97437	0
39.06135	0
39.14833	0
39.23533	0
39.32232	0
39.41042	0
39.4985	0
39.58546	0
39.67245	0
39.75941	0
39.84637	0
39.93337	0
40.02039	0
40.10737	0
40.19438	0
40.28137	0
40.36836	0
40.45533	0
40.54233	0
40.62935	0
40.71635	0
40.80334	0
40.89035	0
40.97732	0
41.0643	0
41.15125	0
41.23825	0
41.32524	0
41.41225	0
41.49923	0
41.58621	0
41.6732	0
41.76018	0
41.84716	0
41.93412	0
42.02114	0
42.10813	0
42.19513	0
42.28211	0
42.36908	0
42.45604	0
42.54301	0
42.62998	0
42.71699	0
42.80399	0
42.89098	0
42.97797	0
43.06496	0
43.15195	0
43.23891	0
43.32587	0
43.41397	0
43.50205	0
43.58902	0
43.67599	0
43.76299	0
43.84993	0
43.93801	0
44.02499	0
44.11198	0
44.19898	0
44.28704	0
44.37509	0
44.43914	-0.5
44.52929	0
44.61739	0
44.70547	0
44.79356	0
44.85867	-0.5
44.94995	0
45.0359	0
45.12291	0
45.2099	0
45.29691	0
45.38389	0
45.47088	0
45.55787	0
45.64486	0
45.73183	0
45.81886	0
45.90589	0
45.99286	0
46.07987	0
46.16684	0
46.25381	0
46.34079	0
46.42776	0
46.51474	0
46.60174	0
46.68875	0
46.77576	0
46.86275	0
46.94976	0
47.03674	0
47.12375	0
47.21078	0
47.29781	0
47.38483	0
47.47182	0
47.55884	0
47.64582	0
47.73284	0
47.81986	0
47.90689	0
47.99389	0
48.08085	0
48.16892	0
48.25703	0
48.34404	0
48.43102	0
48.51908	0
48.60714	0
48.69413	0
48.78114	0
48.86923	0
48.95729	0
49.04427	0
49.13124	0
49.21931	0
49.30742	0
49.39439	0
49.48138	0
49.56944	0
49.65752	0
49.74452	0
49.83151	0
49.91961	0
50.00768	0
50.09461	0
50.18155	0
50.2696	0
50.35768	0
50.44469	0
50.53165	0
50.6197	0
50.70778	0
50.79477	0
50.88177	0
50.96986	0
51.05793	0
51.14491	0
51.2319	0
51.32	0
51.40807	0
51.49503	0
51.58204	0
51.66901	0
51.75598	0
51.84299	0
51.92997	0
52.01698	0
52.10503	0
52.19308	0
52.28003	0
52.36705	0
52.45512	0
52.54319	0
52.63126	0
52.71934	0
52.80742	0
52.89552	0
52.98358	0
53.07054	0
53.15751	0
53.24451	0
53.33152	0
53.41962	0
53.5077	0
53.59577	0
53.66093	-0.5
53.75222	0
53.84032	0
53.92837	0
54.01648	0
54.10459	0
54.16972	-0.5
54.26103	0
54.34702	0
54.43401	0
54.52099	0
54.60799	0
54.69497	0
54.78196	0
54.86894	0
54.95595	0
55.04295	0
55.12995	0
55.21692	0
55.30394	0
55.39093	0
55.47792	0
55.56491	0
55.65192	0
55.73891	0
55.82588	0
55.91286	0
55.99989	0
56.0869	0
56.17389	0
56.26091	0
56.34791	0
56.43492	0
56.5219	0
56.60894	0
56.69594	0
56.78296	0
56.86997	0
56.95694	0
57.04392	0
57.13091	0
57.21792	0
57.30493	0
57.39197	0
57.479	0
57.56598	0
57.65299	0
57.73995	0
57.82693	0
57.91393	0
58.00093	0
58.08789	0
58.17491	0
58.26186	0
58.34883	0
58.4358	0
58.52277	0
58.60977	0
58.6968	0
58.78379	0
58.87078	0
58.95774	0
59.04473	0
59.13172	0
59.21869	0
59.30569	0
59.39271	0
59.47969	0
59.56669	0
59.65368	0
59.74066	0
59.82764	0
59.91463	0
60.00164	0
60.08974	0
60.17781	0
60.26479	0
60.35287	0
60.44096	0
60.52796	0
60.61602	0
60.70409	0
60.79219	0
60.8792	0
60.96727	0
61.05424	0
61.14229	0
61.23037	0
61.31736	0
61.40544	0
61.4935	0
61.58049	0
61.66858	0
61.75668	0
61.84365	0
61.93173	0
62.01978	0
62.10785	0
62.19485	0
62.28187	0
62.36888	0
62.45587	0
62.54285	0
62.63092	0
62.71791	0
62.80494	0
62.89192	0
62.95703	-0.5
63.04831	0
63.13639	0
63.22446	0
63.31257	0
63.40066	0
63.48874	0
63.55277	-0.5
63.64292	0
63.72998	0
63.81806	0
63.90615	0
63.99314	0
64.0801	0
64.1671	0
64.25411	0
64.3411	0
64.42813	0
64.51517	0
64.60217	0
64.68916	0
64.77612	0
64.86311	0
64.95007	0
65.03708	0
65.12407	0
65.21107	0
65.29805	0
65.38506	0
65.47205	0
65.55907	0
65.64606	0
65.73309	0
65.82013	0
65.90715	0
65.99418	0
66.08115	0
66.16817	0
66.25517	0
66.34219	0
66.42923	0
66.51623	0
66.60325	0
66.69025	0
66.77728	0
66.8643	0
66.95132	0
67.03831	0
67.12528	0
67.21223	0
67.2992	0
67.3862	0
67.47321	0
67.56019	0
67.64718	0
67.73417	0
67.82113	0
67.90812	0
67.99511	0
68.08209	0
68.16908	0
68.25609	0
68.34306	0
68.43005	0
68.51704	0
68.60402	0
68.69099	0
68.77798	0
68.86494	0
68.95196	0
69.03895	0
69.12595	0
69.21294	0
69.29993	0
69.3869	0
69.47498	0
69.56307	0
69.65008	0
69.73705	0
69.82402	0
69.911	0
69.99797	0
70.08496	0
70.17197	0
70.26005	0
70.34811	0
70.43615	0
70.52423	0
70.6123	0
70.70039	0
70.78842	0
70.87651	0
70.96461	0
71.05269	0
71.13967	0
71.22771	0
71.3147	0
71.4017	0
71.4887	0
71.57568	0
71.66267	0
71.74966	0
71.83662	0
71.9236	0
72.0117	0
72.09979	0
72.18787	0
72.27594	0
72.33996	-0.5
72.43012	0
72.51821	0
72.60635	0
72.69444	0
72.78251	0
72.87058	0
72.95868	0
73.02273	-0.5
73.11292	0
73.19998	0
73.28805	0
73.37613	0
73.46423	0
73.55231	0
73.64038	0
73.72846	0
73.81544	0
73.90245	0
73.98943	0
74.07644	0
74.16341	0
74.2504	0
74.33738	0
74.42437	0
74.51139	0
74.5984	0
74.6854	0
74.77242	0
74.8594	0
74.94638	0
75.03339	0
75.12038	0
75.20739	0
75.2944	0
75.38141	0
75.46841	0
75.55539	0
75.64238	0
75.72938	0
75.81641	0
75.90343	0
75.99043	0
76.07743	0
76.16442	0
76.2514	0
76.3384	0
76.42544	0
76.51243	0
76.59944	0
76.68642	0
76.77339	0
76.86038	0
76.9474	0
77.03438	0
77.12139	0
77.20837	0
77.29539	0
77.38234	0
77.46931	0
77.55627	0
77.64323	0
77.73022	0
77.81719	0
77.90421	0
77.9912	0
78.0782	0
78.16627	0
78.25437	0
78.34136	0
78.42838	0
78.51536	0
78.60234	0
78.68933	0
78.77631	0
78.86328	0
78.95027	0
79.03725	0
79.12428	0
79.21128	0
79.29826	0
79.38524	0
79.47221	0
79.55917	0
79.64616	0
79.73319	0
79.82021	0
79.90719	0
79.99416	0
80.08115	0
80.16814	0
80.25512	0
80.3421	0
80.42911	0
80.51611	0
80.60418	0
80.69115	0
80.77814	0
80.8651	0
80.95212	0
81.03907	0
81.1261	0
81.21311	0
81.30119	0
81.38817	0
81.47514	0
81.56212	0
81.64911	0
81.73612	0
81.80125	-0.5
81.89252	0
81.9795	0
82.0665	0
82.1535	0
82.24048	0
82.32749	0
82.41557	0
82.50365	0
82.56876	-0.5
82.66006	0
82.74712	0
82.83519	0
82.92327	0
83.01133	0
83.09941	0
83.18752	0
83.2756	0
83.36366	0
83.45175	0
83.53986	0
83.62794	0
83.71602	0
83.80299	0
83.88998	0
83.97699	0
84.06398	0
84.15099	0
84.238	0
84.32499	0
84.41199	0
84.499	0
84.58599	0
84.67301	0
84.76004	0
84.84704	0
84.93405	0
85.02105	0
85.10806	0
85.19508	0
85.28208	0
85.3691	0
85.45609	0
85.54308	0
85.63009	0
85.71709	0
85.80412	0
85.89114	0
85.97816	0
86.06513	0
86.15211	0
86.23907	0
86.32604	0
86.41301	0
86.49999	0
86.58699	0
86.67399	0
86.76101	0
86.84907	0
86.93714	0
87.02412	0
87.11118	0
87.19816	0
87.28514	0
87.37212	0
87.4591	0
87.54608	0
87.63307	0
87.72008	0
87.80709	0
87.8941	0
87.98108	0
88.06805	0
88.15504	0
88.24205	0
88.32905	0
88.41714	0
88.50521	0
88.59326	0
88.68134	0
88.76943	0
88.85751	0
88.9456	0
89.03368	0
89.1218	0
89.20987	0
89.29793	0
89.386	0
89.47411	0
89.56221	0
89.65028	0
89.73837	0
89.82648	0
89.91455	0
90.00264	0
90.08961	0
90.17659	0
90.26356	0
90.35056	0
90.43755	0
90.52456	0
90.61156	0
90.69854	0
90.78661	0
90.87364	0
90.96063	0
91.04764	0
91.13461	0
91.22159	0
91.30859	0
91.37372	-0.5
91.46497	0
91.55199	0
91.63896	0
91.72597	0
91.81297	0
91.89996	0
91.98694	0
92.07392	0
92.16089	0
92.22604	-0.5
92.31732	0
92.40441	0
92.49247	0
92.58054	0
92.66861	0
92.75671	0
92.84482	0
92.93291	0
93.02102	0
93.10913	0
93.1972	0
93.28528	0
93.37337	0
93.46146	0
93.54951	0
93.63758	0
93.72565	0
93.81375	0
93.90183	0
93.9888	0
94.07581	0
94.16281	0
94.24984	0
94.33685	0
94.42386	0
94.51087	0
94.59785	0
94.68484	0
94.77184	0
94.85887	0
94.94589	0
95.03288	0
95.1199	0
95.20688	0
95.29388	0
95.38086	0
95.46789	0
95.55598	0
95.64407	0
95.73102	0
95.81802	0
95.90499	0
95.99199	0
96.07897	0
96.16597	0
96.25295	0
96.33994	0
96.4269	0
96.5139	0
96.60088	0
96.6879	0
96.77489	0
96.86189	0
96.94886	0
97.03586	0
97.12282	0
97.20982	0
97.2968	0
97.38378	0
97.47079	0
97.55778	0
97.64475	0
97.73175	0
97.81871	0
97.90568	0
97.99265	0
98.07962	0
98.16664	0
98.25363	0
98.34064	0
98.42762	0
98.51459	0
98.60155	0
98.68855	0
98.77554	0
98.86254	0
98.94955	0
99.03656	0
99.12353	0
99.2105	0
99.29751	0
99.38449	0
99.4715	0
99.55852	0
99.6455	0
99.7325	0
99.81948	0
99.90644	0
99.99345	0
100.08041	0
100.16742	0
100.25441	0
100.34142	0
100.4284	0
100.5154	0
100.60237	0
100.68938	0
100.77635	0
100.86333	0
100.95034	0
101.03733	0
101.12433	0
101.21132	0
101.2983	0
101.38529	0
101.47225	0
101.55924	0
101.64626	0
101.73324	0
101.82024	0
101.90724	0
101.99422	0
102.08122	0
102.16818	0
102.25518	0
102.34216	0
102.42915	0
102.51613	0
102.60312	0
102.69011	0
102.77711	0
102.86408	0
102.95109	0
103.03808	0
103.12506	0
103.21204	0
103.29904	0
103.38603	0
103.47304	0
103.56002	0
103.647	0
103.73399	0
103.82101	0
103.90801	0
103.995	0
104.08198	0
