# Supplementary material for: A bioinspired flexible neuromuscular system based thermal-annealing-free perovskite with passivation
Source: Nat Commun. 2022 Dec 2;13:7427. doi: 10.1038/s41467-022-35092-w (PMC9718817; doi:10.1038/s41467-022-35092-w)
Supplement: Supplementary file 6 — Source Data [file 41467_2022_35092_MOESM6_ESM.zip › figS16a.txt]

V(v)	I£¨A£©
0.1	2.58E-10
0.2	5.06E-10
0.3	8.81E-10
0.4	1.16E-09
0.5	1.43E-09
0.6	1.59E-09
0.7	1.73E-09
0.8	1.75E-09
0.9	1.76E-09
1	1.74E-09
