# Supplementary material for: A bioinspired flexible neuromuscular system based thermal-annealing-free perovskite with passivation
Source: Nat Commun. 2022 Dec 2;13:7427. doi: 10.1038/s41467-022-35092-w (PMC9718817; doi:10.1038/s41467-022-35092-w)
Supplement: Supplementary file 6 — Source Data [file 41467_2022_35092_MOESM6_ESM.zip › figS16b.txt]

V(v)	I£¨A£©
0.1	5.27E-12
0.2	5.57E-12
0.3	5.94E-12
0.4	6.31E-12
0.5	6.62E-12
0.6	6.93E-12
0.7	7.19E-12
0.8	7.68E-12
0.9	8.01E-12
1	8.49E-12
