# Supplementary material for: A bioinspired flexible neuromuscular system based thermal-annealing-free perovskite with passivation
Source: Nat Commun. 2022 Dec 2;13:7427. doi: 10.1038/s41467-022-35092-w (PMC9718817; doi:10.1038/s41467-022-35092-w)
Supplement: Supplementary file 6 — Source Data [file 41467_2022_35092_MOESM6_ESM.zip › figS16c.txt]

V(v)	Residual ratio(%)	Residual ratio(%)
0.1	0.00755	0.96885
0.2	6.91E-04	0.34268
0.3	0.0028	0.0331
0.4	0.0048	0.118
0.5	0.00103	0.16564
0.6	0.00622	0.13871
0.7	0.01896	0.11188
0.8	5.18E-04	0.0246
0.9	0.00217	0.07159
1	0.01376	0.17875
