# Supplementary material for: A bioinspired flexible neuromuscular system based thermal-annealing-free perovskite with passivation
Source: Nat Commun. 2022 Dec 2;13:7427. doi: 10.1038/s41467-022-35092-w (PMC9718817; doi:10.1038/s41467-022-35092-w)
Supplement: Supplementary file 6 — Source Data [file 41467_2022_35092_MOESM6_ESM.zip › figS19.txt]

Time(��s)	I(nA)	Time(��s)	I(nA)	Time(��s)	I(nA)	Time(��s)	I(nA)
0	-3.87E-10	0	-1.66E-09	0	-1.03E-10	0	-2.92E-11
5.00E-09	-4.10E-10	5.00E-09	-1.66E-09	5.00E-09	-1.03E-10	5.00E-09	-3.64E-11
1.00E-08	-3.87E-10	1.00E-08	-1.61E-09	1.00E-08	-1.05E-10	1.00E-08	-4.54E-11
1.50E-08	-4.03E-10	1.50E-08	-1.57E-09	1.50E-08	-1.15E-10	1.50E-08	-5.71E-11
2.00E-08	-4.19E-10	2.00E-08	-1.55E-09	2.00E-08	-1.19E-10	2.00E-08	-6.05E-11
2.50E-08	-4.27E-10	2.50E-08	-1.55E-09	2.50E-08	-1.11E-10	2.50E-08	-6.15E-11
3.00E-08	-4.13E-10	3.00E-08	-1.54E-09	3.00E-08	-1.10E-10	3.00E-08	-6.13E-11
3.50E-08	-4.04E-10	3.50E-08	-1.51E-09	3.50E-08	-1.18E-10	3.50E-08	-5.95E-11
4.00E-08	-3.87E-10	4.00E-08	-1.49E-09	4.00E-08	-1.17E-10	4.00E-08	-4.98E-11
4.50E-08	-3.72E-10	4.50E-08	-1.46E-09	4.50E-08	-1.07E-10	4.50E-08	-4.19E-11
5.00E-08	-3.23E-10	5.00E-08	-1.42E-09	5.00E-08	-9.41E-11	5.00E-08	-3.22E-11
5.50E-08	-3.16E-10	5.50E-08	-1.42E-09	5.50E-08	-9.65E-11	5.50E-08	-2.69E-11
6.00E-08	-3.06E-10	6.00E-08	-1.40E-09	6.00E-08	-1.01E-10	6.00E-08	-2.76E-11
6.50E-08	-3.11E-10	6.50E-08	-1.39E-09	6.50E-08	-1.10E-10	6.50E-08	-3.22E-11
7.00E-08	-2.70E-10	7.00E-08	-1.37E-09	7.00E-08	-1.12E-10	7.00E-08	-3.71E-11
7.50E-08	-2.51E-10	7.50E-08	-1.35E-09	7.50E-08	-1.20E-10	7.50E-08	-4.05E-11
8.00E-08	-2.82E-10	8.00E-08	-1.36E-09	8.00E-08	-1.26E-10	8.00E-08	-4.58E-11
8.50E-08	-3.03E-10	8.50E-08	-1.36E-09	8.50E-08	-1.44E-10	8.50E-08	-5.00E-11
9.00E-08	-2.79E-10	9.00E-08	-1.33E-09	9.00E-08	-1.54E-10	9.00E-08	-5.51E-11
9.50E-08	-2.44E-10	9.50E-08	-1.32E-09	9.50E-08	-1.58E-10	9.50E-08	-6.33E-11
1.00E-07	-1.98E-10	1.00E-07	-1.33E-09	1.00E-07	-1.55E-10	1.00E-07	-7.23E-11
1.05E-07	-1.69E-10	1.05E-07	-1.32E-09	1.05E-07	-1.51E-10	1.05E-07	-8.03E-11
1.10E-07	-1.21E-10	1.10E-07	-1.31E-09	1.10E-07	-1.55E-10	1.10E-07	-8.38E-11
1.15E-07	-9.87E-11	1.15E-07	-1.31E-09	1.15E-07	-1.77E-10	1.15E-07	-9.29E-11
1.20E-07	-5.88E-11	1.20E-07	-1.29E-09	1.20E-07	-1.86E-10	1.20E-07	-9.33E-11
1.25E-07	3.34E-12	1.25E-07	-1.26E-09	1.25E-07	-1.81E-10	1.25E-07	-8.56E-11
1.30E-07	8.19E-11	1.30E-07	-1.24E-09	1.30E-07	-1.71E-10	1.30E-07	-7.45E-11
1.35E-07	1.35E-10	1.35E-07	-1.22E-09	1.35E-07	-1.73E-10	1.35E-07	-6.62E-11
1.40E-07	1.77E-10	1.40E-07	-1.20E-09	1.40E-07	-1.87E-10	1.40E-07	-6.25E-11
1.45E-07	2.06E-10	1.45E-07	-1.18E-09	1.45E-07	-1.99E-10	1.45E-07	-5.75E-11
1.50E-07	2.48E-10	1.50E-07	-1.17E-09	1.50E-07	-2.00E-10	1.50E-07	-5.16E-11
1.55E-07	2.85E-10	1.55E-07	-1.17E-09	1.55E-07	-1.96E-10	1.55E-07	-4.94E-11
1.60E-07	3.34E-10	1.60E-07	-1.17E-09	1.60E-07	-1.95E-10	1.60E-07	-4.60E-11
1.65E-07	3.60E-10	1.65E-07	-1.17E-09	1.65E-07	-1.96E-10	1.65E-07	-4.43E-11
1.70E-07	3.87E-10	1.70E-07	-1.17E-09	1.70E-07	-2.00E-10	1.70E-07	-4.41E-11
1.75E-07	3.80E-10	1.75E-07	-1.17E-09	1.75E-07	-2.13E-10	1.75E-07	-4.78E-11
1.80E-07	4.15E-10	1.80E-07	-1.19E-09	1.80E-07	-2.13E-10	1.80E-07	-5.06E-11
1.85E-07	4.95E-10	1.85E-07	-1.21E-09	1.85E-07	-2.04E-10	1.85E-07	-5.18E-11
1.90E-07	6.07E-10	1.90E-07	-1.21E-09	1.90E-07	-2.00E-10	1.90E-07	-5.26E-11
1.95E-07	6.68E-10	1.95E-07	-1.21E-09	1.95E-07	-2.09E-10	1.95E-07	-5.34E-11
2.00E-07	7.26E-10	2.00E-07	-1.22E-09	2.00E-07	-2.21E-10	2.00E-07	-5.53E-11
2.05E-07	7.83E-10	2.05E-07	-1.23E-09	2.05E-07	-2.26E-10	2.05E-07	-5.30E-11
2.10E-07	8.55E-10	2.10E-07	-1.21E-09	2.10E-07	-2.20E-10	2.10E-07	-4.94E-11
2.15E-07	9.28E-10	2.15E-07	-1.20E-09	2.15E-07	-2.18E-10	2.15E-07	-4.98E-11
2.20E-07	9.51E-10	2.20E-07	-1.18E-09	2.20E-07	-2.22E-10	2.20E-07	-4.49E-11
2.25E-07	9.70E-10	2.25E-07	-1.18E-09	2.25E-07	-2.18E-10	2.25E-07	-3.87E-11
2.30E-07	1.01E-09	2.30E-07	-1.15E-09	2.30E-07	-2.07E-10	2.30E-07	-3.52E-11
2.35E-07	1.03E-09	2.35E-07	-1.15E-09	2.35E-07	-1.98E-10	2.35E-07	-3.24E-11
2.40E-07	1.04E-09	2.40E-07	-1.17E-09	2.40E-07	-1.97E-10	2.40E-07	-3.38E-11
2.45E-07	1.01E-09	2.45E-07	-1.19E-09	2.45E-07	-2.01E-10	2.45E-07	-3.91E-11
2.50E-07	1.00E-09	2.50E-07	-1.20E-09	2.50E-07	-1.95E-10	2.50E-07	-4.47E-11
2.55E-07	9.77E-10	2.55E-07	-1.20E-09	2.55E-07	-1.90E-10	2.55E-07	-5.65E-11
2.60E-07	9.42E-10	2.60E-07	-1.20E-09	2.60E-07	-1.85E-10	2.60E-07	-6.70E-11
2.65E-07	9.52E-10	2.65E-07	-1.20E-09	2.65E-07	-1.85E-10	2.65E-07	-6.46E-11
2.70E-07	9.55E-10	2.70E-07	-1.22E-09	2.70E-07	-1.93E-10	2.70E-07	-5.69E-11
2.75E-07	9.50E-10	2.75E-07	-1.22E-09	2.75E-07	-2.02E-10	2.75E-07	-5.24E-11
2.80E-07	9.72E-10	2.80E-07	-1.21E-09	2.80E-07	-2.11E-10	2.80E-07	-4.64E-11
2.85E-07	9.99E-10	2.85E-07	-1.19E-09	2.85E-07	-2.03E-10	2.85E-07	-3.85E-11
2.90E-07	1.03E-09	2.90E-07	-1.16E-09	2.90E-07	-1.91E-10	2.90E-07	-2.88E-11
2.95E-07	1.00E-09	2.95E-07	-1.14E-09	2.95E-07	-2.00E-10	2.95E-07	-2.01E-11
3.00E-07	9.53E-10	3.00E-07	-1.14E-09	3.00E-07	-2.13E-10	3.00E-07	-9.06E-12
3.05E-07	9.23E-10	3.05E-07	-1.14E-09	3.05E-07	-2.14E-10	3.05E-07	3.99E-12
3.10E-07	9.31E-10	3.10E-07	-1.10E-09	3.10E-07	-2.10E-10	3.10E-07	1.29E-11
3.15E-07	9.28E-10	3.15E-07	-1.08E-09	3.15E-07	-2.04E-10	3.15E-07	1.86E-11
3.20E-07	8.91E-10	3.20E-07	-1.06E-09	3.20E-07	-2.05E-10	3.20E-07	2.57E-11
3.25E-07	8.68E-10	3.25E-07	-1.02E-09	3.25E-07	-2.14E-10	3.25E-07	3.13E-11
3.30E-07	8.84E-10	3.30E-07	-9.98E-10	3.30E-07	-2.20E-10	3.30E-07	3.54E-11
3.35E-07	9.03E-10	3.35E-07	-9.74E-10	3.35E-07	-2.22E-10	3.35E-07	3.66E-11
3.40E-07	9.16E-10	3.40E-07	-9.57E-10	3.40E-07	-2.21E-10	3.40E-07	3.74E-11
3.45E-07	9.55E-10	3.45E-07	-9.52E-10	3.45E-07	-2.14E-10	3.45E-07	4.18E-11
3.50E-07	9.70E-10	3.50E-07	-9.34E-10	3.50E-07	-2.09E-10	3.50E-07	4.75E-11
3.55E-07	9.92E-10	3.55E-07	-9.06E-10	3.55E-07	-2.13E-10	3.55E-07	4.57E-11
3.60E-07	1.01E-09	3.60E-07	-8.56E-10	3.60E-07	-2.16E-10	3.60E-07	4.55E-11
3.65E-07	1.06E-09	3.65E-07	-8.07E-10	3.65E-07	-2.09E-10	3.65E-07	4.73E-11
3.70E-07	1.12E-09	3.70E-07	-7.58E-10	3.70E-07	-1.92E-10	3.70E-07	5.15E-11
3.75E-07	1.15E-09	3.75E-07	-7.19E-10	3.75E-07	-1.87E-10	3.75E-07	5.66E-11
3.80E-07	1.14E-09	3.80E-07	-7.00E-10	3.80E-07	-1.83E-10	3.80E-07	6.57E-11
3.85E-07	1.18E-09	3.85E-07	-6.67E-10	3.85E-07	-1.75E-10	3.85E-07	7.56E-11
3.90E-07	1.23E-09	3.90E-07	-6.31E-10	3.90E-07	-1.64E-10	3.90E-07	8.49E-11
3.95E-07	1.27E-09	3.95E-07	-5.99E-10	3.95E-07	-1.63E-10	3.95E-07	8.77E-11
4.00E-07	1.28E-09	4.00E-07	-5.73E-10	4.00E-07	-1.61E-10	4.00E-07	8.45E-11
4.05E-07	1.30E-09	4.05E-07	-5.58E-10	4.05E-07	-1.64E-10	4.05E-07	8.27E-11
4.10E-07	1.33E-09	4.10E-07	-5.20E-10	4.10E-07	-1.55E-10	4.10E-07	8.45E-11
4.15E-07	1.33E-09	4.15E-07	-5.00E-10	4.15E-07	-1.53E-10	4.15E-07	8.17E-11
4.20E-07	1.33E-09	4.20E-07	-4.92E-10	4.20E-07	-1.50E-10	4.20E-07	7.42E-11
4.25E-07	1.36E-09	4.25E-07	-4.82E-10	4.25E-07	-1.44E-10	4.25E-07	6.67E-11
4.30E-07	1.42E-09	4.30E-07	-4.74E-10	4.30E-07	-1.36E-10	4.30E-07	6.15E-11
4.35E-07	1.45E-09	4.35E-07	-4.59E-10	4.35E-07	-1.29E-10	4.35E-07	5.78E-11
4.40E-07	1.49E-09	4.40E-07	-4.38E-10	4.40E-07	-1.24E-10	4.40E-07	4.93E-11
4.45E-07	1.53E-09	4.45E-07	-4.37E-10	4.45E-07	-1.15E-10	4.45E-07	4.10E-11
4.50E-07	1.57E-09	4.50E-07	-4.32E-10	4.50E-07	-1.06E-10	4.50E-07	3.86E-11
4.55E-07	1.60E-09	4.55E-07	-4.27E-10	4.55E-07	-9.86E-11	4.55E-07	4.02E-11
4.60E-07	1.63E-09	4.60E-07	-4.10E-10	4.60E-07	-9.10E-11	4.60E-07	4.30E-11
4.65E-07	1.63E-09	4.65E-07	-3.90E-10	4.65E-07	-8.35E-11	4.65E-07	4.87E-11
4.70E-07	1.65E-09	4.70E-07	-3.48E-10	4.70E-07	-7.57E-11	4.70E-07	5.56E-11
4.75E-07	1.66E-09	4.75E-07	-3.42E-10	4.75E-07	-7.50E-11	4.75E-07	6.06E-11
4.80E-07	1.64E-09	4.80E-07	-3.32E-10	4.80E-07	-8.05E-11	4.80E-07	6.31E-11
4.85E-07	1.62E-09	4.85E-07	-3.29E-10	4.85E-07	-8.05E-11	4.85E-07	7.06E-11
4.90E-07	1.65E-09	4.90E-07	-3.15E-10	4.90E-07	-7.60E-11	4.90E-07	7.80E-11
4.95E-07	1.65E-09	4.95E-07	-2.91E-10	4.95E-07	-7.40E-11	4.95E-07	7.80E-11
5.00E-07	1.60E-09	5.00E-07	-2.76E-10	5.00E-07	-8.73E-11	5.00E-07	7.97E-11
5.05E-07	1.59E-09	5.05E-07	-2.73E-10	5.05E-07	-9.65E-11	5.05E-07	7.80E-11
5.10E-07	1.61E-09	5.10E-07	-2.76E-10	5.10E-07	-9.96E-11	5.10E-07	7.38E-11
5.15E-07	1.62E-09	5.15E-07	-3.18E-10	5.15E-07	-1.07E-10	5.15E-07	6.89E-11
5.20E-07	1.63E-09	5.20E-07	-3.26E-10	5.20E-07	-1.15E-10	5.20E-07	6.81E-11
5.25E-07	1.66E-09	5.25E-07	-3.26E-10	5.25E-07	-1.15E-10	5.25E-07	6.73E-11
5.30E-07	1.69E-09	5.30E-07	-3.24E-10	5.30E-07	-1.16E-10	5.30E-07	6.93E-11
5.35E-07	1.71E-09	5.35E-07	-3.28E-10	5.35E-07	-1.21E-10	5.35E-07	6.79E-11
5.40E-07	1.68E-09	5.40E-07	-3.58E-10	5.40E-07	-1.27E-10	5.40E-07	7.10E-11
5.45E-07	1.69E-09	5.45E-07	-3.99E-10	5.45E-07	-1.30E-10	5.45E-07	7.72E-11
5.50E-07	1.72E-09	5.50E-07	-4.12E-10	5.50E-07	-1.26E-10	5.50E-07	8.39E-11
5.55E-07	1.71E-09	5.55E-07	-4.18E-10	5.55E-07	-1.24E-10	5.55E-07	8.84E-11
5.60E-07	1.65E-09	5.60E-07	-4.46E-10	5.60E-07	-1.32E-10	5.60E-07	8.82E-11
5.65E-07	1.61E-09	5.65E-07	-4.67E-10	5.65E-07	-1.33E-10	5.65E-07	8.86E-11
5.70E-07	1.57E-09	5.70E-07	-5.07E-10	5.70E-07	-1.23E-10	5.70E-07	9.50E-11
5.75E-07	1.51E-09	5.75E-07	-5.52E-10	5.75E-07	-1.23E-10	5.75E-07	9.85E-11
5.80E-07	1.46E-09	5.80E-07	-6.09E-10	5.80E-07	-1.22E-10	5.80E-07	1.02E-10
5.85E-07	1.42E-09	5.85E-07	-6.63E-10	5.85E-07	-1.27E-10	5.85E-07	9.97E-11
5.90E-07	1.37E-09	5.90E-07	-7.17E-10	5.90E-07	-1.27E-10	5.90E-07	9.24E-11
5.95E-07	1.35E-09	5.95E-07	-7.70E-10	5.95E-07	-1.32E-10	5.95E-07	8.49E-11
6.00E-07	1.33E-09	6.00E-07	-8.10E-10	6.00E-07	-1.33E-10	6.00E-07	7.82E-11
6.05E-07	1.33E-09	6.05E-07	-8.51E-10	6.05E-07	-1.33E-10	6.05E-07	7.44E-11
6.10E-07	1.38E-09	6.10E-07	-8.81E-10	6.10E-07	-1.29E-10	6.10E-07	7.26E-11
6.15E-07	1.43E-09	6.15E-07	-9.23E-10	6.15E-07	-1.30E-10	6.15E-07	6.93E-11
6.20E-07	1.46E-09	6.20E-07	-9.68E-10	6.20E-07	-1.28E-10	6.20E-07	7.26E-11
6.25E-07	1.50E-09	6.25E-07	-1.02E-09	6.25E-07	-1.19E-10	6.25E-07	8.13E-11
6.30E-07	1.54E-09	6.30E-07	-1.05E-09	6.30E-07	-1.11E-10	6.30E-07	9.10E-11
6.35E-07	1.60E-09	6.35E-07	-1.11E-09	6.35E-07	-1.04E-10	6.35E-07	9.30E-11
6.40E-07	1.61E-09	6.40E-07	-1.16E-09	6.40E-07	-9.34E-11	6.40E-07	9.28E-11
6.45E-07	1.63E-09	6.45E-07	-1.20E-09	6.45E-07	-7.26E-11	6.45E-07	9.62E-11
6.50E-07	1.63E-09	6.50E-07	-1.26E-09	6.50E-07	-4.98E-11	6.50E-07	9.93E-11
6.55E-07	1.62E-09	6.55E-07	-1.32E-09	6.55E-07	-3.78E-11	6.55E-07	1.01E-10
6.60E-07	1.61E-09	6.60E-07	-1.37E-09	6.60E-07	-3.37E-11	6.60E-07	9.93E-11
6.65E-07	1.62E-09	6.65E-07	-1.41E-09	6.65E-07	-3.34E-11	6.65E-07	9.48E-11
6.70E-07	1.65E-09	6.70E-07	-1.42E-09	6.70E-07	-2.25E-11	6.70E-07	8.76E-11
6.75E-07	1.63E-09	6.75E-07	-1.44E-09	6.75E-07	-1.02E-11	6.75E-07	8.09E-11
6.80E-07	1.60E-09	6.80E-07	-1.46E-09	6.80E-07	-2.66E-12	6.80E-07	7.95E-11
6.85E-07	1.58E-09	6.85E-07	-1.50E-09	6.85E-07	1.77E-12	6.85E-07	7.38E-11
6.90E-07	1.59E-09	6.90E-07	-1.52E-09	6.90E-07	3.14E-12	6.90E-07	7.02E-11
6.95E-07	1.56E-09	6.95E-07	-1.52E-09	6.95E-07	1.43E-12	6.95E-07	6.55E-11
7.00E-07	1.59E-09	7.00E-07	-1.51E-09	7.00E-07	5.87E-12	7.00E-07	6.53E-11
7.05E-07	1.61E-09	7.05E-07	-1.51E-09	7.05E-07	1.27E-11	7.05E-07	7.01E-11
7.10E-07	1.63E-09	7.10E-07	-1.51E-09	7.10E-07	1.92E-11	7.10E-07	7.60E-11
7.15E-07	1.64E-09	7.15E-07	-1.51E-09	7.15E-07	2.29E-11	7.15E-07	8.15E-11
7.20E-07	1.62E-09	7.20E-07	-1.50E-09	7.20E-07	2.70E-11	7.20E-07	8.43E-11
7.25E-07	1.61E-09	7.25E-07	-1.48E-09	7.25E-07	3.35E-11	7.25E-07	8.77E-11
7.30E-07	1.60E-09	7.30E-07	-1.46E-09	7.30E-07	4.03E-11	7.30E-07	9.22E-11
7.35E-07	1.59E-09	7.35E-07	-1.45E-09	7.35E-07	4.34E-11	7.35E-07	9.66E-11
7.40E-07	1.54E-09	7.40E-07	-1.44E-09	7.40E-07	4.99E-11	7.40E-07	1.01E-10
7.45E-07	1.47E-09	7.45E-07	-1.43E-09	7.45E-07	5.06E-11	7.45E-07	1.03E-10
7.50E-07	1.43E-09	7.50E-07	-1.42E-09	7.50E-07	5.06E-11	7.50E-07	1.00E-10
7.55E-07	1.38E-09	7.55E-07	-1.41E-09	7.55E-07	4.72E-11	7.55E-07	9.58E-11
7.60E-07	1.36E-09	7.60E-07	-1.41E-09	7.60E-07	3.49E-11	7.60E-07	9.04E-11
7.65E-07	1.32E-09	7.65E-07	-1.39E-09	7.65E-07	2.36E-11	7.65E-07	9.40E-11
7.70E-07	1.29E-09	7.70E-07	-1.38E-09	7.70E-07	1.78E-11	7.70E-07	9.20E-11
7.75E-07	1.25E-09	7.75E-07	-1.38E-09	7.75E-07	8.94E-12	7.75E-07	9.08E-11
7.80E-07	1.22E-09	7.80E-07	-1.38E-09	7.80E-07	-2.32E-12	7.80E-07	9.22E-11
7.85E-07	1.23E-09	7.85E-07	-1.36E-09	7.85E-07	-1.36E-11	7.85E-07	9.89E-11
7.90E-07	1.24E-09	7.90E-07	-1.30E-09	7.90E-07	-1.87E-11	7.90E-07	1.06E-10
7.95E-07	1.21E-09	7.95E-07	-1.26E-09	7.95E-07	-2.52E-11	7.95E-07	1.13E-10
8.00E-07	1.17E-09	8.00E-07	-1.24E-09	8.00E-07	-3.10E-11	8.00E-07	1.14E-10
8.05E-07	1.15E-09	8.05E-07	-1.19E-09	8.05E-07	-3.24E-11	8.05E-07	1.15E-10
8.10E-07	1.15E-09	8.10E-07	-1.13E-09	8.10E-07	-3.23E-11	8.10E-07	1.14E-10
8.15E-07	1.10E-09	8.15E-07	-1.07E-09	8.15E-07	-2.86E-11	8.15E-07	1.08E-10
8.20E-07	1.06E-09	8.20E-07	-1.00E-09	8.20E-07	-2.21E-11	8.20E-07	1.02E-10
8.25E-07	1.02E-09	8.25E-07	-9.43E-10	8.25E-07	-1.56E-11	8.25E-07	9.97E-11
8.30E-07	9.84E-10	8.30E-07	-9.05E-10	8.30E-07	-9.49E-12	8.30E-07	9.60E-11
8.35E-07	9.28E-10	8.35E-07	-8.68E-10	8.35E-07	-1.08E-11	8.35E-07	8.67E-11
8.40E-07	8.81E-10	8.40E-07	-8.38E-10	8.40E-07	-1.84E-11	8.40E-07	7.02E-11
8.45E-07	8.48E-10	8.45E-07	-7.94E-10	8.45E-07	-2.45E-11	8.45E-07	5.70E-11
8.50E-07	8.46E-10	8.50E-07	-7.56E-10	8.50E-07	-2.69E-11	8.50E-07	4.83E-11
8.55E-07	8.48E-10	8.55E-07	-7.48E-10	8.55E-07	-3.78E-11	8.55E-07	4.10E-11
8.60E-07	8.55E-10	8.60E-07	-7.52E-10	8.60E-07	-4.94E-11	8.60E-07	3.92E-11
8.65E-07	9.01E-10	8.65E-07	-7.27E-10	8.65E-07	-6.14E-11	8.65E-07	4.49E-11
8.70E-07	9.39E-10	8.70E-07	-6.90E-10	8.70E-07	-6.41E-11	8.70E-07	5.11E-11
8.75E-07	9.73E-10	8.75E-07	-6.51E-10	8.75E-07	-6.34E-11	8.75E-07	5.21E-11
8.80E-07	9.72E-10	8.80E-07	-6.15E-10	8.80E-07	-5.86E-11	8.80E-07	5.21E-11
8.85E-07	9.85E-10	8.85E-07	-5.77E-10	8.85E-07	-5.15E-11	8.85E-07	5.84E-11
8.90E-07	9.91E-10	8.90E-07	-5.31E-10	8.90E-07	-3.95E-11	8.90E-07	6.45E-11
8.95E-07	9.91E-10	8.95E-07	-4.78E-10	8.95E-07	-3.51E-11	8.95E-07	6.69E-11
9.00E-07	9.77E-10	9.00E-07	-4.20E-10	9.00E-07	-3.51E-11	9.00E-07	6.83E-11
9.05E-07	9.92E-10	9.05E-07	-3.68E-10	9.05E-07	-2.35E-11	9.05E-07	6.81E-11
9.10E-07	1.01E-09	9.10E-07	-3.17E-10	9.10E-07	-1.19E-11	9.10E-07	6.39E-11
9.15E-07	1.04E-09	9.15E-07	-2.87E-10	9.15E-07	-5.39E-12	9.15E-07	5.84E-11
9.20E-07	1.07E-09	9.20E-07	-2.47E-10	9.20E-07	2.11E-12	9.20E-07	5.58E-11
9.25E-07	1.09E-09	9.25E-07	-1.98E-10	9.25E-07	2.11E-12	9.25E-07	5.46E-11
9.30E-07	1.16E-09	9.30E-07	-1.56E-10	9.30E-07	-4.03E-12	9.30E-07	5.34E-11
9.35E-07	1.21E-09	9.35E-07	-1.32E-10	9.35E-07	-1.77E-11	9.35E-07	5.13E-11
9.40E-07	1.25E-09	9.40E-07	-9.75E-11	9.40E-07	-2.76E-11	9.40E-07	4.83E-11
9.45E-07	1.27E-09	9.45E-07	-3.24E-11	9.45E-07	-2.79E-11	9.45E-07	5.23E-11
9.50E-07	1.35E-09	9.50E-07	3.10E-11	9.50E-07	-2.01E-11	9.50E-07	5.64E-11
9.55E-07	1.42E-09	9.55E-07	6.62E-11	9.55E-07	-2.11E-11	9.55E-07	5.92E-11
9.60E-07	1.45E-09	9.60E-07	7.58E-11	9.60E-07	-3.37E-11	9.60E-07	6.51E-11
9.65E-07	1.47E-09	9.65E-07	1.21E-10	9.65E-07	-3.03E-11	9.65E-07	7.38E-11
9.70E-07	1.52E-09	9.70E-07	1.72E-10	9.70E-07	-2.07E-11	9.70E-07	8.29E-11
9.75E-07	1.55E-09	9.75E-07	2.10E-10	9.75E-07	-1.39E-11	9.75E-07	8.73E-11
9.80E-07	1.56E-09	9.80E-07	2.27E-10	9.80E-07	-1.70E-11	9.80E-07	8.65E-11
9.85E-07	1.60E-09	9.85E-07	2.39E-10	9.85E-07	-1.80E-11	9.85E-07	8.71E-11
9.90E-07	1.63E-09	9.90E-07	2.29E-10	9.90E-07	-2.11E-11	9.90E-07	8.78E-11
9.95E-07	1.57E-09	9.95E-07	2.16E-10	9.95E-07	-2.86E-11	9.95E-07	8.35E-11
1.00E-06	1.51E-09	1.00E-06	2.10E-10	1.00E-06	-3.34E-11	1.00E-06	8.19E-11
1.01E-06	1.48E-09	1.01E-06	2.03E-10	1.01E-06	-4.22E-11	1.01E-06	8.31E-11
1.01E-06	1.44E-09	1.01E-06	1.69E-10	1.01E-06	-5.25E-11	1.01E-06	7.74E-11
1.02E-06	1.41E-09	1.02E-06	1.17E-10	1.02E-06	-7.06E-11	1.02E-06	7.01E-11
1.02E-06	1.36E-09	1.02E-06	6.17E-11	1.02E-06	-8.76E-11	1.02E-06	6.55E-11
1.03E-06	1.33E-09	1.03E-06	3.27E-11	1.03E-06	-9.96E-11	1.03E-06	6.00E-11
1.03E-06	1.36E-09	1.03E-06	7.21E-12	1.03E-06	-1.11E-10	1.03E-06	5.64E-11
1.04E-06	1.33E-09	1.04E-06	-3.33E-11	1.04E-06	-1.25E-10	1.04E-06	5.92E-11
1.04E-06	1.27E-09	1.04E-06	-7.99E-11	1.04E-06	-1.38E-10	1.04E-06	5.72E-11
1.05E-06	1.22E-09	1.05E-06	-1.03E-10	1.05E-06	-1.44E-10	1.05E-06	5.64E-11
1.05E-06	1.22E-09	1.05E-06	-1.24E-10	1.05E-06	-1.49E-10	1.05E-06	5.56E-11
1.06E-06	1.23E-09	1.06E-06	-1.60E-10	1.06E-06	-1.56E-10	1.06E-06	5.36E-11
1.06E-06	1.20E-09	1.06E-06	-1.99E-10	1.06E-06	-1.53E-10	1.06E-06	5.42E-11
1.07E-06	1.15E-09	1.07E-06	-2.37E-10	1.07E-06	-1.52E-10	1.07E-06	5.72E-11
1.07E-06	1.09E-09	1.07E-06	-2.79E-10	1.07E-06	-1.55E-10	1.07E-06	5.54E-11
1.08E-06	1.02E-09	1.08E-06	-3.17E-10	1.08E-06	-1.59E-10	1.08E-06	5.07E-11
1.08E-06	9.53E-10	1.08E-06	-3.59E-10	1.08E-06	-1.64E-10	1.08E-06	4.57E-11
1.09E-06	8.95E-10	1.09E-06	-4.02E-10	1.09E-06	-1.72E-10	1.09E-06	4.00E-11
1.09E-06	8.35E-10	1.09E-06	-4.38E-10	1.09E-06	-1.69E-10	1.09E-06	3.33E-11
1.10E-06	7.32E-10	1.10E-06	-4.85E-10	1.10E-06	-1.74E-10	1.10E-06	2.48E-11
1.10E-06	6.46E-10	1.10E-06	-5.44E-10	1.10E-06	-1.77E-10	1.10E-06	1.98E-11
1.11E-06	6.04E-10	1.11E-06	-5.72E-10	1.11E-06	-1.78E-10	1.11E-06	2.44E-11
1.11E-06	6.14E-10	1.11E-06	-5.74E-10	1.11E-06	-1.77E-10	1.11E-06	2.91E-11
1.12E-06	5.91E-10	1.12E-06	-5.99E-10	1.12E-06	-1.81E-10	1.12E-06	3.09E-11
1.12E-06	5.62E-10	1.12E-06	-6.22E-10	1.12E-06	-1.88E-10	1.12E-06	3.07E-11
1.13E-06	5.35E-10	1.13E-06	-6.48E-10	1.13E-06	-1.85E-10	1.13E-06	3.52E-11
1.13E-06	5.16E-10	1.13E-06	-6.30E-10	1.13E-06	-1.76E-10	1.13E-06	4.47E-11
1.14E-06	4.94E-10	1.14E-06	-6.35E-10	1.14E-06	-1.74E-10	1.14E-06	5.01E-11
1.14E-06	4.82E-10	1.14E-06	-6.36E-10	1.14E-06	-1.74E-10	1.14E-06	5.82E-11
1.15E-06	5.02E-10	1.15E-06	-5.99E-10	1.15E-06	-1.73E-10	1.15E-06	6.71E-11
1.15E-06	5.05E-10	1.15E-06	-5.54E-10	1.15E-06	-1.65E-10	1.15E-06	7.80E-11
1.16E-06	5.01E-10	1.16E-06	-5.46E-10	1.16E-06	-1.60E-10	1.16E-06	8.59E-11
1.16E-06	4.70E-10	1.16E-06	-5.36E-10	1.16E-06	-1.57E-10	1.16E-06	9.20E-11
1.17E-06	4.36E-10	1.17E-06	-5.17E-10	1.17E-06	-1.55E-10	1.17E-06	8.77E-11
1.17E-06	4.13E-10	1.17E-06	-4.78E-10	1.17E-06	-1.55E-10	1.17E-06	8.35E-11
1.18E-06	3.74E-10	1.18E-06	-4.41E-10	1.18E-06	-1.59E-10	1.18E-06	7.34E-11
1.18E-06	3.54E-10	1.18E-06	-4.05E-10	1.18E-06	-1.67E-10	1.18E-06	7.04E-11
1.19E-06	3.40E-10	1.19E-06	-3.49E-10	1.19E-06	-1.76E-10	1.19E-06	6.73E-11
1.19E-06	3.59E-10	1.19E-06	-2.81E-10	1.19E-06	-1.76E-10	1.19E-06	6.61E-11
1.20E-06	3.66E-10	1.20E-06	-2.39E-10	1.20E-06	-1.78E-10	1.20E-06	6.37E-11
1.20E-06	3.54E-10	1.20E-06	-1.93E-10	1.20E-06	-1.84E-10	1.20E-06	6.35E-11
1.21E-06	3.72E-10	1.21E-06	-1.42E-10	1.21E-06	-1.84E-10	1.21E-06	6.59E-11
1.21E-06	4.01E-10	1.21E-06	-8.34E-11	1.21E-06	-1.85E-10	1.21E-06	7.04E-11
1.22E-06	4.40E-10	1.22E-06	-2.62E-11	1.22E-06	-1.85E-10	1.22E-06	7.84E-11
1.22E-06	4.43E-10	1.22E-06	3.62E-11	1.22E-06	-1.79E-10	1.22E-06	8.41E-11
1.23E-06	4.42E-10	1.23E-06	9.08E-11	1.23E-06	-1.67E-10	1.23E-06	8.82E-11
1.23E-06	4.71E-10	1.23E-06	1.50E-10	1.23E-06	-1.58E-10	1.23E-06	8.92E-11
1.24E-06	4.87E-10	1.24E-06	1.81E-10	1.24E-06	-1.57E-10	1.24E-06	9.00E-11
1.24E-06	4.71E-10	1.24E-06	2.09E-10	1.24E-06	-1.51E-10	1.24E-06	9.16E-11
1.25E-06	4.51E-10	1.25E-06	2.32E-10	1.25E-06	-1.39E-10	1.25E-06	9.24E-11
1.25E-06	4.35E-10	1.25E-06	2.35E-10	1.25E-06	-1.36E-10	1.25E-06	8.55E-11
1.26E-06	4.19E-10	1.26E-06	2.17E-10	1.26E-06	-1.45E-10	1.26E-06	7.58E-11
1.26E-06	4.10E-10	1.26E-06	1.93E-10	1.26E-06	-1.56E-10	1.26E-06	6.63E-11
1.27E-06	4.36E-10	1.27E-06	2.06E-10	1.27E-06	-1.64E-10	1.27E-06	6.10E-11
1.27E-06	4.57E-10	1.27E-06	2.32E-10	1.27E-06	-1.65E-10	1.27E-06	5.58E-11
1.28E-06	4.71E-10	1.28E-06	2.50E-10	1.28E-06	-1.73E-10	1.28E-06	4.95E-11
1.28E-06	5.03E-10	1.28E-06	2.46E-10	1.28E-06	-1.80E-10	1.28E-06	4.65E-11
1.29E-06	5.58E-10	1.29E-06	2.61E-10	1.29E-06	-1.88E-10	1.29E-06	4.73E-11
1.29E-06	6.47E-10	1.29E-06	2.81E-10	1.29E-06	-1.86E-10	1.29E-06	5.05E-11
1.30E-06	6.91E-10	1.30E-06	3.02E-10	1.30E-06	-1.95E-10	1.30E-06	5.42E-11
1.30E-06	7.40E-10	1.30E-06	3.32E-10	1.30E-06	-1.90E-10	1.30E-06	5.80E-11
1.31E-06	7.65E-10	1.31E-06	3.79E-10	1.31E-06	-1.87E-10	1.31E-06	6.12E-11
1.31E-06	7.59E-10	1.31E-06	4.09E-10	1.31E-06	-1.87E-10	1.31E-06	6.67E-11
1.32E-06	7.58E-10	1.32E-06	4.11E-10	1.32E-06	-1.85E-10	1.32E-06	6.45E-11
1.32E-06	7.78E-10	1.32E-06	4.07E-10	1.32E-06	-1.80E-10	1.32E-06	6.10E-11
1.33E-06	7.94E-10	1.33E-06	4.36E-10	1.33E-06	-1.76E-10	1.33E-06	5.64E-11
1.33E-06	7.81E-10	1.33E-06	4.66E-10	1.33E-06	-1.76E-10	1.33E-06	5.07E-11
1.34E-06	7.40E-10	1.34E-06	4.44E-10	1.34E-06	-1.80E-10	1.34E-06	3.74E-11
1.34E-06	6.85E-10	1.34E-06	4.16E-10	1.34E-06	-1.90E-10	1.34E-06	2.59E-11
1.35E-06	7.08E-10	1.35E-06	3.71E-10	1.35E-06	-1.94E-10	1.35E-06	1.84E-11
1.35E-06	7.78E-10	1.35E-06	3.50E-10	1.35E-06	-1.95E-10	1.35E-06	1.27E-11
1.36E-06	8.17E-10	1.36E-06	3.35E-10	1.36E-06	-2.05E-10	1.36E-06	8.15E-12
1.36E-06	8.49E-10	1.36E-06	3.28E-10	1.36E-06	-2.10E-10	1.36E-06	2.81E-12
1.37E-06	8.96E-10	1.37E-06	3.12E-10	1.37E-06	-2.09E-10	1.37E-06	7.16E-12
1.37E-06	9.72E-10	1.37E-06	3.05E-10	1.37E-06	-2.04E-10	1.37E-06	1.49E-11
1.38E-06	1.05E-09	1.38E-06	2.90E-10	1.38E-06	-1.93E-10	1.38E-06	2.16E-11
1.38E-06	1.12E-09	1.38E-06	2.94E-10	1.38E-06	-1.89E-10	1.38E-06	2.57E-11
1.39E-06	1.17E-09	1.39E-06	3.42E-10	1.39E-06	-1.73E-10	1.39E-06	3.56E-11
1.39E-06	1.22E-09	1.39E-06	3.89E-10	1.39E-06	-1.63E-10	1.39E-06	4.91E-11
1.40E-06	1.27E-09	1.40E-06	3.96E-10	1.40E-06	-1.54E-10	1.40E-06	5.72E-11
1.40E-06	1.30E-09	1.40E-06	3.81E-10	1.40E-06	-1.48E-10	1.40E-06	6.65E-11
1.41E-06	1.32E-09	1.41E-06	3.90E-10	1.41E-06	-1.29E-10	1.41E-06	6.95E-11
1.41E-06	1.33E-09	1.41E-06	3.89E-10	1.41E-06	-1.19E-10	1.41E-06	6.51E-11
1.42E-06	1.31E-09	1.42E-06	3.85E-10	1.42E-06	-1.18E-10	1.42E-06	5.86E-11
1.42E-06	1.28E-09	1.42E-06	3.71E-10	1.42E-06	-1.24E-10	1.42E-06	5.36E-11
1.43E-06	1.27E-09	1.43E-06	3.58E-10	1.43E-06	-1.27E-10	1.43E-06	5.23E-11
1.43E-06	1.27E-09	1.43E-06	3.11E-10	1.43E-06	-1.19E-10	1.43E-06	5.34E-11
1.44E-06	1.31E-09	1.44E-06	2.34E-10	1.44E-06	-1.22E-10	1.44E-06	4.83E-11
1.44E-06	1.32E-09	1.44E-06	1.59E-10	1.44E-06	-1.24E-10	1.44E-06	4.37E-11
1.45E-06	1.33E-09	1.45E-06	1.44E-10	1.45E-06	-1.32E-10	1.45E-06	4.33E-11
1.45E-06	1.35E-09	1.45E-06	1.48E-10	1.45E-06	-1.33E-10	1.45E-06	4.65E-11
1.46E-06	1.34E-09	1.46E-06	1.20E-10	1.46E-06	-1.31E-10	1.46E-06	4.93E-11
1.46E-06	1.33E-09	1.46E-06	6.53E-11	1.46E-06	-1.27E-10	1.46E-06	5.34E-11
1.47E-06	1.33E-09	1.47E-06	2.57E-11	1.47E-06	-1.18E-10	1.47E-06	6.25E-11
1.47E-06	1.35E-09	1.47E-06	2.48E-11	1.47E-06	-1.18E-10	1.47E-06	7.32E-11
1.48E-06	1.30E-09	1.48E-06	2.22E-11	1.48E-06	-1.18E-10	1.48E-06	7.66E-11
1.48E-06	1.27E-09	1.48E-06	-1.04E-11	1.48E-06	-1.18E-10	1.48E-06	7.72E-11
1.49E-06	1.22E-09	1.49E-06	-6.49E-11	1.49E-06	-1.14E-10	1.49E-06	7.60E-11
1.49E-06	1.20E-09	1.49E-06	-1.34E-10	1.49E-06	-1.11E-10	1.49E-06	7.52E-11
1.50E-06	1.16E-09	1.50E-06	-2.14E-10	1.50E-06	-1.14E-10	1.50E-06	6.87E-11
1.50E-06	1.09E-09	1.50E-06	-2.75E-10	1.50E-06	-1.18E-10	1.50E-06	6.04E-11
1.51E-06	1.05E-09	1.51E-06	-3.20E-10	1.51E-06	-1.23E-10	1.51E-06	4.95E-11
1.51E-06	1.03E-09	1.51E-06	-3.52E-10	1.51E-06	-1.27E-10	1.51E-06	4.43E-11
1.52E-06	1.01E-09	1.52E-06	-3.96E-10	1.52E-06	-1.39E-10	1.52E-06	3.94E-11
1.52E-06	9.89E-10	1.52E-06	-4.63E-10	1.52E-06	-1.48E-10	1.52E-06	3.19E-11
1.53E-06	9.84E-10	1.53E-06	-5.02E-10	1.53E-06	-1.60E-10	1.53E-06	2.93E-11
1.53E-06	9.63E-10	1.53E-06	-5.17E-10	1.53E-06	-1.62E-10	1.53E-06	2.93E-11
1.54E-06	9.30E-10	1.54E-06	-5.27E-10	1.54E-06	-1.60E-10	1.54E-06	2.67E-11
1.54E-06	8.78E-10	1.54E-06	-5.35E-10	1.54E-06	-1.57E-10	1.54E-06	2.71E-11
1.55E-06	8.75E-10	1.55E-06	-5.14E-10	1.55E-06	-1.55E-10	1.55E-06	2.97E-11
1.55E-06	9.04E-10	1.55E-06	-4.88E-10	1.55E-06	-1.43E-10	1.55E-06	3.33E-11
1.56E-06	8.91E-10	1.56E-06	-4.85E-10	1.56E-06	-1.37E-10	1.56E-06	3.48E-11
1.56E-06	7.92E-10	1.56E-06	-4.88E-10	1.56E-06	-1.31E-10	1.56E-06	3.45E-11
1.57E-06	7.22E-10	1.57E-06	-4.83E-10	1.57E-06	-1.30E-10	1.57E-06	3.48E-11
1.57E-06	6.68E-10	1.57E-06	-4.64E-10	1.57E-06	-1.22E-10	1.57E-06	3.74E-11
1.58E-06	6.19E-10	1.58E-06	-4.61E-10	1.58E-06	-1.17E-10	1.58E-06	3.74E-11
1.58E-06	5.52E-10	1.58E-06	-4.80E-10	1.58E-06	-1.16E-10	1.58E-06	3.15E-11
1.59E-06	5.18E-10	1.59E-06	-4.79E-10	1.59E-06	-1.15E-10	1.59E-06	2.77E-11
1.59E-06	5.15E-10	1.59E-06	-4.69E-10	1.59E-06	-1.09E-10	1.59E-06	2.67E-11
1.60E-06	4.88E-10	1.60E-06	-4.63E-10	1.60E-06	-1.11E-10	1.60E-06	2.46E-11
1.60E-06	4.62E-10	1.60E-06	-4.70E-10	1.60E-06	-1.21E-10	1.60E-06	2.04E-11
1.61E-06	4.47E-10	1.61E-06	-4.48E-10	1.61E-06	-1.24E-10	1.61E-06	2.22E-11
1.61E-06	4.57E-10	1.61E-06	-4.25E-10	1.61E-06	-1.23E-10	1.61E-06	2.50E-11
1.62E-06	4.73E-10	1.62E-06	-3.90E-10	1.62E-06	-1.19E-10	1.62E-06	2.75E-11
1.62E-06	4.67E-10	1.62E-06	-3.62E-10	1.62E-06	-1.14E-10	1.62E-06	2.87E-11
1.63E-06	4.82E-10	1.63E-06	-3.19E-10	1.63E-06	-1.00E-10	1.63E-06	3.48E-11
1.63E-06	4.74E-10	1.63E-06	-2.56E-10	1.63E-06	-9.45E-11	1.63E-06	4.65E-11
1.64E-06	4.60E-10	1.64E-06	-1.92E-10	1.64E-06	-9.27E-11	1.64E-06	5.68E-11
1.64E-06	4.57E-10	1.64E-06	-1.44E-10	1.64E-06	-8.73E-11	1.64E-06	6.65E-11
1.65E-06	4.51E-10	1.65E-06	-1.09E-10	1.65E-06	-7.53E-11	1.65E-06	6.95E-11
1.65E-06	4.60E-10	1.65E-06	-4.91E-11	1.65E-06	-6.44E-11	1.65E-06	6.75E-11
1.66E-06	4.37E-10	1.66E-06	8.97E-12	1.66E-06	-7.13E-11	1.66E-06	6.77E-11
1.66E-06	3.87E-10	1.66E-06	4.24E-11	1.66E-06	-7.74E-11	1.66E-06	6.79E-11
1.67E-06	3.43E-10	1.67E-06	8.11E-11	1.67E-06	-7.98E-11	1.67E-06	7.22E-11
1.67E-06	3.05E-10	1.67E-06	1.15E-10	1.67E-06	-8.25E-11	1.67E-06	7.20E-11
1.68E-06	2.60E-10	1.68E-06	1.17E-10	1.68E-06	-9.34E-11	1.68E-06	6.45E-11
1.68E-06	1.86E-10	1.68E-06	1.27E-10	1.68E-06	-1.08E-10	1.68E-06	5.62E-11
1.69E-06	1.57E-10	1.69E-06	1.58E-10	1.69E-06	-1.14E-10	1.69E-06	5.34E-11
1.69E-06	1.77E-10	1.69E-06	1.80E-10	1.69E-06	-1.13E-10	1.69E-06	5.94E-11
1.70E-06	1.83E-10	1.70E-06	1.74E-10	1.70E-06	-1.16E-10	1.70E-06	5.70E-11
1.70E-06	1.65E-10	1.70E-06	1.61E-10	1.70E-06	-1.26E-10	1.70E-06	5.44E-11
1.71E-06	1.71E-10	1.71E-06	1.88E-10	1.71E-06	-1.19E-10	1.71E-06	5.88E-11
1.71E-06	1.82E-10	1.71E-06	2.32E-10	1.71E-06	-1.12E-10	1.71E-06	7.02E-11
1.72E-06	1.80E-10	1.72E-06	2.55E-10	1.72E-06	-1.08E-10	1.72E-06	8.09E-11
1.72E-06	1.52E-10	1.72E-06	2.68E-10	1.72E-06	-1.07E-10	1.72E-06	8.80E-11
1.73E-06	1.31E-10	1.73E-06	2.78E-10	1.73E-06	-1.07E-10	1.73E-06	8.96E-11
1.73E-06	1.09E-10	1.73E-06	2.76E-10	1.73E-06	-1.05E-10	1.73E-06	8.92E-11
1.74E-06	7.25E-11	1.74E-06	2.61E-10	1.74E-06	-1.02E-10	1.74E-06	8.31E-11
1.74E-06	3.26E-11	1.74E-06	2.54E-10	1.74E-06	-1.03E-10	1.74E-06	7.88E-11
1.75E-06	-3.54E-11	1.75E-06	2.65E-10	1.75E-06	-9.99E-11	1.75E-06	7.60E-11
1.75E-06	-9.64E-11	1.75E-06	2.81E-10	1.75E-06	-1.06E-10	1.75E-06	6.79E-11
1.76E-06	-1.77E-10	1.76E-06	2.69E-10	1.76E-06	-1.22E-10	1.76E-06	5.90E-11
1.76E-06	-2.85E-10	1.76E-06	2.10E-10	1.76E-06	-1.37E-10	1.76E-06	4.81E-11
1.77E-06	-3.90E-10	1.77E-06	1.51E-10	1.77E-06	-1.38E-10	1.77E-06	4.39E-11
1.77E-06	-4.49E-10	1.77E-06	1.48E-10	1.77E-06	-1.44E-10	1.77E-06	4.24E-11
1.78E-06	-4.92E-10	1.78E-06	1.51E-10	1.78E-06	-1.58E-10	1.78E-06	3.94E-11
1.78E-06	-5.15E-10	1.78E-06	1.46E-10	1.78E-06	-1.66E-10	1.78E-06	3.70E-11
1.79E-06	-5.27E-10	1.79E-06	1.29E-10	1.79E-06	-1.64E-10	1.79E-06	4.26E-11
1.79E-06	-5.69E-10	1.79E-06	1.10E-10	1.79E-06	-1.60E-10	1.79E-06	4.89E-11
1.80E-06	-6.02E-10	1.80E-06	9.87E-11	1.80E-06	-1.64E-10	1.80E-06	5.46E-11
1.80E-06	-6.23E-10	1.80E-06	7.14E-11	1.80E-06	-1.68E-10	1.80E-06	5.86E-11
1.81E-06	-6.50E-10	1.81E-06	5.12E-11	1.81E-06	-1.70E-10	1.81E-06	5.98E-11
1.81E-06	-7.32E-10	1.81E-06	4.94E-11	1.81E-06	-1.68E-10	1.81E-06	6.11E-11
1.82E-06	-8.13E-10	1.82E-06	1.69E-11	1.82E-06	-1.72E-10	1.82E-06	5.72E-11
1.82E-06	-9.39E-10	1.82E-06	-4.21E-11	1.82E-06	-1.72E-10	1.82E-06	5.38E-11
1.83E-06	-1.03E-09	1.83E-06	-7.90E-11	1.83E-06	-1.69E-10	1.83E-06	5.17E-11
1.83E-06	-1.07E-09	1.83E-06	-9.31E-11	1.83E-06	-1.72E-10	1.83E-06	4.97E-11
1.84E-06	-1.12E-09	1.84E-06	-1.19E-10	1.84E-06	-1.82E-10	1.84E-06	3.90E-11
1.84E-06	-1.19E-09	1.84E-06	-1.49E-10	1.84E-06	-1.95E-10	1.84E-06	3.03E-11
1.85E-06	-1.22E-09	1.85E-06	-1.89E-10	1.85E-06	-2.02E-10	1.85E-06	2.73E-11
1.85E-06	-1.24E-09	1.85E-06	-1.93E-10	1.85E-06	-2.04E-10	1.85E-06	2.50E-11
1.86E-06	-1.27E-09	1.86E-06	-1.94E-10	1.86E-06	-2.19E-10	1.86E-06	2.34E-11
1.86E-06	-1.29E-09	1.86E-06	-1.83E-10	1.86E-06	-2.33E-10	1.86E-06	1.92E-11
1.87E-06	-1.28E-09	1.87E-06	-1.65E-10	1.87E-06	-2.38E-10	1.87E-06	1.61E-11
1.87E-06	-1.28E-09	1.87E-06	-1.41E-10	1.87E-06	-2.32E-10	1.87E-06	1.94E-11
1.88E-06	-1.29E-09	1.88E-06	-1.13E-10	1.88E-06	-2.34E-10	1.88E-06	2.42E-11
1.88E-06	-1.32E-09	1.88E-06	-1.04E-10	1.88E-06	-2.32E-10	1.88E-06	2.83E-11
1.89E-06	-1.30E-09	1.89E-06	-7.46E-11	1.89E-06	-2.28E-10	1.89E-06	3.09E-11
1.89E-06	-1.31E-09	1.89E-06	-2.89E-11	1.89E-06	-2.25E-10	1.89E-06	3.27E-11
1.90E-06	-1.37E-09	1.90E-06	1.07E-11	1.90E-06	-2.33E-10	1.90E-06	3.05E-11
1.90E-06	-1.45E-09	1.90E-06	3.89E-11	1.90E-06	-2.37E-10	1.90E-06	2.99E-11
1.91E-06	-1.51E-09	1.91E-06	6.18E-11	1.91E-06	-2.37E-10	1.91E-06	2.42E-11
1.91E-06	-1.56E-09	1.91E-06	8.02E-11	1.91E-06	-2.36E-10	1.91E-06	2.12E-11
1.92E-06	-1.63E-09	1.92E-06	9.43E-11	1.92E-06	-2.44E-10	1.92E-06	1.45E-11
1.92E-06	-1.71E-09	1.92E-06	1.08E-10	1.92E-06	-2.60E-10	1.92E-06	6.36E-12
1.93E-06	-1.78E-09	1.93E-06	1.23E-10	1.93E-06	-2.68E-10	1.93E-06	1.62E-12
1.93E-06	-1.81E-09	1.93E-06	1.52E-10	1.93E-06	-2.64E-10	1.93E-06	8.31E-13
1.94E-06	-1.83E-09	1.94E-06	1.44E-10	1.94E-06	-2.62E-10	1.94E-06	-1.54E-12
1.94E-06	-1.85E-09	1.94E-06	1.29E-10	1.94E-06	-2.58E-10	1.94E-06	2.36E-13
1.95E-06	-1.84E-09	1.95E-06	1.45E-10	1.95E-06	-2.47E-10	1.95E-06	5.18E-12
1.95E-06	-1.83E-09	1.95E-06	2.03E-10	1.95E-06	-2.38E-10	1.95E-06	1.33E-11
1.96E-06	-1.85E-09	1.96E-06	2.42E-10	1.96E-06	-2.36E-10	1.96E-06	2.24E-11
1.96E-06	-1.86E-09	1.96E-06	2.78E-10	1.96E-06	-2.32E-10	1.96E-06	2.99E-11
1.97E-06	-1.83E-09	1.97E-06	2.98E-10	1.97E-06	-2.26E-10	1.97E-06	3.78E-11
1.97E-06	-1.80E-09	1.97E-06	2.99E-10	1.97E-06	-2.18E-10	1.97E-06	4.75E-11
1.98E-06	-1.81E-09	1.98E-06	3.16E-10	1.98E-06	-2.19E-10	1.98E-06	5.40E-11
1.98E-06	-1.80E-09	1.98E-06	3.31E-10	1.98E-06	-2.21E-10	1.98E-06	5.76E-11
1.99E-06	-1.78E-09	1.99E-06	3.70E-10	1.99E-06	-2.16E-10	1.99E-06	6.00E-11
1.99E-06	-1.76E-09	1.99E-06	4.06E-10	1.99E-06	-2.10E-10	1.99E-06	6.41E-11
2.00E-06	-1.75E-09	2.00E-06	4.15E-10	2.00E-06	-2.18E-10	2.00E-06	6.17E-11
2.00E-06	-1.74E-09	2.00E-06	4.18E-10	2.00E-06	-2.31E-10	2.00E-06	5.56E-11
2.01E-06	-1.70E-09	2.01E-06	4.18E-10	2.01E-06	-2.35E-10	2.01E-06	5.21E-11
2.01E-06	-1.65E-09	2.01E-06	4.31E-10	2.01E-06	-2.34E-10	2.01E-06	4.99E-11
2.02E-06	-1.61E-09	2.02E-06	4.29E-10	2.02E-06	-2.41E-10	2.02E-06	4.51E-11
2.02E-06	-1.59E-09	2.02E-06	4.34E-10	2.02E-06	-2.46E-10	2.02E-06	4.49E-11
2.03E-06	-1.53E-09	2.03E-06	4.67E-10	2.03E-06	-2.45E-10	2.03E-06	4.69E-11
2.03E-06	-1.42E-09	2.03E-06	5.08E-10	2.03E-06	-2.38E-10	2.03E-06	4.71E-11
2.04E-06	-1.34E-09	2.04E-06	5.59E-10	2.04E-06	-2.32E-10	2.04E-06	5.03E-11
2.04E-06	-1.28E-09	2.04E-06	6.12E-10	2.04E-06	-2.30E-10	2.04E-06	5.28E-11
2.05E-06	-1.22E-09	2.05E-06	6.61E-10	2.05E-06	-2.31E-10	2.05E-06	5.48E-11
2.05E-06	-1.15E-09	2.05E-06	7.15E-10	2.05E-06	-2.36E-10	2.05E-06	5.96E-11
2.06E-06	-1.08E-09	2.06E-06	7.61E-10	2.06E-06	-2.42E-10	2.06E-06	6.37E-11
2.06E-06	-1.05E-09	2.06E-06	7.91E-10	2.06E-06	-2.31E-10	2.06E-06	6.59E-11
2.07E-06	-9.90E-10	2.07E-06	8.19E-10	2.07E-06	-2.19E-10	2.07E-06	7.12E-11
2.07E-06	-9.57E-10	2.07E-06	8.48E-10	2.07E-06	-2.07E-10	2.07E-06	7.56E-11
2.08E-06	-9.28E-10	2.08E-06	8.68E-10	2.08E-06	-2.16E-10	2.08E-06	7.34E-11
2.08E-06	-9.32E-10	2.08E-06	8.81E-10	2.08E-06	-2.28E-10	2.08E-06	6.97E-11
2.09E-06	-9.14E-10	2.09E-06	8.95E-10	2.09E-06	-2.31E-10	2.09E-06	6.43E-11
2.09E-06	-8.38E-10	2.09E-06	9.04E-10	2.09E-06	-2.25E-10	2.09E-06	5.78E-11
2.10E-06	-7.85E-10	2.10E-06	8.91E-10	2.10E-06	-2.18E-10	2.10E-06	4.61E-11
2.10E-06	-7.66E-10	2.10E-06	8.76E-10	2.10E-06	-2.22E-10	2.10E-06	3.43E-11
2.11E-06	-7.15E-10	2.11E-06	8.67E-10	2.11E-06	-2.26E-10	2.11E-06	3.13E-11
2.11E-06	-6.28E-10	2.11E-06	8.55E-10	2.11E-06	-2.27E-10	2.11E-06	3.39E-11
2.12E-06	-5.71E-10	2.12E-06	8.33E-10	2.12E-06	-2.34E-10	2.12E-06	3.54E-11
2.12E-06	-5.48E-10	2.12E-06	7.85E-10	2.12E-06	-2.30E-10	2.12E-06	3.50E-11
2.13E-06	-5.06E-10	2.13E-06	7.49E-10	2.13E-06	-2.21E-10	2.13E-06	3.46E-11
2.13E-06	-4.66E-10	2.13E-06	7.32E-10	2.13E-06	-2.19E-10	2.13E-06	3.27E-11
2.14E-06	-4.44E-10	2.14E-06	7.21E-10	2.14E-06	-2.21E-10	2.14E-06	3.23E-11
2.14E-06	-4.52E-10	2.14E-06	6.91E-10	2.14E-06	-2.22E-10	2.14E-06	3.37E-11
2.15E-06	-4.49E-10	2.15E-06	6.38E-10	2.15E-06	-2.12E-10	2.15E-06	3.50E-11
2.15E-06	-4.37E-10	2.15E-06	5.87E-10	2.15E-06	-2.00E-10	2.15E-06	3.54E-11
2.16E-06	-4.60E-10	2.16E-06	5.54E-10	2.16E-06	-2.03E-10	2.16E-06	2.89E-11
2.16E-06	-5.13E-10	2.16E-06	5.19E-10	2.16E-06	-2.17E-10	2.16E-06	1.43E-11
2.17E-06	-5.46E-10	2.17E-06	4.92E-10	2.17E-06	-2.19E-10	2.17E-06	2.02E-12
2.17E-06	-5.71E-10	2.17E-06	4.51E-10	2.17E-06	-2.13E-10	2.17E-06	-5.50E-12
2.18E-06	-5.84E-10	2.18E-06	4.00E-10	2.18E-06	-2.10E-10	2.18E-06	-1.08E-11
2.18E-06	-5.76E-10	2.18E-06	3.56E-10	2.18E-06	-2.10E-10	2.18E-06	-1.20E-11
2.19E-06	-5.37E-10	2.19E-06	3.16E-10	2.19E-06	-2.09E-10	2.19E-06	-1.02E-11
2.19E-06	-4.88E-10	2.19E-06	2.90E-10	2.19E-06	-2.08E-10	2.19E-06	-7.87E-12
2.20E-06	-4.59E-10	2.20E-06	2.54E-10	2.20E-06	-2.04E-10	2.20E-06	-1.18E-11
2.20E-06	-4.31E-10	2.20E-06	1.98E-10	2.20E-06	-2.06E-10	2.20E-06	-9.65E-12
2.21E-06	-3.92E-10	2.21E-06	1.57E-10	2.21E-06	-1.95E-10	2.21E-06	2.02E-12
2.21E-06	-3.54E-10	2.21E-06	1.20E-10	2.21E-06	-1.83E-10	2.21E-06	1.68E-11
2.22E-06	-3.39E-10	2.22E-06	8.11E-11	2.22E-06	-1.85E-10	2.22E-06	2.46E-11
2.22E-06	-3.39E-10	2.22E-06	2.74E-11	2.22E-06	-1.84E-10	2.22E-06	2.63E-11
2.23E-06	-3.40E-10	2.23E-06	6.33E-12	2.23E-06	-1.81E-10	2.23E-06	2.67E-11
2.23E-06	-3.32E-10	2.23E-06	-7.74E-12	2.23E-06	-1.74E-10	2.23E-06	2.83E-11
2.24E-06	-3.63E-10	2.24E-06	-4.12E-11	2.24E-06	-1.84E-10	2.24E-06	2.36E-11
2.24E-06	-4.20E-10	2.24E-06	-5.97E-11	2.24E-06	-1.89E-10	2.24E-06	1.68E-11
2.25E-06	-4.49E-10	2.25E-06	-8.43E-11	2.25E-06	-1.90E-10	2.25E-06	9.73E-12
2.25E-06	-4.68E-10	2.25E-06	-1.05E-10	2.25E-06	-1.89E-10	2.25E-06	7.56E-12
2.26E-06	-4.81E-10	2.26E-06	-1.38E-10	2.26E-06	-1.91E-10	2.26E-06	-1.55E-12
2.26E-06	-5.15E-10	2.26E-06	-1.65E-10	2.26E-06	-1.96E-10	2.26E-06	-1.50E-11
2.27E-06	-5.27E-10	2.27E-06	-1.76E-10	2.27E-06	-2.00E-10	2.27E-06	-2.29E-11
2.27E-06	-5.02E-10	2.27E-06	-1.95E-10	2.27E-06	-2.00E-10	2.27E-06	-2.51E-11
2.28E-06	-5.17E-10	2.28E-06	-2.17E-10	2.28E-06	-2.10E-10	2.28E-06	-2.49E-11
2.28E-06	-5.02E-10	2.28E-06	-2.23E-10	2.28E-06	-2.13E-10	2.28E-06	-2.59E-11
2.29E-06	-4.95E-10	2.29E-06	-2.06E-10	2.29E-06	-2.07E-10	2.29E-06	-2.07E-11
2.29E-06	-4.88E-10	2.29E-06	-1.81E-10	2.29E-06	-2.01E-10	2.29E-06	-1.64E-11
2.30E-06	-4.68E-10	2.30E-06	-1.79E-10	2.30E-06	-2.02E-10	2.30E-06	-1.00E-11
2.30E-06	-4.71E-10	2.30E-06	-1.71E-10	2.30E-06	-2.08E-10	2.30E-06	-6.09E-12
2.31E-06	-4.52E-10	2.31E-06	-1.55E-10	2.31E-06	-2.06E-10	2.31E-06	1.43E-12
2.31E-06	-4.33E-10	2.31E-06	-1.05E-10	2.31E-06	-1.95E-10	2.31E-06	1.01E-11
2.32E-06	-4.46E-10	2.32E-06	-6.05E-11	2.32E-06	-1.93E-10	2.32E-06	1.03E-11
2.32E-06	-4.71E-10	2.32E-06	-4.65E-11	2.32E-06	-1.94E-10	2.32E-06	8.94E-12
2.33E-06	-4.96E-10	2.33E-06	-4.03E-11	2.33E-06	-1.94E-10	2.33E-06	9.93E-12
2.33E-06	-4.88E-10	2.33E-06	-2.53E-11	2.33E-06	-1.84E-10	2.33E-06	1.19E-11
2.34E-06	-5.00E-10	2.34E-06	-4.22E-12	2.34E-06	-1.79E-10	2.34E-06	7.16E-12
2.34E-06	-5.22E-10	2.34E-06	3.10E-11	2.34E-06	-1.73E-10	2.34E-06	-2.33E-12
2.35E-06	-5.40E-10	2.35E-06	6.79E-11	2.35E-06	-1.62E-10	2.35E-06	-9.65E-12
2.35E-06	-5.32E-10	2.35E-06	1.06E-10	2.35E-06	-1.57E-10	2.35E-06	-1.02E-11
2.36E-06	-5.19E-10	2.36E-06	1.35E-10	2.36E-06	-1.61E-10	2.36E-06	-1.52E-11
2.36E-06	-4.94E-10	2.36E-06	1.42E-10	2.36E-06	-1.67E-10	2.36E-06	-1.74E-11
2.37E-06	-4.73E-10	2.37E-06	1.44E-10	2.37E-06	-1.61E-10	2.37E-06	-1.66E-11
2.37E-06	-4.46E-10	2.37E-06	1.63E-10	2.37E-06	-1.55E-10	2.37E-06	-1.70E-11
2.38E-06	-4.53E-10	2.38E-06	1.81E-10	2.38E-06	-1.57E-10	2.38E-06	-1.66E-11
2.38E-06	-4.60E-10	2.38E-06	2.03E-10	2.38E-06	-1.71E-10	2.38E-06	-8.27E-12
2.39E-06	-4.41E-10	2.39E-06	2.27E-10	2.39E-06	-1.67E-10	2.39E-06	5.58E-12
2.39E-06	-3.97E-10	2.39E-06	2.51E-10	2.39E-06	-1.52E-10	2.39E-06	1.47E-11
2.40E-06	-3.86E-10	2.40E-06	2.65E-10	2.40E-06	-1.48E-10	2.40E-06	1.65E-11
2.40E-06	-3.87E-10	2.40E-06	2.76E-10	2.40E-06	-1.56E-10	2.40E-06	1.17E-11
2.41E-06	-4.00E-10	2.41E-06	2.68E-10	2.41E-06	-1.63E-10	2.41E-06	6.76E-12
2.41E-06	-4.07E-10	2.41E-06	2.64E-10	2.41E-06	-1.60E-10	2.41E-06	4.98E-12
2.42E-06	-4.18E-10	2.42E-06	2.52E-10	2.42E-06	-1.67E-10	2.42E-06	1.42E-12
2.42E-06	-4.12E-10	2.42E-06	2.55E-10	2.42E-06	-1.69E-10	2.42E-06	-8.27E-12
2.43E-06	-4.12E-10	2.43E-06	2.70E-10	2.43E-06	-1.64E-10	2.43E-06	-2.19E-11
2.43E-06	-3.93E-10	2.43E-06	2.75E-10	2.43E-06	-1.62E-10	2.43E-06	-3.36E-11
2.44E-06	-3.72E-10	2.44E-06	2.80E-10	2.44E-06	-1.70E-10	2.44E-06	-3.79E-11
2.44E-06	-3.37E-10	2.44E-06	2.84E-10	2.44E-06	-1.75E-10	2.44E-06	-3.42E-11
2.45E-06	-3.16E-10	2.45E-06	2.88E-10	2.45E-06	-1.77E-10	2.45E-06	-3.14E-11
2.45E-06	-2.99E-10	2.45E-06	2.86E-10	2.45E-06	-1.74E-10	2.45E-06	-3.26E-11
2.46E-06	-2.84E-10	2.46E-06	2.90E-10	2.46E-06	-1.78E-10	2.46E-06	-3.32E-11
2.46E-06	-2.99E-10	2.46E-06	3.15E-10	2.46E-06	-1.90E-10	2.46E-06	-2.57E-11
2.47E-06	-3.00E-10	2.47E-06	3.64E-10	2.47E-06	-1.89E-10	2.47E-06	-3.52E-12
2.47E-06	-3.20E-10	2.47E-06	4.00E-10	2.47E-06	-1.85E-10	2.47E-06	8.74E-12
2.48E-06	-3.49E-10	2.48E-06	4.18E-10	2.48E-06	-1.86E-10	2.48E-06	1.49E-11
2.48E-06	-4.00E-10	2.48E-06	4.17E-10	2.48E-06	-1.88E-10	2.48E-06	1.39E-11
2.49E-06	-4.41E-10	2.49E-06	4.29E-10	2.49E-06	-1.85E-10	2.49E-06	1.88E-11
2.49E-06	-4.68E-10	2.49E-06	4.54E-10	2.49E-06	-1.77E-10	2.49E-06	2.32E-11
2.50E-06	-4.93E-10	2.50E-06	4.61E-10	2.50E-06	-1.72E-10	2.50E-06	2.61E-11
2.50E-06	-5.35E-10	2.50E-06	4.59E-10	2.50E-06	-1.76E-10	2.50E-06	2.24E-11
2.51E-06	-5.53E-10	2.51E-06	4.53E-10	2.51E-06	-1.68E-10	2.51E-06	1.55E-11
2.51E-06	-5.68E-10	2.51E-06	4.51E-10	2.51E-06	-1.66E-10	2.51E-06	1.09E-11
2.52E-06	-5.80E-10	2.52E-06	4.48E-10	2.52E-06	-1.65E-10	2.52E-06	1.23E-11
2.52E-06	-6.18E-10	2.52E-06	4.53E-10	2.52E-06	-1.61E-10	2.52E-06	1.47E-11
2.53E-06	-6.78E-10	2.53E-06	4.56E-10	2.53E-06	-1.56E-10	2.53E-06	1.86E-11
2.53E-06	-6.84E-10	2.53E-06	4.56E-10	2.53E-06	-1.43E-10	2.53E-06	2.00E-11
2.54E-06	-6.95E-10	2.54E-06	4.46E-10	2.54E-06	-1.36E-10	2.54E-06	1.53E-11
2.54E-06	-7.22E-10	2.54E-06	4.36E-10	2.54E-06	-1.35E-10	2.54E-06	1.53E-11
2.55E-06	-7.22E-10	2.55E-06	4.55E-10	2.55E-06	-1.32E-10	2.55E-06	2.26E-11
2.55E-06	-7.24E-10	2.55E-06	4.81E-10	2.55E-06	-1.20E-10	2.55E-06	3.03E-11
2.56E-06	-7.65E-10	2.56E-06	4.86E-10	2.56E-06	-1.18E-10	2.56E-06	3.19E-11
2.56E-06	-8.07E-10	2.56E-06	4.84E-10	2.56E-06	-1.22E-10	2.56E-06	3.07E-11
2.57E-06	-8.34E-10	2.57E-06	4.78E-10	2.57E-06	-1.25E-10	2.57E-06	2.93E-11
2.57E-06	-8.68E-10	2.57E-06	4.75E-10	2.57E-06	-1.13E-10	2.57E-06	3.23E-11
2.58E-06	-9.02E-10	2.58E-06	4.52E-10	2.58E-06	-1.01E-10	2.58E-06	2.99E-11
2.58E-06	-9.37E-10	2.58E-06	4.30E-10	2.58E-06	-1.04E-10	2.58E-06	2.50E-11
2.59E-06	-9.64E-10	2.59E-06	4.22E-10	2.59E-06	-1.10E-10	2.59E-06	1.84E-11
2.59E-06	-9.86E-10	2.59E-06	4.08E-10	2.59E-06	-1.20E-10	2.59E-06	1.65E-11
2.60E-06	-1.02E-09	2.60E-06	3.56E-10	2.60E-06	-1.27E-10	2.60E-06	1.65E-11
2.60E-06	-1.03E-09	2.60E-06	3.28E-10	2.60E-06	-1.31E-10	2.60E-06	1.55E-11
2.61E-06	-1.04E-09	2.61E-06	2.96E-10	2.61E-06	-1.35E-10	2.61E-06	1.76E-11
2.61E-06	-1.01E-09	2.61E-06	2.68E-10	2.61E-06	-1.35E-10	2.61E-06	2.40E-11
2.62E-06	-9.98E-10	2.62E-06	2.46E-10	2.62E-06	-1.37E-10	2.62E-06	3.07E-11
2.62E-06	-1.01E-09	2.62E-06	2.30E-10	2.62E-06	-1.48E-10	2.62E-06	3.82E-11
2.63E-06	-9.96E-10	2.63E-06	2.18E-10	2.63E-06	-1.49E-10	2.63E-06	4.69E-11
2.63E-06	-9.75E-10	2.63E-06	2.22E-10	2.63E-06	-1.46E-10	2.63E-06	5.32E-11
2.64E-06	-9.67E-10	2.64E-06	1.97E-10	2.64E-06	-1.46E-10	2.64E-06	6.08E-11
2.64E-06	-9.97E-10	2.64E-06	1.93E-10	2.64E-06	-1.52E-10	2.64E-06	7.00E-11
2.65E-06	-1.07E-09	2.65E-06	1.79E-10	2.65E-06	-1.45E-10	2.65E-06	7.60E-11
2.65E-06	-1.08E-09	2.65E-06	1.68E-10	2.65E-06	-1.37E-10	2.65E-06	7.99E-11
2.66E-06	-1.11E-09	2.66E-06	1.46E-10	2.66E-06	-1.31E-10	2.66E-06	7.84E-11
2.66E-06	-1.12E-09	2.66E-06	1.22E-10	2.66E-06	-1.26E-10	2.66E-06	7.62E-11
2.67E-06	-1.11E-09	2.67E-06	1.15E-10	2.67E-06	-1.17E-10	2.67E-06	7.68E-11
2.67E-06	-1.11E-09	2.67E-06	1.14E-10	2.67E-06	-1.09E-10	2.67E-06	7.30E-11
2.68E-06	-1.14E-09	2.68E-06	1.11E-10	2.68E-06	-1.07E-10	2.68E-06	6.53E-11
2.68E-06	-1.17E-09	2.68E-06	1.11E-10	2.68E-06	-1.09E-10	2.68E-06	5.90E-11
2.69E-06	-1.15E-09	2.69E-06	1.17E-10	2.69E-06	-1.11E-10	2.69E-06	5.42E-11
2.69E-06	-1.11E-09	2.69E-06	1.33E-10	2.69E-06	-1.10E-10	2.69E-06	4.87E-11
2.70E-06	-1.10E-09	2.70E-06	1.40E-10	2.70E-06	-1.18E-10	2.70E-06	4.18E-11
2.70E-06	-1.09E-09	2.70E-06	1.61E-10	2.70E-06	-1.29E-10	2.70E-06	4.14E-11
2.71E-06	-1.05E-09	2.71E-06	2.05E-10	2.71E-06	-1.34E-10	2.71E-06	4.32E-11
2.71E-06	-1.02E-09	2.71E-06	2.39E-10	2.71E-06	-1.37E-10	2.71E-06	4.49E-11
2.72E-06	-1.00E-09	2.72E-06	2.52E-10	2.72E-06	-1.42E-10	2.72E-06	4.77E-11
2.72E-06	-1.02E-09	2.72E-06	2.76E-10	2.72E-06	-1.45E-10	2.72E-06	4.85E-11
2.73E-06	-1.04E-09	2.73E-06	2.98E-10	2.73E-06	-1.44E-10	2.73E-06	5.17E-11
2.73E-06	-1.09E-09	2.73E-06	3.34E-10	2.73E-06	-1.40E-10	2.73E-06	4.93E-11
2.74E-06	-1.12E-09	2.74E-06	3.34E-10	2.74E-06	-1.36E-10	2.74E-06	4.22E-11
2.74E-06	-1.17E-09	2.74E-06	3.54E-10	2.74E-06	-1.41E-10	2.74E-06	3.27E-11
2.75E-06	-1.23E-09	2.75E-06	3.63E-10	2.75E-06	-1.41E-10	2.75E-06	2.52E-11
2.75E-06	-1.29E-09	2.75E-06	3.67E-10	2.75E-06	-1.31E-10	2.75E-06	2.12E-11
2.76E-06	-1.33E-09	2.76E-06	3.80E-10	2.76E-06	-1.32E-10	2.76E-06	1.27E-11
2.76E-06	-1.36E-09	2.76E-06	4.12E-10	2.76E-06	-1.31E-10	2.76E-06	-1.58E-13
2.77E-06	-1.38E-09	2.77E-06	4.43E-10	2.77E-06	-1.39E-10	2.77E-06	-8.86E-12
2.77E-06	-1.37E-09	2.77E-06	4.59E-10	2.77E-06	-1.43E-10	2.77E-06	-1.84E-11
2.78E-06	-1.38E-09	2.78E-06	4.55E-10	2.78E-06	-1.51E-10	2.78E-06	-3.02E-11
2.78E-06	-1.38E-09	2.78E-06	4.66E-10	2.78E-06	-1.53E-10	2.78E-06	-3.79E-11
2.79E-06	-1.37E-09	2.79E-06	4.88E-10	2.79E-06	-1.48E-10	2.79E-06	-3.93E-11
2.79E-06	-1.30E-09	2.79E-06	5.42E-10	2.79E-06	-1.43E-10	2.79E-06	-3.52E-11
2.80E-06	-1.24E-09	2.80E-06	5.87E-10	2.80E-06	-1.44E-10	2.80E-06	-3.30E-11
2.80E-06	-1.18E-09	2.80E-06	6.23E-10	2.80E-06	-1.45E-10	2.80E-06	-3.42E-11
2.81E-06	-1.13E-09	2.81E-06	6.43E-10	2.81E-06	-1.46E-10	2.81E-06	-3.36E-11
2.81E-06	-1.09E-09	2.81E-06	6.68E-10	2.81E-06	-1.34E-10	2.81E-06	-3.46E-11
2.82E-06	-1.09E-09	2.82E-06	6.85E-10	2.82E-06	-1.24E-10	2.82E-06	-3.60E-11
2.82E-06	-1.09E-09	2.82E-06	7.28E-10	2.82E-06	-1.24E-10	2.82E-06	-3.87E-11
2.83E-06	-1.07E-09	2.83E-06	7.72E-10	2.83E-06	-1.25E-10	2.83E-06	-3.93E-11
2.83E-06	-1.05E-09	2.83E-06	8.04E-10	2.83E-06	-1.16E-10	2.83E-06	-4.51E-11
2.84E-06	-1.08E-09	2.84E-06	8.10E-10	2.84E-06	-1.16E-10	2.84E-06	-4.94E-11
2.84E-06	-1.09E-09	2.84E-06	8.23E-10	2.84E-06	-1.10E-10	2.84E-06	-5.14E-11
2.85E-06	-1.08E-09	2.85E-06	8.70E-10	2.85E-06	-1.09E-10	2.85E-06	-5.47E-11
2.85E-06	-1.07E-09	2.85E-06	9.02E-10	2.85E-06	-1.06E-10	2.85E-06	-5.51E-11
2.86E-06	-1.06E-09	2.86E-06	9.05E-10	2.86E-06	-1.14E-10	2.86E-06	-6.11E-11
2.86E-06	-1.08E-09	2.86E-06	9.20E-10	2.86E-06	-1.26E-10	2.86E-06	-6.62E-11
2.87E-06	-1.05E-09	2.87E-06	9.36E-10	2.87E-06	-1.36E-10	2.87E-06	-6.40E-11
2.87E-06	-1.01E-09	2.87E-06	9.85E-10	2.87E-06	-1.31E-10	2.87E-06	-6.17E-11
2.88E-06	-9.88E-10	2.88E-06	1.01E-09	2.88E-06	-1.29E-10	2.88E-06	-6.25E-11
2.88E-06	-1.03E-09	2.88E-06	1.04E-09	2.88E-06	-1.34E-10	2.88E-06	-6.34E-11
2.89E-06	-1.12E-09	2.89E-06	1.07E-09	2.89E-06	-1.37E-10	2.89E-06	-5.97E-11
2.89E-06	-1.17E-09	2.89E-06	1.11E-09	2.89E-06	-1.34E-10	2.89E-06	-5.39E-11
2.90E-06	-1.22E-09	2.90E-06	1.13E-09	2.90E-06	-1.29E-10	2.90E-06	-4.86E-11
2.90E-06	-1.25E-09	2.90E-06	1.15E-09	2.90E-06	-1.19E-10	2.90E-06	-5.04E-11
2.91E-06	-1.27E-09	2.91E-06	1.20E-09	2.91E-06	-1.05E-10	2.91E-06	-4.94E-11
2.91E-06	-1.30E-09	2.91E-06	1.25E-09	2.91E-06	-9.86E-11	2.91E-06	-5.12E-11
2.92E-06	-1.38E-09	2.92E-06	1.26E-09	2.92E-06	-9.79E-11	2.92E-06	-5.45E-11
2.92E-06	-1.47E-09	2.92E-06	1.26E-09	2.92E-06	-1.01E-10	2.92E-06	-5.12E-11
2.93E-06	-1.54E-09	2.93E-06	1.25E-09	2.93E-06	-1.04E-10	2.93E-06	-4.72E-11
2.93E-06	-1.57E-09	2.93E-06	1.23E-09	2.93E-06	-1.13E-10	2.93E-06	-4.78E-11
2.94E-06	-1.62E-09	2.94E-06	1.21E-09	2.94E-06	-1.22E-10	2.94E-06	-5.12E-11
2.94E-06	-1.65E-09	2.94E-06	1.21E-09	2.94E-06	-1.33E-10	2.94E-06	-5.44E-11
2.95E-06	-1.70E-09	2.95E-06	1.22E-09	2.95E-06	-1.44E-10	2.95E-06	-4.96E-11
2.95E-06	-1.72E-09	2.95E-06	1.22E-09	2.95E-06	-1.52E-10	2.95E-06	-4.35E-11
2.96E-06	-1.78E-09	2.96E-06	1.21E-09	2.96E-06	-1.61E-10	2.96E-06	-4.03E-11
2.96E-06	-1.84E-09	2.96E-06	1.19E-09	2.96E-06	-1.74E-10	2.96E-06	-3.95E-11
2.97E-06	-1.88E-09	2.97E-06	1.20E-09	2.97E-06	-1.80E-10	2.97E-06	-3.61E-11
2.97E-06	-1.91E-09	2.97E-06	1.23E-09	2.97E-06	-1.79E-10	2.97E-06	-3.34E-11
2.98E-06	-2.00E-09	2.98E-06	1.22E-09	2.98E-06	-1.83E-10	2.98E-06	-2.92E-11
2.98E-06	-2.13E-09	2.98E-06	1.22E-09	2.98E-06	-1.85E-10	2.98E-06	-3.16E-11
2.99E-06	-2.22E-09	2.99E-06	1.20E-09	2.99E-06	-1.85E-10	2.99E-06	-3.12E-11
2.99E-06	-2.29E-09	2.99E-06	1.21E-09	2.99E-06	-1.86E-10	2.99E-06	-3.20E-11
3.00E-06	-2.37E-09	3.00E-06	1.21E-09	3.00E-06	-1.95E-10	3.00E-06	-3.60E-11
3.00E-06	-2.46E-09	3.00E-06	1.21E-09	3.00E-06	-2.07E-10	3.00E-06	-4.39E-11
3.01E-06	-2.58E-09	3.01E-06	1.19E-09	3.01E-06	-2.15E-10	3.01E-06	-4.92E-11
3.01E-06	-2.65E-09	3.01E-06	1.14E-09	3.01E-06	-2.23E-10	3.01E-06	-4.92E-11
3.02E-06	-2.72E-09	3.02E-06	1.08E-09	3.02E-06	-2.28E-10	3.02E-06	-5.51E-11
3.02E-06	-2.81E-09	3.02E-06	1.05E-09	3.02E-06	-2.31E-10	3.02E-06	-5.45E-11
3.03E-06	-2.86E-09	3.03E-06	1.04E-09	3.03E-06	-2.34E-10	3.03E-06	-4.86E-11
3.03E-06	-2.91E-09	3.03E-06	1.06E-09	3.03E-06	-2.35E-10	3.03E-06	-4.37E-11
3.04E-06	-2.92E-09	3.04E-06	1.02E-09	3.04E-06	-2.41E-10	3.04E-06	-3.63E-11
3.04E-06	-2.93E-09	3.04E-06	9.71E-10	3.04E-06	-2.43E-10	3.04E-06	-2.98E-11
3.05E-06	-2.93E-09	3.05E-06	9.35E-10	3.05E-06	-2.34E-10	3.05E-06	-2.15E-11
3.05E-06	-2.90E-09	3.05E-06	9.27E-10	3.05E-06	-2.19E-10	3.05E-06	-1.64E-11
3.06E-06	-2.93E-09	3.06E-06	9.21E-10	3.06E-06	-2.11E-10	3.06E-06	-1.34E-11
3.06E-06	-2.94E-09	3.06E-06	9.21E-10	3.06E-06	-1.98E-10	3.06E-06	-8.86E-12
3.07E-06	-2.92E-09	3.07E-06	9.15E-10	3.07E-06	-1.87E-10	3.07E-06	-1.94E-12
3.07E-06	-2.90E-09	3.07E-06	8.99E-10	3.07E-06	-1.83E-10	3.07E-06	1.62E-12
3.08E-06	-2.91E-09	3.08E-06	8.74E-10	3.08E-06	-1.79E-10	3.08E-06	-1.34E-12
3.08E-06	-2.95E-09	3.08E-06	8.55E-10	3.08E-06	-1.76E-10	3.08E-06	-8.47E-12
3.09E-06	-2.94E-09	3.09E-06	8.36E-10	3.09E-06	-1.66E-10	3.09E-06	-1.84E-11
3.09E-06	-2.94E-09	3.09E-06	8.03E-10	3.09E-06	-1.63E-10	3.09E-06	-2.80E-11
3.10E-06	-2.92E-09	3.10E-06	7.70E-10	3.10E-06	-1.61E-10	3.10E-06	-3.30E-11
3.10E-06	-2.92E-09	3.10E-06	7.64E-10	3.10E-06	-1.67E-10	3.10E-06	-3.50E-11
3.11E-06	-2.91E-09	3.11E-06	7.74E-10	3.11E-06	-1.68E-10	3.11E-06	-3.52E-11
3.11E-06	-2.86E-09	3.11E-06	7.85E-10	3.11E-06	-1.69E-10	3.11E-06	-3.30E-11
3.12E-06	-2.82E-09	3.12E-06	7.75E-10	3.12E-06	-1.70E-10	3.12E-06	-3.56E-11
3.12E-06	-2.79E-09	3.12E-06	7.63E-10	3.12E-06	-1.69E-10	3.12E-06	-3.56E-11
3.13E-06	-2.75E-09	3.13E-06	7.66E-10	3.13E-06	-1.67E-10	3.13E-06	-2.61E-11
3.13E-06	-2.70E-09	3.13E-06	7.87E-10	3.13E-06	-1.62E-10	3.13E-06	-1.82E-11
3.14E-06	-2.66E-09	3.14E-06	8.03E-10	3.14E-06	-1.61E-10	3.14E-06	-1.60E-11
3.14E-06	-2.62E-09	3.14E-06	8.27E-10	3.14E-06	-1.53E-10	3.14E-06	-1.50E-11
3.15E-06	-2.56E-09	3.15E-06	8.59E-10	3.15E-06	-1.43E-10	3.15E-06	-1.26E-11
3.15E-06	-2.51E-09	3.15E-06	8.91E-10	3.15E-06	-1.36E-10	3.15E-06	-8.86E-12
3.16E-06	-2.51E-09	3.16E-06	8.98E-10	3.16E-06	-1.32E-10	3.16E-06	-8.07E-12
3.16E-06	-2.50E-09	3.16E-06	8.85E-10	3.16E-06	-1.32E-10	3.16E-06	-1.28E-11
3.17E-06	-2.47E-09	3.17E-06	8.89E-10	3.17E-06	-1.35E-10	3.17E-06	-1.87E-11
3.17E-06	-2.42E-09	3.17E-06	9.06E-10	3.17E-06	-1.33E-10	3.17E-06	-2.45E-11
3.18E-06	-2.38E-09	3.18E-06	9.12E-10	3.18E-06	-1.35E-10	3.18E-06	-3.18E-11
3.18E-06	-2.38E-09	3.18E-06	8.98E-10	3.18E-06	-1.31E-10	3.18E-06	-3.69E-11
3.19E-06	-2.38E-09	3.19E-06	9.03E-10	3.19E-06	-1.32E-10	3.19E-06	-4.21E-11
3.19E-06	-2.33E-09	3.19E-06	9.29E-10	3.19E-06	-1.40E-10	3.19E-06	-4.62E-11
3.20E-06	-2.28E-09	3.20E-06	9.51E-10	3.20E-06	-1.42E-10	3.20E-06	-5.38E-11
3.20E-06	-2.24E-09	3.20E-06	9.86E-10	3.20E-06	-1.39E-10	3.20E-06	-5.22E-11
3.21E-06	-2.21E-09	3.21E-06	1.03E-09	3.21E-06	-1.31E-10	3.21E-06	-4.84E-11
3.21E-06	-2.16E-09	3.21E-06	1.08E-09	3.21E-06	-1.29E-10	3.21E-06	-4.41E-11
3.22E-06	-2.12E-09	3.22E-06	1.11E-09	3.22E-06	-1.27E-10	3.22E-06	-3.79E-11
3.22E-06	-2.10E-09	3.22E-06	1.13E-09	3.22E-06	-1.33E-10	3.22E-06	-3.62E-11
3.23E-06	-2.10E-09	3.23E-06	1.16E-09	3.23E-06	-1.28E-10	3.23E-06	-3.30E-11
3.23E-06	-2.06E-09	3.23E-06	1.22E-09	3.23E-06	-1.29E-10	3.23E-06	-2.41E-11
3.24E-06	-2.04E-09	3.24E-06	1.27E-09	3.24E-06	-1.30E-10	3.24E-06	-2.19E-11
3.24E-06	-2.06E-09	3.24E-06	1.30E-09	3.24E-06	-1.30E-10	3.24E-06	-2.13E-11
3.25E-06	-2.08E-09	3.25E-06	1.33E-09	3.25E-06	-1.38E-10	3.25E-06	-2.53E-11
3.25E-06	-2.07E-09	3.25E-06	1.36E-09	3.25E-06	-1.54E-10	3.25E-06	-3.12E-11
3.26E-06	-2.05E-09	3.26E-06	1.37E-09	3.26E-06	-1.71E-10	3.26E-06	-3.64E-11
3.26E-06	-2.02E-09	3.26E-06	1.36E-09	3.26E-06	-1.79E-10	3.26E-06	-4.19E-11
3.27E-06	-1.96E-09	3.27E-06	1.39E-09	3.27E-06	-1.81E-10	3.27E-06	-4.11E-11
3.27E-06	-1.88E-09	3.27E-06	1.44E-09	3.27E-06	-1.81E-10	3.27E-06	-3.62E-11
3.28E-06	-1.80E-09	3.28E-06	1.46E-09	3.28E-06	-1.94E-10	3.28E-06	-3.52E-11
3.28E-06	-1.73E-09	3.28E-06	1.47E-09	3.28E-06	-2.07E-10	3.28E-06	-3.48E-11
3.29E-06	-1.66E-09	3.29E-06	1.47E-09	3.29E-06	-2.09E-10	3.29E-06	-3.28E-11
3.29E-06	-1.55E-09	3.29E-06	1.50E-09	3.29E-06	-1.96E-10	3.29E-06	-2.76E-11
3.30E-06	-1.49E-09	3.30E-06	1.53E-09	3.30E-06	-1.82E-10	3.30E-06	-2.39E-11
3.30E-06	-1.41E-09	3.30E-06	1.56E-09	3.30E-06	-1.81E-10	3.30E-06	-1.60E-11
3.31E-06	-1.35E-09	3.31E-06	1.57E-09	3.31E-06	-1.77E-10	3.31E-06	-9.85E-12
3.31E-06	-1.30E-09	3.31E-06	1.59E-09	3.31E-06	-1.67E-10	3.31E-06	-5.55E-13
3.32E-06	-1.28E-09	3.32E-06	1.56E-09	3.32E-06	-1.56E-10	3.32E-06	1.22E-12
3.32E-06	-1.27E-09	3.32E-06	1.53E-09	3.32E-06	-1.43E-10	3.32E-06	3.01E-12
3.33E-06	-1.28E-09	3.33E-06	1.52E-09	3.33E-06	-1.35E-10	3.33E-06	4.39E-12
3.33E-06	-1.31E-09	3.33E-06	1.50E-09	3.33E-06	-1.34E-10	3.33E-06	4.00E-12
3.34E-06	-1.34E-09	3.34E-06	1.47E-09	3.34E-06	-1.34E-10	3.34E-06	1.42E-12
3.34E-06	-1.36E-09	3.34E-06	1.44E-09	3.34E-06	-1.34E-10	3.34E-06	-2.53E-12
3.35E-06	-1.35E-09	3.35E-06	1.42E-09	3.35E-06	-1.35E-10	3.35E-06	-2.93E-12
3.35E-06	-1.35E-09	3.35E-06	1.42E-09	3.35E-06	-1.35E-10	3.35E-06	-3.12E-12
3.36E-06	-1.37E-09	3.36E-06	1.40E-09	3.36E-06	-1.34E-10	3.36E-06	-6.88E-12
3.36E-06	-1.38E-09	3.36E-06	1.37E-09	3.36E-06	-1.41E-10	3.36E-06	-5.70E-12
3.37E-06	-1.39E-09	3.37E-06	1.36E-09	3.37E-06	-1.41E-10	3.37E-06	-2.73E-12
3.37E-06	-1.38E-09	3.37E-06	1.35E-09	3.37E-06	-1.38E-10	3.37E-06	3.40E-12
3.38E-06	-1.37E-09	3.38E-06	1.33E-09	3.38E-06	-1.33E-10	3.38E-06	6.37E-12
3.38E-06	-1.40E-09	3.38E-06	1.33E-09	3.38E-06	-1.20E-10	3.38E-06	1.21E-11
3.39E-06	-1.43E-09	3.39E-06	1.35E-09	3.39E-06	-1.10E-10	3.39E-06	2.08E-11
3.39E-06	-1.47E-09	3.39E-06	1.37E-09	3.39E-06	-1.03E-10	3.39E-06	2.71E-11
3.40E-06	-1.51E-09	3.40E-06	1.37E-09	3.40E-06	-1.09E-10	3.40E-06	2.34E-11
3.40E-06	-1.53E-09	3.40E-06	1.35E-09	3.40E-06	-1.07E-10	3.40E-06	2.02E-11
3.41E-06	-1.53E-09	3.41E-06	1.33E-09	3.41E-06	-9.55E-11	3.41E-06	1.31E-11
3.41E-06	-1.54E-09	3.41E-06	1.31E-09	3.41E-06	-8.63E-11	3.41E-06	1.27E-11
3.42E-06	-1.59E-09	3.42E-06	1.26E-09	3.42E-06	-9.24E-11	3.42E-06	9.33E-12
3.42E-06	-1.66E-09	3.42E-06	1.23E-09	3.42E-06	-1.09E-10	3.42E-06	6.30E-13
3.43E-06	-1.69E-09	3.43E-06	1.18E-09	3.43E-06	-1.20E-10	3.43E-06	-5.49E-12
3.43E-06	-1.71E-09	3.43E-06	1.15E-09	3.43E-06	-1.30E-10	3.43E-06	-1.14E-11
3.44E-06	-1.72E-09	3.44E-06	1.11E-09	3.44E-06	-1.37E-10	3.44E-06	-1.70E-11
3.44E-06	-1.73E-09	3.44E-06	1.07E-09	3.44E-06	-1.48E-10	3.44E-06	-2.31E-11
3.45E-06	-1.73E-09	3.45E-06	1.07E-09	3.45E-06	-1.57E-10	3.45E-06	-2.29E-11
3.45E-06	-1.70E-09	3.45E-06	1.09E-09	3.45E-06	-1.60E-10	3.45E-06	-2.45E-11
3.46E-06	-1.68E-09	3.46E-06	1.07E-09	3.46E-06	-1.62E-10	3.46E-06	-2.33E-11
3.46E-06	-1.64E-09	3.46E-06	1.06E-09	3.46E-06	-1.62E-10	3.46E-06	-2.13E-11
3.47E-06	-1.63E-09	3.47E-06	1.07E-09	3.47E-06	-1.48E-10	3.47E-06	-1.30E-11
3.47E-06	-1.62E-09	3.47E-06	1.11E-09	3.47E-06	-1.38E-10	3.47E-06	-1.94E-12
3.48E-06	-1.63E-09	3.48E-06	1.14E-09	3.48E-06	-1.31E-10	3.48E-06	2.37E-13
3.48E-06	-1.65E-09	3.48E-06	1.16E-09	3.48E-06	-1.24E-10	3.48E-06	2.37E-13
3.49E-06	-1.63E-09	3.49E-06	1.17E-09	3.49E-06	-1.24E-10	3.49E-06	4.36E-13
3.49E-06	-1.60E-09	3.49E-06	1.15E-09	3.49E-06	-1.32E-10	3.49E-06	-2.53E-12
3.50E-06	-1.59E-09	3.50E-06	1.10E-09	3.50E-06	-1.43E-10	3.50E-06	-5.70E-12
3.50E-06	-1.60E-09	3.50E-06	1.07E-09	3.50E-06	-1.44E-10	3.50E-06	-4.31E-12
3.51E-06	-1.61E-09	3.51E-06	1.05E-09	3.51E-06	-1.42E-10	3.51E-06	-6.69E-12
3.51E-06	-1.58E-09	3.51E-06	1.03E-09	3.51E-06	-1.44E-10	3.51E-06	-7.87E-12
3.52E-06	-1.57E-09	3.52E-06	9.97E-10	3.52E-06	-1.51E-10	3.52E-06	-1.14E-11
3.52E-06	-1.59E-09	3.52E-06	9.51E-10	3.52E-06	-1.63E-10	3.52E-06	-1.56E-11
3.53E-06	-1.59E-09	3.53E-06	9.34E-10	3.53E-06	-1.63E-10	3.53E-06	-1.62E-11
3.53E-06	-1.55E-09	3.53E-06	9.30E-10	3.53E-06	-1.61E-10	3.53E-06	-1.12E-11
3.54E-06	-1.51E-09	3.54E-06	9.39E-10	3.54E-06	-1.57E-10	3.54E-06	4.03E-14
3.54E-06	-1.46E-09	3.54E-06	9.54E-10	3.54E-06	-1.48E-10	3.54E-06	1.13E-11
3.55E-06	-1.43E-09	3.55E-06	9.62E-10	3.55E-06	-1.38E-10	3.55E-06	2.10E-11
3.55E-06	-1.37E-09	3.55E-06	9.78E-10	3.55E-06	-1.28E-10	3.55E-06	2.54E-11
3.56E-06	-1.32E-09	3.56E-06	9.91E-10	3.56E-06	-1.26E-10	3.56E-06	3.01E-11
3.56E-06	-1.30E-09	3.56E-06	1.02E-09	3.56E-06	-1.20E-10	3.56E-06	3.48E-11
3.57E-06	-1.29E-09	3.57E-06	1.08E-09	3.57E-06	-1.16E-10	3.57E-06	3.54E-11
3.57E-06	-1.30E-09	3.57E-06	1.13E-09	3.57E-06	-1.15E-10	3.57E-06	3.35E-11
3.58E-06	-1.32E-09	3.58E-06	1.17E-09	3.58E-06	-1.26E-10	3.58E-06	2.26E-11
3.58E-06	-1.36E-09	3.58E-06	1.19E-09	3.58E-06	-1.35E-10	3.58E-06	1.09E-11
3.59E-06	-1.38E-09	3.59E-06	1.20E-09	3.59E-06	-1.36E-10	3.59E-06	4.59E-12
3.59E-06	-1.40E-09	3.59E-06	1.24E-09	3.59E-06	-1.39E-10	3.59E-06	-5.54E-13
3.60E-06	-1.43E-09	3.60E-06	1.25E-09	3.60E-06	-1.44E-10	3.60E-06	-1.18E-11
3.60E-06	-1.49E-09	3.60E-06	1.23E-09	3.60E-06	-1.59E-10	3.60E-06	-2.71E-11
3.61E-06	-1.53E-09	3.61E-06	1.24E-09	3.61E-06	-1.60E-10	3.61E-06	-3.54E-11
3.61E-06	-1.53E-09	3.61E-06	1.28E-09	3.61E-06	-1.57E-10	3.61E-06	-4.05E-11
3.62E-06	-1.55E-09	3.62E-06	1.34E-09	3.62E-06	-1.57E-10	3.62E-06	-4.90E-11
3.62E-06	-1.55E-09	3.62E-06	1.36E-09	3.62E-06	-1.54E-10	3.62E-06	-5.38E-11
3.63E-06	-1.54E-09	3.63E-06	1.38E-09	3.63E-06	-1.47E-10	3.63E-06	-5.24E-11
3.63E-06	-1.56E-09	3.63E-06	1.42E-09	3.63E-06	-1.32E-10	3.63E-06	-5.43E-11
3.64E-06	-1.58E-09	3.64E-06	1.44E-09	3.64E-06	-1.29E-10	3.64E-06	-5.51E-11
3.64E-06	-1.58E-09	3.64E-06	1.46E-09	3.64E-06	-1.23E-10	3.64E-06	-5.30E-11
3.65E-06	-1.60E-09	3.65E-06	1.48E-09	3.65E-06	-1.21E-10	3.65E-06	-4.92E-11
3.65E-06	-1.60E-09	3.65E-06	1.50E-09	3.65E-06	-1.13E-10	3.65E-06	-4.70E-11
3.66E-06	-1.66E-09	3.66E-06	1.50E-09	3.66E-06	-1.13E-10	3.66E-06	-5.00E-11
3.66E-06	-1.77E-09	3.66E-06	1.51E-09	3.66E-06	-1.11E-10	3.66E-06	-5.36E-11
3.67E-06	-1.85E-09	3.67E-06	1.53E-09	3.67E-06	-1.13E-10	3.67E-06	-5.97E-11
3.67E-06	-1.91E-09	3.67E-06	1.53E-09	3.67E-06	-1.18E-10	3.67E-06	-5.99E-11
3.68E-06	-1.92E-09	3.68E-06	1.50E-09	3.68E-06	-1.30E-10	3.68E-06	-6.34E-11
3.68E-06	-1.94E-09	3.68E-06	1.45E-09	3.68E-06	-1.43E-10	3.68E-06	-6.54E-11
3.69E-06	-1.95E-09	3.69E-06	1.43E-09	3.69E-06	-1.50E-10	3.69E-06	-6.38E-11
3.69E-06	-1.95E-09	3.69E-06	1.44E-09	3.69E-06	-1.51E-10	3.69E-06	-5.91E-11
3.70E-06	-1.92E-09	3.70E-06	1.43E-09	3.70E-06	-1.61E-10	3.70E-06	-5.36E-11
3.70E-06	-1.92E-09	3.70E-06	1.42E-09	3.70E-06	-1.63E-10	3.70E-06	-4.68E-11
3.71E-06	-1.91E-09	3.71E-06	1.43E-09	3.71E-06	-1.59E-10	3.71E-06	-3.75E-11
3.71E-06	-1.91E-09	3.71E-06	1.43E-09	3.71E-06	-1.44E-10	3.71E-06	-2.61E-11
3.72E-06	-1.92E-09	3.72E-06	1.43E-09	3.72E-06	-1.41E-10	3.72E-06	-1.70E-11
3.72E-06	-1.92E-09	3.72E-06	1.44E-09	3.72E-06	-1.44E-10	3.72E-06	-1.36E-11
3.73E-06	-1.94E-09	3.73E-06	1.43E-09	3.73E-06	-1.48E-10	3.73E-06	-9.45E-12
3.73E-06	-1.94E-09	3.73E-06	1.41E-09	3.73E-06	-1.56E-10	3.73E-06	-1.30E-11
3.74E-06	-1.99E-09	3.74E-06	1.36E-09	3.74E-06	-1.59E-10	3.74E-06	-1.72E-11
3.74E-06	-2.04E-09	3.74E-06	1.31E-09	3.74E-06	-1.59E-10	3.74E-06	-2.03E-11
3.75E-06	-2.09E-09	3.75E-06	1.29E-09	3.75E-06	-1.52E-10	3.75E-06	-1.93E-11
3.75E-06	-2.13E-09	3.75E-06	1.30E-09	3.75E-06	-1.51E-10	3.75E-06	-1.46E-11
3.76E-06	-2.21E-09	3.76E-06	1.28E-09	3.76E-06	-1.56E-10	3.76E-06	-1.80E-11
3.76E-06	-2.30E-09	3.76E-06	1.24E-09	3.76E-06	-1.66E-10	3.76E-06	-2.65E-11
3.77E-06	-2.31E-09	3.77E-06	1.19E-09	3.77E-06	-1.66E-10	3.77E-06	-2.94E-11
3.77E-06	-2.30E-09	3.77E-06	1.17E-09	3.77E-06	-1.67E-10	3.77E-06	-2.67E-11
3.78E-06	-2.33E-09	3.78E-06	1.16E-09	3.78E-06	-1.71E-10	3.78E-06	-2.27E-11
3.78E-06	-2.38E-09	3.78E-06	1.14E-09	3.78E-06	-1.73E-10	3.78E-06	-1.30E-11
3.79E-06	-2.41E-09	3.79E-06	1.13E-09	3.79E-06	-1.62E-10	3.79E-06	-2.13E-12
3.79E-06	-2.39E-09	3.79E-06	1.12E-09	3.79E-06	-1.58E-10	3.79E-06	6.17E-12
3.80E-06	-2.37E-09	3.80E-06	1.09E-09	3.80E-06	-1.57E-10	3.80E-06	1.37E-11
3.80E-06	-2.43E-09	3.80E-06	1.07E-09	3.80E-06	-1.58E-10	3.80E-06	1.86E-11
3.81E-06	-2.52E-09	3.81E-06	1.09E-09	3.81E-06	-1.54E-10	3.81E-06	2.44E-11
3.81E-06	-2.61E-09	3.81E-06	1.07E-09	3.81E-06	-1.50E-10	3.81E-06	2.69E-11
3.82E-06	-2.70E-09	3.82E-06	1.06E-09	3.82E-06	-1.51E-10	3.82E-06	2.08E-11
3.82E-06	-2.80E-09	3.82E-06	1.03E-09	3.82E-06	-1.61E-10	3.82E-06	1.37E-11
3.83E-06	-2.89E-09	3.83E-06	1.02E-09	3.83E-06	-1.65E-10	3.83E-06	1.17E-11
3.83E-06	-2.96E-09	3.83E-06	1.02E-09	3.83E-06	-1.70E-10	3.83E-06	1.13E-11
3.84E-06	-3.06E-09	3.84E-06	9.94E-10	3.84E-06	-1.80E-10	3.84E-06	7.36E-12
3.84E-06	-3.17E-09	3.84E-06	9.62E-10	3.84E-06	-1.85E-10	3.84E-06	3.20E-12
3.85E-06	-3.23E-09	3.85E-06	9.14E-10	3.85E-06	-1.84E-10	3.85E-06	-3.33E-12
3.85E-06	-3.26E-09	3.85E-06	9.08E-10	3.85E-06	-1.79E-10	3.85E-06	-4.51E-12
3.86E-06	-3.29E-09	3.86E-06	8.98E-10	3.86E-06	-1.78E-10	3.86E-06	-2.73E-12
3.86E-06	-3.29E-09	3.86E-06	8.90E-10	3.86E-06	-1.75E-10	3.86E-06	3.79E-12
3.87E-06	-3.22E-09	3.87E-06	8.99E-10	3.87E-06	-1.65E-10	3.87E-06	8.94E-12
3.87E-06	-3.18E-09	3.87E-06	8.91E-10	3.87E-06	-1.56E-10	3.87E-06	1.74E-11
3.88E-06	-3.16E-09	3.88E-06	8.89E-10	3.88E-06	-1.54E-10	3.88E-06	2.18E-11
3.88E-06	-3.14E-09	3.88E-06	8.84E-10	3.88E-06	-1.54E-10	3.88E-06	2.32E-11
3.89E-06	-3.09E-09	3.89E-06	8.82E-10	3.89E-06	-1.48E-10	3.89E-06	2.69E-11
3.89E-06	-3.01E-09	3.89E-06	9.11E-10	3.89E-06	-1.43E-10	3.89E-06	3.07E-11
3.90E-06	-2.94E-09	3.90E-06	9.12E-10	3.90E-06	-1.39E-10	3.90E-06	3.80E-11
3.90E-06	-2.94E-09	3.90E-06	9.06E-10	3.90E-06	-1.39E-10	3.90E-06	3.94E-11
3.91E-06	-2.94E-09	3.91E-06	9.20E-10	3.91E-06	-1.43E-10	3.91E-06	3.13E-11
3.91E-06	-2.92E-09	3.91E-06	9.35E-10	3.91E-06	-1.49E-10	3.91E-06	1.65E-11
3.92E-06	-2.89E-09	3.92E-06	9.30E-10	3.92E-06	-1.55E-10	3.92E-06	-1.56E-13
3.92E-06	-2.86E-09	3.92E-06	9.05E-10	3.92E-06	-1.53E-10	3.92E-06	-1.72E-11
3.93E-06	-2.83E-09	3.93E-06	8.83E-10	3.93E-06	-1.50E-10	3.93E-06	-2.86E-11
3.93E-06	-2.80E-09	3.93E-06	8.98E-10	3.93E-06	-1.49E-10	3.93E-06	-3.42E-11
3.94E-06	-2.77E-09	3.94E-06	8.95E-10	3.94E-06	-1.52E-10	3.94E-06	-3.87E-11
3.94E-06	-2.69E-09	3.94E-06	8.83E-10	3.94E-06	-1.46E-10	3.94E-06	-4.17E-11
3.95E-06	-2.59E-09	3.95E-06	8.81E-10	3.95E-06	-1.33E-10	3.95E-06	-4.35E-11
3.95E-06	-2.51E-09	3.95E-06	9.09E-10	3.95E-06	-1.17E-10	3.95E-06	-4.49E-11
3.96E-06	-2.46E-09	3.96E-06	9.20E-10	3.96E-06	-1.17E-10	3.96E-06	-5.06E-11
3.96E-06	-2.42E-09	3.96E-06	9.19E-10	3.96E-06	-1.09E-10	3.96E-06	-5.16E-11
3.97E-06	-2.39E-09	3.97E-06	9.13E-10	3.97E-06	-1.07E-10	3.97E-06	-4.94E-11
3.97E-06	-2.36E-09	3.97E-06	9.12E-10	3.97E-06	-1.03E-10	3.97E-06	-4.84E-11
3.98E-06	-2.33E-09	3.98E-06	9.08E-10	3.98E-06	-1.03E-10	3.98E-06	-5.08E-11
3.98E-06	-2.33E-09	3.98E-06	9.07E-10	3.98E-06	-9.89E-11	3.98E-06	-5.36E-11
3.99E-06	-2.36E-09	3.99E-06	9.32E-10	3.99E-06	-8.46E-11	3.99E-06	-5.43E-11
3.99E-06	-2.38E-09	3.99E-06	9.62E-10	3.99E-06	-7.53E-11	3.99E-06	-5.63E-11
4.00E-06	-2.36E-09	4.00E-06	9.69E-10	4.00E-06	-8.11E-11	4.00E-06	-6.32E-11
4.00E-06	-2.36E-09	4.00E-06	9.61E-10	4.00E-06	-8.87E-11	4.00E-06	-7.49E-11
4.01E-06	-2.35E-09	4.01E-06	9.35E-10	4.01E-06	-8.42E-11	4.01E-06	-8.24E-11
4.01E-06	-2.32E-09	4.01E-06	9.31E-10	4.01E-06	-7.81E-11	4.01E-06	-8.72E-11
4.02E-06	-2.31E-09	4.02E-06	9.34E-10	4.02E-06	-8.18E-11	4.02E-06	-8.80E-11
4.02E-06	-2.28E-09	4.02E-06	9.33E-10	4.02E-06	-8.39E-11	4.02E-06	-8.38E-11
4.03E-06	-2.21E-09	4.03E-06	9.42E-10	4.03E-06	-8.66E-11	4.03E-06	-7.87E-11
4.03E-06	-2.11E-09	4.03E-06	9.51E-10	4.03E-06	-7.60E-11	4.03E-06	-7.12E-11
4.04E-06	-2.02E-09	4.04E-06	9.71E-10	4.04E-06	-7.67E-11	4.04E-06	-5.87E-11
4.04E-06	-1.97E-09	4.04E-06	9.96E-10	4.04E-06	-7.71E-11	4.04E-06	-4.64E-11
4.05E-06	-1.93E-09	4.05E-06	1.03E-09	4.05E-06	-7.43E-11	4.05E-06	-3.04E-11
4.05E-06	-1.89E-09	4.05E-06	1.07E-09	4.05E-06	-7.23E-11	4.05E-06	-2.25E-11
4.06E-06	-1.89E-09	4.06E-06	1.08E-09	4.06E-06	-7.16E-11	4.06E-06	-1.93E-11
4.06E-06	-1.90E-09	4.06E-06	1.09E-09	4.06E-06	-7.36E-11	4.06E-06	-1.54E-11
4.07E-06	-1.92E-09	4.07E-06	1.11E-09	4.07E-06	-7.30E-11	4.07E-06	-7.67E-12
4.07E-06	-1.91E-09	4.07E-06	1.14E-09	4.07E-06	-7.19E-11	4.07E-06	-1.35E-12
4.08E-06	-1.93E-09	4.08E-06	1.15E-09	4.08E-06	-7.77E-11	4.08E-06	-1.15E-12
4.08E-06	-1.99E-09	4.08E-06	1.15E-09	4.08E-06	-8.83E-11	4.08E-06	-9.85E-12
4.09E-06	-2.01E-09	4.09E-06	1.14E-09	4.09E-06	-9.04E-11	4.09E-06	-1.46E-11
4.09E-06	-1.99E-09	4.09E-06	1.15E-09	4.09E-06	-8.35E-11	4.09E-06	-1.76E-11
4.10E-06	-2.02E-09	4.10E-06	1.17E-09	4.10E-06	-8.32E-11	4.10E-06	-1.85E-11
4.10E-06	-2.03E-09	4.10E-06	1.18E-09	4.10E-06	-8.80E-11	4.10E-06	-1.56E-11
4.11E-06	-2.02E-09	4.11E-06	1.17E-09	4.11E-06	-8.35E-11	4.11E-06	-1.64E-11
4.11E-06	-2.00E-09	4.11E-06	1.18E-09	4.11E-06	-7.36E-11	4.11E-06	-1.62E-11
4.12E-06	-2.01E-09	4.12E-06	1.18E-09	4.12E-06	-6.89E-11	4.12E-06	-1.89E-11
4.12E-06	-2.01E-09	4.12E-06	1.19E-09	4.12E-06	-6.03E-11	4.12E-06	-1.48E-11
4.13E-06	-2.02E-09	4.13E-06	1.19E-09	4.13E-06	-5.25E-11	4.13E-06	-9.05E-12
4.13E-06	-2.03E-09	4.13E-06	1.19E-09	4.13E-06	-4.29E-11	4.13E-06	-3.52E-12
4.14E-06	-2.08E-09	4.14E-06	1.18E-09	4.14E-06	-3.95E-11	4.14E-06	2.36E-13
4.14E-06	-2.13E-09	4.14E-06	1.19E-09	4.14E-06	-3.92E-11	4.14E-06	5.38E-12
4.15E-06	-2.17E-09	4.15E-06	1.22E-09	4.15E-06	-3.44E-11	4.15E-06	1.07E-11
4.15E-06	-2.20E-09	4.15E-06	1.25E-09	4.15E-06	-2.59E-11	4.15E-06	9.93E-12
4.16E-06	-2.26E-09	4.16E-06	1.24E-09	4.16E-06	-3.51E-11	4.16E-06	-2.33E-12
4.16E-06	-2.32E-09	4.16E-06	1.22E-09	4.16E-06	-4.22E-11	4.16E-06	-1.46E-11
4.17E-06	-2.39E-09	4.17E-06	1.20E-09	4.17E-06	-4.05E-11	4.17E-06	-2.31E-11
4.17E-06	-2.45E-09	4.17E-06	1.22E-09	4.17E-06	-3.82E-11	4.17E-06	-2.69E-11
4.18E-06	-2.53E-09	4.18E-06	1.22E-09	4.18E-06	-4.98E-11	4.18E-06	-2.80E-11
4.18E-06	-2.58E-09	4.18E-06	1.22E-09	4.18E-06	-6.99E-11	4.18E-06	-2.88E-11
4.19E-06	-2.57E-09	4.19E-06	1.20E-09	4.19E-06	-7.91E-11	4.19E-06	-3.02E-11
4.19E-06	-2.53E-09	4.19E-06	1.20E-09	4.19E-06	-7.70E-11	4.19E-06	-3.64E-11
4.20E-06	-2.51E-09	4.20E-06	1.19E-09	4.20E-06	-7.94E-11	4.20E-06	-4.51E-11
4.20E-06	-2.47E-09	4.20E-06	1.18E-09	4.20E-06	-8.73E-11	4.20E-06	-4.80E-11
4.21E-06	-2.48E-09	4.21E-06	1.19E-09	4.21E-06	-8.46E-11	4.21E-06	-4.51E-11
4.21E-06	-2.48E-09	4.21E-06	1.20E-09	4.21E-06	-8.52E-11	4.21E-06	-4.15E-11
4.22E-06	-2.51E-09	4.22E-06	1.18E-09	4.22E-06	-8.22E-11	4.22E-06	-4.31E-11
4.22E-06	-2.53E-09	4.22E-06	1.16E-09	4.22E-06	-8.42E-11	4.22E-06	-4.33E-11
4.23E-06	-2.58E-09	4.23E-06	1.15E-09	4.23E-06	-7.77E-11	4.23E-06	-3.89E-11
4.23E-06	-2.61E-09	4.23E-06	1.15E-09	4.23E-06	-7.50E-11	4.23E-06	-3.65E-11
4.24E-06	-2.65E-09	4.24E-06	1.15E-09	4.24E-06	-8.42E-11	4.24E-06	-4.07E-11
4.24E-06	-2.70E-09	4.24E-06	1.16E-09	4.24E-06	-9.82E-11	4.24E-06	-4.56E-11
4.25E-06	-2.72E-09	4.25E-06	1.18E-09	4.25E-06	-1.01E-10	4.25E-06	-5.38E-11
4.25E-06	-2.74E-09	4.25E-06	1.19E-09	4.25E-06	-9.45E-11	4.25E-06	-6.13E-11
4.26E-06	-2.78E-09	4.26E-06	1.19E-09	4.26E-06	-9.69E-11	4.26E-06	-6.78E-11
4.26E-06	-2.85E-09	4.26E-06	1.20E-09	4.26E-06	-1.08E-10	4.26E-06	-7.43E-11
4.27E-06	-2.86E-09	4.27E-06	1.21E-09	4.27E-06	-1.18E-10	4.27E-06	-7.51E-11
4.27E-06	-2.83E-09	4.27E-06	1.23E-09	4.27E-06	-1.24E-10	4.27E-06	-7.21E-11
4.28E-06	-2.78E-09	4.28E-06	1.23E-09	4.28E-06	-1.32E-10	4.28E-06	-6.80E-11
4.28E-06	-2.78E-09	4.28E-06	1.22E-09	4.28E-06	-1.37E-10	4.28E-06	-6.38E-11
4.29E-06	-2.80E-09	4.29E-06	1.22E-09	4.29E-06	-1.35E-10	4.29E-06	-5.81E-11
4.29E-06	-2.79E-09	4.29E-06	1.22E-09	4.29E-06	-1.23E-10	4.29E-06	-5.00E-11
4.30E-06	-2.80E-09	4.30E-06	1.22E-09	4.30E-06	-1.18E-10	4.30E-06	-4.92E-11
4.30E-06	-2.81E-09	4.30E-06	1.21E-09	4.30E-06	-1.21E-10	4.30E-06	-4.78E-11
4.31E-06	-2.83E-09	4.31E-06	1.21E-09	4.31E-06	-1.16E-10	4.31E-06	-4.60E-11
4.31E-06	-2.84E-09	4.31E-06	1.21E-09	4.31E-06	-1.14E-10	4.31E-06	-3.89E-11
4.32E-06	-2.87E-09	4.32E-06	1.21E-09	4.32E-06	-1.18E-10	4.32E-06	-3.77E-11
4.32E-06	-2.90E-09	4.32E-06	1.17E-09	4.32E-06	-1.23E-10	4.32E-06	-4.01E-11
4.33E-06	-2.90E-09	4.33E-06	1.12E-09	4.33E-06	-1.22E-10	4.33E-06	-4.43E-11
4.33E-06	-2.87E-09	4.33E-06	1.08E-09	4.33E-06	-1.13E-10	4.33E-06	-5.24E-11
4.34E-06	-2.84E-09	4.34E-06	1.05E-09	4.34E-06	-1.10E-10	4.34E-06	-6.21E-11
4.34E-06	-2.82E-09	4.34E-06	1.01E-09	4.34E-06	-1.04E-10	4.34E-06	-6.72E-11
4.35E-06	-2.81E-09	4.35E-06	9.79E-10	4.35E-06	-9.82E-11	4.35E-06	-6.76E-11
4.35E-06	-2.77E-09	4.35E-06	9.49E-10	4.35E-06	-9.00E-11	4.35E-06	-6.92E-11
4.36E-06	-2.70E-09	4.36E-06	9.28E-10	4.36E-06	-8.76E-11	4.36E-06	-7.14E-11
4.36E-06	-2.65E-09	4.36E-06	9.12E-10	4.36E-06	-8.83E-11	4.36E-06	-7.10E-11
4.37E-06	-2.61E-09	4.37E-06	9.11E-10	4.37E-06	-8.59E-11	4.37E-06	-7.10E-11
4.37E-06	-2.55E-09	4.37E-06	9.12E-10	4.37E-06	-8.66E-11	4.37E-06	-6.82E-11
4.38E-06	-2.53E-09	4.38E-06	9.38E-10	4.38E-06	-8.59E-11	4.38E-06	-6.80E-11
4.38E-06	-2.50E-09	4.38E-06	9.56E-10	4.38E-06	-9.17E-11	4.38E-06	-6.52E-11
4.39E-06	-2.45E-09	4.39E-06	9.95E-10	4.39E-06	-9.38E-11	4.39E-06	-6.46E-11
4.39E-06	-2.38E-09	4.39E-06	1.04E-09	4.39E-06	-8.80E-11	4.39E-06	-6.42E-11
4.40E-06	-2.35E-09	4.40E-06	1.05E-09	4.40E-06	-8.22E-11	4.40E-06	-6.78E-11
4.40E-06	-2.36E-09	4.40E-06	1.06E-09	4.40E-06	-7.98E-11	4.40E-06	-7.16E-11
4.41E-06	-2.42E-09	4.41E-06	1.06E-09	4.41E-06	-7.40E-11	4.41E-06	-7.75E-11
4.41E-06	-2.43E-09	4.41E-06	1.08E-09	4.41E-06	-7.23E-11	4.41E-06	-8.03E-11
4.42E-06	-2.42E-09	4.42E-06	1.08E-09	4.42E-06	-7.54E-11	4.42E-06	-8.78E-11
4.42E-06	-2.44E-09	4.42E-06	1.07E-09	4.42E-06	-6.99E-11	4.42E-06	-9.09E-11
4.43E-06	-2.46E-09	4.43E-06	1.07E-09	4.43E-06	-5.04E-11	4.43E-06	-9.11E-11
4.43E-06	-2.44E-09	4.43E-06	1.06E-09	4.43E-06	-4.05E-11	4.43E-06	-9.03E-11
4.44E-06	-2.43E-09	4.44E-06	1.06E-09	4.44E-06	-3.47E-11	4.44E-06	-9.39E-11
4.44E-06	-2.42E-09	4.44E-06	1.07E-09	4.44E-06	-2.72E-11	4.44E-06	-9.55E-11
4.45E-06	-2.39E-09	4.45E-06	1.10E-09	4.45E-06	-6.42E-12	4.45E-06	-8.90E-11
4.45E-06	-2.34E-09	4.45E-06	1.11E-09	4.45E-06	1.30E-11	4.45E-06	-7.81E-11
4.46E-06	-2.30E-09	4.46E-06	1.12E-09	4.46E-06	1.99E-11	4.46E-06	-6.52E-11
4.46E-06	-2.29E-09	4.46E-06	1.12E-09	4.46E-06	2.67E-11	4.46E-06	-5.41E-11
4.47E-06	-2.27E-09	4.47E-06	1.14E-09	4.47E-06	3.56E-11	4.47E-06	-4.98E-11
4.47E-06	-2.22E-09	4.47E-06	1.17E-09	4.47E-06	6.01E-11	4.47E-06	-4.64E-11
4.48E-06	-2.21E-09	4.48E-06	1.16E-09	4.48E-06	8.47E-11	4.48E-06	-4.74E-11
4.48E-06	-2.20E-09	4.48E-06	1.13E-09	4.48E-06	9.97E-11	4.48E-06	-5.32E-11
4.49E-06	-2.21E-09	4.49E-06	1.12E-09	4.49E-06	1.07E-10	4.49E-06	-5.14E-11
4.49E-06	-2.20E-09	4.49E-06	1.12E-09	4.49E-06	1.20E-10	4.49E-06	-4.90E-11
4.50E-06	-2.22E-09	4.50E-06	1.11E-09	4.50E-06	1.33E-10	4.50E-06	-5.14E-11
4.50E-06	-2.26E-09	4.50E-06	1.07E-09	4.50E-06	1.41E-10	4.50E-06	-5.40E-11
4.51E-06	-2.29E-09	4.51E-06	1.02E-09	4.51E-06	1.49E-10	4.51E-06	-5.65E-11
4.51E-06	-2.25E-09	4.51E-06	9.91E-10	4.51E-06	1.47E-10	4.51E-06	-6.21E-11
4.52E-06	-2.21E-09	4.52E-06	9.45E-10	4.52E-06	1.41E-10	4.52E-06	-6.66E-11
4.52E-06	-2.18E-09	4.52E-06	9.19E-10	4.52E-06	1.30E-10	4.52E-06	-6.58E-11
4.53E-06	-2.17E-09	4.53E-06	8.90E-10	4.53E-06	1.29E-10	4.53E-06	-6.17E-11
4.53E-06	-2.16E-09	4.53E-06	8.80E-10	4.53E-06	1.25E-10	4.53E-06	-5.97E-11
4.54E-06	-2.15E-09	4.54E-06	8.24E-10	4.54E-06	1.13E-10	4.54E-06	-6.34E-11
4.54E-06	-2.16E-09	4.54E-06	8.14E-10	4.54E-06	1.01E-10	4.54E-06	-6.46E-11
4.55E-06	-2.14E-09	4.55E-06	8.18E-10	4.55E-06	1.03E-10	4.55E-06	-6.56E-11
4.55E-06	-2.09E-09	4.55E-06	8.14E-10	4.55E-06	1.13E-10	4.55E-06	-6.42E-11
4.56E-06	-2.07E-09	4.56E-06	8.04E-10	4.56E-06	1.15E-10	4.56E-06	-6.01E-11
4.56E-06	-2.03E-09	4.56E-06	7.91E-10	4.56E-06	1.09E-10	4.56E-06	-6.27E-11
4.57E-06	-2.00E-09	4.57E-06	7.77E-10	4.57E-06	1.10E-10	4.57E-06	-6.86E-11
4.57E-06	-1.97E-09	4.57E-06	7.64E-10	4.57E-06	1.18E-10	4.57E-06	-7.16E-11
4.58E-06	-1.98E-09	4.58E-06	7.56E-10	4.58E-06	1.21E-10	4.58E-06	-7.49E-11
4.58E-06	-2.00E-09	4.58E-06	7.44E-10	4.58E-06	1.23E-10	4.58E-06	-8.20E-11
4.59E-06	-1.98E-09	4.59E-06	7.49E-10	4.59E-06	1.24E-10	4.59E-06	-8.58E-11
4.59E-06	-1.96E-09	4.59E-06	7.34E-10	4.59E-06	1.24E-10	4.59E-06	-8.44E-11
4.60E-06	-1.95E-09	4.60E-06	7.25E-10	4.60E-06	1.17E-10	4.60E-06	-8.64E-11
4.60E-06	-1.96E-09	4.60E-06	7.07E-10	4.60E-06	1.07E-10	4.60E-06	-8.66E-11
4.61E-06	-1.94E-09	4.61E-06	6.95E-10	4.61E-06	9.49E-11	4.61E-06	-8.64E-11
4.61E-06	-1.90E-09	4.61E-06	6.78E-10	4.61E-06	8.88E-11	4.61E-06	-8.22E-11
4.62E-06	-1.88E-09	4.62E-06	6.69E-10	4.62E-06	8.54E-11	4.62E-06	-8.20E-11
4.62E-06	-1.88E-09	4.62E-06	6.56E-10	4.62E-06	7.72E-11	4.62E-06	-8.08E-11
4.63E-06	-1.86E-09	4.63E-06	6.42E-10	4.63E-06	7.41E-11	4.63E-06	-7.06E-11
4.63E-06	-1.87E-09	4.63E-06	6.49E-10	4.63E-06	7.38E-11	4.63E-06	-5.79E-11
4.64E-06	-1.91E-09	4.64E-06	6.60E-10	4.64E-06	6.90E-11	4.64E-06	-5.41E-11
4.64E-06	-1.97E-09	4.64E-06	6.65E-10	4.64E-06	6.66E-11	4.64E-06	-5.57E-11
4.65E-06	-2.01E-09	4.65E-06	6.70E-10	4.65E-06	7.00E-11	4.65E-06	-5.63E-11
4.65E-06	-2.05E-09	4.65E-06	6.75E-10	4.65E-06	7.04E-11	4.65E-06	-5.75E-11
4.66E-06	-2.11E-09	4.66E-06	6.45E-10	4.66E-06	7.45E-11	4.66E-06	-5.63E-11
4.66E-06	-2.16E-09	4.66E-06	6.31E-10	4.66E-06	6.87E-11	4.66E-06	-5.53E-11
4.67E-06	-2.19E-09	4.67E-06	6.26E-10	4.67E-06	6.22E-11	4.67E-06	-5.51E-11
4.67E-06	-2.25E-09	4.67E-06	6.10E-10	4.67E-06	5.71E-11	4.67E-06	-5.77E-11
4.68E-06	-2.33E-09	4.68E-06	5.75E-10	4.68E-06	4.95E-11	4.68E-06	-5.79E-11
4.68E-06	-2.41E-09	4.68E-06	5.59E-10	4.68E-06	3.62E-11	4.68E-06	-5.73E-11
4.69E-06	-2.47E-09	4.69E-06	5.39E-10	4.69E-06	1.95E-11	4.69E-06	-5.77E-11
4.69E-06	-2.50E-09	4.69E-06	5.27E-10	4.69E-06	5.87E-12	4.69E-06	-5.79E-11
4.70E-06	-2.48E-09	4.70E-06	5.09E-10	4.70E-06	-5.40E-12	4.70E-06	-5.89E-11
4.70E-06	-2.48E-09	4.70E-06	5.09E-10	4.70E-06	-2.21E-11	4.70E-06	-5.89E-11
4.71E-06	-2.45E-09	4.71E-06	5.16E-10	4.71E-06	-3.00E-11	4.71E-06	-5.28E-11
4.71E-06	-2.43E-09	4.71E-06	5.26E-10	4.71E-06	-4.36E-11	4.71E-06	-4.43E-11
4.72E-06	-2.41E-09	4.72E-06	5.19E-10	4.72E-06	-6.10E-11	4.72E-06	-3.79E-11
4.72E-06	-2.40E-09	4.72E-06	5.17E-10	4.72E-06	-7.77E-11	4.72E-06	-3.32E-11
4.73E-06	-2.38E-09	4.73E-06	5.21E-10	4.73E-06	-8.63E-11	4.73E-06	-2.92E-11
4.73E-06	-2.36E-09	4.73E-06	5.47E-10	4.73E-06	-8.35E-11	4.73E-06	-2.27E-11
4.74E-06	-2.38E-09	4.74E-06	5.64E-10	4.74E-06	-8.28E-11	4.74E-06	-1.74E-11
4.74E-06	-2.45E-09	4.74E-06	5.62E-10	4.74E-06	-8.76E-11	4.74E-06	-1.40E-11
4.75E-06	-2.46E-09	4.75E-06	5.61E-10	4.75E-06	-9.31E-11	4.75E-06	-1.06E-11
4.75E-06	-2.44E-09	4.75E-06	5.77E-10	4.75E-06	-9.75E-11	4.75E-06	-9.06E-12
4.76E-06	-2.42E-09	4.76E-06	5.69E-10	4.76E-06	-1.04E-10	4.76E-06	-1.66E-11
4.76E-06	-2.41E-09	4.76E-06	5.70E-10	4.76E-06	-1.08E-10	4.76E-06	-1.91E-11
4.77E-06	-2.43E-09	4.77E-06	5.79E-10	4.77E-06	-1.15E-10	4.77E-06	-2.27E-11
4.77E-06	-2.43E-09	4.77E-06	5.76E-10	4.77E-06	-1.18E-10	4.77E-06	-2.61E-11
4.78E-06	-2.44E-09	4.78E-06	5.23E-10	4.78E-06	-1.28E-10	4.78E-06	-2.90E-11
4.78E-06	-2.44E-09	4.78E-06	4.88E-10	4.78E-06	-1.39E-10	4.78E-06	-2.65E-11
4.79E-06	-2.42E-09	4.79E-06	4.84E-10	4.79E-06	-1.41E-10	4.79E-06	-1.99E-11
4.79E-06	-2.39E-09	4.79E-06	4.78E-10	4.79E-06	-1.35E-10	4.79E-06	-1.20E-11
4.80E-06	-2.38E-09	4.80E-06	4.54E-10	4.80E-06	-1.30E-10	4.80E-06	-9.06E-12
4.80E-06	-2.38E-09	4.80E-06	4.37E-10	4.80E-06	-1.29E-10	4.80E-06	-4.71E-12
4.81E-06	-2.35E-09	4.81E-06	4.21E-10	4.81E-06	-1.23E-10	4.81E-06	1.62E-12
4.81E-06	-2.34E-09	4.81E-06	3.99E-10	4.81E-06	-1.11E-10	4.81E-06	8.74E-12
4.82E-06	-2.37E-09	4.82E-06	3.77E-10	4.82E-06	-1.01E-10	4.82E-06	1.15E-11
4.82E-06	-2.46E-09	4.82E-06	3.55E-10	4.82E-06	-9.31E-11	4.82E-06	1.23E-11
4.83E-06	-2.51E-09	4.83E-06	3.52E-10	4.83E-06	-7.60E-11	4.83E-06	1.33E-11
4.83E-06	-2.56E-09	4.83E-06	3.31E-10	4.83E-06	-7.13E-11	4.83E-06	1.23E-11
4.84E-06	-2.61E-09	4.84E-06	2.83E-10	4.84E-06	-7.09E-11	4.84E-06	5.18E-12
4.84E-06	-2.64E-09	4.84E-06	2.58E-10	4.84E-06	-7.16E-11	4.84E-06	-4.51E-12
4.85E-06	-2.67E-09	4.85E-06	2.41E-10	4.85E-06	-7.26E-11	4.85E-06	-1.20E-11
4.85E-06	-2.69E-09	4.85E-06	2.31E-10	4.85E-06	-7.60E-11	4.85E-06	-1.48E-11
4.86E-06	-2.74E-09	4.86E-06	1.93E-10	4.86E-06	-8.15E-11	4.86E-06	-1.34E-11
4.86E-06	-2.75E-09	4.86E-06	1.59E-10	4.86E-06	-8.80E-11	4.86E-06	-7.87E-12
4.87E-06	-2.75E-09	4.87E-06	1.37E-10	4.87E-06	-9.24E-11	4.87E-06	4.35E-13
4.87E-06	-2.74E-09	4.87E-06	1.31E-10	4.87E-06	-8.52E-11	4.87E-06	8.33E-13
4.88E-06	-2.74E-09	4.88E-06	1.33E-10	4.88E-06	-7.74E-11	4.88E-06	-4.32E-12
4.88E-06	-2.75E-09	4.88E-06	1.07E-10	4.88E-06	-7.26E-11	4.88E-06	-7.08E-12
4.89E-06	-2.76E-09	4.89E-06	8.64E-11	4.89E-06	-6.07E-11	4.89E-06	4.00E-12
4.89E-06	-2.76E-09	4.89E-06	9.43E-11	4.89E-06	-4.84E-11	4.89E-06	1.29E-11
4.90E-06	-2.76E-09	4.90E-06	1.06E-10	4.90E-06	-4.09E-11	4.90E-06	1.07E-11
4.90E-06	-2.76E-09	4.90E-06	1.07E-10	4.90E-06	-2.86E-11	4.90E-06	-7.54E-13
4.91E-06	-2.76E-09	4.91E-06	1.24E-10	4.91E-06	-9.48E-12	4.91E-06	-6.29E-12
4.91E-06	-2.77E-09	4.91E-06	1.07E-10	4.91E-06	1.03E-11	4.91E-06	-2.14E-12
4.92E-06	-2.84E-09	4.92E-06	7.49E-11	4.92E-06	1.82E-11	4.92E-06	-2.92E-12
4.92E-06	-2.88E-09	4.92E-06	5.38E-11	4.92E-06	2.16E-11	4.92E-06	-8.07E-12
4.93E-06	-2.89E-09	4.93E-06	3.45E-11	4.93E-06	2.87E-11	4.93E-06	-2.07E-11
4.93E-06	-2.86E-09	4.93E-06	3.70E-12	4.93E-06	3.08E-11	4.93E-06	-3.28E-11
4.94E-06	-2.87E-09	4.94E-06	-3.50E-11	4.94E-06	2.74E-11	4.94E-06	-3.91E-11
4.94E-06	-2.88E-09	4.94E-06	-7.02E-11	4.94E-06	2.36E-11	4.94E-06	-4.01E-11
4.95E-06	-2.87E-09	4.95E-06	-7.99E-11	4.95E-06	2.74E-11	4.95E-06	-3.87E-11
4.95E-06	-2.85E-09	4.95E-06	-7.55E-11	4.95E-06	3.28E-11	4.95E-06	-4.62E-11
4.96E-06	-2.81E-09	4.96E-06	-9.22E-11	4.96E-06	3.32E-11	4.96E-06	-5.12E-11
4.96E-06	-2.84E-09	4.96E-06	-1.27E-10	4.96E-06	2.63E-11	4.96E-06	-5.34E-11
4.97E-06	-2.88E-09	4.97E-06	-1.41E-10	4.97E-06	2.22E-11	4.97E-06	-4.86E-11
4.97E-06	-2.92E-09	4.97E-06	-1.44E-10	4.97E-06	3.04E-11	4.97E-06	-4.51E-11
4.98E-06	-2.94E-09	4.98E-06	-1.80E-10	4.98E-06	4.61E-11	4.98E-06	-5.12E-11
4.98E-06	-2.92E-09	4.98E-06	-1.91E-10	4.98E-06	5.19E-11	4.98E-06	-5.95E-11
4.99E-06	-2.89E-09	4.99E-06	-1.96E-10	4.99E-06	5.13E-11	4.99E-06	-6.13E-11
4.99E-06	-2.87E-09	4.99E-06	-1.90E-10	4.99E-06	4.65E-11	4.99E-06	-5.67E-11
5.00E-06	-2.88E-09	5.00E-06	-2.21E-10	5.00E-06	4.07E-11	5.00E-06	-5.97E-11
5.00E-06	-2.90E-09	5.00E-06	-2.61E-10	5.00E-06	4.44E-11	5.00E-06	-6.96E-11
5.01E-06	-2.89E-09	5.01E-06	-2.88E-10	5.01E-06	4.61E-11	5.01E-06	-8.68E-11
5.01E-06	-2.84E-09	5.01E-06	-3.10E-10	5.01E-06	4.44E-11	5.01E-06	-1.00E-10
5.02E-06	-2.84E-09	5.02E-06	-3.42E-10	5.02E-06	3.56E-11	5.02E-06	-1.11E-10
5.02E-06	-2.85E-09	5.02E-06	-3.73E-10	5.02E-06	2.19E-11	5.02E-06	-1.17E-10
5.03E-06	-2.87E-09	5.03E-06	-3.74E-10	5.03E-06	1.34E-11	5.03E-06	-1.22E-10
5.03E-06	-2.82E-09	5.03E-06	-3.89E-10	5.03E-06	1.54E-11	5.03E-06	-1.24E-10
5.04E-06	-2.77E-09	5.04E-06	-3.94E-10	5.04E-06	1.07E-11	5.04E-06	-1.26E-10
5.04E-06	-2.75E-09	5.04E-06	-4.07E-10	5.04E-06	9.62E-12	5.04E-06	-1.26E-10
5.05E-06	-2.75E-09	5.05E-06	-3.97E-10	5.05E-06	1.68E-11	5.05E-06	-1.21E-10
5.05E-06	-2.75E-09	5.05E-06	-3.81E-10	5.05E-06	3.04E-11	5.05E-06	-1.14E-10
5.06E-06	-2.76E-09	5.06E-06	-3.67E-10	5.06E-06	4.41E-11	5.06E-06	-1.09E-10
5.06E-06	-2.78E-09	5.06E-06	-3.49E-10	5.06E-06	5.30E-11	5.06E-06	-1.04E-10
5.07E-06	-2.78E-09	5.07E-06	-3.31E-10	5.07E-06	6.46E-11	5.07E-06	-9.35E-11
5.07E-06	-2.78E-09	5.07E-06	-3.10E-10	5.07E-06	7.65E-11	5.07E-06	-8.42E-11
5.08E-06	-2.78E-09	5.08E-06	-3.30E-10	5.08E-06	8.26E-11	5.08E-06	-8.32E-11
5.08E-06	-2.81E-09	5.08E-06	-3.39E-10	5.08E-06	8.67E-11	5.08E-06	-9.05E-11
5.09E-06	-2.84E-09	5.09E-06	-3.27E-10	5.09E-06	8.74E-11	5.09E-06	-1.01E-10
5.09E-06	-2.88E-09	5.09E-06	-3.29E-10	5.09E-06	9.05E-11	5.09E-06	-1.10E-10
5.10E-06	-2.90E-09	5.10E-06	-3.47E-10	5.10E-06	8.23E-11	5.10E-06	-1.19E-10
5.10E-06	-2.91E-09	5.10E-06	-3.68E-10	5.10E-06	7.72E-11	5.10E-06	-1.27E-10
5.11E-06	-2.88E-09	5.11E-06	-3.83E-10	5.11E-06	7.68E-11	5.11E-06	-1.33E-10
5.11E-06	-2.83E-09	5.11E-06	-3.93E-10	5.11E-06	7.65E-11	5.11E-06	-1.35E-10
5.12E-06	-2.79E-09	5.12E-06	-4.05E-10	5.12E-06	8.20E-11	5.12E-06	-1.45E-10
5.12E-06	-2.79E-09	5.12E-06	-4.26E-10	5.12E-06	8.54E-11	5.12E-06	-1.48E-10
5.13E-06	-2.74E-09	5.13E-06	-4.47E-10	5.13E-06	9.12E-11	5.13E-06	-1.47E-10
5.13E-06	-2.69E-09	5.13E-06	-4.48E-10	5.13E-06	9.87E-11	5.13E-06	-1.42E-10
5.14E-06	-2.66E-09	5.14E-06	-4.42E-10	5.14E-06	1.07E-10	5.14E-06	-1.42E-10
5.14E-06	-2.63E-09	5.14E-06	-4.06E-10	5.14E-06	1.14E-10	5.14E-06	-1.40E-10
5.15E-06	-2.64E-09	5.15E-06	-3.56E-10	5.15E-06	1.22E-10	5.15E-06	-1.32E-10
5.15E-06	-2.66E-09	5.15E-06	-3.08E-10	5.15E-06	1.29E-10	5.15E-06	-1.29E-10
5.16E-06	-2.70E-09	5.16E-06	-3.05E-10	5.16E-06	1.27E-10	5.16E-06	-1.30E-10
5.16E-06	-2.73E-09	5.16E-06	-3.10E-10	5.16E-06	1.27E-10	5.16E-06	-1.36E-10
5.17E-06	-2.75E-09	5.17E-06	-3.09E-10	5.17E-06	1.25E-10	5.17E-06	-1.40E-10
5.17E-06	-2.77E-09	5.17E-06	-2.93E-10	5.17E-06	1.27E-10	5.17E-06	-1.46E-10
5.18E-06	-2.80E-09	5.18E-06	-2.86E-10	5.18E-06	1.19E-10	5.18E-06	-1.54E-10
5.18E-06	-2.82E-09	5.18E-06	-2.87E-10	5.18E-06	1.04E-10	5.18E-06	-1.61E-10
5.19E-06	-2.80E-09	5.19E-06	-2.88E-10	5.19E-06	9.90E-11	5.19E-06	-1.63E-10
5.19E-06	-2.79E-09	5.19E-06	-2.99E-10	5.19E-06	9.49E-11	5.19E-06	-1.63E-10
5.20E-06	-2.81E-09	5.20E-06	-3.02E-10	5.20E-06	8.91E-11	5.20E-06	-1.65E-10
5.20E-06	-2.84E-09	5.20E-06	-2.95E-10	5.20E-06	7.92E-11	5.20E-06	-1.64E-10
5.21E-06	-2.85E-09	5.21E-06	-2.73E-10	5.21E-06	7.89E-11	5.21E-06	-1.59E-10
5.21E-06	-2.83E-09	5.21E-06	-2.66E-10	5.21E-06	8.03E-11	5.21E-06	-1.52E-10
5.22E-06	-2.77E-09	5.22E-06	-2.69E-10	5.22E-06	6.69E-11	5.22E-06	-1.43E-10
5.22E-06	-2.71E-09	5.22E-06	-2.61E-10	5.22E-06	6.29E-11	5.22E-06	-1.33E-10
5.23E-06	-2.69E-09	5.23E-06	-2.58E-10	5.23E-06	6.73E-11	5.23E-06	-1.25E-10
5.23E-06	-2.68E-09	5.23E-06	-2.57E-10	5.23E-06	7.28E-11	5.23E-06	-1.19E-10
5.24E-06	-2.69E-09	5.24E-06	-2.86E-10	5.24E-06	7.38E-11	5.24E-06	-1.19E-10
5.24E-06	-2.66E-09	5.24E-06	-3.19E-10	5.24E-06	7.10E-11	5.24E-06	-1.18E-10
5.25E-06	-2.60E-09	5.25E-06	-3.35E-10	5.25E-06	6.93E-11	5.25E-06	-1.14E-10
5.25E-06	-2.56E-09	5.25E-06	-3.53E-10	5.25E-06	6.66E-11	5.25E-06	-1.19E-10
5.26E-06	-2.54E-09	5.26E-06	-3.96E-10	5.26E-06	6.76E-11	5.26E-06	-1.27E-10
5.26E-06	-2.51E-09	5.26E-06	-4.45E-10	5.26E-06	7.17E-11	5.26E-06	-1.35E-10
5.27E-06	-2.46E-09	5.27E-06	-4.83E-10	5.27E-06	7.72E-11	5.27E-06	-1.34E-10
5.27E-06	-2.35E-09	5.27E-06	-5.17E-10	5.27E-06	7.10E-11	5.27E-06	-1.28E-10
5.28E-06	-2.25E-09	5.28E-06	-5.49E-10	5.28E-06	6.42E-11	5.28E-06	-1.29E-10
5.28E-06	-2.22E-09	5.28E-06	-5.81E-10	5.28E-06	6.35E-11	5.28E-06	-1.34E-10
5.29E-06	-2.18E-09	5.29E-06	-5.80E-10	5.29E-06	6.87E-11	5.29E-06	-1.30E-10
5.29E-06	-2.15E-09	5.29E-06	-5.63E-10	5.29E-06	7.45E-11	5.29E-06	-1.22E-10
5.30E-06	-2.11E-09	5.30E-06	-5.55E-10	5.30E-06	7.86E-11	5.30E-06	-1.12E-10
5.30E-06	-2.06E-09	5.30E-06	-5.88E-10	5.30E-06	8.23E-11	5.30E-06	-1.05E-10
5.31E-06	-2.02E-09	5.31E-06	-6.01E-10	5.31E-06	9.08E-11	5.31E-06	-9.71E-11
5.31E-06	-2.00E-09	5.31E-06	-5.95E-10	5.31E-06	1.06E-10	5.31E-06	-8.86E-11
5.32E-06	-2.03E-09	5.32E-06	-6.00E-10	5.32E-06	1.14E-10	5.32E-06	-8.44E-11
5.32E-06	-2.07E-09	5.32E-06	-6.03E-10	5.32E-06	1.25E-10	5.32E-06	-7.95E-11
5.33E-06	-2.11E-09	5.33E-06	-5.95E-10	5.33E-06	1.29E-10	5.33E-06	-7.79E-11
5.33E-06	-2.13E-09	5.33E-06	-5.98E-10	5.33E-06	1.33E-10	5.33E-06	-7.67E-11
5.34E-06	-2.19E-09	5.34E-06	-6.26E-10	5.34E-06	1.37E-10	5.34E-06	-8.74E-11
5.34E-06	-2.27E-09	5.34E-06	-6.55E-10	5.34E-06	1.38E-10	5.34E-06	-9.23E-11
5.35E-06	-2.29E-09	5.35E-06	-6.67E-10	5.35E-06	1.38E-10	5.35E-06	-9.29E-11
5.35E-06	-2.31E-09	5.35E-06	-6.64E-10	5.35E-06	1.35E-10	5.35E-06	-9.19E-11
5.36E-06	-2.35E-09	5.36E-06	-6.87E-10	5.36E-06	1.15E-10	5.36E-06	-9.41E-11
5.36E-06	-2.36E-09	5.36E-06	-7.26E-10	5.36E-06	1.07E-10	5.36E-06	-9.67E-11
5.37E-06	-2.34E-09	5.37E-06	-7.27E-10	5.37E-06	1.08E-10	5.37E-06	-9.77E-11
5.37E-06	-2.29E-09	5.37E-06	-7.19E-10	5.37E-06	1.12E-10	5.37E-06	-9.21E-11
5.38E-06	-2.22E-09	5.38E-06	-7.04E-10	5.38E-06	1.13E-10	5.38E-06	-8.90E-11
5.38E-06	-2.21E-09	5.38E-06	-7.04E-10	5.38E-06	1.13E-10	5.38E-06	-8.22E-11
5.39E-06	-2.20E-09	5.39E-06	-6.83E-10	5.39E-06	1.20E-10	5.39E-06	-8.12E-11
5.39E-06	-2.20E-09	5.39E-06	-6.61E-10	5.39E-06	1.30E-10	5.39E-06	-7.73E-11
5.40E-06	-2.21E-09	5.40E-06	-6.83E-10	5.40E-06	1.29E-10	5.40E-06	-7.49E-11
5.40E-06	-2.20E-09	5.40E-06	-6.97E-10	5.40E-06	1.34E-10	5.40E-06	-7.12E-11
5.41E-06	-2.20E-09	5.41E-06	-6.98E-10	5.41E-06	1.35E-10	5.41E-06	-6.90E-11
5.41E-06	-2.20E-09	5.41E-06	-6.97E-10	5.41E-06	1.31E-10	5.41E-06	-7.47E-11
5.42E-06	-2.27E-09	5.42E-06	-6.97E-10	5.42E-06	1.18E-10	5.42E-06	-8.28E-11
5.42E-06	-2.35E-09	5.42E-06	-7.10E-10	5.42E-06	1.02E-10	5.42E-06	-9.15E-11
5.43E-06	-2.39E-09	5.43E-06	-7.20E-10	5.43E-06	8.95E-11	5.43E-06	-9.77E-11
5.43E-06	-2.41E-09	5.43E-06	-7.34E-10	5.43E-06	7.89E-11	5.43E-06	-9.98E-11
5.44E-06	-2.44E-09	5.44E-06	-7.46E-10	5.44E-06	6.32E-11	5.44E-06	-1.10E-10
5.44E-06	-2.46E-09	5.44E-06	-7.65E-10	5.44E-06	4.65E-11	5.44E-06	-1.18E-10
5.45E-06	-2.46E-09	5.45E-06	-7.77E-10	5.45E-06	3.42E-11	5.45E-06	-1.15E-10
5.45E-06	-2.43E-09	5.45E-06	-7.65E-10	5.45E-06	2.84E-11	5.45E-06	-1.06E-10
5.46E-06	-2.43E-09	5.46E-06	-7.74E-10	5.46E-06	2.19E-11	5.46E-06	-9.94E-11
5.46E-06	-2.40E-09	5.46E-06	-7.77E-10	5.46E-06	1.82E-11	5.46E-06	-9.47E-11
5.47E-06	-2.36E-09	5.47E-06	-7.51E-10	5.47E-06	1.64E-11	5.47E-06	-8.86E-11
5.47E-06	-2.29E-09	5.47E-06	-7.05E-10	5.47E-06	1.68E-11	5.47E-06	-8.24E-11
5.48E-06	-2.26E-09	5.48E-06	-6.94E-10	5.48E-06	1.10E-11	5.48E-06	-8.14E-11
5.48E-06	-2.28E-09	5.48E-06	-7.07E-10	5.48E-06	1.27E-11	5.48E-06	-8.12E-11
5.49E-06	-2.29E-09	5.49E-06	-7.01E-10	5.49E-06	2.02E-11	5.49E-06	-8.16E-11
5.49E-06	-2.31E-09	5.49E-06	-6.89E-10	5.49E-06	2.22E-11	5.49E-06	-8.38E-11
5.50E-06	-2.34E-09	5.50E-06	-6.95E-10	5.50E-06	1.27E-11	5.50E-06	-9.21E-11
5.50E-06	-2.38E-09	5.50E-06	-7.01E-10	5.50E-06	4.50E-12	5.50E-06	-9.92E-11
5.51E-06	-2.38E-09	5.51E-06	-6.99E-10	5.51E-06	3.14E-12	5.51E-06	-1.02E-10
5.51E-06	-2.36E-09	5.51E-06	-7.02E-10	5.51E-06	-1.64E-12	5.51E-06	-1.00E-10
5.52E-06	-2.35E-09	5.52E-06	-7.04E-10	5.52E-06	-5.74E-12	5.52E-06	-1.09E-10
5.52E-06	-2.32E-09	5.52E-06	-7.05E-10	5.52E-06	-1.36E-11	5.52E-06	-1.13E-10
5.53E-06	-2.28E-09	5.53E-06	-6.84E-10	5.53E-06	-2.01E-11	5.53E-06	-1.12E-10
5.53E-06	-2.22E-09	5.53E-06	-6.42E-10	5.53E-06	-1.84E-11	5.53E-06	-1.10E-10
5.54E-06	-2.16E-09	5.54E-06	-6.18E-10	5.54E-06	-1.77E-11	5.54E-06	-1.12E-10
5.54E-06	-2.13E-09	5.54E-06	-6.30E-10	5.54E-06	-1.15E-11	5.54E-06	-1.11E-10
5.55E-06	-2.06E-09	5.55E-06	-6.07E-10	5.55E-06	1.09E-12	5.55E-06	-1.06E-10
5.55E-06	-1.99E-09	5.55E-06	-5.72E-10	5.55E-06	1.13E-11	5.55E-06	-1.01E-10
5.56E-06	-1.97E-09	5.56E-06	-5.36E-10	5.56E-06	1.27E-11	5.56E-06	-1.00E-10
5.56E-06	-1.93E-09	5.56E-06	-5.09E-10	5.56E-06	2.63E-11	5.56E-06	-9.86E-11
5.57E-06	-1.92E-09	5.57E-06	-4.77E-10	5.57E-06	2.36E-11	5.57E-06	-1.02E-10
5.57E-06	-1.94E-09	5.57E-06	-4.48E-10	5.57E-06	2.29E-11	5.57E-06	-1.08E-10
5.58E-06	-1.96E-09	5.58E-06	-4.56E-10	5.58E-06	2.40E-11	5.58E-06	-1.18E-10
5.58E-06	-1.96E-09	5.58E-06	-4.59E-10	5.58E-06	2.29E-11	5.58E-06	-1.28E-10
5.59E-06	-1.96E-09	5.59E-06	-4.29E-10	5.59E-06	3.73E-11	5.59E-06	-1.34E-10
5.59E-06	-1.96E-09	5.59E-06	-3.95E-10	5.59E-06	4.85E-11	5.59E-06	-1.37E-10
5.60E-06	-1.96E-09	5.60E-06	-3.68E-10	5.60E-06	4.34E-11	5.60E-06	-1.41E-10
5.60E-06	-1.97E-09	5.60E-06	-3.82E-10	5.60E-06	3.01E-11	5.60E-06	-1.47E-10
5.61E-06	-1.92E-09	5.61E-06	-3.84E-10	5.61E-06	2.91E-11	5.61E-06	-1.50E-10
5.61E-06	-1.85E-09	5.61E-06	-3.60E-10	5.61E-06	4.10E-11	5.61E-06	-1.50E-10
5.62E-06	-1.81E-09	5.62E-06	-3.17E-10	5.62E-06	4.99E-11	5.62E-06	-1.49E-10
5.62E-06	-1.78E-09	5.62E-06	-2.95E-10	5.62E-06	5.64E-11	5.62E-06	-1.48E-10
5.63E-06	-1.76E-09	5.63E-06	-2.90E-10	5.63E-06	6.56E-11	5.63E-06	-1.38E-10
5.63E-06	-1.76E-09	5.63E-06	-2.77E-10	5.63E-06	6.97E-11	5.63E-06	-1.28E-10
5.64E-06	-1.73E-09	5.64E-06	-2.95E-10	5.64E-06	7.45E-11	5.64E-06	-1.24E-10
5.64E-06	-1.71E-09	5.64E-06	-3.24E-10	5.64E-06	8.91E-11	5.64E-06	-1.25E-10
5.65E-06	-1.73E-09	5.65E-06	-3.24E-10	5.65E-06	1.08E-10	5.65E-06	-1.23E-10
5.65E-06	-1.81E-09	5.65E-06	-3.31E-10	5.65E-06	1.14E-10	5.65E-06	-1.20E-10
5.66E-06	-1.89E-09	5.66E-06	-3.47E-10	5.66E-06	1.11E-10	5.66E-06	-1.21E-10
5.66E-06	-1.93E-09	5.66E-06	-3.96E-10	5.66E-06	1.09E-10	5.66E-06	-1.23E-10
5.67E-06	-1.96E-09	5.67E-06	-4.27E-10	5.67E-06	1.16E-10	5.67E-06	-1.27E-10
5.67E-06	-1.98E-09	5.67E-06	-4.60E-10	5.67E-06	1.23E-10	5.67E-06	-1.35E-10
5.68E-06	-2.10E-09	5.68E-06	-5.30E-10	5.68E-06	1.15E-10	5.68E-06	-1.45E-10
5.68E-06	-2.22E-09	5.68E-06	-6.06E-10	5.68E-06	1.12E-10	5.68E-06	-1.48E-10
5.69E-06	-2.26E-09	5.69E-06	-6.57E-10	5.69E-06	1.17E-10	5.69E-06	-1.46E-10
5.69E-06	-2.22E-09	5.69E-06	-6.99E-10	5.69E-06	1.24E-10	5.69E-06	-1.42E-10
5.70E-06	-2.24E-09	5.70E-06	-7.53E-10	5.70E-06	1.28E-10	5.70E-06	-1.40E-10
5.70E-06	-2.30E-09	5.70E-06	-7.82E-10	5.70E-06	1.30E-10	5.70E-06	-1.39E-10
5.71E-06	-2.33E-09	5.71E-06	-8.04E-10	5.71E-06	1.39E-10	5.71E-06	-1.30E-10
5.71E-06	-2.30E-09	5.71E-06	-8.38E-10	5.71E-06	1.47E-10	5.71E-06	-1.19E-10
5.72E-06	-2.30E-09	5.72E-06	-8.74E-10	5.72E-06	1.56E-10	5.72E-06	-1.11E-10
5.72E-06	-2.31E-09	5.72E-06	-9.43E-10	5.72E-06	1.66E-10	5.72E-06	-1.08E-10
5.73E-06	-2.36E-09	5.73E-06	-1.02E-09	5.73E-06	1.80E-10	5.73E-06	-1.04E-10
5.73E-06	-2.39E-09	5.73E-06	-1.07E-09	5.73E-06	1.88E-10	5.73E-06	-9.77E-11
5.74E-06	-2.41E-09	5.74E-06	-1.13E-09	5.74E-06	1.83E-10	5.74E-06	-9.49E-11
5.74E-06	-2.40E-09	5.74E-06	-1.18E-09	5.74E-06	1.80E-10	5.74E-06	-9.45E-11
5.75E-06	-2.37E-09	5.75E-06	-1.22E-09	5.75E-06	1.82E-10	5.75E-06	-1.01E-10
5.75E-06	-2.36E-09	5.75E-06	-1.26E-09	5.75E-06	1.78E-10	5.75E-06	-1.09E-10
5.76E-06	-2.36E-09	5.76E-06	-1.32E-09	5.76E-06	1.60E-10	5.76E-06	-1.21E-10
5.76E-06	-2.36E-09	5.76E-06	-1.38E-09	5.76E-06	1.40E-10	5.76E-06	-1.30E-10
5.77E-06	-2.29E-09	5.77E-06	-1.43E-09	5.77E-06	1.38E-10	5.77E-06	-1.36E-10
5.77E-06	-2.16E-09	5.77E-06	-1.45E-09	5.77E-06	1.36E-10	5.77E-06	-1.41E-10
5.78E-06	-2.10E-09	5.78E-06	-1.49E-09	5.78E-06	1.32E-10	5.78E-06	-1.44E-10
5.78E-06	-2.06E-09	5.78E-06	-1.55E-09	5.78E-06	1.26E-10	5.78E-06	-1.47E-10
5.79E-06	-1.98E-09	5.79E-06	-1.61E-09	5.79E-06	1.36E-10	5.79E-06	-1.45E-10
5.79E-06	-1.88E-09	5.79E-06	-1.65E-09	5.79E-06	1.49E-10	5.79E-06	-1.37E-10
5.80E-06	-1.78E-09	5.80E-06	-1.67E-09	5.80E-06	1.56E-10	5.80E-06	-1.33E-10
5.80E-06	-1.71E-09	5.80E-06	-1.69E-09	5.80E-06	1.65E-10	5.80E-06	-1.26E-10
5.81E-06	-1.66E-09	5.81E-06	-1.73E-09	5.81E-06	1.68E-10	5.81E-06	-1.22E-10
5.81E-06	-1.64E-09	5.81E-06	-1.78E-09	5.81E-06	1.69E-10	5.81E-06	-1.20E-10
5.82E-06	-1.65E-09	5.82E-06	-1.86E-09	5.82E-06	1.60E-10	5.82E-06	-1.23E-10
5.82E-06	-1.66E-09	5.82E-06	-1.92E-09	5.82E-06	1.62E-10	5.82E-06	-1.24E-10
5.83E-06	-1.68E-09	5.83E-06	-1.95E-09	5.83E-06	1.67E-10	5.83E-06	-1.24E-10
5.83E-06	-1.71E-09	5.83E-06	-1.97E-09	5.83E-06	1.69E-10	5.83E-06	-1.25E-10
5.84E-06	-1.73E-09	5.84E-06	-2.00E-09	5.84E-06	1.57E-10	5.84E-06	-1.36E-10
5.84E-06	-1.72E-09	5.84E-06	-2.06E-09	5.84E-06	1.41E-10	5.84E-06	-1.50E-10
5.85E-06	-1.68E-09	5.85E-06	-2.12E-09	5.85E-06	1.34E-10	5.85E-06	-1.58E-10
5.85E-06	-1.62E-09	5.85E-06	-2.13E-09	5.85E-06	1.31E-10	5.85E-06	-1.58E-10
5.86E-06	-1.58E-09	5.86E-06	-2.13E-09	5.86E-06	1.26E-10	5.86E-06	-1.59E-10
5.86E-06	-1.58E-09	5.86E-06	-2.14E-09	5.86E-06	1.21E-10	5.86E-06	-1.64E-10
5.87E-06	-1.57E-09	5.87E-06	-2.15E-09	5.87E-06	1.21E-10	5.87E-06	-1.66E-10
5.87E-06	-1.53E-09	5.87E-06	-2.15E-09	5.87E-06	1.18E-10	5.87E-06	-1.59E-10
5.88E-06	-1.53E-09	5.88E-06	-2.17E-09	5.88E-06	1.13E-10	5.88E-06	-1.49E-10
5.88E-06	-1.53E-09	5.88E-06	-2.17E-09	5.88E-06	1.14E-10	5.88E-06	-1.34E-10
5.89E-06	-1.52E-09	5.89E-06	-2.16E-09	5.89E-06	1.19E-10	5.89E-06	-1.28E-10
5.89E-06	-1.48E-09	5.89E-06	-2.14E-09	5.89E-06	1.18E-10	5.89E-06	-1.27E-10
5.90E-06	-1.50E-09	5.90E-06	-2.14E-09	5.90E-06	1.08E-10	5.90E-06	-1.34E-10
5.90E-06	-1.55E-09	5.90E-06	-2.16E-09	5.90E-06	9.53E-11	5.90E-06	-1.39E-10
5.91E-06	-1.61E-09	5.91E-06	-2.17E-09	5.91E-06	8.88E-11	5.91E-06	-1.39E-10
5.91E-06	-1.65E-09	5.91E-06	-2.16E-09	5.91E-06	8.33E-11	5.91E-06	-1.41E-10
5.92E-06	-1.70E-09	5.92E-06	-2.16E-09	5.92E-06	6.90E-11	5.92E-06	-1.49E-10
5.92E-06	-1.76E-09	5.92E-06	-2.17E-09	5.92E-06	4.82E-11	5.92E-06	-1.59E-10
5.93E-06	-1.84E-09	5.93E-06	-2.17E-09	5.93E-06	3.66E-11	5.93E-06	-1.67E-10
5.93E-06	-1.89E-09	5.93E-06	-2.14E-09	5.93E-06	3.49E-11	5.93E-06	-1.65E-10
5.94E-06	-1.95E-09	5.94E-06	-2.13E-09	5.94E-06	3.18E-11	5.94E-06	-1.66E-10
5.94E-06	-1.99E-09	5.94E-06	-2.10E-09	5.94E-06	2.84E-11	5.94E-06	-1.68E-10
5.95E-06	-2.00E-09	5.95E-06	-2.06E-09	5.95E-06	3.04E-11	5.95E-06	-1.66E-10
5.95E-06	-2.01E-09	5.95E-06	-1.99E-09	5.95E-06	4.14E-11	5.95E-06	-1.60E-10
5.96E-06	-2.03E-09	5.96E-06	-1.94E-09	5.96E-06	4.48E-11	5.96E-06	-1.54E-10
5.96E-06	-2.04E-09	5.96E-06	-1.90E-09	5.96E-06	5.13E-11	5.96E-06	-1.43E-10
5.97E-06	-2.06E-09	5.97E-06	-1.85E-09	5.97E-06	6.05E-11	5.97E-06	-1.29E-10
5.97E-06	-2.13E-09	5.97E-06	-1.82E-09	5.97E-06	6.70E-11	5.97E-06	-1.16E-10
5.98E-06	-2.21E-09	5.98E-06	-1.77E-09	5.98E-06	6.35E-11	5.98E-06	-1.09E-10
5.98E-06	-2.32E-09	5.98E-06	-1.74E-09	5.98E-06	6.11E-11	5.98E-06	-1.04E-10
5.99E-06	-2.40E-09	5.99E-06	-1.71E-09	5.99E-06	6.80E-11	5.99E-06	-9.94E-11
5.99E-06	-2.43E-09	5.99E-06	-1.66E-09	5.99E-06	7.00E-11	5.99E-06	-9.71E-11
6.00E-06	-2.44E-09	6.00E-06	-1.62E-09	6.00E-06	6.56E-11	6.00E-06	-1.05E-10
6.00E-06	-2.46E-09	6.00E-06	-1.58E-09	6.00E-06	5.53E-11	6.00E-06	-1.18E-10
6.01E-06	-2.51E-09	6.01E-06	-1.54E-09	6.01E-06	5.77E-11	6.01E-06	-1.30E-10
6.01E-06	-2.56E-09	6.01E-06	-1.46E-09	6.01E-06	6.46E-11	6.01E-06	-1.32E-10
6.02E-06	-2.57E-09	6.02E-06	-1.42E-09	6.02E-06	6.46E-11	6.02E-06	-1.32E-10
6.02E-06	-2.56E-09	6.02E-06	-1.39E-09	6.02E-06	5.98E-11	6.02E-06	-1.30E-10
6.03E-06	-2.52E-09	6.03E-06	-1.36E-09	6.03E-06	5.36E-11	6.03E-06	-1.29E-10
6.03E-06	-2.49E-09	6.03E-06	-1.29E-09	6.03E-06	6.01E-11	6.03E-06	-1.32E-10
6.04E-06	-2.46E-09	6.04E-06	-1.23E-09	6.04E-06	7.00E-11	6.04E-06	-1.30E-10
6.04E-06	-2.43E-09	6.04E-06	-1.15E-09	6.04E-06	7.65E-11	6.04E-06	-1.28E-10
6.05E-06	-2.37E-09	6.05E-06	-1.09E-09	6.05E-06	8.71E-11	6.05E-06	-1.24E-10
6.05E-06	-2.34E-09	6.05E-06	-1.04E-09	6.05E-06	1.01E-10	6.05E-06	-1.18E-10
6.06E-06	-2.36E-09	6.06E-06	-1.01E-09	6.06E-06	1.00E-10	6.06E-06	-1.17E-10
6.06E-06	-2.38E-09	6.06E-06	-9.83E-10	6.06E-06	9.97E-11	6.06E-06	-1.21E-10
6.07E-06	-2.41E-09	6.07E-06	-9.38E-10	6.07E-06	1.07E-10	6.07E-06	-1.26E-10
6.07E-06	-2.44E-09	6.07E-06	-8.71E-10	6.07E-06	1.17E-10	6.07E-06	-1.27E-10
6.08E-06	-2.51E-09	6.08E-06	-8.43E-10	6.08E-06	1.22E-10	6.08E-06	-1.31E-10
6.08E-06	-2.56E-09	6.08E-06	-8.54E-10	6.08E-06	1.15E-10	6.08E-06	-1.37E-10
6.09E-06	-2.57E-09	6.09E-06	-8.71E-10	6.09E-06	1.21E-10	6.09E-06	-1.45E-10
6.09E-06	-2.52E-09	6.09E-06	-8.69E-10	6.09E-06	1.28E-10	6.09E-06	-1.54E-10
6.10E-06	-2.52E-09	6.10E-06	-8.76E-10	6.10E-06	1.24E-10	6.10E-06	-1.61E-10
6.10E-06	-2.57E-09	6.10E-06	-8.67E-10	6.10E-06	1.11E-10	6.10E-06	-1.64E-10
6.11E-06	-2.63E-09	6.11E-06	-8.67E-10	6.11E-06	1.02E-10	6.11E-06	-1.62E-10
6.11E-06	-2.67E-09	6.11E-06	-8.76E-10	6.11E-06	9.70E-11	6.11E-06	-1.57E-10
6.12E-06	-2.68E-09	6.12E-06	-8.95E-10	6.12E-06	8.98E-11	6.12E-06	-1.53E-10
6.12E-06	-2.67E-09	6.12E-06	-9.12E-10	6.12E-06	8.84E-11	6.12E-06	-1.51E-10
6.13E-06	-2.64E-09	6.13E-06	-9.17E-10	6.13E-06	9.49E-11	6.13E-06	-1.45E-10
6.13E-06	-2.63E-09	6.13E-06	-9.22E-10	6.13E-06	1.00E-10	6.13E-06	-1.31E-10
6.14E-06	-2.60E-09	6.14E-06	-9.32E-10	6.14E-06	1.00E-10	6.14E-06	-1.23E-10
6.14E-06	-2.58E-09	6.14E-06	-9.46E-10	6.14E-06	9.42E-11	6.14E-06	-1.18E-10
6.15E-06	-2.54E-09	6.15E-06	-9.59E-10	6.15E-06	9.70E-11	6.15E-06	-1.19E-10
6.15E-06	-2.53E-09	6.15E-06	-9.62E-10	6.15E-06	9.87E-11	6.15E-06	-1.24E-10
6.16E-06	-2.56E-09	6.16E-06	-9.87E-10	6.16E-06	9.49E-11	6.16E-06	-1.30E-10
6.16E-06	-2.61E-09	6.16E-06	-1.02E-09	6.16E-06	8.37E-11	6.16E-06	-1.30E-10
6.17E-06	-2.61E-09	6.17E-06	-1.04E-09	6.17E-06	7.82E-11	6.17E-06	-1.26E-10
6.17E-06	-2.56E-09	6.17E-06	-1.06E-09	6.17E-06	8.13E-11	6.17E-06	-1.28E-10
6.18E-06	-2.52E-09	6.18E-06	-1.05E-09	6.18E-06	7.86E-11	6.18E-06	-1.42E-10
6.18E-06	-2.49E-09	6.18E-06	-1.06E-09	6.18E-06	7.79E-11	6.18E-06	-1.50E-10
6.19E-06	-2.46E-09	6.19E-06	-1.05E-09	6.19E-06	7.58E-11	6.19E-06	-1.49E-10
6.19E-06	-2.36E-09	6.19E-06	-1.04E-09	6.19E-06	7.68E-11	6.19E-06	-1.43E-10
6.20E-06	-2.26E-09	6.20E-06	-1.03E-09	6.20E-06	7.00E-11	6.20E-06	-1.40E-10
6.20E-06	-2.18E-09	6.20E-06	-1.03E-09	6.20E-06	6.42E-11	6.20E-06	-1.42E-10
6.21E-06	-2.12E-09	6.21E-06	-1.03E-09	6.21E-06	6.05E-11	6.21E-06	-1.42E-10
6.21E-06	-2.07E-09	6.21E-06	-1.02E-09	6.21E-06	5.94E-11	6.21E-06	-1.26E-10
6.22E-06	-2.01E-09	6.22E-06	-1.03E-09	6.22E-06	6.01E-11	6.22E-06	-1.13E-10
6.22E-06	-1.94E-09	6.22E-06	-1.03E-09	6.22E-06	6.11E-11	6.22E-06	-1.03E-10
6.23E-06	-1.85E-09	6.23E-06	-1.05E-09	6.23E-06	6.01E-11	6.23E-06	-1.06E-10
6.23E-06	-1.79E-09	6.23E-06	-1.07E-09	6.23E-06	6.15E-11	6.23E-06	-1.15E-10
6.24E-06	-1.75E-09	6.24E-06	-1.08E-09	6.24E-06	5.88E-11	6.24E-06	-1.20E-10
6.24E-06	-1.75E-09	6.24E-06	-1.10E-09	6.24E-06	5.47E-11	6.24E-06	-1.24E-10
6.25E-06	-1.71E-09	6.25E-06	-1.12E-09	6.25E-06	5.19E-11	6.25E-06	-1.23E-10
6.25E-06	-1.65E-09	6.25E-06	-1.13E-09	6.25E-06	5.19E-11	6.25E-06	-1.25E-10
6.26E-06	-1.62E-09	6.26E-06	-1.15E-09	6.26E-06	4.31E-11	6.26E-06	-1.34E-10
6.26E-06	-1.62E-09	6.26E-06	-1.19E-09	6.26E-06	3.90E-11	6.26E-06	-1.37E-10
6.27E-06	-1.59E-09	6.27E-06	-1.22E-09	6.27E-06	4.37E-11	6.27E-06	-1.33E-10
6.27E-06	-1.54E-09	6.27E-06	-1.25E-09	6.27E-06	5.26E-11	6.27E-06	-1.32E-10
6.28E-06	-1.46E-09	6.28E-06	-1.27E-09	6.28E-06	5.53E-11	6.28E-06	-1.41E-10
6.28E-06	-1.40E-09	6.28E-06	-1.29E-09	6.28E-06	4.34E-11	6.28E-06	-1.49E-10
6.29E-06	-1.34E-09	6.29E-06	-1.33E-09	6.29E-06	3.56E-11	6.29E-06	-1.49E-10
6.29E-06	-1.32E-09	6.29E-06	-1.37E-09	6.29E-06	2.77E-11	6.29E-06	-1.38E-10
6.30E-06	-1.31E-09	6.30E-06	-1.41E-09	6.30E-06	1.82E-11	6.30E-06	-1.31E-10
6.30E-06	-1.29E-09	6.30E-06	-1.44E-09	6.30E-06	8.26E-12	6.30E-06	-1.26E-10
6.31E-06	-1.27E-09	6.31E-06	-1.44E-09	6.31E-06	3.82E-12	6.31E-06	-1.21E-10
6.31E-06	-1.28E-09	6.31E-06	-1.45E-09	6.31E-06	-2.67E-12	6.31E-06	-1.12E-10
6.32E-06	-1.34E-09	6.32E-06	-1.45E-09	6.32E-06	-1.19E-11	6.32E-06	-1.03E-10
6.32E-06	-1.41E-09	6.32E-06	-1.48E-09	6.32E-06	-2.66E-11	6.32E-06	-9.88E-11
6.33E-06	-1.42E-09	6.33E-06	-1.51E-09	6.33E-06	-2.93E-11	6.33E-06	-9.73E-11
6.33E-06	-1.37E-09	6.33E-06	-1.51E-09	6.33E-06	-2.11E-11	6.33E-06	-1.05E-10
6.34E-06	-1.37E-09	6.34E-06	-1.51E-09	6.34E-06	-2.35E-11	6.34E-06	-1.11E-10
6.34E-06	-1.38E-09	6.34E-06	-1.52E-09	6.34E-06	-2.83E-11	6.34E-06	-1.08E-10
6.35E-06	-1.38E-09	6.35E-06	-1.53E-09	6.35E-06	-3.03E-11	6.35E-06	-9.59E-11
6.35E-06	-1.35E-09	6.35E-06	-1.54E-09	6.35E-06	-2.62E-11	6.35E-06	-8.88E-11
6.36E-06	-1.29E-09	6.36E-06	-1.55E-09	6.36E-06	-2.79E-11	6.36E-06	-9.01E-11
6.36E-06	-1.20E-09	6.36E-06	-1.57E-09	6.36E-06	-3.00E-11	6.36E-06	-8.72E-11
6.37E-06	-1.13E-09	6.37E-06	-1.56E-09	6.37E-06	-3.03E-11	6.37E-06	-8.50E-11
6.37E-06	-1.07E-09	6.37E-06	-1.55E-09	6.37E-06	-2.25E-11	6.37E-06	-6.88E-11
6.38E-06	-9.90E-10	6.38E-06	-1.54E-09	6.38E-06	-2.04E-11	6.38E-06	-5.79E-11
6.38E-06	-8.99E-10	6.38E-06	-1.54E-09	6.38E-06	-1.94E-11	6.38E-06	-5.53E-11
6.39E-06	-8.37E-10	6.39E-06	-1.51E-09	6.39E-06	-1.43E-11	6.39E-06	-5.51E-11
6.39E-06	-7.79E-10	6.39E-06	-1.49E-09	6.39E-06	-4.71E-12	6.39E-06	-5.55E-11
6.40E-06	-7.68E-10	6.40E-06	-1.49E-09	6.40E-06	4.13E-13	6.40E-06	-5.34E-11
6.40E-06	-7.63E-10	6.40E-06	-1.51E-09	6.40E-06	5.18E-12	6.40E-06	-5.28E-11
6.41E-06	-7.57E-10	6.41E-06	-1.53E-09	6.41E-06	1.13E-11	6.41E-06	-5.71E-11
6.41E-06	-7.30E-10	6.41E-06	-1.54E-09	6.41E-06	2.19E-11	6.41E-06	-6.29E-11
6.42E-06	-7.58E-10	6.42E-06	-1.56E-09	6.42E-06	2.91E-11	6.42E-06	-7.41E-11
6.42E-06	-7.78E-10	6.42E-06	-1.54E-09	6.42E-06	3.28E-11	6.42E-06	-8.36E-11
6.43E-06	-8.05E-10	6.43E-06	-1.53E-09	6.43E-06	4.10E-11	6.43E-06	-8.48E-11
6.43E-06	-7.83E-10	6.43E-06	-1.50E-09	6.43E-06	4.95E-11	6.43E-06	-8.68E-11
6.44E-06	-7.88E-10	6.44E-06	-1.52E-09	6.44E-06	6.29E-11	6.44E-06	-9.07E-11
6.44E-06	-7.90E-10	6.44E-06	-1.55E-09	6.44E-06	7.72E-11	6.44E-06	-9.29E-11
6.45E-06	-7.72E-10	6.45E-06	-1.55E-09	6.45E-06	9.05E-11	6.45E-06	-8.76E-11
6.45E-06	-7.91E-10	6.45E-06	-1.54E-09	6.45E-06	1.01E-10	6.45E-06	-8.05E-11
6.46E-06	-7.87E-10	6.46E-06	-1.51E-09	6.46E-06	1.13E-10	6.46E-06	-7.47E-11
6.46E-06	-7.99E-10	6.46E-06	-1.49E-09	6.46E-06	1.22E-10	6.46E-06	-7.35E-11
6.47E-06	-8.12E-10	6.47E-06	-1.47E-09	6.47E-06	1.32E-10	6.47E-06	-7.41E-11
6.47E-06	-8.19E-10	6.47E-06	-1.48E-09	6.47E-06	1.44E-10	6.47E-06	-7.31E-11
6.48E-06	-8.76E-10	6.48E-06	-1.47E-09	6.48E-06	1.52E-10	6.48E-06	-7.45E-11
6.48E-06	-9.61E-10	6.48E-06	-1.46E-09	6.48E-06	1.55E-10	6.48E-06	-7.29E-11
6.49E-06	-1.04E-09	6.49E-06	-1.44E-09	6.49E-06	1.58E-10	6.49E-06	-7.55E-11
6.49E-06	-1.09E-09	6.49E-06	-1.43E-09	6.49E-06	1.66E-10	6.49E-06	-7.83E-11
6.50E-06	-1.15E-09	6.50E-06	-1.43E-09	6.50E-06	1.67E-10	6.50E-06	-8.62E-11
6.50E-06	-1.21E-09	6.50E-06	-1.45E-09	6.50E-06	1.54E-10	6.50E-06	-9.41E-11
6.51E-06	-1.28E-09	6.51E-06	-1.44E-09	6.51E-06	1.54E-10	6.51E-06	-9.79E-11
6.51E-06	-1.32E-09	6.51E-06	-1.44E-09	6.51E-06	1.54E-10	6.51E-06	-1.01E-10
6.52E-06	-1.33E-09	6.52E-06	-1.43E-09	6.52E-06	1.53E-10	6.52E-06	-1.13E-10
6.52E-06	-1.37E-09	6.52E-06	-1.45E-09	6.52E-06	1.46E-10	6.52E-06	-1.29E-10
6.53E-06	-1.37E-09	6.53E-06	-1.49E-09	6.53E-06	1.33E-10	6.53E-06	-1.38E-10
6.53E-06	-1.39E-09	6.53E-06	-1.56E-09	6.53E-06	1.28E-10	6.53E-06	-1.40E-10
6.54E-06	-1.43E-09	6.54E-06	-1.59E-09	6.54E-06	1.32E-10	6.54E-06	-1.41E-10
6.54E-06	-1.45E-09	6.54E-06	-1.60E-09	6.54E-06	1.38E-10	6.54E-06	-1.38E-10
6.55E-06	-1.46E-09	6.55E-06	-1.60E-09	6.55E-06	1.40E-10	6.55E-06	-1.36E-10
6.55E-06	-1.44E-09	6.55E-06	-1.61E-09	6.55E-06	1.46E-10	6.55E-06	-1.31E-10
6.56E-06	-1.46E-09	6.56E-06	-1.67E-09	6.56E-06	1.45E-10	6.56E-06	-1.23E-10
6.56E-06	-1.55E-09	6.56E-06	-1.71E-09	6.56E-06	1.42E-10	6.56E-06	-1.16E-10
6.57E-06	-1.62E-09	6.57E-06	-1.72E-09	6.57E-06	1.46E-10	6.57E-06	-1.08E-10
6.57E-06	-1.65E-09	6.57E-06	-1.69E-09	6.57E-06	1.52E-10	6.57E-06	-1.07E-10
6.58E-06	-1.66E-09	6.58E-06	-1.71E-09	6.58E-06	1.53E-10	6.58E-06	-1.08E-10
6.58E-06	-1.68E-09	6.58E-06	-1.75E-09	6.58E-06	1.51E-10	6.58E-06	-1.10E-10
6.59E-06	-1.71E-09	6.59E-06	-1.77E-09	6.59E-06	1.50E-10	6.59E-06	-1.07E-10
6.59E-06	-1.71E-09	6.59E-06	-1.77E-09	6.59E-06	1.53E-10	6.59E-06	-1.09E-10
6.60E-06	-1.72E-09	6.60E-06	-1.78E-09	6.60E-06	1.47E-10	6.60E-06	-1.13E-10
6.60E-06	-1.71E-09	6.60E-06	-1.80E-09	6.60E-06	1.36E-10	6.60E-06	-1.15E-10
6.61E-06	-1.69E-09	6.61E-06	-1.82E-09	6.61E-06	1.25E-10	6.61E-06	-1.20E-10
6.61E-06	-1.64E-09	6.61E-06	-1.82E-09	6.61E-06	1.25E-10	6.61E-06	-1.21E-10
6.62E-06	-1.62E-09	6.62E-06	-1.82E-09	6.62E-06	1.23E-10	6.62E-06	-1.19E-10
6.62E-06	-1.58E-09	6.62E-06	-1.81E-09	6.62E-06	1.12E-10	6.62E-06	-1.22E-10
6.63E-06	-1.54E-09	6.63E-06	-1.82E-09	6.63E-06	9.83E-11	6.63E-06	-1.17E-10
6.63E-06	-1.46E-09	6.63E-06	-1.80E-09	6.63E-06	9.02E-11	6.63E-06	-1.10E-10
6.64E-06	-1.41E-09	6.64E-06	-1.78E-09	6.64E-06	7.79E-11	6.64E-06	-1.01E-10
6.64E-06	-1.39E-09	6.64E-06	-1.77E-09	6.64E-06	7.21E-11	6.64E-06	-9.13E-11
6.65E-06	-1.35E-09	6.65E-06	-1.75E-09	6.65E-06	6.73E-11	6.65E-06	-8.70E-11
6.65E-06	-1.29E-09	6.65E-06	-1.75E-09	6.65E-06	6.69E-11	6.65E-06	-8.62E-11
6.66E-06	-1.24E-09	6.66E-06	-1.78E-09	6.66E-06	6.08E-11	6.66E-06	-8.62E-11
6.66E-06	-1.21E-09	6.66E-06	-1.76E-09	6.66E-06	5.30E-11	6.66E-06	-8.50E-11
6.67E-06	-1.21E-09	6.67E-06	-1.75E-09	6.67E-06	5.09E-11	6.67E-06	-8.09E-11
6.67E-06	-1.21E-09	6.67E-06	-1.70E-09	6.67E-06	5.53E-11	6.67E-06	-7.91E-11
6.68E-06	-1.22E-09	6.68E-06	-1.71E-09	6.68E-06	5.71E-11	6.68E-06	-8.20E-11
6.68E-06	-1.22E-09	6.68E-06	-1.75E-09	6.68E-06	5.33E-11	6.68E-06	-8.92E-11
6.69E-06	-1.21E-09	6.69E-06	-1.76E-09	6.69E-06	5.16E-11	6.69E-06	-9.05E-11
6.69E-06	-1.17E-09	6.69E-06	-1.75E-09	6.69E-06	4.48E-11	6.69E-06	-9.31E-11
6.70E-06	-1.14E-09	6.70E-06	-1.73E-09	6.70E-06	3.96E-11	6.70E-06	-9.25E-11
6.70E-06	-1.13E-09	6.70E-06	-1.73E-09	6.70E-06	2.94E-11	6.70E-06	-8.96E-11
6.71E-06	-1.07E-09	6.71E-06	-1.72E-09	6.71E-06	2.33E-11	6.71E-06	-8.72E-11
6.71E-06	-1.03E-09	6.71E-06	-1.71E-09	6.71E-06	2.12E-11	6.71E-06	-8.48E-11
6.72E-06	-1.04E-09	6.72E-06	-1.69E-09	6.72E-06	2.02E-11	6.72E-06	-8.62E-11
6.72E-06	-1.05E-09	6.72E-06	-1.64E-09	6.72E-06	1.17E-11	6.72E-06	-8.16E-11
6.73E-06	-1.09E-09	6.73E-06	-1.59E-09	6.73E-06	7.92E-12	6.73E-06	-7.79E-11
6.73E-06	-1.09E-09	6.73E-06	-1.55E-09	6.73E-06	9.62E-12	6.73E-06	-7.23E-11
6.74E-06	-1.09E-09	6.74E-06	-1.55E-09	6.74E-06	3.48E-12	6.74E-06	-7.29E-11
6.74E-06	-1.09E-09	6.74E-06	-1.54E-09	6.74E-06	-2.66E-12	6.74E-06	-7.53E-11
6.75E-06	-1.08E-09	6.75E-06	-1.53E-09	6.75E-06	-9.83E-12	6.75E-06	-7.43E-11
6.75E-06	-1.09E-09	6.75E-06	-1.50E-09	6.75E-06	-8.47E-12	6.75E-06	-7.49E-11
6.76E-06	-1.12E-09	6.76E-06	-1.48E-09	6.76E-06	-1.26E-11	6.76E-06	-7.53E-11
6.76E-06	-1.14E-09	6.76E-06	-1.46E-09	6.76E-06	-2.11E-11	6.76E-06	-7.59E-11
6.77E-06	-1.13E-09	6.77E-06	-1.45E-09	6.77E-06	-2.62E-11	6.77E-06	-7.53E-11
6.77E-06	-1.08E-09	6.77E-06	-1.45E-09	6.77E-06	-2.72E-11	6.77E-06	-7.49E-11
6.78E-06	-1.07E-09	6.78E-06	-1.45E-09	6.78E-06	-2.28E-11	6.78E-06	-7.39E-11
6.78E-06	-1.07E-09	6.78E-06	-1.45E-09	6.78E-06	-1.97E-11	6.78E-06	-7.23E-11
6.79E-06	-1.07E-09	6.79E-06	-1.41E-09	6.79E-06	-1.53E-11	6.79E-06	-6.68E-11
6.79E-06	-1.06E-09	6.79E-06	-1.38E-09	6.79E-06	-1.12E-11	6.79E-06	-5.91E-11
6.80E-06	-1.06E-09	6.80E-06	-1.37E-09	6.80E-06	-8.81E-12	6.80E-06	-5.34E-11
6.80E-06	-1.06E-09	6.80E-06	-1.36E-09	6.80E-06	-6.42E-12	6.80E-06	-4.86E-11
6.81E-06	-1.08E-09	6.81E-06	-1.33E-09	6.81E-06	6.52E-14	6.81E-06	-4.29E-11
6.81E-06	-1.11E-09	6.81E-06	-1.30E-09	6.81E-06	4.84E-12	6.81E-06	-3.81E-11
6.82E-06	-1.16E-09	6.82E-06	-1.28E-09	6.82E-06	1.20E-11	6.82E-06	-3.95E-11
6.82E-06	-1.23E-09	6.82E-06	-1.28E-09	6.82E-06	1.51E-11	6.82E-06	-3.97E-11
6.83E-06	-1.26E-09	6.83E-06	-1.27E-09	6.83E-06	1.78E-11	6.83E-06	-3.91E-11
6.83E-06	-1.30E-09	6.83E-06	-1.27E-09	6.83E-06	1.88E-11	6.83E-06	-3.64E-11
6.84E-06	-1.35E-09	6.84E-06	-1.26E-09	6.84E-06	1.06E-11	6.84E-06	-3.71E-11
6.84E-06	-1.43E-09	6.84E-06	-1.24E-09	6.84E-06	1.09E-12	6.84E-06	-4.37E-11
6.85E-06	-1.50E-09	6.85E-06	-1.19E-09	6.85E-06	-8.47E-12	6.85E-06	-5.16E-11
6.85E-06	-1.55E-09	6.85E-06	-1.16E-09	6.85E-06	-1.84E-11	6.85E-06	-5.59E-11
6.86E-06	-1.59E-09	6.86E-06	-1.16E-09	6.86E-06	-2.55E-11	6.86E-06	-5.93E-11
6.86E-06	-1.66E-09	6.86E-06	-1.16E-09	6.86E-06	-3.03E-11	6.86E-06	-6.11E-11
6.87E-06	-1.69E-09	6.87E-06	-1.11E-09	6.87E-06	-2.69E-11	6.87E-06	-6.11E-11
6.87E-06	-1.68E-09	6.87E-06	-1.03E-09	6.87E-06	-1.97E-11	6.87E-06	-5.43E-11
6.88E-06	-1.66E-09	6.88E-06	-9.75E-10	6.88E-06	-2.35E-11	6.88E-06	-5.00E-11
6.88E-06	-1.68E-09	6.88E-06	-9.86E-10	6.88E-06	-2.14E-11	6.88E-06	-4.64E-11
6.89E-06	-1.67E-09	6.89E-06	-1.01E-09	6.89E-06	-1.87E-11	6.89E-06	-4.23E-11
6.89E-06	-1.66E-09	6.89E-06	-1.01E-09	6.89E-06	-4.71E-12	6.89E-06	-3.71E-11
6.90E-06	-1.66E-09	6.90E-06	-9.86E-10	6.90E-06	1.03E-11	6.90E-06	-3.65E-11
6.90E-06	-1.67E-09	6.90E-06	-9.59E-10	6.90E-06	1.51E-11	6.90E-06	-3.56E-11
6.91E-06	-1.68E-09	6.91E-06	-9.46E-10	6.91E-06	1.95E-11	6.91E-06	-2.94E-11
6.91E-06	-1.67E-09	6.91E-06	-9.30E-10	6.91E-06	1.99E-11	6.91E-06	-3.02E-11
6.92E-06	-1.68E-09	6.92E-06	-9.33E-10	6.92E-06	2.19E-11	6.92E-06	-3.38E-11
6.92E-06	-1.69E-09	6.92E-06	-9.33E-10	6.92E-06	1.61E-11	6.92E-06	-4.55E-11
6.93E-06	-1.72E-09	6.93E-06	-9.34E-10	6.93E-06	1.20E-11	6.93E-06	-5.65E-11
6.93E-06	-1.72E-09	6.93E-06	-9.53E-10	6.93E-06	6.55E-12	6.93E-06	-6.56E-11
6.94E-06	-1.76E-09	6.94E-06	-9.82E-10	6.94E-06	-6.08E-12	6.94E-06	-7.49E-11
6.94E-06	-1.79E-09	6.94E-06	-1.02E-09	6.94E-06	-1.87E-11	6.94E-06	-8.01E-11
6.95E-06	-1.79E-09	6.95E-06	-1.03E-09	6.95E-06	-2.79E-11	6.95E-06	-7.95E-11
6.95E-06	-1.77E-09	6.95E-06	-1.04E-09	6.95E-06	-3.47E-11	6.95E-06	-7.75E-11
6.96E-06	-1.77E-09	6.96E-06	-1.07E-09	6.96E-06	-3.95E-11	6.96E-06	-7.83E-11
6.96E-06	-1.77E-09	6.96E-06	-1.12E-09	6.96E-06	-4.19E-11	6.96E-06	-7.81E-11
6.97E-06	-1.77E-09	6.97E-06	-1.15E-09	6.97E-06	-3.85E-11	6.97E-06	-7.49E-11
6.97E-06	-1.73E-09	6.97E-06	-1.17E-09	6.97E-06	-3.41E-11	6.97E-06	-7.16E-11
6.98E-06	-1.68E-09	6.98E-06	-1.22E-09	6.98E-06	-3.13E-11	6.98E-06	-7.02E-11
6.98E-06	-1.67E-09	6.98E-06	-1.27E-09	6.98E-06	-3.51E-11	6.98E-06	-7.21E-11
6.99E-06	-1.68E-09	6.99E-06	-1.28E-09	6.99E-06	-3.75E-11	6.99E-06	-7.41E-11
6.99E-06	-1.68E-09	6.99E-06	-1.30E-09	6.99E-06	-3.61E-11	6.99E-06	-7.43E-11
7.00E-06	-1.69E-09	7.00E-06	-1.32E-09	7.00E-06	-4.16E-11	7.00E-06	-7.67E-11
7.00E-06	-1.65E-09	7.00E-06	-1.36E-09	7.00E-06	-4.50E-11	7.00E-06	-8.11E-11
7.01E-06	-1.61E-09	7.01E-06	-1.37E-09	7.01E-06	-4.60E-11	7.01E-06	-8.38E-11
7.01E-06	-1.57E-09	7.01E-06	-1.40E-09	7.01E-06	-5.11E-11	7.01E-06	-9.45E-11
7.02E-06	-1.52E-09	7.02E-06	-1.45E-09	7.02E-06	-5.62E-11	7.02E-06	-1.05E-10
7.02E-06	-1.50E-09	7.02E-06	-1.48E-09	7.02E-06	-6.89E-11	7.02E-06	-1.13E-10
7.03E-06	-1.46E-09	7.03E-06	-1.47E-09	7.03E-06	-7.64E-11	7.03E-06	-1.12E-10
7.03E-06	-1.37E-09	7.03E-06	-1.44E-09	7.03E-06	-7.88E-11	7.03E-06	-1.09E-10
7.04E-06	-1.28E-09	7.04E-06	-1.43E-09	7.04E-06	-7.64E-11	7.04E-06	-1.04E-10
7.04E-06	-1.24E-09	7.04E-06	-1.45E-09	7.04E-06	-8.22E-11	7.04E-06	-1.04E-10
7.05E-06	-1.18E-09	7.05E-06	-1.43E-09	7.05E-06	-8.35E-11	7.05E-06	-9.90E-11
7.05E-06	-1.13E-09	7.05E-06	-1.37E-09	7.05E-06	-7.50E-11	7.05E-06	-8.82E-11
7.06E-06	-1.13E-09	7.06E-06	-1.32E-09	7.06E-06	-6.95E-11	7.06E-06	-8.01E-11
7.06E-06	-1.13E-09	7.06E-06	-1.29E-09	7.06E-06	-6.92E-11	7.06E-06	-7.69E-11
7.07E-06	-1.11E-09	7.07E-06	-1.26E-09	7.07E-06	-6.89E-11	7.07E-06	-7.47E-11
7.07E-06	-1.11E-09	7.07E-06	-1.24E-09	7.07E-06	-7.30E-11	7.07E-06	-7.29E-11
7.08E-06	-1.12E-09	7.08E-06	-1.23E-09	7.08E-06	-7.50E-11	7.08E-06	-7.02E-11
7.08E-06	-1.17E-09	7.08E-06	-1.20E-09	7.08E-06	-7.88E-11	7.08E-06	-6.74E-11
7.09E-06	-1.20E-09	7.09E-06	-1.16E-09	7.09E-06	-8.59E-11	7.09E-06	-6.64E-11
7.09E-06	-1.20E-09	7.09E-06	-1.15E-09	7.09E-06	-9.62E-11	7.09E-06	-6.56E-11
7.10E-06	-1.20E-09	7.10E-06	-1.16E-09	7.10E-06	-1.09E-10	7.10E-06	-7.47E-11
7.10E-06	-1.19E-09	7.10E-06	-1.16E-09	7.10E-06	-1.19E-10	7.10E-06	-7.65E-11
7.11E-06	-1.15E-09	7.11E-06	-1.13E-09	7.11E-06	-1.20E-10	7.11E-06	-7.43E-11
7.11E-06	-1.07E-09	7.11E-06	-1.09E-09	7.11E-06	-1.20E-10	7.11E-06	-6.96E-11
7.12E-06	-1.03E-09	7.12E-06	-1.08E-09	7.12E-06	-1.23E-10	7.12E-06	-6.98E-11
7.12E-06	-1.05E-09	7.12E-06	-1.07E-09	7.12E-06	-1.32E-10	7.12E-06	-6.72E-11
7.13E-06	-1.06E-09	7.13E-06	-1.05E-09	7.13E-06	-1.22E-10	7.13E-06	-5.57E-11
7.13E-06	-1.02E-09	7.13E-06	-1.02E-09	7.13E-06	-1.17E-10	7.13E-06	-4.33E-11
7.14E-06	-9.73E-10	7.14E-06	-1.01E-09	7.14E-06	-1.15E-10	7.14E-06	-3.42E-11
7.14E-06	-9.46E-10	7.14E-06	-1.00E-09	7.14E-06	-1.13E-10	7.14E-06	-2.71E-11
7.15E-06	-9.57E-10	7.15E-06	-9.93E-10	7.15E-06	-1.11E-10	7.15E-06	-2.19E-11
7.15E-06	-1.03E-09	7.15E-06	-9.60E-10	7.15E-06	-1.02E-10	7.15E-06	-1.80E-11
7.16E-06	-1.12E-09	7.16E-06	-9.55E-10	7.16E-06	-9.31E-11	7.16E-06	-1.89E-11
7.16E-06	-1.18E-09	7.16E-06	-9.59E-10	7.16E-06	-9.55E-11	7.16E-06	-1.95E-11
7.17E-06	-1.19E-09	7.17E-06	-9.77E-10	7.17E-06	-9.62E-11	7.17E-06	-2.41E-11
7.17E-06	-1.24E-09	7.17E-06	-1.01E-09	7.17E-06	-9.82E-11	7.17E-06	-2.92E-11
7.18E-06	-1.38E-09	7.18E-06	-1.03E-09	7.18E-06	-9.86E-11	7.18E-06	-3.60E-11
7.18E-06	-1.49E-09	7.18E-06	-1.04E-09	7.18E-06	-9.82E-11	7.18E-06	-3.97E-11
7.19E-06	-1.53E-09	7.19E-06	-1.03E-09	7.19E-06	-9.14E-11	7.19E-06	-4.03E-11
7.19E-06	-1.50E-09	7.19E-06	-1.05E-09	7.19E-06	-8.32E-11	7.19E-06	-3.62E-11
7.20E-06	-1.53E-09	7.20E-06	-1.10E-09	7.20E-06	-8.52E-11	7.20E-06	-3.56E-11
7.20E-06	-1.59E-09	7.20E-06	-1.15E-09	7.20E-06	-8.59E-11	7.20E-06	-3.62E-11
7.21E-06	-1.65E-09	7.21E-06	-1.14E-09	7.21E-06	-8.52E-11	7.21E-06	-3.10E-11
7.21E-06	-1.62E-09	7.21E-06	-1.12E-09	7.21E-06	-7.50E-11	7.21E-06	-2.33E-11
7.22E-06	-1.60E-09	7.22E-06	-1.15E-09	7.22E-06	-7.06E-11	7.22E-06	-1.10E-11
7.22E-06	-1.62E-09	7.22E-06	-1.20E-09	7.22E-06	-6.58E-11	7.22E-06	-3.33E-12
7.23E-06	-1.69E-09	7.23E-06	-1.23E-09	7.23E-06	-6.10E-11	7.23E-06	4.99E-12
7.23E-06	-1.73E-09	7.23E-06	-1.21E-09	7.23E-06	-5.76E-11	7.23E-06	1.55E-11
7.24E-06	-1.79E-09	7.24E-06	-1.20E-09	7.24E-06	-4.74E-11	7.24E-06	2.46E-11
7.24E-06	-1.81E-09	7.24E-06	-1.21E-09	7.24E-06	-4.60E-11	7.24E-06	2.59E-11
7.25E-06	-1.79E-09	7.25E-06	-1.26E-09	7.25E-06	-4.36E-11	7.25E-06	2.42E-11
7.25E-06	-1.77E-09	7.25E-06	-1.29E-09	7.25E-06	-4.70E-11	7.25E-06	2.06E-11
7.26E-06	-1.78E-09	7.26E-06	-1.31E-09	7.26E-06	-4.84E-11	7.26E-06	1.37E-11
7.26E-06	-1.76E-09	7.26E-06	-1.30E-09	7.26E-06	-4.63E-11	7.26E-06	1.09E-11
7.27E-06	-1.71E-09	7.27E-06	-1.27E-09	7.27E-06	-4.46E-11	7.27E-06	7.55E-12
7.27E-06	-1.64E-09	7.27E-06	-1.23E-09	7.27E-06	-4.46E-11	7.27E-06	8.55E-12
7.28E-06	-1.60E-09	7.28E-06	-1.24E-09	7.28E-06	-5.32E-11	7.28E-06	2.81E-12
7.28E-06	-1.57E-09	7.28E-06	-1.26E-09	7.28E-06	-5.90E-11	7.28E-06	3.00E-12
7.29E-06	-1.50E-09	7.29E-06	-1.24E-09	7.29E-06	-5.79E-11	7.29E-06	5.18E-12
7.29E-06	-1.38E-09	7.29E-06	-1.18E-09	7.29E-06	-5.32E-11	7.29E-06	1.13E-11
7.30E-06	-1.28E-09	7.30E-06	-1.16E-09	7.30E-06	-4.84E-11	7.30E-06	1.74E-11
7.30E-06	-1.19E-09	7.30E-06	-1.15E-09	7.30E-06	-4.74E-11	7.30E-06	2.20E-11
7.31E-06	-1.11E-09	7.31E-06	-1.11E-09	7.31E-06	-3.68E-11	7.31E-06	2.63E-11
7.31E-06	-1.01E-09	7.31E-06	-1.08E-09	7.31E-06	-1.87E-11	7.31E-06	3.41E-11
7.32E-06	-9.41E-10	7.32E-06	-1.07E-09	7.32E-06	-2.32E-12	7.32E-06	3.41E-11
7.32E-06	-9.13E-10	7.32E-06	-1.07E-09	7.32E-06	9.62E-12	7.32E-06	3.27E-11
7.33E-06	-9.12E-10	7.33E-06	-1.07E-09	7.33E-06	1.92E-11	7.33E-06	2.71E-11
7.33E-06	-8.96E-10	7.33E-06	-1.08E-09	7.33E-06	2.43E-11	7.33E-06	1.78E-11
7.34E-06	-8.40E-10	7.34E-06	-1.10E-09	7.34E-06	2.36E-11	7.34E-06	4.39E-12
7.34E-06	-8.15E-10	7.34E-06	-1.10E-09	7.34E-06	1.92E-11	7.34E-06	-1.14E-11
7.35E-06	-7.87E-10	7.35E-06	-1.11E-09	7.35E-06	2.19E-11	7.35E-06	-2.39E-11
7.35E-06	-7.42E-10	7.35E-06	-1.10E-09	7.35E-06	2.05E-11	7.35E-06	-2.92E-11
7.36E-06	-7.19E-10	7.36E-06	-1.13E-09	7.36E-06	1.17E-11	7.36E-06	-3.54E-11
7.36E-06	-7.00E-10	7.36E-06	-1.15E-09	7.36E-06	9.62E-12	7.36E-06	-4.45E-11
7.37E-06	-6.66E-10	7.37E-06	-1.14E-09	7.37E-06	8.94E-12	7.37E-06	-4.58E-11
7.37E-06	-6.03E-10	7.37E-06	-1.10E-09	7.37E-06	1.03E-11	7.37E-06	-4.23E-11
7.38E-06	-5.94E-10	7.38E-06	-1.10E-09	7.38E-06	9.62E-12	7.38E-06	-3.97E-11
7.38E-06	-5.93E-10	7.38E-06	-1.10E-09	7.38E-06	1.54E-11	7.38E-06	-3.48E-11
7.39E-06	-6.00E-10	7.39E-06	-1.09E-09	7.39E-06	2.22E-11	7.39E-06	-2.98E-11
7.39E-06	-6.08E-10	7.39E-06	-1.09E-09	7.39E-06	2.94E-11	7.39E-06	-2.41E-11
7.40E-06	-6.55E-10	7.40E-06	-1.11E-09	7.40E-06	3.56E-11	7.40E-06	-2.47E-11
7.40E-06	-7.18E-10	7.40E-06	-1.14E-09	7.40E-06	4.44E-11	7.40E-06	-2.57E-11
7.41E-06	-7.93E-10	7.41E-06	-1.14E-09	7.41E-06	5.81E-11	7.41E-06	-2.73E-11
7.41E-06	-8.78E-10	7.41E-06	-1.13E-09	7.41E-06	6.76E-11	7.41E-06	-2.71E-11
7.42E-06	-9.41E-10	7.42E-06	-1.14E-09	7.42E-06	6.49E-11	7.42E-06	-3.30E-11
7.42E-06	-1.03E-09	7.42E-06	-1.18E-09	7.42E-06	5.60E-11	7.42E-06	-4.13E-11
7.43E-06	-1.10E-09	7.43E-06	-1.22E-09	7.43E-06	4.61E-11	7.43E-06	-4.94E-11
7.43E-06	-1.11E-09	7.43E-06	-1.26E-09	7.43E-06	3.86E-11	7.43E-06	-5.59E-11
7.44E-06	-1.14E-09	7.44E-06	-1.29E-09	7.44E-06	2.57E-11	7.44E-06	-6.03E-11
7.44E-06	-1.17E-09	7.44E-06	-1.32E-09	7.44E-06	1.75E-11	7.44E-06	-6.82E-11
7.45E-06	-1.17E-09	7.45E-06	-1.33E-09	7.45E-06	1.82E-11	7.45E-06	-6.32E-11
7.45E-06	-1.15E-09	7.45E-06	-1.33E-09	7.45E-06	1.85E-11	7.45E-06	-5.63E-11
7.46E-06	-1.13E-09	7.46E-06	-1.33E-09	7.46E-06	6.75E-14	7.46E-06	-5.36E-11
7.46E-06	-1.12E-09	7.46E-06	-1.33E-09	7.46E-06	-1.94E-11	7.46E-06	-4.94E-11
7.47E-06	-1.11E-09	7.47E-06	-1.29E-09	7.47E-06	-2.18E-11	7.47E-06	-4.17E-11
7.47E-06	-1.13E-09	7.47E-06	-1.24E-09	7.47E-06	-2.55E-11	7.47E-06	-3.24E-11
7.48E-06	-1.13E-09	7.48E-06	-1.21E-09	7.48E-06	-3.10E-11	7.48E-06	-2.45E-11
7.48E-06	-1.10E-09	7.48E-06	-1.20E-09	7.48E-06	-3.75E-11	7.48E-06	-2.21E-11
7.49E-06	-1.09E-09	7.49E-06	-1.19E-09	7.49E-06	-4.84E-11	7.49E-06	-2.09E-11
7.49E-06	-1.09E-09	7.49E-06	-1.17E-09	7.49E-06	-5.76E-11	7.49E-06	-1.99E-11
7.50E-06	-1.11E-09	7.50E-06	-1.14E-09	7.50E-06	-6.34E-11	7.50E-06	-2.23E-11
7.50E-06	-1.12E-09	7.50E-06	-1.11E-09	7.50E-06	-6.72E-11	7.50E-06	-2.61E-11
7.51E-06	-1.11E-09	7.51E-06	-1.07E-09	7.51E-06	-7.64E-11	7.51E-06	-3.02E-11
7.51E-06	-1.09E-09	7.51E-06	-1.01E-09	7.51E-06	-9.14E-11	7.51E-06	-3.06E-11
7.52E-06	-1.08E-09	7.52E-06	-9.74E-10	7.52E-06	-1.11E-10	7.52E-06	-3.75E-11
7.52E-06	-1.06E-09	7.52E-06	-9.34E-10	7.52E-06	-1.25E-10	7.52E-06	-4.57E-11
7.53E-06	-1.00E-09	7.53E-06	-8.94E-10	7.53E-06	-1.23E-10	7.53E-06	-5.12E-11
7.53E-06	-9.03E-10	7.53E-06	-8.29E-10	7.53E-06	-1.26E-10	7.53E-06	-4.98E-11
7.54E-06	-8.04E-10	7.54E-06	-7.78E-10	7.54E-06	-1.37E-10	7.54E-06	-4.54E-11
7.54E-06	-7.36E-10	7.54E-06	-7.33E-10	7.54E-06	-1.45E-10	7.54E-06	-4.25E-11
7.55E-06	-6.64E-10	7.55E-06	-6.84E-10	7.55E-06	-1.41E-10	7.55E-06	-3.65E-11
7.55E-06	-5.73E-10	7.55E-06	-6.21E-10	7.55E-06	-1.26E-10	7.55E-06	-2.47E-11
7.56E-06	-5.13E-10	7.56E-06	-5.73E-10	7.56E-06	-1.20E-10	7.56E-06	-1.40E-11
7.56E-06	-5.13E-10	7.56E-06	-5.33E-10	7.56E-06	-1.14E-10	7.56E-06	-5.10E-12
7.57E-06	-5.17E-10	7.57E-06	-5.12E-10	7.57E-06	-1.10E-10	7.57E-06	-1.14E-12
7.57E-06	-5.43E-10	7.57E-06	-4.84E-10	7.57E-06	-1.09E-10	7.57E-06	3.21E-12
7.58E-06	-5.77E-10	7.58E-06	-4.74E-10	7.58E-06	-1.12E-10	7.58E-06	5.97E-12
7.58E-06	-6.23E-10	7.58E-06	-4.71E-10	7.58E-06	-1.08E-10	7.58E-06	3.60E-12
7.59E-06	-6.58E-10	7.59E-06	-4.66E-10	7.59E-06	-1.03E-10	7.59E-06	4.00E-12
7.59E-06	-7.03E-10	7.59E-06	-4.79E-10	7.59E-06	-9.79E-11	7.59E-06	5.38E-12
7.60E-06	-7.65E-10	7.60E-06	-5.04E-10	7.60E-06	-9.41E-11	7.60E-06	4.78E-12
7.60E-06	-8.19E-10	7.60E-06	-5.31E-10	7.60E-06	-9.17E-11	7.60E-06	6.57E-12
7.61E-06	-8.45E-10	7.61E-06	-5.21E-10	7.61E-06	-9.07E-11	7.61E-06	5.18E-12
7.61E-06	-8.65E-10	7.61E-06	-5.04E-10	7.61E-06	-8.87E-11	7.61E-06	6.17E-12
7.62E-06	-8.95E-10	7.62E-06	-5.07E-10	7.62E-06	-8.56E-11	7.62E-06	9.14E-12
7.62E-06	-9.50E-10	7.62E-06	-5.02E-10	7.62E-06	-6.78E-11	7.62E-06	1.29E-11
7.63E-06	-9.73E-10	7.63E-06	-5.16E-10	7.63E-06	-5.18E-11	7.63E-06	2.06E-11
7.63E-06	-9.97E-10	7.63E-06	-5.28E-10	7.63E-06	-3.06E-11	7.63E-06	2.69E-11
7.64E-06	-1.03E-09	7.64E-06	-5.42E-10	7.64E-06	-2.76E-11	7.64E-06	2.93E-11
7.64E-06	-1.07E-09	7.64E-06	-5.63E-10	7.64E-06	-2.52E-11	7.64E-06	3.11E-11
7.65E-06	-1.13E-09	7.65E-06	-5.83E-10	7.65E-06	-2.01E-11	7.65E-06	3.76E-11
7.65E-06	-1.17E-09	7.65E-06	-5.90E-10	7.65E-06	-1.12E-11	7.65E-06	3.90E-11
7.66E-06	-1.22E-09	7.66E-06	-6.02E-10	7.66E-06	-1.32E-11	7.66E-06	3.54E-11
7.66E-06	-1.28E-09	7.66E-06	-6.16E-10	7.66E-06	-1.39E-11	7.66E-06	2.77E-11
7.67E-06	-1.30E-09	7.67E-06	-6.29E-10	7.67E-06	-9.83E-12	7.67E-06	1.84E-11
7.67E-06	-1.33E-09	7.67E-06	-6.53E-10	7.67E-06	-2.66E-12	7.67E-06	1.11E-11
7.68E-06	-1.36E-09	7.68E-06	-6.84E-10	7.68E-06	5.18E-12	7.68E-06	8.33E-13
7.68E-06	-1.40E-09	7.68E-06	-7.45E-10	7.68E-06	3.82E-12	7.68E-06	-9.85E-12
7.69E-06	-1.43E-09	7.69E-06	-7.77E-10	7.69E-06	4.07E-13	7.69E-06	-1.72E-11
7.69E-06	-1.39E-09	7.69E-06	-7.88E-10	7.69E-06	5.53E-12	7.69E-06	-2.05E-11
7.70E-06	-1.37E-09	7.70E-06	-8.02E-10	7.70E-06	4.16E-12	7.70E-06	-2.37E-11
7.70E-06	-1.35E-09	7.70E-06	-8.28E-10	7.70E-06	1.03E-11	7.70E-06	-2.25E-11
7.71E-06	-1.31E-09	7.71E-06	-8.50E-10	7.71E-06	2.19E-11	7.71E-06	-2.03E-11
7.71E-06	-1.31E-09	7.71E-06	-8.30E-10	7.71E-06	2.74E-11	7.71E-06	-1.89E-11
7.72E-06	-1.33E-09	7.72E-06	-8.29E-10	7.72E-06	1.85E-11	7.72E-06	-2.09E-11
7.72E-06	-1.32E-09	7.72E-06	-8.34E-10	7.72E-06	1.30E-11	7.72E-06	-2.19E-11
7.73E-06	-1.33E-09	7.73E-06	-8.42E-10	7.73E-06	1.03E-11	7.73E-06	-2.21E-11
7.73E-06	-1.35E-09	7.73E-06	-8.49E-10	7.73E-06	1.61E-11	7.73E-06	-1.99E-11
7.74E-06	-1.40E-09	7.74E-06	-8.61E-10	7.74E-06	1.64E-11	7.74E-06	-2.29E-11
7.74E-06	-1.49E-09	7.74E-06	-8.80E-10	7.74E-06	7.91E-12	7.74E-06	-2.94E-11
7.75E-06	-1.56E-09	7.75E-06	-8.92E-10	7.75E-06	-6.42E-12	7.75E-06	-3.28E-11
7.75E-06	-1.63E-09	7.75E-06	-8.87E-10	7.75E-06	-1.97E-11	7.75E-06	-3.99E-11
7.76E-06	-1.68E-09	7.76E-06	-9.26E-10	7.76E-06	-3.13E-11	7.76E-06	-5.28E-11
7.76E-06	-1.76E-09	7.76E-06	-9.73E-10	7.76E-06	-3.88E-11	7.76E-06	-7.00E-11
7.77E-06	-1.80E-09	7.77E-06	-1.00E-09	7.77E-06	-3.54E-11	7.77E-06	-8.52E-11
7.77E-06	-1.83E-09	7.77E-06	-1.02E-09	7.77E-06	-2.45E-11	7.77E-06	-9.01E-11
7.78E-06	-1.87E-09	7.78E-06	-1.03E-09	7.78E-06	-3.24E-11	7.78E-06	-9.17E-11
7.78E-06	-1.91E-09	7.78E-06	-1.06E-09	7.78E-06	-4.12E-11	7.78E-06	-8.99E-11
7.79E-06	-1.91E-09	7.79E-06	-1.06E-09	7.79E-06	-3.95E-11	7.79E-06	-8.72E-11
7.79E-06	-1.89E-09	7.79E-06	-1.04E-09	7.79E-06	-2.48E-11	7.79E-06	-8.44E-11
7.80E-06	-1.90E-09	7.80E-06	-1.01E-09	7.80E-06	-1.53E-11	7.80E-06	-8.10E-11
7.80E-06	-1.94E-09	7.80E-06	-1.01E-09	7.80E-06	-1.09E-11	7.80E-06	-7.77E-11
7.81E-06	-1.98E-09	7.81E-06	-9.92E-10	7.81E-06	-1.49E-11	7.81E-06	-7.51E-11
7.81E-06	-1.99E-09	7.81E-06	-9.61E-10	7.81E-06	-1.70E-11	7.81E-06	-7.51E-11
7.82E-06	-2.05E-09	7.82E-06	-9.55E-10	7.82E-06	-2.04E-11	7.82E-06	-7.29E-11
7.82E-06	-2.08E-09	7.82E-06	-9.49E-10	7.82E-06	-2.18E-11	7.82E-06	-7.83E-11
7.83E-06	-2.12E-09	7.83E-06	-9.34E-10	7.83E-06	-1.67E-11	7.83E-06	-8.26E-11
7.83E-06	-2.17E-09	7.83E-06	-9.35E-10	7.83E-06	-1.70E-11	7.83E-06	-8.72E-11
7.84E-06	-2.23E-09	7.84E-06	-9.27E-10	7.84E-06	-3.47E-11	7.84E-06	-9.33E-11
7.84E-06	-2.31E-09	7.84E-06	-9.42E-10	7.84E-06	-5.11E-11	7.84E-06	-1.01E-10
7.85E-06	-2.36E-09	7.85E-06	-9.39E-10	7.85E-06	-5.49E-11	7.85E-06	-1.02E-10
7.85E-06	-2.39E-09	7.85E-06	-9.28E-10	7.85E-06	-5.18E-11	7.85E-06	-1.03E-10
7.86E-06	-2.41E-09	7.86E-06	-9.17E-10	7.86E-06	-5.76E-11	7.86E-06	-1.08E-10
7.86E-06	-2.42E-09	7.86E-06	-9.11E-10	7.86E-06	-7.23E-11	7.86E-06	-1.08E-10
7.87E-06	-2.42E-09	7.87E-06	-8.90E-10	7.87E-06	-7.06E-11	7.87E-06	-1.03E-10
7.87E-06	-2.38E-09	7.87E-06	-8.66E-10	7.87E-06	-6.24E-11	7.87E-06	-9.19E-11
7.88E-06	-2.35E-09	7.88E-06	-8.44E-10	7.88E-06	-5.18E-11	7.88E-06	-8.24E-11
7.88E-06	-2.34E-09	7.88E-06	-8.12E-10	7.88E-06	-4.26E-11	7.88E-06	-7.21E-11
7.89E-06	-2.31E-09	7.89E-06	-7.75E-10	7.89E-06	-3.24E-11	7.89E-06	-6.19E-11
7.89E-06	-2.26E-09	7.89E-06	-7.42E-10	7.89E-06	-3.54E-11	7.89E-06	-5.26E-11
7.90E-06	-2.24E-09	7.90E-06	-7.19E-10	7.90E-06	-4.53E-11	7.90E-06	-4.68E-11
7.90E-06	-2.25E-09	7.90E-06	-6.81E-10	7.90E-06	-5.15E-11	7.90E-06	-4.09E-11
7.91E-06	-2.24E-09	7.91E-06	-6.39E-10	7.91E-06	-4.05E-11	7.91E-06	-3.71E-11
7.91E-06	-2.21E-09	7.91E-06	-6.06E-10	7.91E-06	-3.54E-11	7.91E-06	-3.69E-11
7.92E-06	-2.20E-09	7.92E-06	-5.86E-10	7.92E-06	-4.05E-11	7.92E-06	-3.97E-11
7.92E-06	-2.21E-09	7.92E-06	-5.92E-10	7.92E-06	-5.35E-11	7.92E-06	-4.31E-11
7.93E-06	-2.19E-09	7.93E-06	-5.83E-10	7.93E-06	-6.37E-11	7.93E-06	-4.56E-11
7.93E-06	-2.15E-09	7.93E-06	-5.58E-10	7.93E-06	-7.12E-11	7.93E-06	-4.51E-11
7.94E-06	-2.12E-09	7.94E-06	-5.40E-10	7.94E-06	-8.52E-11	7.94E-06	-4.45E-11
7.94E-06	-2.07E-09	7.94E-06	-5.34E-10	7.94E-06	-1.04E-10	7.94E-06	-4.35E-11
7.95E-06	-2.00E-09	7.95E-06	-5.28E-10	7.95E-06	-1.07E-10	7.95E-06	-3.56E-11
7.95E-06	-1.94E-09	7.95E-06	-4.84E-10	7.95E-06	-1.07E-10	7.95E-06	-2.57E-11
7.96E-06	-1.90E-09	7.96E-06	-4.46E-10	7.96E-06	-1.08E-10	7.96E-06	-2.37E-11
7.96E-06	-1.85E-09	7.96E-06	-4.11E-10	7.96E-06	-1.17E-10	7.96E-06	-2.37E-11
7.97E-06	-1.79E-09	7.97E-06	-3.75E-10	7.97E-06	-1.30E-10	7.97E-06	-2.15E-11
7.97E-06	-1.74E-09	7.97E-06	-3.54E-10	7.97E-06	-1.35E-10	7.97E-06	-1.40E-11
7.98E-06	-1.75E-09	7.98E-06	-3.40E-10	7.98E-06	-1.36E-10	7.98E-06	-7.28E-12
7.98E-06	-1.80E-09	7.98E-06	-3.28E-10	7.98E-06	-1.38E-10	7.98E-06	-3.72E-12
7.99E-06	-1.80E-09	7.99E-06	-3.03E-10	7.99E-06	-1.41E-10	7.99E-06	-2.93E-12
7.99E-06	-1.79E-09	7.99E-06	-2.45E-10	7.99E-06	-1.49E-10	7.99E-06	4.59E-12
8.00E-06	-1.67E-09	8.00E-06	-1.19E-10	8.00E-06	-1.37E-10	8.00E-06	2.67E-11
8.00E-06	-1.27E-09	8.00E-06	1.59E-10	8.00E-06	-5.35E-11	8.00E-06	8.59E-11
8.01E-06	-4.79E-10	8.01E-06	6.68E-10	8.01E-06	1.45E-10	8.01E-06	2.02E-10
8.01E-06	8.01E-10	8.01E-06	1.49E-09	8.01E-06	4.67E-10	8.01E-06	3.85E-10
8.02E-06	2.57E-09	8.02E-06	2.61E-09	8.02E-06	8.95E-10	8.02E-06	6.36E-10
8.02E-06	4.81E-09	8.02E-06	4.00E-09	8.02E-06	1.43E-09	8.02E-06	9.50E-10
8.03E-06	7.44E-09	8.03E-06	5.63E-09	8.03E-06	2.05E-09	8.03E-06	1.32E-09
8.03E-06	1.04E-08	8.03E-06	7.42E-09	8.03E-06	2.76E-09	8.03E-06	1.73E-09
8.04E-06	1.34E-08	8.04E-06	9.37E-09	8.04E-06	3.52E-09	8.04E-06	2.17E-09
8.04E-06	1.67E-08	8.04E-06	1.15E-08	8.04E-06	4.31E-09	8.04E-06	2.64E-09
8.05E-06	2.02E-08	8.05E-06	1.36E-08	8.05E-06	5.14E-09	8.05E-06	3.13E-09
8.05E-06	2.38E-08	8.05E-06	1.58E-08	8.05E-06	5.98E-09	8.05E-06	3.62E-09
8.06E-06	2.74E-08	8.06E-06	1.81E-08	8.06E-06	6.80E-09	8.06E-06	4.10E-09
8.06E-06	3.10E-08	8.06E-06	2.03E-08	8.06E-06	7.58E-09	8.06E-06	4.56E-09
8.07E-06	3.46E-08	8.07E-06	2.25E-08	8.07E-06	8.34E-09	8.07E-06	5.01E-09
8.07E-06	3.83E-08	8.07E-06	2.47E-08	8.07E-06	9.06E-09	8.07E-06	5.43E-09
8.08E-06	4.19E-08	8.08E-06	2.68E-08	8.08E-06	9.73E-09	8.08E-06	5.83E-09
8.08E-06	4.55E-08	8.08E-06	2.88E-08	8.08E-06	1.04E-08	8.08E-06	6.21E-09
8.09E-06	4.91E-08	8.09E-06	3.08E-08	8.09E-06	1.10E-08	8.09E-06	6.56E-09
8.09E-06	5.27E-08	8.09E-06	3.28E-08	8.09E-06	1.16E-08	8.09E-06	6.91E-09
8.10E-06	5.62E-08	8.10E-06	3.47E-08	8.10E-06	1.22E-08	8.10E-06	7.24E-09
8.10E-06	5.97E-08	8.10E-06	3.65E-08	8.10E-06	1.27E-08	8.10E-06	7.57E-09
8.11E-06	6.31E-08	8.11E-06	3.83E-08	8.11E-06	1.33E-08	8.11E-06	7.90E-09
8.11E-06	6.65E-08	8.11E-06	4.00E-08	8.11E-06	1.38E-08	8.11E-06	8.20E-09
8.12E-06	6.96E-08	8.12E-06	4.15E-08	8.12E-06	1.43E-08	8.12E-06	8.47E-09
8.12E-06	7.23E-08	8.12E-06	4.29E-08	8.12E-06	1.47E-08	8.12E-06	8.69E-09
8.13E-06	7.47E-08	8.13E-06	4.39E-08	8.13E-06	1.49E-08	8.13E-06	8.86E-09
8.13E-06	7.66E-08	8.13E-06	4.47E-08	8.13E-06	1.51E-08	8.13E-06	8.95E-09
8.14E-06	7.79E-08	8.14E-06	4.51E-08	8.14E-06	1.51E-08	8.14E-06	8.96E-09
8.14E-06	7.88E-08	8.14E-06	4.52E-08	8.14E-06	1.49E-08	8.14E-06	8.90E-09
8.15E-06	7.93E-08	8.15E-06	4.50E-08	8.15E-06	1.47E-08	8.15E-06	8.79E-09
8.15E-06	7.93E-08	8.15E-06	4.46E-08	8.15E-06	1.44E-08	8.15E-06	8.61E-09
8.16E-06	7.90E-08	8.16E-06	4.40E-08	8.16E-06	1.40E-08	8.16E-06	8.38E-09
8.16E-06	7.85E-08	8.16E-06	4.32E-08	8.16E-06	1.35E-08	8.16E-06	8.11E-09
8.17E-06	7.79E-08	8.17E-06	4.24E-08	8.17E-06	1.30E-08	8.17E-06	7.83E-09
8.17E-06	7.70E-08	8.17E-06	4.14E-08	8.17E-06	1.25E-08	8.17E-06	7.52E-09
8.18E-06	7.61E-08	8.18E-06	4.04E-08	8.18E-06	1.20E-08	8.18E-06	7.20E-09
8.18E-06	7.50E-08	8.18E-06	3.93E-08	8.18E-06	1.14E-08	8.18E-06	6.89E-09
8.19E-06	7.38E-08	8.19E-06	3.83E-08	8.19E-06	1.10E-08	8.19E-06	6.61E-09
8.19E-06	7.28E-08	8.19E-06	3.73E-08	8.19E-06	1.05E-08	8.19E-06	6.35E-09
8.20E-06	7.17E-08	8.20E-06	3.63E-08	8.20E-06	1.01E-08	8.20E-06	6.10E-09
8.20E-06	7.05E-08	8.20E-06	3.53E-08	8.20E-06	9.69E-09	8.20E-06	5.86E-09
8.21E-06	6.93E-08	8.21E-06	3.44E-08	8.21E-06	9.30E-09	8.21E-06	5.63E-09
8.21E-06	6.81E-08	8.21E-06	3.35E-08	8.21E-06	8.94E-09	8.21E-06	5.42E-09
8.22E-06	6.69E-08	8.22E-06	3.26E-08	8.22E-06	8.58E-09	8.22E-06	5.22E-09
8.22E-06	6.58E-08	8.22E-06	3.18E-08	8.22E-06	8.21E-09	8.22E-06	5.02E-09
8.23E-06	6.46E-08	8.23E-06	3.09E-08	8.23E-06	7.86E-09	8.23E-06	4.83E-09
8.23E-06	6.35E-08	8.23E-06	3.01E-08	8.23E-06	7.52E-09	8.23E-06	4.63E-09
8.24E-06	6.25E-08	8.24E-06	2.94E-08	8.24E-06	7.19E-09	8.24E-06	4.44E-09
8.24E-06	6.15E-08	8.24E-06	2.88E-08	8.24E-06	6.87E-09	8.24E-06	4.26E-09
8.25E-06	6.07E-08	8.25E-06	2.82E-08	8.25E-06	6.59E-09	8.25E-06	4.09E-09
8.25E-06	5.99E-08	8.25E-06	2.76E-08	8.25E-06	6.32E-09	8.25E-06	3.93E-09
8.26E-06	5.92E-08	8.26E-06	2.70E-08	8.26E-06	6.06E-09	8.26E-06	3.77E-09
8.26E-06	5.85E-08	8.26E-06	2.64E-08	8.26E-06	5.79E-09	8.26E-06	3.61E-09
8.27E-06	5.79E-08	8.27E-06	2.59E-08	8.27E-06	5.56E-09	8.27E-06	3.47E-09
8.27E-06	5.73E-08	8.27E-06	2.54E-08	8.27E-06	5.33E-09	8.27E-06	3.34E-09
8.28E-06	5.67E-08	8.28E-06	2.48E-08	8.28E-06	5.11E-09	8.28E-06	3.20E-09
8.28E-06	5.62E-08	8.28E-06	2.43E-08	8.28E-06	4.88E-09	8.28E-06	3.09E-09
8.29E-06	5.57E-08	8.29E-06	2.38E-08	8.29E-06	4.67E-09	8.29E-06	2.97E-09
8.29E-06	5.52E-08	8.29E-06	2.33E-08	8.29E-06	4.48E-09	8.29E-06	2.86E-09
8.30E-06	5.47E-08	8.30E-06	2.28E-08	8.30E-06	4.28E-09	8.30E-06	2.75E-09
8.30E-06	5.42E-08	8.30E-06	2.23E-08	8.30E-06	4.10E-09	8.30E-06	2.64E-09
8.31E-06	5.37E-08	8.31E-06	2.19E-08	8.31E-06	3.93E-09	8.31E-06	2.55E-09
8.31E-06	5.33E-08	8.31E-06	2.15E-08	8.31E-06	3.76E-09	8.31E-06	2.45E-09
8.32E-06	5.28E-08	8.32E-06	2.11E-08	8.32E-06	3.58E-09	8.32E-06	2.36E-09
8.32E-06	5.22E-08	8.32E-06	2.07E-08	8.32E-06	3.41E-09	8.32E-06	2.26E-09
8.33E-06	5.17E-08	8.33E-06	2.03E-08	8.33E-06	3.23E-09	8.33E-06	2.16E-09
8.33E-06	5.13E-08	8.33E-06	1.99E-08	8.33E-06	3.09E-09	8.33E-06	2.07E-09
8.34E-06	5.08E-08	8.34E-06	1.95E-08	8.34E-06	2.96E-09	8.34E-06	1.99E-09
8.34E-06	5.04E-08	8.34E-06	1.92E-08	8.34E-06	2.82E-09	8.34E-06	1.90E-09
8.35E-06	5.00E-08	8.35E-06	1.88E-08	8.35E-06	2.69E-09	8.35E-06	1.82E-09
8.35E-06	4.96E-08	8.35E-06	1.85E-08	8.35E-06	2.57E-09	8.35E-06	1.74E-09
8.36E-06	4.92E-08	8.36E-06	1.82E-08	8.36E-06	2.45E-09	8.36E-06	1.67E-09
8.36E-06	4.88E-08	8.36E-06	1.79E-08	8.36E-06	2.34E-09	8.36E-06	1.60E-09
8.37E-06	4.85E-08	8.37E-06	1.75E-08	8.37E-06	2.24E-09	8.37E-06	1.53E-09
8.37E-06	4.81E-08	8.37E-06	1.72E-08	8.37E-06	2.15E-09	8.37E-06	1.47E-09
8.38E-06	4.77E-08	8.38E-06	1.69E-08	8.38E-06	2.05E-09	8.38E-06	1.41E-09
8.38E-06	4.73E-08	8.38E-06	1.66E-08	8.38E-06	1.95E-09	8.38E-06	1.36E-09
8.39E-06	4.70E-08	8.39E-06	1.63E-08	8.39E-06	1.86E-09	8.39E-06	1.31E-09
8.39E-06	4.67E-08	8.39E-06	1.60E-08	8.39E-06	1.78E-09	8.39E-06	1.26E-09
8.40E-06	4.63E-08	8.40E-06	1.57E-08	8.40E-06	1.70E-09	8.40E-06	1.20E-09
8.40E-06	4.58E-08	8.40E-06	1.54E-08	8.40E-06	1.60E-09	8.40E-06	1.14E-09
8.41E-06	4.54E-08	8.41E-06	1.51E-08	8.41E-06	1.51E-09	8.41E-06	1.09E-09
8.41E-06	4.51E-08	8.41E-06	1.48E-08	8.41E-06	1.41E-09	8.41E-06	1.04E-09
8.42E-06	4.47E-08	8.42E-06	1.45E-08	8.42E-06	1.34E-09	8.42E-06	9.98E-10
8.42E-06	4.43E-08	8.42E-06	1.42E-08	8.42E-06	1.26E-09	8.42E-06	9.49E-10
8.43E-06	4.38E-08	8.43E-06	1.39E-08	8.43E-06	1.19E-09	8.43E-06	9.02E-10
8.43E-06	4.34E-08	8.43E-06	1.37E-08	8.43E-06	1.11E-09	8.43E-06	8.63E-10
8.44E-06	4.30E-08	8.44E-06	1.34E-08	8.44E-06	1.03E-09	8.44E-06	8.24E-10
8.44E-06	4.27E-08	8.44E-06	1.32E-08	8.44E-06	9.55E-10	8.44E-06	7.88E-10
8.45E-06	4.22E-08	8.45E-06	1.30E-08	8.45E-06	8.95E-10	8.45E-06	7.57E-10
8.45E-06	4.18E-08	8.45E-06	1.27E-08	8.45E-06	8.43E-10	8.45E-06	7.27E-10
8.46E-06	4.13E-08	8.46E-06	1.25E-08	8.46E-06	7.84E-10	8.46E-06	6.95E-10
8.46E-06	4.09E-08	8.46E-06	1.23E-08	8.46E-06	7.25E-10	8.46E-06	6.69E-10
8.47E-06	4.05E-08	8.47E-06	1.21E-08	8.47E-06	6.69E-10	8.47E-06	6.43E-10
8.47E-06	4.01E-08	8.47E-06	1.19E-08	8.47E-06	6.19E-10	8.47E-06	6.17E-10
8.48E-06	3.97E-08	8.48E-06	1.17E-08	8.48E-06	5.76E-10	8.48E-06	5.86E-10
8.48E-06	3.92E-08	8.48E-06	1.15E-08	8.48E-06	5.25E-10	8.48E-06	5.54E-10
8.49E-06	3.87E-08	8.49E-06	1.13E-08	8.49E-06	4.75E-10	8.49E-06	5.25E-10
8.49E-06	3.82E-08	8.49E-06	1.11E-08	8.49E-06	4.35E-10	8.49E-06	4.97E-10
8.50E-06	3.78E-08	8.50E-06	1.09E-08	8.50E-06	3.98E-10	8.50E-06	4.62E-10
8.50E-06	3.74E-08	8.50E-06	1.07E-08	8.50E-06	3.58E-10	8.50E-06	4.26E-10
8.51E-06	3.69E-08	8.51E-06	1.05E-08	8.51E-06	3.21E-10	8.51E-06	3.95E-10
8.51E-06	3.64E-08	8.51E-06	1.03E-08	8.51E-06	2.91E-10	8.51E-06	3.74E-10
8.52E-06	3.60E-08	8.52E-06	1.01E-08	8.52E-06	2.55E-10	8.52E-06	3.50E-10
8.52E-06	3.55E-08	8.52E-06	9.96E-09	8.52E-06	2.19E-10	8.52E-06	3.28E-10
8.53E-06	3.51E-08	8.53E-06	9.78E-09	8.53E-06	1.97E-10	8.53E-06	3.05E-10
8.53E-06	3.47E-08	8.53E-06	9.60E-09	8.53E-06	1.76E-10	8.53E-06	2.84E-10
8.54E-06	3.42E-08	8.54E-06	9.44E-09	8.54E-06	1.48E-10	8.54E-06	2.62E-10
8.54E-06	3.38E-08	8.54E-06	9.27E-09	8.54E-06	1.16E-10	8.54E-06	2.46E-10
8.55E-06	3.33E-08	8.55E-06	9.13E-09	8.55E-06	9.53E-11	8.55E-06	2.36E-10
8.55E-06	3.29E-08	8.55E-06	8.97E-09	8.55E-06	8.09E-11	8.55E-06	2.25E-10
8.56E-06	3.24E-08	8.56E-06	8.81E-09	8.56E-06	6.56E-11	8.56E-06	2.13E-10
8.56E-06	3.19E-08	8.56E-06	8.66E-09	8.56E-06	4.48E-11	8.56E-06	2.04E-10
8.57E-06	3.15E-08	8.57E-06	8.52E-09	8.57E-06	3.21E-11	8.57E-06	1.91E-10
8.57E-06	3.10E-08	8.57E-06	8.39E-09	8.57E-06	2.29E-11	8.57E-06	1.80E-10
8.58E-06	3.06E-08	8.58E-06	8.25E-09	8.58E-06	1.06E-11	8.58E-06	1.68E-10
8.58E-06	3.02E-08	8.58E-06	8.11E-09	8.58E-06	-5.40E-12	8.58E-06	1.51E-10
8.59E-06	2.97E-08	8.59E-06	7.98E-09	8.59E-06	-1.87E-11	8.59E-06	1.38E-10
8.59E-06	2.93E-08	8.59E-06	7.87E-09	8.59E-06	-3.41E-11	8.59E-06	1.25E-10
8.60E-06	2.89E-08	8.60E-06	7.76E-09	8.60E-06	-4.87E-11	8.60E-06	1.07E-10
8.60E-06	2.85E-08	8.60E-06	7.64E-09	8.60E-06	-6.95E-11	8.60E-06	9.83E-11
8.61E-06	2.81E-08	8.61E-06	7.52E-09	8.61E-06	-9.17E-11	8.61E-06	9.56E-11
8.61E-06	2.78E-08	8.61E-06	7.43E-09	8.61E-06	-1.15E-10	8.61E-06	9.12E-11
8.62E-06	2.75E-08	8.62E-06	7.32E-09	8.62E-06	-1.37E-10	8.62E-06	8.07E-11
8.62E-06	2.72E-08	8.62E-06	7.22E-09	8.62E-06	-1.59E-10	8.62E-06	7.68E-11
8.63E-06	2.69E-08	8.63E-06	7.15E-09	8.63E-06	-1.76E-10	8.63E-06	7.28E-11
8.63E-06	2.66E-08	8.63E-06	7.07E-09	8.63E-06	-1.84E-10	8.63E-06	6.83E-11
8.64E-06	2.63E-08	8.64E-06	7.00E-09	8.64E-06	-1.90E-10	8.64E-06	6.57E-11
8.64E-06	2.61E-08	8.64E-06	6.93E-09	8.64E-06	-2.02E-10	8.64E-06	6.59E-11
8.65E-06	2.57E-08	8.65E-06	6.87E-09	8.65E-06	-2.13E-10	8.65E-06	7.12E-11
8.65E-06	2.55E-08	8.65E-06	6.83E-09	8.65E-06	-2.20E-10	8.65E-06	7.24E-11
8.66E-06	2.52E-08	8.66E-06	6.78E-09	8.66E-06	-2.30E-10	8.66E-06	7.14E-11
8.66E-06	2.48E-08	8.66E-06	6.76E-09	8.66E-06	-2.41E-10	8.66E-06	6.67E-11
8.67E-06	2.45E-08	8.67E-06	6.73E-09	8.67E-06	-2.49E-10	8.67E-06	6.10E-11
8.67E-06	2.42E-08	8.67E-06	6.71E-09	8.67E-06	-2.64E-10	8.67E-06	5.21E-11
8.68E-06	2.39E-08	8.68E-06	6.67E-09	8.68E-06	-2.76E-10	8.68E-06	4.79E-11
8.68E-06	2.36E-08	8.68E-06	6.64E-09	8.68E-06	-3.00E-10	8.68E-06	4.55E-11
8.69E-06	2.34E-08	8.69E-06	6.61E-09	8.69E-06	-3.20E-10	8.69E-06	4.49E-11
8.69E-06	2.32E-08	8.69E-06	6.59E-09	8.69E-06	-3.33E-10	8.69E-06	4.43E-11
8.70E-06	2.29E-08	8.70E-06	6.55E-09	8.70E-06	-3.48E-10	8.70E-06	3.41E-11
8.70E-06	2.26E-08	8.70E-06	6.54E-09	8.70E-06	-3.57E-10	8.70E-06	2.95E-11
8.71E-06	2.23E-08	8.71E-06	6.56E-09	8.71E-06	-3.65E-10	8.71E-06	3.03E-11
8.71E-06	2.21E-08	8.71E-06	6.57E-09	8.71E-06	-3.74E-10	8.71E-06	3.17E-11
8.72E-06	2.19E-08	8.72E-06	6.56E-09	8.72E-06	-3.87E-10	8.72E-06	3.86E-11
8.72E-06	2.16E-08	8.72E-06	6.53E-09	8.72E-06	-3.91E-10	8.72E-06	4.47E-11
8.73E-06	2.14E-08	8.73E-06	6.52E-09	8.73E-06	-3.90E-10	8.73E-06	4.91E-11
8.73E-06	2.13E-08	8.73E-06	6.51E-09	8.73E-06	-3.84E-10	8.73E-06	5.01E-11
8.74E-06	2.11E-08	8.74E-06	6.50E-09	8.74E-06	-3.84E-10	8.74E-06	4.69E-11
8.74E-06	2.09E-08	8.74E-06	6.49E-09	8.74E-06	-3.89E-10	8.74E-06	4.55E-11
8.75E-06	2.07E-08	8.75E-06	6.48E-09	8.75E-06	-3.97E-10	8.75E-06	4.59E-11
8.75E-06	2.06E-08	8.75E-06	6.47E-09	8.75E-06	-4.03E-10	8.75E-06	4.10E-11
8.76E-06	2.05E-08	8.76E-06	6.42E-09	8.76E-06	-4.05E-10	8.76E-06	3.46E-11
8.76E-06	2.04E-08	8.76E-06	6.36E-09	8.76E-06	-4.17E-10	8.76E-06	2.91E-11
8.77E-06	2.03E-08	8.77E-06	6.31E-09	8.77E-06	-4.22E-10	8.77E-06	3.01E-11
8.77E-06	2.02E-08	8.77E-06	6.25E-09	8.77E-06	-4.26E-10	8.77E-06	2.95E-11
8.78E-06	2.02E-08	8.78E-06	6.19E-09	8.78E-06	-4.33E-10	8.78E-06	2.46E-11
8.78E-06	2.01E-08	8.78E-06	6.14E-09	8.78E-06	-4.39E-10	8.78E-06	1.59E-11
8.79E-06	2.01E-08	8.79E-06	6.09E-09	8.79E-06	-4.39E-10	8.79E-06	1.49E-11
8.79E-06	2.01E-08	8.79E-06	6.06E-09	8.79E-06	-4.42E-10	8.79E-06	1.88E-11
8.80E-06	2.00E-08	8.80E-06	6.03E-09	8.80E-06	-4.46E-10	8.80E-06	1.90E-11
8.80E-06	2.00E-08	8.80E-06	5.99E-09	8.80E-06	-4.58E-10	8.80E-06	1.86E-11
8.81E-06	2.00E-08	8.81E-06	5.95E-09	8.81E-06	-4.53E-10	8.81E-06	2.12E-11
8.81E-06	2.00E-08	8.81E-06	5.93E-09	8.81E-06	-4.43E-10	8.81E-06	2.73E-11
8.82E-06	1.99E-08	8.82E-06	5.91E-09	8.82E-06	-4.34E-10	8.82E-06	2.52E-11
8.82E-06	1.99E-08	8.82E-06	5.88E-09	8.82E-06	-4.30E-10	8.82E-06	2.28E-11
8.83E-06	1.98E-08	8.83E-06	5.85E-09	8.83E-06	-4.34E-10	8.83E-06	1.90E-11
8.83E-06	1.99E-08	8.83E-06	5.79E-09	8.83E-06	-4.29E-10	8.83E-06	1.27E-11
8.84E-06	1.99E-08	8.84E-06	5.73E-09	8.84E-06	-4.27E-10	8.84E-06	2.41E-12
8.84E-06	1.98E-08	8.84E-06	5.69E-09	8.84E-06	-4.32E-10	8.84E-06	-5.30E-12
8.85E-06	1.98E-08	8.85E-06	5.67E-09	8.85E-06	-4.41E-10	8.85E-06	-9.45E-12
8.85E-06	1.98E-08	8.85E-06	5.62E-09	8.85E-06	-4.51E-10	8.85E-06	-1.02E-11
8.86E-06	1.97E-08	8.86E-06	5.56E-09	8.86E-06	-4.57E-10	8.86E-06	-1.48E-11
8.86E-06	1.98E-08	8.86E-06	5.49E-09	8.86E-06	-4.65E-10	8.86E-06	-2.19E-11
8.87E-06	1.98E-08	8.87E-06	5.45E-09	8.87E-06	-4.76E-10	8.87E-06	-2.13E-11
8.87E-06	1.98E-08	8.87E-06	5.42E-09	8.87E-06	-4.82E-10	8.87E-06	-1.64E-11
8.88E-06	1.98E-08	8.88E-06	5.37E-09	8.88E-06	-4.90E-10	8.88E-06	-1.02E-11
8.88E-06	1.97E-08	8.88E-06	5.31E-09	8.88E-06	-4.92E-10	8.88E-06	-1.06E-11
8.89E-06	1.97E-08	8.89E-06	5.28E-09	8.89E-06	-4.96E-10	8.89E-06	-7.08E-12
8.89E-06	1.97E-08	8.89E-06	5.24E-09	8.89E-06	-4.94E-10	8.89E-06	-1.94E-12
8.90E-06	1.97E-08	8.90E-06	5.24E-09	8.90E-06	-4.95E-10	8.90E-06	-4.71E-12
8.90E-06	1.96E-08	8.90E-06	5.23E-09	8.90E-06	-5.01E-10	8.90E-06	-5.11E-12
8.91E-06	1.95E-08	8.91E-06	5.19E-09	8.91E-06	-5.04E-10	8.91E-06	-2.93E-12
8.91E-06	1.94E-08	8.91E-06	5.12E-09	8.91E-06	-5.01E-10	8.91E-06	-5.89E-12
8.92E-06	1.93E-08	8.92E-06	5.03E-09	8.92E-06	-5.04E-10	8.92E-06	-1.10E-11
8.92E-06	1.93E-08	8.92E-06	4.98E-09	8.92E-06	-5.11E-10	8.92E-06	-1.99E-11
8.93E-06	1.92E-08	8.93E-06	4.93E-09	8.93E-06	-5.17E-10	8.93E-06	-2.90E-11
8.93E-06	1.91E-08	8.93E-06	4.88E-09	8.93E-06	-5.28E-10	8.93E-06	-3.73E-11
8.94E-06	1.90E-08	8.94E-06	4.81E-09	8.94E-06	-5.38E-10	8.94E-06	-4.86E-11
8.94E-06	1.89E-08	8.94E-06	4.73E-09	8.94E-06	-5.48E-10	8.94E-06	-5.69E-11
8.95E-06	1.89E-08	8.95E-06	4.68E-09	8.95E-06	-5.54E-10	8.95E-06	-6.11E-11
8.95E-06	1.88E-08	8.95E-06	4.63E-09	8.95E-06	-5.53E-10	8.95E-06	-6.21E-11
8.96E-06	1.87E-08	8.96E-06	4.58E-09	8.96E-06	-5.55E-10	8.96E-06	-5.65E-11
8.96E-06	1.86E-08	8.96E-06	4.52E-09	8.96E-06	-5.57E-10	8.96E-06	-5.43E-11
8.97E-06	1.86E-08	8.97E-06	4.47E-09	8.97E-06	-5.54E-10	8.97E-06	-5.45E-11
8.97E-06	1.85E-08	8.97E-06	4.41E-09	8.97E-06	-5.47E-10	8.97E-06	-5.18E-11
8.98E-06	1.85E-08	8.98E-06	4.38E-09	8.98E-06	-5.38E-10	8.98E-06	-5.12E-11
8.98E-06	1.84E-08	8.98E-06	4.36E-09	8.98E-06	-5.30E-10	8.98E-06	-5.40E-11
8.99E-06	1.83E-08	8.99E-06	4.34E-09	8.99E-06	-5.10E-10	8.99E-06	-5.24E-11
8.99E-06	1.82E-08	8.99E-06	4.32E-09	8.99E-06	-5.00E-10	8.99E-06	-5.55E-11
9.00E-06	1.81E-08	9.00E-06	4.27E-09	9.00E-06	-4.91E-10	9.00E-06	-5.77E-11
9.00E-06	1.80E-08	9.00E-06	4.21E-09	9.00E-06	-4.89E-10	9.00E-06	-6.66E-11
9.01E-06	1.79E-08	9.01E-06	4.16E-09	9.01E-06	-4.86E-10	9.01E-06	-7.27E-11
9.01E-06	1.78E-08	9.01E-06	4.11E-09	9.01E-06	-4.77E-10	9.01E-06	-7.35E-11
9.02E-06	1.77E-08	9.02E-06	4.03E-09	9.02E-06	-4.67E-10	9.02E-06	-7.33E-11
9.02E-06	1.77E-08	9.02E-06	3.97E-09	9.02E-06	-4.67E-10	9.02E-06	-7.41E-11
9.03E-06	1.76E-08	9.03E-06	3.94E-09	9.03E-06	-4.66E-10	9.03E-06	-7.16E-11
9.03E-06	1.76E-08	9.03E-06	3.94E-09	9.03E-06	-4.62E-10	9.03E-06	-6.94E-11
9.04E-06	1.75E-08	9.04E-06	3.93E-09	9.04E-06	-4.50E-10	9.04E-06	-6.58E-11
9.04E-06	1.74E-08	9.04E-06	3.90E-09	9.04E-06	-4.38E-10	9.04E-06	-5.93E-11
9.05E-06	1.74E-08	9.05E-06	3.88E-09	9.05E-06	-4.27E-10	9.05E-06	-4.98E-11
9.05E-06	1.74E-08	9.05E-06	3.87E-09	9.05E-06	-4.19E-10	9.05E-06	-3.81E-11
9.06E-06	1.73E-08	9.06E-06	3.85E-09	9.06E-06	-4.09E-10	9.06E-06	-3.02E-11
9.06E-06	1.73E-08	9.06E-06	3.83E-09	9.06E-06	-4.04E-10	9.06E-06	-2.43E-11
9.07E-06	1.72E-08	9.07E-06	3.82E-09	9.07E-06	-3.95E-10	9.07E-06	-2.05E-11
9.07E-06	1.72E-08	9.07E-06	3.81E-09	9.07E-06	-3.87E-10	9.07E-06	-1.12E-11
9.08E-06	1.71E-08	9.08E-06	3.79E-09	9.08E-06	-3.91E-10	9.08E-06	-7.87E-12
9.08E-06	1.70E-08	9.08E-06	3.78E-09	9.08E-06	-3.96E-10	9.08E-06	-8.46E-12
9.09E-06	1.69E-08	9.09E-06	3.77E-09	9.09E-06	-3.96E-10	9.09E-06	-9.45E-12
9.09E-06	1.68E-08	9.09E-06	3.74E-09	9.09E-06	-3.96E-10	9.09E-06	-1.10E-11
9.10E-06	1.68E-08	9.10E-06	3.70E-09	9.10E-06	-4.02E-10	9.10E-06	-1.66E-11
9.10E-06	1.67E-08	9.10E-06	3.68E-09	9.10E-06	-4.20E-10	9.10E-06	-1.84E-11
9.11E-06	1.67E-08	9.11E-06	3.68E-09	9.11E-06	-4.28E-10	9.11E-06	-1.54E-11
9.11E-06	1.66E-08	9.11E-06	3.67E-09	9.11E-06	-4.27E-10	9.11E-06	-1.46E-11
9.12E-06	1.66E-08	9.12E-06	3.63E-09	9.12E-06	-4.16E-10	9.12E-06	-1.46E-11
9.12E-06	1.65E-08	9.12E-06	3.59E-09	9.12E-06	-4.10E-10	9.12E-06	-1.82E-11
9.13E-06	1.64E-08	9.13E-06	3.57E-09	9.13E-06	-4.08E-10	9.13E-06	-1.08E-11
9.13E-06	1.63E-08	9.13E-06	3.60E-09	9.13E-06	-4.08E-10	9.13E-06	-3.12E-12
9.14E-06	1.62E-08	9.14E-06	3.60E-09	9.14E-06	-4.12E-10	9.14E-06	3.40E-12
9.14E-06	1.60E-08	9.14E-06	3.60E-09	9.14E-06	-4.10E-10	9.14E-06	9.53E-12
9.15E-06	1.59E-08	9.15E-06	3.59E-09	9.15E-06	-3.99E-10	9.15E-06	1.63E-11
9.15E-06	1.58E-08	9.15E-06	3.58E-09	9.15E-06	-3.97E-10	9.15E-06	1.96E-11
9.16E-06	1.57E-08	9.16E-06	3.55E-09	9.16E-06	-4.03E-10	9.16E-06	2.06E-11
9.16E-06	1.55E-08	9.16E-06	3.54E-09	9.16E-06	-4.09E-10	9.16E-06	2.22E-11
9.17E-06	1.54E-08	9.17E-06	3.52E-09	9.17E-06	-4.11E-10	9.17E-06	2.08E-11
9.17E-06	1.52E-08	9.17E-06	3.51E-09	9.17E-06	-4.17E-10	9.17E-06	1.15E-11
9.18E-06	1.51E-08	9.18E-06	3.48E-09	9.18E-06	-4.25E-10	9.18E-06	-5.30E-12
9.18E-06	1.49E-08	9.18E-06	3.43E-09	9.18E-06	-4.43E-10	9.18E-06	-1.22E-11
9.19E-06	1.48E-08	9.19E-06	3.40E-09	9.19E-06	-4.61E-10	9.19E-06	-1.52E-11
9.19E-06	1.47E-08	9.19E-06	3.38E-09	9.19E-06	-4.72E-10	9.19E-06	-1.36E-11
9.20E-06	1.46E-08	9.20E-06	3.32E-09	9.20E-06	-4.77E-10	9.20E-06	-1.68E-11
9.20E-06	1.45E-08	9.20E-06	3.27E-09	9.20E-06	-4.76E-10	9.20E-06	-2.29E-11
9.21E-06	1.44E-08	9.21E-06	3.24E-09	9.21E-06	-4.75E-10	9.21E-06	-2.07E-11
9.21E-06	1.43E-08	9.21E-06	3.21E-09	9.21E-06	-4.69E-10	9.21E-06	-8.46E-12
9.22E-06	1.42E-08	9.22E-06	3.17E-09	9.22E-06	-4.68E-10	9.22E-06	-2.14E-12
9.22E-06	1.41E-08	9.22E-06	3.15E-09	9.22E-06	-4.60E-10	9.22E-06	1.03E-12
9.23E-06	1.40E-08	9.23E-06	3.14E-09	9.23E-06	-4.47E-10	9.23E-06	2.41E-12
9.23E-06	1.39E-08	9.23E-06	3.11E-09	9.23E-06	-4.35E-10	9.23E-06	1.62E-12
9.24E-06	1.38E-08	9.24E-06	3.05E-09	9.24E-06	-4.29E-10	9.24E-06	-5.10E-12
9.24E-06	1.37E-08	9.24E-06	3.01E-09	9.24E-06	-4.23E-10	9.24E-06	-1.32E-11
9.25E-06	1.35E-08	9.25E-06	2.97E-09	9.25E-06	-4.22E-10	9.25E-06	-2.37E-11
9.25E-06	1.35E-08	9.25E-06	2.94E-09	9.25E-06	-4.21E-10	9.25E-06	-3.56E-11
9.26E-06	1.34E-08	9.26E-06	2.89E-09	9.26E-06	-4.26E-10	9.26E-06	-5.14E-11
9.26E-06	1.33E-08	9.26E-06	2.85E-09	9.26E-06	-4.33E-10	9.26E-06	-5.97E-11
9.27E-06	1.32E-08	9.27E-06	2.79E-09	9.27E-06	-4.41E-10	9.27E-06	-6.23E-11
9.27E-06	1.32E-08	9.27E-06	2.76E-09	9.27E-06	-4.51E-10	9.27E-06	-6.40E-11
9.28E-06	1.31E-08	9.28E-06	2.70E-09	9.28E-06	-4.64E-10	9.28E-06	-6.66E-11
9.28E-06	1.30E-08	9.28E-06	2.69E-09	9.28E-06	-4.74E-10	9.28E-06	-6.44E-11
9.29E-06	1.30E-08	9.29E-06	2.71E-09	9.29E-06	-4.76E-10	9.29E-06	-5.69E-11
9.29E-06	1.29E-08	9.29E-06	2.72E-09	9.29E-06	-4.74E-10	9.29E-06	-4.90E-11
9.30E-06	1.29E-08	9.30E-06	2.69E-09	9.30E-06	-4.72E-10	9.30E-06	-3.73E-11
9.30E-06	1.28E-08	9.30E-06	2.66E-09	9.30E-06	-4.69E-10	9.30E-06	-2.59E-11
9.31E-06	1.28E-08	9.31E-06	2.66E-09	9.31E-06	-4.63E-10	9.31E-06	-1.00E-11
9.31E-06	1.28E-08	9.31E-06	2.71E-09	9.31E-06	-4.55E-10	9.31E-06	4.19E-12
9.32E-06	1.27E-08	9.32E-06	2.73E-09	9.32E-06	-4.53E-10	9.32E-06	6.96E-12
9.32E-06	1.26E-08	9.32E-06	2.73E-09	9.32E-06	-4.57E-10	9.32E-06	9.13E-12
9.33E-06	1.25E-08	9.33E-06	2.71E-09	9.33E-06	-4.65E-10	9.33E-06	1.03E-11
9.33E-06	1.25E-08	9.33E-06	2.71E-09	9.33E-06	-4.77E-10	9.33E-06	1.19E-11
9.34E-06	1.24E-08	9.34E-06	2.71E-09	9.34E-06	-4.97E-10	9.34E-06	7.75E-12
9.34E-06	1.23E-08	9.34E-06	2.73E-09	9.34E-06	-5.07E-10	9.34E-06	2.41E-12
9.35E-06	1.23E-08	9.35E-06	2.76E-09	9.35E-06	-5.05E-10	9.35E-06	-5.50E-12
9.35E-06	1.23E-08	9.35E-06	2.79E-09	9.35E-06	-5.03E-10	9.35E-06	-8.46E-12
9.36E-06	1.22E-08	9.36E-06	2.77E-09	9.36E-06	-5.15E-10	9.36E-06	-1.30E-11
9.36E-06	1.22E-08	9.36E-06	2.76E-09	9.36E-06	-5.35E-10	9.36E-06	-1.46E-11
9.37E-06	1.21E-08	9.37E-06	2.79E-09	9.37E-06	-5.47E-10	9.37E-06	-1.34E-11
9.37E-06	1.21E-08	9.37E-06	2.86E-09	9.37E-06	-5.39E-10	9.37E-06	-9.85E-12
9.38E-06	1.20E-08	9.38E-06	2.91E-09	9.38E-06	-5.32E-10	9.38E-06	-9.85E-12
9.38E-06	1.19E-08	9.38E-06	2.94E-09	9.38E-06	-5.30E-10	9.38E-06	-6.88E-12
9.39E-06	1.19E-08	9.39E-06	2.99E-09	9.39E-06	-5.24E-10	9.39E-06	4.34E-13
9.39E-06	1.18E-08	9.39E-06	3.02E-09	9.39E-06	-5.15E-10	9.39E-06	4.59E-12
9.40E-06	1.17E-08	9.40E-06	3.06E-09	9.40E-06	-5.03E-10	9.40E-06	8.54E-12
9.40E-06	1.17E-08	9.40E-06	3.08E-09	9.40E-06	-4.92E-10	9.40E-06	8.15E-12
9.41E-06	1.16E-08	9.41E-06	3.07E-09	9.41E-06	-4.82E-10	9.41E-06	1.29E-11
9.41E-06	1.15E-08	9.41E-06	3.06E-09	9.41E-06	-4.77E-10	9.41E-06	1.55E-11
9.42E-06	1.14E-08	9.42E-06	3.02E-09	9.42E-06	-4.83E-10	9.42E-06	9.73E-12
9.42E-06	1.13E-08	9.42E-06	2.98E-09	9.42E-06	-4.80E-10	9.42E-06	3.40E-12
9.43E-06	1.12E-08	9.43E-06	2.95E-09	9.43E-06	-4.74E-10	9.43E-06	6.31E-13
9.43E-06	1.11E-08	9.43E-06	2.92E-09	9.43E-06	-4.69E-10	9.43E-06	-6.68E-12
9.44E-06	1.10E-08	9.44E-06	2.85E-09	9.44E-06	-4.68E-10	9.44E-06	-1.60E-11
9.44E-06	1.09E-08	9.44E-06	2.78E-09	9.44E-06	-4.74E-10	9.44E-06	-1.62E-11
9.45E-06	1.08E-08	9.45E-06	2.71E-09	9.45E-06	-4.68E-10	9.45E-06	-1.00E-11
9.45E-06	1.08E-08	9.45E-06	2.65E-09	9.45E-06	-4.66E-10	9.45E-06	-9.47E-13
9.46E-06	1.08E-08	9.46E-06	2.59E-09	9.46E-06	-4.65E-10	9.46E-06	2.41E-12
9.46E-06	1.08E-08	9.46E-06	2.54E-09	9.46E-06	-4.66E-10	9.46E-06	3.99E-12
9.47E-06	1.07E-08	9.47E-06	2.53E-09	9.47E-06	-4.60E-10	9.47E-06	6.77E-12
9.47E-06	1.06E-08	9.47E-06	2.52E-09	9.47E-06	-4.53E-10	9.47E-06	1.11E-11
9.48E-06	1.05E-08	9.48E-06	2.48E-09	9.48E-06	-4.51E-10	9.48E-06	1.51E-11
9.48E-06	1.05E-08	9.48E-06	2.42E-09	9.48E-06	-4.50E-10	9.48E-06	1.76E-11
9.49E-06	1.04E-08	9.49E-06	2.37E-09	9.49E-06	-4.50E-10	9.49E-06	7.16E-12
9.49E-06	1.04E-08	9.49E-06	2.34E-09	9.49E-06	-4.48E-10	9.49E-06	2.41E-12
9.50E-06	1.03E-08	9.50E-06	2.30E-09	9.50E-06	-4.52E-10	9.50E-06	-2.13E-12
9.50E-06	1.02E-08	9.50E-06	2.24E-09	9.50E-06	-4.47E-10	9.50E-06	-6.10E-12
9.51E-06	1.02E-08	9.51E-06	2.16E-09	9.51E-06	-4.43E-10	9.51E-06	-5.70E-12
9.51E-06	1.01E-08	9.51E-06	2.08E-09	9.51E-06	-4.50E-10	9.51E-06	-9.06E-12
9.52E-06	1.01E-08	9.52E-06	1.99E-09	9.52E-06	-4.65E-10	9.52E-06	-1.82E-11
9.52E-06	1.00E-08	9.52E-06	1.93E-09	9.52E-06	-4.78E-10	9.52E-06	-2.61E-11
9.53E-06	1.00E-08	9.53E-06	1.89E-09	9.53E-06	-4.81E-10	9.53E-06	-2.47E-11
9.53E-06	1.00E-08	9.53E-06	1.88E-09	9.53E-06	-4.81E-10	9.53E-06	-1.58E-11
9.54E-06	1.00E-08	9.54E-06	1.85E-09	9.54E-06	-4.81E-10	9.54E-06	-7.87E-12
9.54E-06	1.01E-08	9.54E-06	1.82E-09	9.54E-06	-4.84E-10	9.54E-06	-3.72E-12
9.55E-06	1.01E-08	9.55E-06	1.81E-09	9.55E-06	-4.81E-10	9.55E-06	4.59E-12
9.55E-06	1.01E-08	9.55E-06	1.82E-09	9.55E-06	-4.75E-10	9.55E-06	1.80E-11
9.56E-06	1.01E-08	9.56E-06	1.83E-09	9.56E-06	-4.82E-10	9.56E-06	2.77E-11
9.56E-06	1.01E-08	9.56E-06	1.81E-09	9.56E-06	-4.87E-10	9.56E-06	2.89E-11
9.57E-06	1.00E-08	9.57E-06	1.79E-09	9.57E-06	-4.93E-10	9.57E-06	2.18E-11
9.57E-06	9.98E-09	9.57E-06	1.77E-09	9.57E-06	-4.93E-10	9.57E-06	1.45E-11
9.58E-06	9.90E-09	9.58E-06	1.74E-09	9.58E-06	-4.96E-10	9.58E-06	8.94E-12
9.58E-06	9.82E-09	9.58E-06	1.72E-09	9.58E-06	-4.99E-10	9.58E-06	4.79E-12
9.59E-06	9.78E-09	9.59E-06	1.71E-09	9.59E-06	-5.00E-10	9.59E-06	5.78E-12
9.59E-06	9.78E-09	9.59E-06	1.68E-09	9.59E-06	-5.05E-10	9.59E-06	1.23E-12
9.60E-06	9.75E-09	9.60E-06	1.62E-09	9.60E-06	-5.20E-10	9.60E-06	-1.24E-11
9.60E-06	9.70E-09	9.60E-06	1.57E-09	9.60E-06	-5.29E-10	9.60E-06	-2.90E-11
9.61E-06	9.65E-09	9.61E-06	1.56E-09	9.61E-06	-5.26E-10	9.61E-06	-3.95E-11
9.61E-06	9.66E-09	9.61E-06	1.57E-09	9.61E-06	-5.26E-10	9.61E-06	-4.23E-11
9.62E-06	9.67E-09	9.62E-06	1.58E-09	9.62E-06	-5.31E-10	9.62E-06	-4.31E-11
9.62E-06	9.66E-09	9.62E-06	1.57E-09	9.62E-06	-5.33E-10	9.62E-06	-4.92E-11
9.63E-06	9.63E-09	9.63E-06	1.55E-09	9.63E-06	-5.23E-10	9.63E-06	-5.04E-11
9.63E-06	9.60E-09	9.63E-06	1.52E-09	9.63E-06	-5.11E-10	9.63E-06	-4.72E-11
9.64E-06	9.55E-09	9.64E-06	1.49E-09	9.64E-06	-4.94E-10	9.64E-06	-4.58E-11
9.64E-06	9.50E-09	9.64E-06	1.49E-09	9.64E-06	-4.84E-10	9.64E-06	-4.31E-11
9.65E-06	9.42E-09	9.65E-06	1.50E-09	9.65E-06	-4.74E-10	9.65E-06	-4.52E-11
9.65E-06	9.31E-09	9.65E-06	1.46E-09	9.65E-06	-4.67E-10	9.65E-06	-4.84E-11
9.66E-06	9.18E-09	9.66E-06	1.40E-09	9.66E-06	-4.63E-10	9.66E-06	-5.69E-11
9.66E-06	9.05E-09	9.66E-06	1.31E-09	9.66E-06	-4.53E-10	9.66E-06	-6.62E-11
9.67E-06	8.95E-09	9.67E-06	1.27E-09	9.67E-06	-4.42E-10	9.67E-06	-7.16E-11
9.67E-06	8.86E-09	9.67E-06	1.26E-09	9.67E-06	-4.36E-10	9.67E-06	-7.75E-11
9.68E-06	8.74E-09	9.68E-06	1.24E-09	9.68E-06	-4.37E-10	9.68E-06	-8.86E-11
9.68E-06	8.63E-09	9.68E-06	1.18E-09	9.68E-06	-4.39E-10	9.68E-06	-1.03E-10
9.69E-06	8.51E-09	9.69E-06	1.13E-09	9.69E-06	-4.36E-10	9.69E-06	-1.12E-10
9.69E-06	8.49E-09	9.69E-06	1.11E-09	9.69E-06	-4.33E-10	9.69E-06	-1.14E-10
9.70E-06	8.47E-09	9.70E-06	1.10E-09	9.70E-06	-4.35E-10	9.70E-06	-1.21E-10
9.70E-06	8.47E-09	9.70E-06	1.08E-09	9.70E-06	-4.33E-10	9.70E-06	-1.28E-10
9.71E-06	8.44E-09	9.71E-06	1.04E-09	9.71E-06	-4.34E-10	9.71E-06	-1.32E-10
9.71E-06	8.42E-09	9.71E-06	1.02E-09	9.71E-06	-4.27E-10	9.71E-06	-1.31E-10
9.72E-06	8.40E-09	9.72E-06	9.99E-10	9.72E-06	-4.27E-10	9.72E-06	-1.33E-10
9.72E-06	8.36E-09	9.72E-06	9.83E-10	9.72E-06	-4.25E-10	9.72E-06	-1.32E-10
9.73E-06	8.34E-09	9.73E-06	9.64E-10	9.73E-06	-4.19E-10	9.73E-06	-1.29E-10
9.73E-06	8.30E-09	9.73E-06	9.49E-10	9.73E-06	-4.19E-10	9.73E-06	-1.28E-10
9.74E-06	8.22E-09	9.74E-06	9.14E-10	9.74E-06	-4.26E-10	9.74E-06	-1.30E-10
9.74E-06	8.13E-09	9.74E-06	8.86E-10	9.74E-06	-4.30E-10	9.74E-06	-1.30E-10
9.75E-06	8.06E-09	9.75E-06	8.75E-10	9.75E-06	-4.33E-10	9.75E-06	-1.33E-10
9.75E-06	8.00E-09	9.75E-06	8.75E-10	9.75E-06	-4.43E-10	9.75E-06	-1.37E-10
9.76E-06	7.94E-09	9.76E-06	8.39E-10	9.76E-06	-4.52E-10	9.76E-06	-1.46E-10
9.76E-06	7.88E-09	9.76E-06	7.88E-10	9.76E-06	-4.64E-10	9.76E-06	-1.62E-10
9.77E-06	7.84E-09	9.77E-06	7.72E-10	9.77E-06	-4.69E-10	9.77E-06	-1.68E-10
9.77E-06	7.83E-09	9.77E-06	7.87E-10	9.77E-06	-4.72E-10	9.77E-06	-1.67E-10
9.78E-06	7.81E-09	9.78E-06	7.73E-10	9.78E-06	-4.78E-10	9.78E-06	-1.64E-10
9.78E-06	7.80E-09	9.78E-06	7.49E-10	9.78E-06	-4.82E-10	9.78E-06	-1.63E-10
9.79E-06	7.79E-09	9.79E-06	7.31E-10	9.79E-06	-4.78E-10	9.79E-06	-1.55E-10
9.79E-06	7.79E-09	9.79E-06	7.63E-10	9.79E-06	-4.74E-10	9.79E-06	-1.46E-10
9.80E-06	7.72E-09	9.80E-06	7.97E-10	9.80E-06	-4.66E-10	9.80E-06	-1.36E-10
9.80E-06	7.65E-09	9.80E-06	8.09E-10	9.80E-06	-4.62E-10	9.80E-06	-1.28E-10
9.81E-06	7.58E-09	9.81E-06	8.23E-10	9.81E-06	-4.53E-10	9.81E-06	-1.19E-10
9.81E-06	7.52E-09	9.81E-06	8.37E-10	9.81E-06	-4.43E-10	9.81E-06	-1.10E-10
9.82E-06	7.41E-09	9.82E-06	8.49E-10	9.82E-06	-4.35E-10	9.82E-06	-1.05E-10
9.82E-06	7.31E-09	9.82E-06	8.61E-10	9.82E-06	-4.34E-10	9.82E-06	-1.03E-10
9.83E-06	7.23E-09	9.83E-06	9.02E-10	9.83E-06	-4.24E-10	9.83E-06	-9.63E-11
9.83E-06	7.16E-09	9.83E-06	9.31E-10	9.83E-06	-4.11E-10	9.83E-06	-9.23E-11
9.84E-06	7.09E-09	9.84E-06	9.39E-10	9.84E-06	-4.10E-10	9.84E-06	-9.73E-11
9.84E-06	6.98E-09	9.84E-06	9.07E-10	9.84E-06	-4.12E-10	9.84E-06	-1.07E-10
9.85E-06	6.84E-09	9.85E-06	9.05E-10	9.85E-06	-4.15E-10	9.85E-06	-1.12E-10
9.85E-06	6.78E-09	9.85E-06	9.50E-10	9.85E-06	-4.21E-10	9.85E-06	-1.11E-10
9.86E-06	6.75E-09	9.86E-06	9.66E-10	9.86E-06	-4.31E-10	9.86E-06	-1.08E-10
9.86E-06	6.76E-09	9.86E-06	9.73E-10	9.86E-06	-4.30E-10	9.86E-06	-1.05E-10
9.87E-06	6.74E-09	9.87E-06	9.66E-10	9.87E-06	-4.20E-10	9.87E-06	-1.03E-10
9.87E-06	6.72E-09	9.87E-06	9.61E-10	9.87E-06	-4.08E-10	9.87E-06	-9.71E-11
9.88E-06	6.69E-09	9.88E-06	9.65E-10	9.88E-06	-4.07E-10	9.88E-06	-9.17E-11
9.88E-06	6.69E-09	9.88E-06	9.68E-10	9.88E-06	-4.11E-10	9.88E-06	-8.18E-11
9.89E-06	6.69E-09	9.89E-06	9.76E-10	9.89E-06	-4.01E-10	9.89E-06	-7.08E-11
9.89E-06	6.69E-09	9.89E-06	9.84E-10	9.89E-06	-3.92E-10	9.89E-06	-6.72E-11
9.90E-06	6.63E-09	9.90E-06	9.72E-10	9.90E-06	-3.88E-10	9.90E-06	-7.21E-11
9.90E-06	6.55E-09	9.90E-06	9.44E-10	9.90E-06	-3.80E-10	9.90E-06	-7.83E-11
9.91E-06	6.49E-09	9.91E-06	9.20E-10	9.91E-06	-3.70E-10	9.91E-06	-7.81E-11
9.91E-06	6.45E-09	9.91E-06	9.21E-10	9.91E-06	-3.72E-10	9.91E-06	-7.85E-11
9.92E-06	6.38E-09	9.92E-06	9.01E-10	9.92E-06	-3.84E-10	9.92E-06	-8.34E-11
9.92E-06	6.33E-09	9.92E-06	8.67E-10	9.92E-06	-3.94E-10	9.92E-06	-9.88E-11
9.93E-06	6.28E-09	9.93E-06	8.29E-10	9.93E-06	-4.00E-10	9.93E-06	-1.12E-10
9.93E-06	6.26E-09	9.93E-06	7.95E-10	9.93E-06	-4.01E-10	9.93E-06	-1.18E-10
9.94E-06	6.24E-09	9.94E-06	7.54E-10	9.94E-06	-4.07E-10	9.94E-06	-1.20E-10
9.94E-06	6.24E-09	9.94E-06	7.28E-10	9.94E-06	-4.11E-10	9.94E-06	-1.21E-10
9.95E-06	6.24E-09	9.95E-06	7.11E-10	9.95E-06	-4.08E-10	9.95E-06	-1.21E-10
9.95E-06	6.19E-09	9.95E-06	7.05E-10	9.95E-06	-4.06E-10	9.95E-06	-1.20E-10
9.96E-06	6.21E-09	9.96E-06	7.01E-10	9.96E-06	-4.08E-10	9.96E-06	-1.21E-10
9.96E-06	6.25E-09	9.96E-06	7.02E-10	9.96E-06	-4.03E-10	9.96E-06	-1.18E-10
9.97E-06	6.36E-09	9.97E-06	7.03E-10	9.97E-06	-4.10E-10	9.97E-06	-1.09E-10
9.97E-06	6.44E-09	9.97E-06	6.97E-10	9.97E-06	-4.15E-10	9.97E-06	-1.04E-10
9.98E-06	6.46E-09	9.98E-06	6.93E-10	9.98E-06	-4.20E-10	9.98E-06	-1.02E-10
9.98E-06	6.43E-09	9.98E-06	6.68E-10	9.98E-06	-4.16E-10	9.98E-06	-1.04E-10
9.99E-06	6.43E-09	9.99E-06	6.49E-10	9.99E-06	-4.14E-10	9.99E-06	-1.08E-10
9.99E-06	6.45E-09	9.99E-06	6.52E-10	9.99E-06	-4.18E-10	9.99E-06	-1.09E-10
[truncated: 1,229 more rows]
