# Supplementary material for: A bioinspired flexible neuromuscular system based thermal-annealing-free perovskite with passivation
Source: Nat Commun. 2022 Dec 2;13:7427. doi: 10.1038/s41467-022-35092-w (PMC9718817; doi:10.1038/s41467-022-35092-w)
Supplement: Supplementary file 6 — Source Data [file 41467_2022_35092_MOESM6_ESM.zip › figS20.txt]

S1	S2	S3	S4
117.4449	70.98	23.49821	13.328
115.8813	67.74825	23.67737	13.30692
122.5929	62.8116	22.5769	13.34544
131.39565	69.54165	23.08874	13.32638
125.68755	69.44925	21.72211	13.43006
119.6913	73.81725	22.67928	13.66979
120.40185	70.1487	22.2493	13.54776
115.74285	63.8145	22.74581	13.36682
118.02315	68.0769	22.59941	13.43949
111.822	72.89355	22.21858	13.43949
