# Supplementary material for: A bioinspired flexible neuromuscular system based thermal-annealing-free perovskite with passivation
Source: Nat Commun. 2022 Dec 2;13:7427. doi: 10.1038/s41467-022-35092-w (PMC9718817; doi:10.1038/s41467-022-35092-w)
Supplement: Supplementary file 6 — Source Data [file 41467_2022_35092_MOESM6_ESM.zip › figS21.txt]

Time����s��	V��v��	Time����s��	I��A��
5.96E-06	-0.07779	5.96E-06	-0.43057
5.96E-06	-0.09126	5.97E-06	0.05748
5.97E-06	-0.09118	5.97E-06	-0.43057
5.97E-06	-0.11786	5.98E-06	-0.91861
5.98E-06	-0.13157	5.98E-06	0.05748
5.98E-06	-0.11819	5.99E-06	-0.67459
5.99E-06	-0.13107	5.99E-06	0.3015
5.99E-06	-0.13165	6.00E-06	-0.91861
6.00E-06	-0.14462	6.00E-06	-1.40666
6.00E-06	-0.1447	6.01E-06	-0.43057
6.01E-06	-0.22516	6.01E-06	-0.18655
6.01E-06	-0.2653	6.02E-06	-0.43057
6.02E-06	-0.2919	6.02E-06	0.54552
6.02E-06	-0.29206	6.03E-06	-0.67459
6.03E-06	-0.23812	6.03E-06	-0.91861
6.03E-06	-0.23837	6.04E-06	0.3015
6.04E-06	-0.21177	6.04E-06	-0.43057
6.04E-06	-0.18509	6.05E-06	-1.65068
6.05E-06	-0.18485	6.05E-06	0.05748
6.05E-06	-0.19831	6.06E-06	-0.91861
6.06E-06	-0.19831	6.06E-06	-0.18655
6.06E-06	-0.19856	6.07E-06	-0.43057
6.07E-06	-0.26497	6.07E-06	-0.43057
6.07E-06	-0.26489	6.08E-06	-0.43057
6.08E-06	-0.31891	6.08E-06	-0.43057
6.08E-06	-0.29181	6.09E-06	-1.40666
6.09E-06	-0.23837	6.09E-06	-0.18655
6.09E-06	-0.18493	6.10E-06	-0.91861
6.10E-06	-0.18493	6.10E-06	0.78955
6.10E-06	-0.13124	6.11E-06	-0.91861
6.11E-06	-0.10464	6.11E-06	-0.43057
6.11E-06	-0.11777	6.12E-06	0.3015
6.12E-06	-0.05078	6.12E-06	0.3015
6.12E-06	-0.02435	6.13E-06	-0.67459
6.13E-06	-0.06441	6.13E-06	-0.43057
6.13E-06	-0.07804	6.14E-06	-0.43057
6.14E-06	-0.14454	6.14E-06	0.3015
6.14E-06	-0.15808	6.15E-06	-0.91861
6.15E-06	-0.15817	6.15E-06	-0.91861
6.15E-06	-0.17146	6.16E-06	0.78955
6.16E-06	-0.1846	6.16E-06	0.3015
6.16E-06	-0.15833	6.17E-06	-1.40666
6.17E-06	-0.1713	6.17E-06	0.05748
6.17E-06	-0.17146	6.18E-06	-0.18655
6.18E-06	-0.23829	6.18E-06	0.54552
6.18E-06	-0.25184	6.19E-06	-0.67459
6.19E-06	-0.23812	6.19E-06	-0.43057
6.19E-06	-0.25159	6.20E-06	-0.18655
6.20E-06	-0.21202	6.20E-06	-0.43057
6.20E-06	-0.22483	6.21E-06	-0.67459
6.21E-06	-0.19839	6.21E-06	-1.16264
6.21E-06	-0.25175	6.22E-06	-0.91861
6.22E-06	-0.31858	6.22E-06	0.3015
6.22E-06	-0.31891	6.23E-06	-1.40666
6.23E-06	-0.34559	6.23E-06	-0.67459
6.23E-06	-0.35856	6.24E-06	0.3015
6.24E-06	-0.3992	6.24E-06	-0.91861
6.24E-06	-0.39895	6.25E-06	-0.91861
6.25E-06	-0.35872	6.25E-06	0.78955
6.25E-06	-0.2919	6.26E-06	-1.16264
6.26E-06	-0.34534	6.26E-06	0.78955
6.26E-06	-0.34559	6.27E-06	-0.43057
6.27E-06	-0.29181	6.27E-06	-0.43057
6.27E-06	-0.22516	6.28E-06	-0.18655
6.28E-06	-0.23845	6.28E-06	-0.67459
6.28E-06	-0.19814	6.29E-06	-0.67459
6.29E-06	-0.27843	6.29E-06	-0.67459
6.29E-06	-0.25184	6.30E-06	-1.65068
6.30E-06	-0.22466	6.30E-06	0.3015
6.30E-06	-0.25192	6.31E-06	-0.43057
6.31E-06	-0.15817	6.31E-06	-1.16264
6.31E-06	-0.13099	6.32E-06	0.78955
6.32E-06	-0.07812	6.32E-06	0.3015
6.32E-06	-0.06458	6.33E-06	-1.16264
6.33E-06	-0.02443	6.33E-06	0.3015
6.33E-06	0.00241	6.34E-06	-0.18655
6.34E-06	-0.01097	6.34E-06	-0.43057
6.34E-06	0.04247	6.35E-06	0.3015
6.35E-06	0.12285	6.35E-06	0.05748
6.35E-06	0.05619	6.36E-06	-0.67459
6.36E-06	0.13631	6.36E-06	1.03357
6.36E-06	0.13598	6.37E-06	-0.18655
6.37E-06	0.16299	6.37E-06	-0.18655
6.37E-06	0.20322	6.38E-06	-0.43057
6.38E-06	0.22998	6.38E-06	-0.18655
6.38E-06	0.25658	6.39E-06	-0.67459
6.39E-06	0.18992	6.39E-06	0.78955
6.39E-06	0.20322	6.40E-06	-0.67459
6.40E-06	0.20313	6.40E-06	-0.43057
6.40E-06	0.18975	6.41E-06	0.54552
6.41E-06	0.24295	6.41E-06	-0.67459
6.41E-06	0.23006	6.42E-06	-0.43057
6.42E-06	0.18959	6.42E-06	1.27759
6.42E-06	0.20355	6.43E-06	-1.16264
6.43E-06	0.20305	6.43E-06	-0.91861
6.43E-06	0.18967	6.44E-06	-0.18655
6.44E-06	0.21685	6.44E-06	-0.43057
6.44E-06	0.22998	6.45E-06	-0.43057
6.45E-06	0.20305	6.45E-06	-0.18655
6.45E-06	0.17662	6.46E-06	0.05748
6.46E-06	0.13623	6.46E-06	-0.43057
6.46E-06	0.096	6.47E-06	-0.67459
6.47E-06	0.09625	6.47E-06	-0.18655
6.47E-06	0.12301	6.48E-06	-0.43057
6.48E-06	0.10979	6.48E-06	0.54552
6.48E-06	0.08262	6.49E-06	-1.40666
6.49E-06	0.08262	6.49E-06	0.05748
6.49E-06	0.06965	6.50E-06	-0.43057
6.50E-06	0.02934	6.50E-06	0.3015
6.50E-06	-0.01138	6.51E-06	-0.67459
6.51E-06	-0.03748	6.51E-06	-0.43057
6.51E-06	-0.05078	6.52E-06	-0.18655
6.52E-06	-0.11794	6.52E-06	0.54552
6.52E-06	-0.06433	6.53E-06	-1.89471
6.53E-06	-0.01064	6.53E-06	0.3015
6.53E-06	0.08278	6.54E-06	-0.18655
6.54E-06	0.09641	6.54E-06	-0.67459
6.54E-06	0.09592	6.55E-06	-0.43057
6.55E-06	0.09625	6.55E-06	0.05748
6.55E-06	0.06948	6.56E-06	-0.91861
6.56E-06	0.06924	6.56E-06	0.54552
6.56E-06	0.05594	6.57E-06	-0.67459
6.57E-06	0.02934	6.57E-06	-0.43057
6.57E-06	0.04247	6.58E-06	-1.16264
6.58E-06	0.04289	6.58E-06	0.54552
6.58E-06	0.05577	6.59E-06	-1.16264
6.59E-06	0.02934	6.59E-06	-0.43057
6.59E-06	0.0428	6.60E-06	-0.18655
6.60E-06	0.04272	6.60E-06	-0.91861
6.60E-06	0.02909	6.61E-06	-0.43057
6.61E-06	0.00233	6.61E-06	0.3015
6.61E-06	0.02942	6.62E-06	-0.91861
6.62E-06	0.01596	6.62E-06	-0.18655
6.62E-06	0.00249	6.63E-06	-0.43057
6.63E-06	-0.01097	6.63E-06	-0.91861
6.63E-06	0.04256	6.64E-06	-0.43057
6.64E-06	0.0827	6.64E-06	0.78955
6.64E-06	0.09616	6.65E-06	-0.91861
6.65E-06	0.16315	6.65E-06	-0.43057
6.65E-06	0.13639	6.66E-06	-0.43057
6.66E-06	0.19008	6.66E-06	-0.18655
6.66E-06	0.12285	6.67E-06	-0.43057
6.67E-06	0.0561	6.67E-06	-0.43057
6.67E-06	0.0827	6.68E-06	-2.13873
6.68E-06	0.05602	6.68E-06	-0.18655
6.68E-06	0.01571	6.69E-06	0.05748
6.69E-06	0.04289	6.69E-06	-0.67459
6.69E-06	0.01588	6.70E-06	-0.91861
6.70E-06	0.05586	6.70E-06	0.54552
6.70E-06	0.0428	6.71E-06	-0.67459
6.71E-06	-0.0108	6.71E-06	-0.67459
6.71E-06	0.02901	6.72E-06	-0.67459
6.72E-06	0.02926	6.72E-06	-0.43057
6.72E-06	0.05619	6.73E-06	-0.18655
6.73E-06	0.05577	6.73E-06	-0.18655
6.73E-06	0.04256	6.74E-06	-1.89471
6.74E-06	0.05602	6.74E-06	0.3015
6.74E-06	0.00233	6.75E-06	0.05748
6.75E-06	-0.0241	6.75E-06	-0.18655
6.75E-06	0.04264	6.76E-06	-0.43057
6.76E-06	0.04256	6.76E-06	0.3015
6.76E-06	-0.01113	6.77E-06	-0.43057
6.77E-06	-0.01113	6.77E-06	0.54552
6.77E-06	-0.01097	6.78E-06	-0.67459
6.78E-06	0.04264	6.78E-06	-1.65068
6.78E-06	0.02918	6.79E-06	-0.67459
6.79E-06	0.00233	6.79E-06	0.3015
6.79E-06	-0.01089	6.80E-06	-1.89471
6.80E-06	-0.07763	6.80E-06	-0.18655
6.80E-06	-0.07796	6.81E-06	0.3015
6.81E-06	-0.03773	6.81E-06	-0.91861
6.81E-06	0.05627	6.82E-06	-0.67459
6.82E-06	0.08287	6.82E-06	0.54552
6.82E-06	0.00258	6.83E-06	-1.16264
6.83E-06	0.02901	6.83E-06	0.05748
6.83E-06	0.00225	6.84E-06	-0.18655
6.84E-06	0.05619	6.84E-06	0.05748
6.84E-06	0.02918	6.85E-06	-0.43057
6.85E-06	0.00208	6.85E-06	0.05748
6.85E-06	0.04264	6.86E-06	-1.40666
6.86E-06	0.02901	6.86E-06	0.54552
6.86E-06	-0.02452	6.87E-06	-0.18655
6.87E-06	-0.03765	6.87E-06	0.05748
6.87E-06	-0.02452	6.88E-06	-1.16264
6.88E-06	-0.0374	6.88E-06	-0.91861
6.88E-06	-0.01072	6.89E-06	0.3015
6.89E-06	0.00233	6.89E-06	0.3015
6.89E-06	0.06907	6.90E-06	-0.91861
6.90E-06	0.0827	6.90E-06	-0.67459
6.90E-06	0.06924	6.91E-06	-0.43057
6.91E-06	0.05627	6.91E-06	-1.65068
6.91E-06	0.04239	6.92E-06	-0.18655
6.92E-06	0.05643	6.92E-06	0.05748
6.92E-06	0.00249	6.93E-06	-1.16264
6.93E-06	-0.01113	6.93E-06	-0.18655
6.93E-06	-0.03765	6.94E-06	-0.91861
6.94E-06	-0.0507	6.94E-06	-1.16264
6.94E-06	-0.02468	6.95E-06	-0.18655
6.95E-06	0.04256	6.95E-06	-0.43057
6.95E-06	0.0561	6.96E-06	-1.89471
6.96E-06	0.04272	6.96E-06	0.3015
6.96E-06	0.04264	6.97E-06	-0.43057
6.97E-06	0.08278	6.97E-06	-0.43057
6.97E-06	0.1093	6.98E-06	-0.43057
6.98E-06	0.13647	6.98E-06	-0.18655
6.98E-06	0.04256	6.99E-06	-0.18655
6.99E-06	0.00233	6.99E-06	-0.67459
6.99E-06	0.01571	7.00E-06	-1.65068
7.00E-06	0.05643	7.00E-06	-0.91861
7.00E-06	0.00241	7.01E-06	-0.67459
7.01E-06	-0.05078	7.01E-06	-0.18655
7.01E-06	-0.02435	7.02E-06	-1.40666
7.02E-06	-0.03765	7.02E-06	-1.16264
7.02E-06	0.00274	7.03E-06	0.54552
7.03E-06	0.00225	7.03E-06	-1.16264
7.03E-06	0.04239	7.04E-06	-0.91861
7.04E-06	0.0827	7.04E-06	0.3015
7.04E-06	0.13623	7.05E-06	-0.91861
7.05E-06	0.16291	7.05E-06	0.3015
7.05E-06	0.24311	7.06E-06	-0.67459
7.06E-06	0.26996	7.06E-06	-0.18655
7.06E-06	0.28342	7.07E-06	0.78955
7.07E-06	0.33678	7.07E-06	0.05748
7.07E-06	0.33687	7.08E-06	-1.40666
7.08E-06	0.33695	7.08E-06	0.05748
7.08E-06	0.24303	7.09E-06	0.05748
7.09E-06	0.22998	7.09E-06	-0.91861
7.09E-06	0.18992	7.10E-06	-0.18655
7.10E-06	0.12276	7.10E-06	0.3015
7.10E-06	0.0827	7.11E-06	-0.67459
7.11E-06	0.08295	7.11E-06	0.05748
7.11E-06	0.08237	7.12E-06	-0.67459
7.12E-06	0.096	7.12E-06	1.03357
7.12E-06	0.10963	7.13E-06	-0.67459
7.13E-06	0.08287	7.13E-06	0.05748
7.13E-06	0.06924	7.14E-06	-0.67459
7.14E-06	0.06948	7.14E-06	0.05748
7.14E-06	0.12301	7.15E-06	0.05748
7.15E-06	0.09608	7.15E-06	-0.18655
7.15E-06	0.04247	7.16E-06	-0.18655
7.16E-06	0.00249	7.16E-06	-0.67459
7.16E-06	-0.0374	7.17E-06	-0.43057
7.17E-06	-0.02443	7.17E-06	-0.43057
7.17E-06	-0.05103	7.18E-06	-1.16264
7.18E-06	-0.10447	7.18E-06	-0.67459
7.18E-06	-0.18509	7.19E-06	-0.18655
7.19E-06	-0.22499	7.19E-06	0.78955
7.19E-06	-0.17155	7.20E-06	-0.91861
7.20E-06	-0.1314	7.20E-06	-0.18655
7.20E-06	-0.1181	7.21E-06	0.54552
7.21E-06	-0.10439	7.21E-06	-0.43057
7.21E-06	-0.0379	7.22E-06	-0.67459
7.22E-06	-0.02402	7.22E-06	-0.43057
7.22E-06	-0.02419	7.23E-06	-0.18655
7.23E-06	0.04256	7.23E-06	0.05748
7.23E-06	0.01571	7.24E-06	-1.40666
7.24E-06	-0.01089	7.24E-06	-0.18655
7.24E-06	0.05594	7.25E-06	-0.67459
7.25E-06	0.02926	7.25E-06	-0.91861
7.25E-06	0.0561	7.26E-06	-0.67459
7.26E-06	0.0561	7.26E-06	-0.67459
7.26E-06	0.02909	7.27E-06	-0.18655
7.27E-06	0.00241	7.27E-06	-0.91861
7.27E-06	0.09633	7.28E-06	-0.43057
7.28E-06	0.12309	7.28E-06	-0.91861
7.28E-06	0.12276	7.29E-06	-0.43057
7.29E-06	0.08278	7.29E-06	-0.67459
7.29E-06	0.10946	7.30E-06	-0.91861
7.30E-06	0.12301	7.30E-06	-0.91861
7.30E-06	0.14994	7.31E-06	-0.43057
7.31E-06	0.2432	7.31E-06	-0.43057
7.31E-06	0.25666	7.32E-06	-0.67459
7.32E-06	0.20322	7.32E-06	-0.43057
7.32E-06	0.13639	7.33E-06	-0.67459
7.33E-06	0.10946	7.33E-06	-0.67459
7.33E-06	0.06957	7.34E-06	-0.18655
7.34E-06	0.02926	7.34E-06	-0.67459
7.34E-06	0.00274	7.35E-06	-0.91861
7.35E-06	-0.01056	7.35E-06	0.3015
7.35E-06	-0.01138	7.36E-06	0.05748
7.36E-06	-0.0241	7.36E-06	-1.16264
7.36E-06	0.05627	7.37E-06	0.05748
7.37E-06	0.08245	7.37E-06	0.3015
7.37E-06	0.05602	7.38E-06	-1.40666
7.38E-06	0.09625	7.38E-06	-0.43057
7.38E-06	0.1093	7.39E-06	0.54552
7.39E-06	0.04264	7.39E-06	0.05748
7.39E-06	0.02926	7.40E-06	-0.18655
7.40E-06	0.04264	7.40E-06	0.54552
7.40E-06	0.05577	7.41E-06	-0.91861
7.41E-06	0.00299	7.41E-06	0.05748
7.41E-06	0.04247	7.42E-06	-0.67459
7.42E-06	0.01571	7.42E-06	-0.91861
7.42E-06	-0.01097	7.43E-06	0.3015
7.43E-06	-0.05103	7.43E-06	-0.91861
7.43E-06	-0.09134	7.44E-06	-0.43057
7.44E-06	-0.11786	7.44E-06	-0.43057
7.44E-06	-0.11777	7.45E-06	-0.67459
7.45E-06	-0.07788	7.45E-06	-0.18655
7.45E-06	-0.03757	7.46E-06	0.3015
7.46E-06	-0.05103	7.46E-06	-1.16264
7.46E-06	-0.02427	7.47E-06	-0.18655
7.47E-06	-0.01064	7.47E-06	-0.18655
7.47E-06	-0.02402	7.48E-06	-0.67459
7.48E-06	-0.01089	7.48E-06	-0.91861
7.48E-06	-0.02402	7.49E-06	-0.67459
7.49E-06	0.00266	7.49E-06	0.05748
7.49E-06	0.00241	7.50E-06	0.3015
7.50E-06	0.04289	7.50E-06	-0.18655
7.50E-06	0.09592	7.51E-06	-1.40666
7.51E-06	0.08262	7.51E-06	-0.18655
7.51E-06	0.04256	7.52E-06	-0.67459
7.52E-06	0.02918	7.52E-06	0.05748
7.52E-06	0.00266	7.53E-06	-0.43057
7.53E-06	-0.02419	7.53E-06	0.05748
7.53E-06	-0.01097	7.54E-06	-1.40666
7.54E-06	0.04264	7.54E-06	0.54552
7.54E-06	0.04256	7.55E-06	0.05748
7.55E-06	0.01571	7.55E-06	-0.43057
7.55E-06	-0.05095	7.56E-06	-0.43057
7.56E-06	0.00258	7.56E-06	0.05748
7.56E-06	0.00258	7.57E-06	-0.43057
7.57E-06	0.00249	7.57E-06	0.54552
7.57E-06	-0.03773	7.58E-06	-0.43057
7.58E-06	-0.02419	7.58E-06	-0.43057
7.58E-06	-0.06433	7.59E-06	-0.43057
7.59E-06	-0.02419	7.59E-06	-0.67459
7.59E-06	-0.0113	7.60E-06	-0.67459
7.60E-06	0.00258	7.60E-06	-0.67459
7.60E-06	-0.02435	7.61E-06	-0.43057
7.61E-06	-0.03765	7.61E-06	-0.18655
7.61E-06	-0.0379	7.62E-06	-0.43057
7.62E-06	-0.03773	7.62E-06	-0.91861
7.62E-06	-0.02427	7.63E-06	-0.18655
7.63E-06	0.0561	7.63E-06	-0.91861
7.63E-06	0.04256	7.64E-06	-0.43057
7.64E-06	-0.02427	7.64E-06	0.05748
7.64E-06	-0.05128	7.65E-06	-0.67459
7.65E-06	-0.09101	7.65E-06	0.05748
7.65E-06	-0.09126	7.66E-06	0.05748
7.66E-06	-0.11802	7.66E-06	-1.40666
7.66E-06	-0.13132	7.67E-06	-0.91861
7.67E-06	-0.18476	7.67E-06	0.3015
7.67E-06	-0.25167	7.68E-06	0.05748
7.68E-06	-0.18501	7.68E-06	0.05748
7.68E-06	-0.13132	7.69E-06	-0.43057
7.69E-06	-0.11769	7.69E-06	-0.43057
7.69E-06	-0.1048	7.70E-06	-0.43057
7.70E-06	-0.14495	7.70E-06	-0.18655
7.70E-06	-0.13107	7.71E-06	-0.67459
7.71E-06	-0.15833	7.71E-06	-0.67459
7.71E-06	-0.19798	7.72E-06	0.78955
7.72E-06	-0.22516	7.72E-06	0.05748
7.72E-06	-0.18501	7.73E-06	-0.43057
7.73E-06	-0.15767	7.73E-06	0.3015
7.73E-06	-0.19847	7.74E-06	-1.16264
7.74E-06	-0.23854	7.74E-06	-0.43057
7.74E-06	-0.21128	7.75E-06	-0.18655
7.75E-06	-0.23854	7.75E-06	0.05748
7.75E-06	-0.22532	7.76E-06	0.05748
7.76E-06	-0.19823	7.76E-06	0.05748
7.76E-06	-0.17171	7.77E-06	0.3015
7.77E-06	-0.22524	7.77E-06	1.52162
7.77E-06	-0.21153	7.78E-06	0.3015
7.78E-06	-0.18493	7.78E-06	-0.91861
7.78E-06	-0.15817	7.79E-06	-0.18655
7.79E-06	-0.14462	7.79E-06	0.3015
7.79E-06	-0.23845	7.80E-06	-0.67459
7.80E-06	-0.19847	7.80E-06	0.3015
7.80E-06	-0.18509	7.81E-06	-0.43057
7.81E-06	-0.158	7.81E-06	-0.43057
7.81E-06	-0.17146	7.82E-06	0.3015
7.82E-06	-0.18501	7.82E-06	0.78955
7.82E-06	-0.17138	7.83E-06	-1.40666
7.83E-06	-0.13132	7.83E-06	-0.43057
7.83E-06	-0.07788	7.84E-06	-0.67459
7.84E-06	-0.05128	7.84E-06	0.05748
7.84E-06	-0.01105	7.85E-06	-1.40666
7.85E-06	-0.01089	7.85E-06	0.54552
7.85E-06	-0.02443	7.86E-06	-0.18655
7.86E-06	-0.01113	7.86E-06	0.05748
7.86E-06	0.00274	7.87E-06	-0.18655
7.87E-06	0.05594	7.87E-06	-0.67459
7.87E-06	0.06924	7.88E-06	-0.91861
7.88E-06	0.04272	7.88E-06	-0.18655
7.88E-06	0.05594	7.89E-06	-1.16264
7.89E-06	0.09616	7.89E-06	-0.43057
7.89E-06	0.13647	7.90E-06	1.03357
7.90E-06	0.14944	7.90E-06	-0.91861
7.90E-06	0.12268	7.91E-06	-1.40666
7.91E-06	0.096	7.91E-06	-0.67459
7.91E-06	0.04264	7.92E-06	-0.67459
7.92E-06	-0.01105	7.92E-06	-0.18655
7.92E-06	0.00241	7.93E-06	-1.16264
7.93E-06	-0.01064	7.93E-06	-0.43057
7.93E-06	0.04272	7.94E-06	-0.43057
7.94E-06	0.02901	7.94E-06	-0.18655
7.94E-06	0.0295	7.95E-06	0.3015
7.95E-06	0.05627	7.95E-06	0.3015
7.95E-06	0.096	7.96E-06	-1.16264
7.96E-06	0.04256	7.96E-06	-0.67459
7.96E-06	0.08287	7.97E-06	-0.43057
7.97E-06	0.13647	7.97E-06	-0.43057
7.97E-06	0.1093	7.98E-06	0.05748
7.98E-06	0.09625	7.98E-06	0.3015
7.98E-06	0.0561	7.99E-06	-0.67459
7.99E-06	0.00225	7.99E-06	1.27759
7.99E-06	-0.0113	8.00E-06	0.3015
8.00E-06	0.04272	8.00E-06	-0.18655
8.00E-06	0.17654	8.01E-06	1.27759
8.01E-06	0.43037	8.01E-06	2.49771
8.01E-06	0.81843	8.02E-06	4.44989
8.02E-06	1.20641	8.02E-06	7.86621
8.02E-06	1.68798	8.03E-06	9.08633
8.03E-06	2.14312	8.03E-06	9.81839
8.03E-06	2.62411	8.04E-06	12.74667
8.04E-06	3.06569	8.04E-06	13.23471
8.04E-06	3.50786	8.05E-06	13.23471
8.05E-06	3.92268	8.05E-06	13.47874
8.05E-06	4.32396	8.06E-06	13.96678
8.06E-06	4.73887	8.06E-06	13.96678
8.06E-06	5.19367	8.07E-06	14.94288
8.07E-06	5.6218	8.07E-06	14.69885
8.07E-06	5.92966	8.08E-06	14.94288
8.08E-06	6.29054	8.08E-06	14.69885
8.08E-06	6.71916	8.09E-06	14.21081
8.09E-06	7.06675	8.09E-06	14.21081
8.09E-06	7.45514	8.10E-06	12.99069
8.10E-06	7.80298	8.10E-06	13.47874
8.10E-06	8.11058	8.11E-06	12.25862
8.11E-06	8.3379	8.11E-06	13.47874
8.11E-06	8.59281	8.12E-06	13.23471
8.12E-06	8.77999	8.12E-06	13.23471
8.12E-06	8.94023	8.13E-06	11.77058
8.13E-06	8.96724	8.13E-06	10.55046
8.13E-06	8.86077	8.14E-06	9.33035
8.14E-06	8.72597	8.14E-06	6.40207
8.14E-06	8.52615	8.15E-06	4.44989
8.15E-06	8.29875	8.15E-06	2.49771
8.15E-06	8.09778	8.16E-06	1.76564
8.16E-06	7.87038	8.16E-06	2.49771
8.16E-06	7.69691	8.17E-06	0.54552
8.17E-06	7.52271	8.17E-06	0.05748
8.17E-06	7.36205	8.18E-06	1.03357
8.18E-06	7.16133	8.18E-06	0.54552
8.18E-06	6.97398	8.19E-06	-0.67459
8.19E-06	6.82687	8.19E-06	0.3015
8.19E-06	6.70685	8.20E-06	-1.16264
8.20E-06	6.61252	8.20E-06	-0.43057
8.20E-06	6.43889	8.21E-06	0.05748
8.21E-06	6.23809	8.21E-06	-0.43057
8.21E-06	6.11774	8.22E-06	-0.67459
8.22E-06	5.99714	8.22E-06	-0.67459
8.22E-06	5.93023	8.23E-06	-1.16264
8.23E-06	5.74314	8.23E-06	-0.67459
8.23E-06	5.62271	8.24E-06	-0.18655
8.24E-06	5.47518	8.24E-06	0.05748
8.24E-06	5.36821	8.25E-06	-0.67459
8.25E-06	5.30155	8.25E-06	-1.16264
8.25E-06	5.22101	8.26E-06	-0.18655
8.26E-06	5.08753	8.26E-06	-0.91861
8.26E-06	5.02038	8.27E-06	-1.16264
8.27E-06	4.89986	8.27E-06	-0.67459
8.27E-06	4.84666	8.28E-06	-0.67459
8.28E-06	4.72615	8.28E-06	-1.16264
8.28E-06	4.60514	8.29E-06	-0.43057
8.29E-06	4.56557	8.29E-06	-1.65068
8.29E-06	4.48561	8.30E-06	-1.16264
8.30E-06	4.45827	8.30E-06	-0.91861
8.30E-06	4.48495	8.31E-06	-2.38275
8.31E-06	4.45844	8.31E-06	-1.89471
8.31E-06	4.28415	8.32E-06	-0.18655
8.32E-06	4.20427	8.32E-06	-1.89471
8.32E-06	4.15075	8.33E-06	0.54552
8.33E-06	4.0831	8.33E-06	-0.91861
8.33E-06	4.0973	8.34E-06	-1.65068
8.34E-06	3.97703	8.34E-06	0.05748
8.34E-06	3.93598	8.35E-06	-1.16264
8.35E-06	3.85619	8.35E-06	-1.16264
8.35E-06	3.80291	8.36E-06	-0.18655
8.36E-06	3.65522	8.36E-06	0.05748
8.36E-06	3.60219	8.37E-06	-1.40666
8.37E-06	3.53536	8.37E-06	-0.18655
8.37E-06	3.46796	8.38E-06	-0.43057
8.38E-06	3.4146	8.38E-06	-0.67459
8.38E-06	3.38809	8.39E-06	-0.91861
8.39E-06	3.33415	8.39E-06	-0.43057
8.39E-06	3.30738	8.40E-06	-0.91861
8.40E-06	3.16052	8.40E-06	-0.43057
8.40E-06	3.0932	8.41E-06	-0.91861
8.41E-06	3.01324	8.41E-06	-0.67459
8.41E-06	2.95988	8.42E-06	-0.67459
8.42E-06	2.89264	8.42E-06	-0.18655
8.42E-06	2.86571	8.43E-06	-0.67459
8.43E-06	2.78625	8.43E-06	-0.91861
8.43E-06	2.74528	8.44E-06	-1.16264
8.44E-06	2.63839	8.44E-06	0.05748
8.44E-06	2.57173	8.45E-06	-0.67459
8.45E-06	2.46476	8.45E-06	-1.40666
8.45E-06	2.35747	8.46E-06	-0.43057
8.46E-06	2.29064	8.46E-06	-0.43057
8.46E-06	2.2106	8.47E-06	-1.40666
8.47E-06	2.11676	8.47E-06	0.05748
8.47E-06	2.01004	8.48E-06	0.3015
8.48E-06	1.92918	8.48E-06	-0.67459
8.48E-06	1.94264	8.49E-06	-0.67459
8.49E-06	1.94272	8.49E-06	-1.16264
8.49E-06	1.91596	8.50E-06	-0.67459
8.50E-06	1.87606	8.50E-06	0.05748
8.50E-06	1.83551	8.51E-06	-0.67459
8.51E-06	1.87598	8.51E-06	-0.67459
8.51E-06	1.80899	8.52E-06	-0.43057
8.52E-06	1.79528	8.52E-06	-0.43057
8.52E-06	1.74184	8.53E-06	-0.43057
8.53E-06	1.66196	8.53E-06	-0.67459
8.53E-06	1.66171	8.54E-06	-0.43057
8.54E-06	1.64858	8.54E-06	-1.16264
8.54E-06	1.60802	8.55E-06	-0.67459
8.55E-06	1.55458	8.55E-06	-1.16264
8.55E-06	1.56821	8.56E-06	-0.43057
8.56E-06	1.56788	8.56E-06	-0.67459
8.56E-06	1.60794	8.57E-06	-1.16264
8.57E-06	1.63478	8.57E-06	-1.16264
8.57E-06	1.67518	8.58E-06	-1.16264
8.58E-06	1.6618	8.58E-06	-0.18655
8.58E-06	1.58126	8.59E-06	-0.43057
8.59E-06	1.52782	8.59E-06	-1.40666
8.59E-06	1.52798	8.60E-06	-0.67459
8.60E-06	1.51435	8.60E-06	0.3015
8.60E-06	1.46091	8.61E-06	-1.16264
8.61E-06	1.50114	8.61E-06	-0.67459
8.61E-06	1.43415	8.62E-06	-0.43057
8.62E-06	1.39392	8.62E-06	-0.43057
8.62E-06	1.31404	8.63E-06	-0.67459
8.63E-06	1.31404	8.63E-06	-0.18655
8.63E-06	1.31371	8.64E-06	-1.40666
8.64E-06	1.28728	8.64E-06	0.05748
8.64E-06	1.27373	8.65E-06	-0.18655
8.65E-06	1.28695	8.65E-06	-0.18655
8.65E-06	1.31379	8.66E-06	-1.16264
8.66E-06	1.26035	8.66E-06	-0.43057
8.66E-06	1.22037	8.67E-06	-0.18655
8.67E-06	1.22004	8.67E-06	-0.43057
8.67E-06	1.26043	8.68E-06	-1.16264
8.68E-06	1.27357	8.68E-06	-0.18655
8.68E-06	1.30025	8.69E-06	-0.43057
8.69E-06	1.19369	8.69E-06	0.05748
8.69E-06	1.16668	8.70E-06	-0.18655
8.70E-06	1.15322	8.70E-06	-1.16264
8.70E-06	1.15338	8.71E-06	-0.43057
8.71E-06	1.1134	8.71E-06	0.05748
8.71E-06	1.09953	8.72E-06	-1.40666
8.72E-06	1.04625	8.72E-06	0.3015
8.72E-06	0.96588	8.73E-06	-0.67459
8.73E-06	0.93911	8.73E-06	-0.67459
8.73E-06	0.8993	8.74E-06	-0.43057
8.74E-06	0.89922	8.74E-06	-1.16264
8.74E-06	0.88559	8.75E-06	-0.18655
8.75E-06	0.87254	8.75E-06	1.03357
8.75E-06	0.85866	8.76E-06	-2.13873
8.76E-06	0.80538	8.76E-06	0.78955
8.76E-06	0.72526	8.77E-06	0.05748
8.77E-06	0.65794	8.77E-06	-1.89471
8.77E-06	0.64464	8.78E-06	0.05748
8.78E-06	0.65827	8.78E-06	-0.43057
8.78E-06	0.60474	8.79E-06	-0.43057
8.79E-06	0.52429	8.79E-06	-0.18655
8.79E-06	0.49769	8.80E-06	-0.91861
8.80E-06	0.48423	8.80E-06	-0.43057
8.80E-06	0.43045	8.81E-06	0.3015
8.81E-06	0.41707	8.81E-06	-0.67459
8.81E-06	0.4307	8.82E-06	-0.91861
8.82E-06	0.40402	8.82E-06	-0.43057
8.82E-06	0.39047	8.83E-06	0.3015
8.83E-06	0.33703	8.83E-06	-0.43057
8.83E-06	0.39064	8.84E-06	-0.43057
8.84E-06	0.40361	8.84E-06	-0.43057
8.84E-06	0.37701	8.85E-06	-0.43057
8.85E-06	0.33678	8.85E-06	-0.43057
8.85E-06	0.37693	8.86E-06	-1.89471
8.86E-06	0.37734	8.86E-06	0.05748
8.86E-06	0.37701	8.87E-06	-0.18655
8.87E-06	0.41707	8.87E-06	-0.18655
8.87E-06	0.41691	8.88E-06	-0.91861
8.88E-06	0.39064	8.88E-06	-1.16264
8.88E-06	0.37709	8.89E-06	-0.18655
8.89E-06	0.30994	8.89E-06	1.03357
8.89E-06	0.32357	8.90E-06	-0.91861
8.90E-06	0.29713	8.90E-06	-0.43057
8.90E-06	0.28326	8.91E-06	-0.91861
8.91E-06	0.29697	8.91E-06	-0.67459
8.91E-06	0.29689	8.92E-06	-0.18655
8.92E-06	0.24303	8.92E-06	-0.18655
8.92E-06	0.20305	8.93E-06	-0.91861
8.93E-06	0.22973	8.93E-06	0.3015
8.93E-06	0.2299	8.94E-06	-1.40666
8.94E-06	0.21685	8.94E-06	-0.43057
8.94E-06	0.18959	8.95E-06	-0.18655
8.95E-06	0.18942	8.95E-06	-0.43057
8.95E-06	0.16299	8.96E-06	-1.40666
8.96E-06	0.21643	8.96E-06	-0.18655
8.96E-06	0.18967	8.97E-06	-1.16264
8.97E-06	0.18975	8.97E-06	0.05748
8.97E-06	0.21685	8.98E-06	-0.43057
8.98E-06	0.14936	8.98E-06	-0.91861
8.98E-06	0.11012	8.99E-06	0.3015
8.99E-06	0.08278	8.99E-06	0.54552
8.99E-06	0.05586	9.00E-06	-1.16264
9.00E-06	0.00241	9.00E-06	0.3015
9.00E-06	0.01612	9.01E-06	-0.91861
9.01E-06	0.05544	9.01E-06	-0.67459
9.01E-06	0.06932	9.02E-06	-0.67459
9.02E-06	0.02959	9.02E-06	-0.18655
9.02E-06	-0.05111	9.03E-06	-0.67459
9.03E-06	-0.09142	9.03E-06	-0.18655
9.03E-06	-0.0645	9.04E-06	-0.43057
9.04E-06	-0.0512	9.04E-06	-0.91861
9.04E-06	-0.05095	9.05E-06	-0.43057
9.05E-06	-0.06458	9.05E-06	-0.43057
9.05E-06	-0.05153	9.06E-06	-1.16264
9.06E-06	-0.05095	9.06E-06	-0.18655
9.06E-06	-0.02386	9.07E-06	-0.43057
9.07E-06	-0.05144	9.07E-06	0.54552
9.07E-06	-0.06425	9.08E-06	-0.43057
9.08E-06	-0.06425	9.08E-06	-1.16264
9.08E-06	-0.02452	9.09E-06	0.3015
9.09E-06	-0.03765	9.09E-06	-0.43057
9.09E-06	-0.03765	9.10E-06	-2.13873
9.10E-06	-0.10489	9.10E-06	-0.91861
9.10E-06	-0.13107	9.11E-06	-0.67459
9.11E-06	-0.15833	9.11E-06	-0.43057
9.11E-06	-0.19839	9.12E-06	0.05748
9.12E-06	-0.1713	9.12E-06	-1.89471
9.12E-06	-0.2387	9.13E-06	-1.16264
9.13E-06	-0.23845	9.13E-06	0.3015
9.13E-06	-0.21136	9.14E-06	-0.43057
9.14E-06	-0.29223	9.14E-06	-0.67459
9.14E-06	-0.31874	9.15E-06	-0.67459
9.15E-06	-0.22483	9.15E-06	-0.67459
9.15E-06	-0.18526	9.16E-06	-0.43057
9.16E-06	-0.17146	9.16E-06	-0.18655
9.16E-06	-0.17146	9.17E-06	-1.16264
9.17E-06	-0.19831	9.17E-06	-1.16264
9.17E-06	-0.26522	9.18E-06	-0.18655
9.18E-06	-0.26513	9.18E-06	-0.67459
9.18E-06	-0.30487	9.19E-06	-0.43057
9.19E-06	-0.31866	9.19E-06	-0.67459
9.19E-06	-0.35922	9.20E-06	-1.65068
9.20E-06	-0.34526	9.20E-06	0.3015
9.20E-06	-0.31883	9.21E-06	0.3015
9.21E-06	-0.33245	9.21E-06	-0.67459
9.21E-06	-0.35872	9.22E-06	-0.43057
9.22E-06	-0.31874	9.22E-06	-1.40666
9.22E-06	-0.27843	9.23E-06	-0.43057
9.23E-06	-0.29181	9.23E-06	-0.18655
9.23E-06	-0.25184	9.24E-06	-1.65068
9.24E-06	-0.19847	9.24E-06	-0.18655
9.24E-06	-0.22491	9.25E-06	-0.67459
9.25E-06	-0.3052	9.25E-06	-0.67459
9.25E-06	-0.252	9.26E-06	-0.18655
9.26E-06	-0.2919	9.26E-06	-1.40666
9.26E-06	-0.39911	9.27E-06	-0.67459
9.27E-06	-0.39887	9.27E-06	0.3015
9.27E-06	-0.38573	9.28E-06	-0.67459
9.28E-06	-0.38581	9.28E-06	-0.67459
9.28E-06	-0.35889	9.29E-06	-0.67459
9.29E-06	-0.41233	9.29E-06	-0.18655
9.29E-06	-0.34584	9.30E-06	-1.16264
9.30E-06	-0.34575	9.30E-06	-0.67459
9.30E-06	-0.30511	9.31E-06	-0.18655
9.31E-06	-0.31825	9.31E-06	-0.91861
9.31E-06	-0.3593	9.32E-06	-0.91861
9.32E-06	-0.30536	9.32E-06	0.54552
9.32E-06	-0.3185	9.33E-06	-0.91861
9.33E-06	-0.34551	9.33E-06	-0.43057
9.33E-06	-0.31907	9.34E-06	-0.91861
9.34E-06	-0.27835	9.34E-06	-0.67459
9.34E-06	-0.33212	9.35E-06	-0.67459
9.35E-06	-0.34542	9.35E-06	0.05748
9.35E-06	-0.33212	9.36E-06	-1.40666
9.36E-06	-0.22499	9.36E-06	-0.91861
9.36E-06	-0.22516	9.37E-06	-0.18655
9.37E-06	-0.14478	9.37E-06	-0.43057
9.37E-06	-0.13148	9.38E-06	-1.16264
9.38E-06	-0.13148	9.38E-06	-0.67459
9.38E-06	-0.11802	9.39E-06	-0.43057
9.39E-06	-0.11786	9.39E-06	-0.18655
9.39E-06	-0.1048	9.40E-06	-0.67459
9.40E-06	-0.09142	9.40E-06	-0.43057
9.40E-06	-0.07763	9.41E-06	-0.91861
9.41E-06	-0.09109	9.41E-06	0.3015
9.41E-06	-0.11827	9.42E-06	-0.67459
9.42E-06	-0.15808	9.42E-06	-1.16264
9.42E-06	-0.25167	9.43E-06	-0.91861
9.43E-06	-0.29223	9.43E-06	0.05748
9.43E-06	-0.25184	9.44E-06	-0.43057
9.44E-06	-0.19823	9.44E-06	-0.18655
9.44E-06	-0.26522	9.45E-06	-0.43057
9.45E-06	-0.30544	9.45E-06	0.3015
9.45E-06	-0.31883	9.46E-06	-0.67459
9.46E-06	-0.31899	9.46E-06	-0.67459
9.46E-06	-0.30511	9.47E-06	-0.91861
9.47E-06	-0.30495	9.47E-06	0.54552
9.47E-06	-0.22532	9.48E-06	0.3015
9.48E-06	-0.17179	9.48E-06	-0.67459
9.48E-06	-0.19823	9.49E-06	-0.43057
9.49E-06	-0.26505	9.49E-06	0.54552
9.49E-06	-0.25184	9.50E-06	-1.40666
9.50E-06	-0.15808	9.50E-06	-0.18655
9.50E-06	-0.07796	9.51E-06	-0.67459
9.51E-06	-0.09118	9.51E-06	-1.40666
9.51E-06	-0.11794	9.52E-06	0.05748
9.52E-06	-0.09134	9.52E-06	-0.67459
9.52E-06	-0.10447	9.53E-06	-0.43057
9.53E-06	-0.1314	9.53E-06	-0.18655
9.53E-06	-0.13124	9.54E-06	-0.43057
9.54E-06	-0.17155	9.54E-06	-0.91861
9.54E-06	-0.18501	9.55E-06	0.05748
9.55E-06	-0.18476	9.55E-06	-0.43057
9.55E-06	-0.11794	9.56E-06	0.05748
9.56E-06	-0.10472	9.56E-06	-0.43057
9.56E-06	-0.09134	9.57E-06	-0.43057
9.57E-06	-0.15784	9.57E-06	-0.91861
9.57E-06	-0.15833	9.58E-06	-0.43057
9.58E-06	-0.11786	9.58E-06	-0.43057
9.58E-06	-0.06441	9.59E-06	-0.18655
9.59E-06	-0.09126	9.59E-06	-1.40666
9.59E-06	-0.14478	9.60E-06	-0.43057
9.60E-06	-0.18501	9.60E-06	-0.67459
9.60E-06	-0.22491	9.61E-06	0.54552
9.61E-06	-0.21136	9.61E-06	-0.67459
9.61E-06	-0.22474	9.62E-06	-1.16264
9.62E-06	-0.22499	9.62E-06	-0.43057
9.62E-06	-0.19814	9.63E-06	-0.43057
9.63E-06	-0.1713	9.63E-06	0.05748
9.63E-06	-0.17155	9.64E-06	0.05748
9.64E-06	-0.14503	9.64E-06	-1.16264
9.64E-06	-0.14437	9.65E-06	-1.40666
9.65E-06	-0.19814	9.65E-06	-0.18655
9.65E-06	-0.22532	9.66E-06	-0.18655
9.66E-06	-0.22524	9.66E-06	-1.16264
9.66E-06	-0.23829	9.67E-06	-0.43057
9.67E-06	-0.2653	9.67E-06	-0.43057
9.67E-06	-0.23845	9.68E-06	-1.16264
9.68E-06	-0.26522	9.68E-06	-0.18655
9.68E-06	-0.27876	9.69E-06	-0.67459
9.69E-06	-0.22483	9.69E-06	0.05748
9.69E-06	-0.25159	9.70E-06	-0.43057
9.70E-06	-0.26555	9.70E-06	-0.91861
9.70E-06	-0.33196	9.71E-06	-0.18655
9.71E-06	-0.30495	9.71E-06	-0.18655
9.71E-06	-0.29214	9.72E-06	-1.16264
9.72E-06	-0.26546	9.72E-06	0.3015
9.72E-06	-0.29181	9.73E-06	-0.43057
9.73E-06	-0.31866	9.73E-06	0.3015
9.73E-06	-0.31883	9.74E-06	-1.16264
9.74E-06	-0.23854	9.74E-06	-0.67459
9.74E-06	-0.25167	9.75E-06	-0.18655
9.75E-06	-0.31899	9.75E-06	-0.43057
9.75E-06	-0.39911	9.76E-06	-0.18655
9.76E-06	-0.3052	9.76E-06	-0.43057
9.76E-06	-0.29214	9.77E-06	-0.67459
9.77E-06	-0.33204	9.77E-06	0.54552
9.77E-06	-0.30536	9.78E-06	0.05748
9.78E-06	-0.30553	9.78E-06	-0.67459
9.78E-06	-0.23837	9.79E-06	-0.18655
9.79E-06	-0.29181	9.79E-06	0.05748
9.79E-06	-0.3721	9.80E-06	0.05748
9.80E-06	-0.38565	9.80E-06	0.05748
9.80E-06	-0.33221	9.81E-06	-0.67459
9.81E-06	-0.27868	9.81E-06	-1.16264
9.81E-06	-0.27885	9.82E-06	-0.18655
9.82E-06	-0.29149	9.82E-06	-1.40666
9.82E-06	-0.252	9.83E-06	-1.16264
9.83E-06	-0.27876	9.83E-06	-0.18655
9.83E-06	-0.31874	9.84E-06	0.05748
9.84E-06	-0.29214	9.84E-06	-1.16264
9.84E-06	-0.29198	9.85E-06	-1.16264
9.85E-06	-0.25151	9.85E-06	-0.67459
9.85E-06	-0.2121	9.86E-06	-1.16264
9.86E-06	-0.22516	9.86E-06	-0.43057
9.86E-06	-0.23821	9.87E-06	-0.67459
9.87E-06	-0.21161	9.87E-06	-0.91861
9.87E-06	-0.17171	9.88E-06	0.05748
9.88E-06	-0.13115	9.88E-06	0.05748
9.88E-06	-0.09118	9.89E-06	-1.89471
9.89E-06	-0.09118	9.89E-06	-0.43057
9.89E-06	-0.15841	9.90E-06	-0.67459
9.90E-06	-0.18485	9.90E-06	-0.18655
9.90E-06	-0.29206	9.91E-06	-0.18655
9.91E-06	-0.31858	9.91E-06	-0.67459
9.91E-06	-0.30528	9.92E-06	-0.18655
9.92E-06	-0.33204	9.92E-06	-0.67459
9.92E-06	-0.27835	9.93E-06	-0.67459
9.93E-06	-0.30503	9.93E-06	-1.16264
9.93E-06	-0.27835	9.94E-06	-0.91861
9.94E-06	-0.33212	9.94E-06	-0.67459
9.94E-06	-0.3052	9.95E-06	-0.91861
9.95E-06	-0.29157	9.95E-06	-1.16264
9.95E-06	-0.2653	9.96E-06	-0.18655
9.96E-06	-0.2653	9.96E-06	-0.67459
9.96E-06	-0.25151	9.97E-06	-0.67459
9.97E-06	-0.19823	9.97E-06	-0.43057
9.97E-06	-0.18534	9.98E-06	-0.43057
9.98E-06	-0.15792	9.98E-06	-0.91861
9.98E-06	-0.19856	9.99E-06	-0.18655
9.99E-06	-0.26522	9.99E-06	-0.18655
9.99E-06	-0.29165	1.00E-05	-1.16264
1.00E-05	-0.35897	1.00E-05	-0.18655
1.00E-05	-0.38573	1.00E-05	-0.18655
1.00E-05	-0.37202	1.00E-05	-1.89471
1.00E-05	-0.31924	1.00E-05	-0.18655
1.00E-05	-0.35864	1.00E-05	-0.18655
1.00E-05	-0.37227	1.00E-05	-0.91861
1.00E-05	-0.33237	1.00E-05	-0.43057
1.00E-05	-0.30536	1.00E-05	-0.67459
1.00E-05	-0.34551	1.00E-05	-0.67459
1.00E-05	-0.33245	1.00E-05	0.78955
1.00E-05	-0.33188	1.01E-05	-1.40666
1.01E-05	-0.30528	1.01E-05	0.05748
1.01E-05	-0.37252	1.01E-05	0.54552
1.01E-05	-0.38524	1.01E-05	-1.40666
1.01E-05	-0.3987	1.01E-05	-0.43057
1.01E-05	-0.45272	1.01E-05	0.3015
1.01E-05	-0.49237	1.01E-05	-0.18655
1.01E-05	-0.49254	1.01E-05	-0.91861
1.01E-05	-0.50617	1.01E-05	-0.67459
1.01E-05	-0.50584	1.01E-05	-0.18655
1.01E-05	-0.58629	1.01E-05	0.3015
1.01E-05	-0.6	1.01E-05	-1.65068
1.01E-05	-0.58579	1.01E-05	0.05748
1.01E-05	-0.59951	1.01E-05	0.3015
1.01E-05	-0.63982	1.01E-05	-0.67459
1.01E-05	-0.6399	1.01E-05	-0.67459
1.01E-05	-0.63982	1.01E-05	-0.18655
1.01E-05	-0.67971	1.01E-05	-0.18655
1.01E-05	-0.66641	1.01E-05	-0.18655
1.01E-05	-0.65336	1.01E-05	-1.65068
1.01E-05	-0.63982	1.02E-05	-0.43057
1.02E-05	-0.58654	1.02E-05	-1.16264
1.02E-05	-0.61322	1.02E-05	-0.43057
1.02E-05	-0.59984	1.02E-05	0.3015
1.02E-05	-0.59959	1.02E-05	-1.40666
1.02E-05	-0.62676	1.02E-05	-1.65068
1.02E-05	-0.57274	1.02E-05	0.3015
1.02E-05	-0.5326	1.02E-05	-0.91861
1.02E-05	-0.55944	1.02E-05	-0.91861
1.02E-05	-0.51938	1.02E-05	0.54552
1.02E-05	-0.5326	1.02E-05	-0.91861
1.02E-05	-0.46577	1.02E-05	-0.67459
1.02E-05	-0.43901	1.02E-05	-0.18655
1.02E-05	-0.43909	1.02E-05	-1.16264
1.02E-05	-0.53309	1.02E-05	-0.91861
1.02E-05	-0.55969	1.02E-05	-0.43057
1.02E-05	-0.55969	1.02E-05	-1.40666
1.02E-05	-0.57283	1.02E-05	-0.18655
1.02E-05	-0.58654	1.02E-05	-0.67459
1.02E-05	-0.61305	1.02E-05	-0.67459
1.02E-05	-0.59942	1.03E-05	-1.16264
1.03E-05	-0.57283	1.03E-05	-0.43057
1.03E-05	-0.54623	1.03E-05	-0.18655
1.03E-05	-0.43893	1.03E-05	-0.67459
1.03E-05	-0.38524	1.03E-05	-0.67459
1.03E-05	-0.38581	1.03E-05	-0.91861
1.03E-05	-0.43909	1.03E-05	0.05748
1.03E-05	-0.39887	1.03E-05	-0.43057
1.03E-05	-0.38598	1.03E-05	-1.40666
1.03E-05	-0.34584	1.03E-05	-0.67459
1.03E-05	-0.3854	1.03E-05	-0.18655
1.03E-05	-0.41258	1.03E-05	-0.91861
1.03E-05	-0.37227	1.03E-05	-0.91861
1.03E-05	-0.35897	1.03E-05	0.3015
1.03E-05	-0.39928	1.03E-05	-0.67459
1.03E-05	-0.39928	1.03E-05	-1.16264
1.03E-05	-0.42579	1.03E-05	-0.67459
1.03E-05	-0.3859	1.03E-05	-0.43057
1.03E-05	-0.35889	1.03E-05	-0.43057
1.03E-05	-0.35872	1.03E-05	-0.18655
1.03E-05	-0.33204	1.04E-05	-1.16264
1.04E-05	-0.29198	1.04E-05	1.03357
1.04E-05	-0.30536	1.04E-05	-0.67459
1.04E-05	-0.31891	1.04E-05	-0.91861
1.04E-05	-0.27876	1.04E-05	-0.43057
1.04E-05	-0.33188	1.04E-05	-0.67459
1.04E-05	-0.3992	1.04E-05	-1.16264
1.04E-05	-0.43926	1.04E-05	0.3015
1.04E-05	-0.46594	1.04E-05	-0.43057
1.04E-05	-0.46577	1.04E-05	-0.43057
1.04E-05	-0.47907	1.04E-05	-0.67459
1.04E-05	-0.4794	1.04E-05	0.54552
1.04E-05	-0.43909	1.04E-05	-0.91861
1.04E-05	-0.42579	1.04E-05	-1.89471
1.04E-05	-0.45256	1.04E-05	0.3015
1.04E-05	-0.43909	1.04E-05	-0.43057
1.04E-05	-0.41225	1.04E-05	-0.67459
1.04E-05	-0.41233	1.04E-05	0.05748
1.04E-05	-0.47883	1.04E-05	0.3015
1.04E-05	-0.50584	1.04E-05	-0.67459
1.04E-05	-0.50633	1.05E-05	0.05748
1.05E-05	-0.47916	1.05E-05	-0.91861
1.05E-05	-0.55944	1.05E-05	0.05748
1.05E-05	-0.59984	1.05E-05	0.54552
1.05E-05	-0.62643	1.05E-05	-0.67459
1.05E-05	-0.65336	1.05E-05	-0.91861
1.05E-05	-0.65353	1.05E-05	-0.18655
1.05E-05	-0.68021	1.05E-05	-0.43057
1.05E-05	-0.66625	1.05E-05	-0.43057
1.05E-05	-0.65353	1.05E-05	-2.13873
1.05E-05	-0.66666	1.05E-05	0.05748
1.05E-05	-0.67988	1.05E-05	-0.18655
1.05E-05	-0.68029	1.05E-05	-1.40666
1.05E-05	-0.66674	1.05E-05	-0.18655
1.05E-05	-0.65303	1.05E-05	0.05748
1.05E-05	-0.59984	1.05E-05	-0.91861
1.05E-05	-0.58654	1.05E-05	-0.18655
1.05E-05	-0.54598	1.05E-05	-0.67459
1.05E-05	-0.53301	1.05E-05	-0.91861
1.05E-05	-0.54615	1.05E-05	0.3015
1.05E-05	-0.506	1.06E-05	-0.67459
1.06E-05	-0.49278	1.06E-05	-1.40666
1.06E-05	-0.49254	1.06E-05	1.03357
1.06E-05	-0.53301	1.06E-05	-0.91861
1.06E-05	-0.49295	1.06E-05	-0.43057
1.06E-05	-0.42563	1.06E-05	0.05748
1.06E-05	-0.42555	1.06E-05	-0.67459
1.06E-05	-0.39903	1.06E-05	-0.43057
1.06E-05	-0.34534	1.06E-05	-0.67459
1.06E-05	-0.30528	1.06E-05	-0.67459
1.06E-05	-0.31841	1.06E-05	0.05748
1.06E-05	-0.2653	1.06E-05	-0.43057
1.06E-05	-0.26522	1.06E-05	-0.67459
1.06E-05	-0.27868	1.06E-05	-0.43057
1.06E-05	-0.29173	1.06E-05	-0.18655
1.06E-05	-0.34559	1.06E-05	-0.43057
1.06E-05	-0.33204	1.06E-05	-0.18655
1.06E-05	-0.3052	1.06E-05	-0.18655
1.06E-05	-0.31866	1.06E-05	-0.91861
1.06E-05	-0.29173	1.06E-05	-0.43057
1.06E-05	-0.31883	1.07E-05	-0.67459
1.07E-05	-0.29198	1.07E-05	-0.91861
1.07E-05	-0.25175	1.07E-05	0.3015
1.07E-05	-0.25192	1.07E-05	0.3015
1.07E-05	-0.23845	1.07E-05	-1.16264
1.07E-05	-0.2919	1.07E-05	-0.43057
1.07E-05	-0.30528	1.07E-05	-0.18655
1.07E-05	-0.38565	1.07E-05	-0.18655
1.07E-05	-0.35856	1.07E-05	-0.67459
1.07E-05	-0.37227	1.07E-05	-0.43057
1.07E-05	-0.41233	1.07E-05	-0.67459
1.07E-05	-0.47924	1.07E-05	-0.91861
1.07E-05	-0.47907	1.07E-05	-0.67459
1.07E-05	-0.4528	1.07E-05	-0.43057
1.07E-05	-0.43909	1.07E-05	0.05748
1.07E-05	-0.45223	1.07E-05	-0.91861
1.07E-05	-0.43934	1.07E-05	-0.91861
1.07E-05	-0.41241	1.07E-05	-0.67459
1.07E-05	-0.43876	1.07E-05	-0.18655
1.07E-05	-0.43967	1.07E-05	-1.16264
1.07E-05	-0.43909	1.08E-05	-0.43057
1.08E-05	-0.35889	1.08E-05	0.3015
1.08E-05	-0.35872	1.08E-05	-0.43057
1.08E-05	-0.42579	1.08E-05	0.78955
1.08E-05	-0.47924	1.08E-05	-0.67459
1.08E-05	-0.39878	1.08E-05	-0.67459
1.08E-05	-0.33212	1.08E-05	-0.18655
1.08E-05	-0.34575	1.08E-05	-0.18655
1.08E-05	-0.34526	1.08E-05	-0.43057
1.08E-05	-0.31874	1.08E-05	0.78955
1.08E-05	-0.30544	1.08E-05	-0.91861
1.08E-05	-0.27852	1.08E-05	-0.43057
1.08E-05	-0.252	1.08E-05	0.3015
1.08E-05	-0.22516	1.08E-05	-1.40666
1.08E-05	-0.21153	1.08E-05	0.3015
1.08E-05	-0.21169	1.08E-05	0.78955
1.08E-05	-0.14487	1.08E-05	-0.43057
1.08E-05	-0.09142	1.08E-05	-0.43057
1.08E-05	-0.13124	1.08E-05	0.05748
1.08E-05	-0.09118	1.08E-05	-1.16264
1.08E-05	-0.07779	1.09E-05	-1.16264
1.09E-05	-0.0512	1.09E-05	-0.67459
1.09E-05	-0.0512	1.09E-05	-0.67459
1.09E-05	-0.10464	1.09E-05	-0.67459
1.09E-05	-0.15825	1.09E-05	-1.16264
1.09E-05	-0.14462	1.09E-05	-0.43057
1.09E-05	-0.1713	1.09E-05	-0.67459
1.09E-05	-0.15833	1.09E-05	-1.65068
1.09E-05	-0.19839	1.09E-05	0.3015
1.09E-05	-0.23812	1.09E-05	-1.65068
1.09E-05	-0.25167	1.09E-05	-1.40666
1.09E-05	-0.27843	1.09E-05	0.78955
1.09E-05	-0.30561	1.09E-05	-0.67459
1.09E-05	-0.2786	1.09E-05	-1.89471
1.09E-05	-0.30536	1.09E-05	0.54552
1.09E-05	-0.26513	1.09E-05	0.05748
1.09E-05	-0.18476	1.09E-05	-0.43057
1.09E-05	-0.15817	1.09E-05	-0.91861
1.09E-05	-0.11827	1.09E-05	0.3015
1.09E-05	-0.13124	1.09E-05	0.54552
1.09E-05	-0.17171	1.10E-05	0.05748
1.10E-05	-0.18493	1.10E-05	-1.65068
1.10E-05	-0.11819	1.10E-05	-0.67459
1.10E-05	-0.10472	1.10E-05	0.3015
1.10E-05	-0.19839	1.10E-05	-0.18655
1.10E-05	-0.17155	1.10E-05	-0.91861
1.10E-05	-0.18485	1.10E-05	-0.91861
1.10E-05	-0.19823	1.10E-05	-0.43057
1.10E-05	-0.17138	1.10E-05	0.05748
1.10E-05	-0.14487	1.10E-05	-0.18655
1.10E-05	-0.10472	1.10E-05	-0.18655
1.10E-05	-0.14487	1.10E-05	-0.43057
1.10E-05	-0.19814	1.10E-05	-0.67459
1.10E-05	-0.22507	1.10E-05	-0.43057
1.10E-05	-0.27835	1.10E-05	-0.43057
1.10E-05	-0.29206	1.10E-05	-0.67459
1.10E-05	-0.29173	1.10E-05	-0.18655
1.10E-05	-0.25192	1.10E-05	-0.43057
1.10E-05	-0.27827	1.10E-05	-0.67459
1.10E-05	-0.31866	1.10E-05	-0.18655
1.10E-05	-0.31874	1.11E-05	-0.18655
1.11E-05	-0.26513	1.11E-05	-1.16264
1.11E-05	-0.27868	1.11E-05	-0.43057
1.11E-05	-0.27827	1.11E-05	-0.43057
1.11E-05	-0.23829	1.11E-05	-0.67459
1.11E-05	-0.21186	1.11E-05	0.05748
1.11E-05	-0.15808	1.11E-05	-0.91861
1.11E-05	-0.1846	1.11E-05	-1.65068
1.11E-05	-0.15825	1.11E-05	0.78955
1.11E-05	-0.18518	1.11E-05	-0.67459
