# Supplementary material for: A bioinspired flexible neuromuscular system based thermal-annealing-free perovskite with passivation
Source: Nat Commun. 2022 Dec 2;13:7427. doi: 10.1038/s41467-022-35092-w (PMC9718817; doi:10.1038/s41467-022-35092-w)
Supplement: Supplementary file 6 — Source Data [file 41467_2022_35092_MOESM6_ESM.zip › figS22.txt]

Position(ns)	Height(nm)
0	-108.0897
3.90631	-107.7455
7.81262	-107.5734
11.71893	-107.2291
15.62524	-106.8849
19.53155	-106.5407
23.43786	-106.5407
27.34417	-106.3685
31.25048	-106.1964
35.15678	-106.0243
39.0631	-105.6801
42.9694	-105.508
46.87571	-105.6801
50.78202	-105.508
54.68833	-105.508
58.59464	-105.6801
62.50095	-105.6801
66.40726	-105.508
70.31357	-105.508
74.21988	-105.6801
78.12619	-105.8522
82.0325	-106.3685
85.93881	-106.3685
89.84512	-106.8849
93.75142	-107.057
97.65774	-107.4012
101.564	-108.4339
105.4704	-108.4339
109.3767	-108.6061
113.283	-108.9503
117.1893	-109.4667
121.0956	-109.8109
125.0019	-110.1551
128.9082	-110.4994
132.8145	-110.8436
136.7208	-111.0157
140.6271	-111.3599
144.5334	-111.7042
148.4398	-111.5321
152.3461	-112.0484
156.2524	-112.0484
160.1587	-112.3926
164.065	-112.5648
167.9713	-112.5648
171.8776	-112.7369
175.7839	-113.2532
179.6902	-113.2532
183.5965	-113.4254
187.5028	-113.5975
191.4092	-113.5975
195.3155	-114.1138
199.2218	-114.1138
203.1281	-114.2859
207.0344	-114.4581
210.9407	-114.6302
214.847	-114.8023
218.7533	-114.8023
222.6596	-114.6302
226.5659	-114.8023
230.4723	-114.9744
234.3786	-115.4908
238.2849	-115.835
242.1912	-116.1792
246.0975	-116.5235
250.0038	-117.0398
253.9101	-117.5562
257.8164	-118.0725
261.7227	-118.4168
265.629	-119.1052
269.5353	-119.7937
273.4417	-120.6543
277.348	-121.1706
281.2543	-121.687
285.1606	-122.3755
289.0669	-123.0639
292.9732	-123.9245
296.8795	-124.613
300.7858	-125.6457
304.6922	-126.3342
308.5985	-127.1947
312.5048	-127.8832
316.4111	-128.9159
320.3174	-130.1207
324.2237	-131.1534
328.13	-131.3256
332.0363	-132.1861
335.9426	-132.014
339.8489	-132.014
343.7552	-132.014
347.6615	-132.3583
351.5678	-132.3583
355.4742	-132.7025
359.3805	-132.5304
363.2868	-132.3583
367.1931	-132.5304
371.0994	-132.3583
375.0057	-132.8746
378.912	-132.3583
382.8183	-131.6698
386.7247	-130.2928
390.631	-128.5717
394.5373	-127.7111
398.4436	-126.8505
402.3499	-125.6457
406.2562	-124.7851
410.1625	-123.9245
414.0688	-123.0639
417.9751	-122.3755
421.8814	-122.0312
425.7877	-121.8591
429.694	-121.1706
433.6003	-120.4822
437.5067	-118.761
441.413	-118.4168
445.3193	-117.0398
449.2256	-116.5235
453.1319	-115.3186
457.0382	-115.3186
460.9445	-114.2859
464.8508	-114.1138
468.7572	-113.5975
472.6635	-113.0811
476.5698	-112.909
480.476	-111.8763
484.3824	-111.7042
488.2887	-111.3599
492.195	-111.3599
496.1013	-111.1878
500.0076	-110.3272
503.914	-109.983
507.8202	-109.1224
511.7266	-108.6061
515.6328	-107.9176
519.5392	-107.2291
523.4455	-107.057
527.3518	-106.1964
531.2581	-105.508
535.1644	-104.4752
539.0707	-104.6474
542.977	-104.3031
546.8833	-104.131
550.7897	-103.6147
554.6959	-103.4425
558.6023	-103.2704
562.5085	-102.582
566.4149	-102.582
570.3212	-102.4098
574.2275	-102.4098
578.1338	-102.4098
582.0401	-102.2377
585.9465	-102.7541
589.8527	-102.7541
593.7591	-103.0983
597.6653	-103.4425
601.5717	-103.9589
605.478	-103.9589
609.3843	-103.7868
613.2906	-104.3031
617.1969	-104.3031
621.1032	-104.3031
625.0095	-104.6474
628.9158	-104.6474
632.8222	-104.9916
636.7284	-104.9916
640.6348	-105.3358
644.541	-105.3358
648.4474	-105.508
652.3537	-105.508
656.26	-105.8522
660.1663	-106.0243
664.0726	-105.8522
667.979	-106.1964
671.8852	-106.5407
675.7916	-106.7128
679.6978	-106.7128
683.6042	-106.8849
687.5105	-106.7128
691.4168	-106.7128
695.3231	-107.057
699.2294	-107.5734
703.1357	-107.7455
707.042	-108.0897
