# Supplementary material for: A bioinspired flexible neuromuscular system based thermal-annealing-free perovskite with passivation
Source: Nat Commun. 2022 Dec 2;13:7427. doi: 10.1038/s41467-022-35092-w (PMC9718817; doi:10.1038/s41467-022-35092-w)
Supplement: Supplementary file 6 — Source Data [file 41467_2022_35092_MOESM6_ESM.zip › figS24a.txt]

Time(��s)	I(A)
8.00E-06	-5.75E-10
8.02E-06	-6.02E-10
8.03E-06	-6.45E-10
8.05E-06	-6.49E-10
8.06E-06	-6.06E-10
8.08E-06	-5.43E-10
8.09E-06	-4.46E-10
8.11E-06	-3.56E-10
8.12E-06	-2.36E-10
8.14E-06	-1.07E-10
8.15E-06	-7.60E-11
8.17E-06	-9.85E-12
8.18E-06	-2.03E-12
8.20E-06	1.74E-11
8.21E-06	2.13E-11
8.23E-06	-2.06E-12
8.24E-06	-2.54E-11
8.26E-06	-1.58E-10
8.27E-06	-1.73E-10
8.29E-06	-2.05E-10
8.30E-06	-2.67E-10
8.32E-06	-3.25E-10
8.33E-06	-3.64E-10
8.35E-06	-3.49E-10
8.36E-06	-3.60E-10
8.38E-06	-4.30E-10
8.39E-06	-4.46E-10
8.41E-06	-4.58E-10
8.42E-06	-3.91E-10
8.44E-06	-3.56E-10
8.45E-06	-3.45E-10
8.47E-06	-3.45E-10
8.48E-06	-2.71E-10
8.50E-06	-2.20E-10
8.51E-06	-2.32E-10
8.53E-06	-2.67E-10
8.54E-06	-2.71E-10
8.56E-06	-2.28E-10
8.57E-06	-2.36E-10
8.59E-06	-2.36E-10
8.60E-06	-1.42E-10
8.62E-06	-1.38E-10
8.63E-06	-1.27E-10
8.65E-06	-1.19E-10
8.66E-06	-9.94E-11
8.68E-06	-1.89E-10
8.69E-06	-1.93E-10
8.71E-06	-2.32E-10
8.72E-06	-2.08E-10
8.74E-06	-3.29E-10
8.75E-06	-3.84E-10
8.77E-06	-4.30E-10
8.78E-06	-4.42E-10
8.80E-06	-4.23E-10
8.81E-06	-4.73E-10
8.83E-06	-4.42E-10
8.84E-06	-4.58E-10
8.86E-06	-4.15E-10
8.87E-06	-3.91E-10
8.89E-06	-3.45E-10
8.90E-06	-2.51E-10
8.92E-06	-2.71E-10
8.93E-06	-2.63E-10
8.95E-06	-2.43E-10
8.96E-06	-2.05E-10
8.98E-06	-2.28E-10
8.99E-06	-2.90E-10
9.01E-06	-2.63E-10
9.02E-06	-3.06E-10
9.04E-06	-3.56E-10
9.05E-06	-4.30E-10
9.07E-06	-4.34E-10
9.08E-06	-4.69E-10
9.10E-06	-5.20E-10
9.11E-06	-4.93E-10
9.13E-06	-4.73E-10
9.14E-06	-5.04E-10
9.16E-06	-5.20E-10
9.17E-06	-5.28E-10
9.19E-06	-4.93E-10
9.20E-06	-5.43E-10
9.22E-06	-5.51E-10
9.23E-06	-5.63E-10
9.25E-06	-5.28E-10
9.26E-06	-4.85E-10
9.28E-06	1.73E-10
9.30E-06	2.09E-09
9.32E-06	3.42E-09
9.33E-06	4.70E-09
9.35E-06	5.81E-09
9.36E-06	6.91E-09
9.38E-06	7.91E-09
9.40E-06	8.73E-09
9.42E-06	8.00E-09
9.44E-06	7.46E-09
9.45E-06	6.91E-09
9.47E-06	6.48E-09
9.48E-06	6.17E-09
9.50E-06	5.83E-09
9.51E-06	5.54E-09
9.53E-06	5.24E-09
9.54E-06	4.97E-09
9.56E-06	4.74E-09
9.57E-06	4.48E-09
9.59E-06	4.27E-09
9.60E-06	3.95E-09
9.62E-06	3.71E-09
9.63E-06	3.55E-09
9.65E-06	3.36E-09
9.66E-06	3.28E-09
9.68E-06	3.16E-09
9.69E-06	2.97E-09
9.71E-06	2.83E-09
9.72E-06	2.67E-09
9.74E-06	2.52E-09
9.75E-06	2.42E-09
9.77E-06	2.22E-09
9.78E-06	2.03E-09
9.80E-06	1.87E-09
9.81E-06	1.72E-09
9.83E-06	1.67E-09
9.84E-06	1.61E-09
9.86E-06	1.49E-09
9.87E-06	1.38E-09
9.89E-06	1.26E-09
9.90E-06	1.16E-09
9.92E-06	1.12E-09
9.93E-06	1.08E-09
9.95E-06	1.09E-09
9.96E-06	1.14E-09
9.98E-06	1.08E-09
9.99E-06	1.02E-09
1.00E-05	9.91E-10
1.00E-05	9.09E-10
1.00E-05	8.90E-10
1.01E-05	8.16E-10
1.01E-05	7.42E-10
1.01E-05	6.95E-10
1.01E-05	6.99E-10
1.01E-05	6.95E-10
1.01E-05	6.29E-10
1.01E-05	5.74E-10
1.02E-05	4.73E-10
1.02E-05	4.73E-10
1.02E-05	5.51E-10
1.02E-05	5.16E-10
1.02E-05	4.46E-10
1.02E-05	3.68E-10
1.02E-05	3.72E-10
1.03E-05	3.64E-10
1.03E-05	3.06E-10
1.03E-05	3.25E-10
1.03E-05	2.39E-10
1.03E-05	2.32E-10
1.03E-05	2.55E-10
1.04E-05	2.20E-10
1.04E-05	1.50E-10
1.04E-05	1.89E-10
1.04E-05	2.67E-10
1.04E-05	2.51E-10
1.04E-05	1.73E-10
1.04E-05	1.97E-10
1.05E-05	1.97E-10
1.05E-05	1.65E-10
1.05E-05	9.14E-11
1.05E-05	1.07E-10
1.05E-05	1.11E-10
1.05E-05	1.46E-10
1.05E-05	1.26E-10
1.06E-05	6.42E-11
1.06E-05	1.03E-10
1.06E-05	-4.10E-11
1.06E-05	-1.27E-10
1.06E-05	-1.89E-10
1.06E-05	-2.32E-10
1.07E-05	-2.59E-10
1.07E-05	-3.41E-10
1.07E-05	-3.88E-10
1.07E-05	-4.50E-10
1.07E-05	-3.99E-10
1.07E-05	-4.58E-10
1.07E-05	-4.46E-10
1.08E-05	-3.99E-10
1.08E-05	-4.07E-10
1.08E-05	-3.33E-10
1.08E-05	-3.80E-10
1.08E-05	-3.84E-10
1.08E-05	-3.33E-10
1.08E-05	-2.86E-10
1.09E-05	-2.55E-10
1.09E-05	-1.69E-10
1.09E-05	-1.19E-10
1.09E-05	-1.19E-10
1.09E-05	-1.19E-10
1.09E-05	-1.69E-10
1.10E-05	-1.03E-10
1.10E-05	-2.05E-10
1.10E-05	-2.01E-10
1.10E-05	-2.32E-10
1.10E-05	4.34E-10
1.10E-05	2.24E-09
1.11E-05	3.60E-09
1.11E-05	4.82E-09
1.11E-05	5.93E-09
1.11E-05	6.97E-09
1.11E-05	7.93E-09
1.11E-05	8.72E-09
1.12E-05	8.02E-09
1.12E-05	7.43E-09
1.12E-05	6.88E-09
1.12E-05	6.54E-09
1.12E-05	6.13E-09
1.12E-05	5.77E-09
1.13E-05	5.52E-09
1.13E-05	5.27E-09
1.13E-05	5.01E-09
1.13E-05	4.77E-09
1.13E-05	4.54E-09
1.13E-05	4.39E-09
1.13E-05	4.22E-09
1.14E-05	3.98E-09
1.14E-05	3.80E-09
1.14E-05	3.63E-09
1.14E-05	3.39E-09
1.14E-05	3.16E-09
1.14E-05	3.00E-09
1.14E-05	2.83E-09
1.15E-05	2.67E-09
1.15E-05	2.52E-09
1.15E-05	2.31E-09
1.15E-05	2.19E-09
1.15E-05	2.00E-09
1.15E-05	1.86E-09
1.16E-05	1.74E-09
1.16E-05	1.68E-09
1.16E-05	1.48E-09
1.16E-05	1.39E-09
1.16E-05	1.31E-09
1.16E-05	1.24E-09
1.16E-05	1.15E-09
1.17E-05	1.08E-09
1.17E-05	9.95E-10
1.17E-05	9.95E-10
1.17E-05	1.02E-09
1.17E-05	9.33E-10
1.17E-05	8.55E-10
1.17E-05	7.61E-10
1.18E-05	6.99E-10
1.18E-05	6.17E-10
1.18E-05	6.48E-10
1.18E-05	5.98E-10
1.18E-05	4.96E-10
1.18E-05	4.50E-10
1.19E-05	3.56E-10
1.19E-05	3.33E-10
1.19E-05	2.94E-10
1.19E-05	3.02E-10
1.19E-05	2.98E-10
1.19E-05	2.82E-10
1.19E-05	3.06E-10
1.20E-05	2.04E-10
1.20E-05	1.23E-10
1.20E-05	9.92E-11
1.20E-05	1.34E-10
1.20E-05	9.14E-11
1.20E-05	7.97E-11
1.20E-05	9.53E-11
1.21E-05	5.74E-12
1.21E-05	-4.88E-11
1.21E-05	-7.21E-11
1.21E-05	-5.66E-11
1.21E-05	-3.32E-11
1.21E-05	-9.16E-11
1.22E-05	-1.42E-10
1.22E-05	-7.99E-11
1.22E-05	2.52E-11
1.22E-05	1.35E-11
1.22E-05	1.74E-11
1.22E-05	-2.15E-11
1.22E-05	-1.37E-11
1.23E-05	-9.85E-12
1.23E-05	-8.77E-11
1.23E-05	-2.05E-10
1.23E-05	-2.75E-10
1.23E-05	-2.79E-10
1.23E-05	-2.43E-10
1.23E-05	-2.24E-10
1.24E-05	-2.90E-10
1.24E-05	-3.06E-10
1.24E-05	-2.86E-10
1.24E-05	-3.06E-10
1.24E-05	-3.80E-10
1.24E-05	-4.65E-10
1.25E-05	-4.58E-10
1.25E-05	-3.80E-10
1.25E-05	-3.56E-10
1.25E-05	-4.15E-10
1.25E-05	-4.19E-10
1.25E-05	-3.41E-10
1.25E-05	-3.21E-10
1.26E-05	-2.63E-10
1.26E-05	-1.46E-10
1.26E-05	-8.00E-11
1.26E-05	-9.84E-12
1.26E-05	-3.71E-11
1.26E-05	-7.21E-11
1.26E-05	-2.04E-12
1.27E-05	8.75E-11
1.27E-05	4.08E-11
1.27E-05	3.30E-11
1.27E-05	1.74E-11
1.27E-05	-7.99E-11
1.27E-05	-1.38E-10
1.28E-05	-1.81E-10
1.28E-05	-2.86E-10
1.28E-05	-2.86E-10
1.28E-05	-3.25E-10
1.28E-05	-4.23E-10
1.28E-05	-5.01E-10
1.28E-05	-5.51E-10
1.29E-05	-6.21E-10
1.29E-05	-6.37E-10
1.29E-05	-6.91E-10
1.29E-05	-6.80E-10
1.29E-05	-6.56E-10
1.29E-05	-6.25E-10
1.29E-05	-6.10E-10
1.30E-05	-5.47E-10
1.30E-05	-4.65E-10
1.30E-05	-4.42E-10
1.30E-05	-4.46E-10
1.30E-05	-3.60E-10
1.30E-05	-3.14E-10
1.31E-05	-2.40E-10
1.31E-05	-2.08E-10
1.31E-05	-1.15E-10
1.31E-05	-7.99E-11
1.31E-05	-1.31E-10
1.31E-05	-1.93E-10
1.31E-05	-2.55E-10
1.32E-05	-3.10E-10
1.32E-05	-4.42E-10
1.32E-05	-4.54E-10
1.32E-05	-4.89E-10
1.32E-05	-6.37E-10
1.32E-05	-6.95E-10
1.32E-05	-7.34E-10
1.33E-05	-7.34E-10
1.33E-05	-7.89E-10
1.33E-05	-8.51E-10
1.33E-05	-7.73E-10
1.33E-05	-6.76E-10
1.33E-05	-6.99E-10
1.34E-05	-6.45E-10
1.34E-05	-5.28E-10
1.34E-05	-4.38E-10
1.34E-05	-3.10E-10
1.34E-05	-2.40E-10
1.34E-05	-1.46E-10
1.34E-05	-1.66E-10
1.35E-05	-1.66E-10
1.35E-05	-1.46E-10
1.35E-05	-1.97E-10
1.35E-05	-1.85E-10
1.35E-05	-1.66E-10
1.35E-05	-1.81E-10
1.35E-05	-2.08E-10
1.36E-05	-2.32E-10
1.36E-05	-2.28E-10
1.36E-05	-2.24E-10
1.36E-05	-3.33E-10
1.36E-05	-3.84E-10
1.36E-05	-4.03E-10
1.37E-05	-4.03E-10
1.37E-05	-4.19E-10
1.37E-05	-4.54E-10
1.37E-05	-4.07E-10
1.37E-05	-4.27E-10
1.37E-05	-3.45E-10
1.37E-05	-2.82E-10
1.38E-05	-2.36E-10
1.38E-05	-1.38E-10
1.38E-05	-5.66E-11
1.38E-05	3.30E-11
1.38E-05	1.11E-10
1.38E-05	8.36E-11
1.38E-05	7.20E-11
1.39E-05	-5.95E-12
1.39E-05	-1.23E-10
1.39E-05	-1.77E-10
1.39E-05	-2.79E-10
1.39E-05	-2.71E-10
1.39E-05	-2.90E-10
1.40E-05	-3.64E-10
1.40E-05	-3.91E-10
1.40E-05	-3.21E-10
1.40E-05	-4.34E-10
1.40E-05	-5.08E-10
1.40E-05	-5.59E-10
1.40E-05	-5.82E-10
1.41E-05	-6.21E-10
1.41E-05	-6.17E-10
1.41E-05	-5.16E-10
1.41E-05	-4.54E-10
1.41E-05	-4.19E-10
1.41E-05	-3.72E-10
1.41E-05	-3.33E-10
1.42E-05	-2.28E-10
1.42E-05	-2.36E-10
1.42E-05	-1.42E-10
1.42E-05	-1.81E-10
1.42E-05	-2.82E-10
1.42E-05	-2.51E-10
1.43E-05	-2.55E-10
1.43E-05	-2.94E-10
1.43E-05	-4.03E-10
1.43E-05	-3.91E-10
1.43E-05	-5.36E-10
1.43E-05	-5.67E-10
1.43E-05	-5.78E-10
1.44E-05	-6.25E-10
1.44E-05	-6.99E-10
1.44E-05	-7.81E-10
1.44E-05	-7.96E-10
1.44E-05	-7.69E-10
1.44E-05	-7.46E-10
1.44E-05	-6.52E-10
1.45E-05	-6.72E-10
1.45E-05	-5.78E-10
1.45E-05	-5.36E-10
1.45E-05	-4.81E-10
1.45E-05	-3.91E-10
1.45E-05	-3.37E-10
1.46E-05	-2.98E-10
1.46E-05	-2.79E-10
1.46E-05	-2.75E-10
1.46E-05	-3.80E-10
1.46E-05	-3.76E-10
1.46E-05	-3.91E-10
1.46E-05	-3.76E-10
1.47E-05	-4.97E-10
1.47E-05	-5.51E-10
1.47E-05	-6.06E-10
1.47E-05	-7.22E-10
1.47E-05	-8.32E-10
1.47E-05	-7.85E-10
1.47E-05	-8.00E-10
1.48E-05	-8.59E-10
1.48E-05	-8.67E-10
1.48E-05	-8.04E-10
1.48E-05	-7.97E-10
1.48E-05	-7.50E-10
1.48E-05	-6.64E-10
1.49E-05	-5.71E-10
1.49E-05	-4.81E-10
1.49E-05	-4.46E-10
1.49E-05	-3.99E-10
1.49E-05	-3.18E-10
1.49E-05	-2.63E-10
1.49E-05	-1.69E-10
1.50E-05	-1.27E-10
1.50E-05	-1.54E-10
1.50E-05	-2.75E-10
1.50E-05	-2.90E-10
1.50E-05	-3.25E-10
1.50E-05	-4.54E-10
1.50E-05	-5.71E-10
1.51E-05	-6.80E-10
1.51E-05	-5.67E-10
1.51E-05	-6.37E-10
1.51E-05	-7.07E-10
1.51E-05	-8.32E-10
1.51E-05	-8.63E-10
1.52E-05	-7.93E-10
1.52E-05	-8.12E-10
1.52E-05	-7.54E-10
1.52E-05	-7.58E-10
1.52E-05	-7.07E-10
1.52E-05	-7.03E-10
1.52E-05	-6.99E-10
1.53E-05	-6.52E-10
1.53E-05	-5.82E-10
1.53E-05	-5.47E-10
1.53E-05	-4.77E-10
1.53E-05	-4.38E-10
1.53E-05	-3.88E-10
1.53E-05	-3.72E-10
1.54E-05	-3.95E-10
1.54E-05	-4.03E-10
1.54E-05	-4.97E-10
1.54E-05	-5.08E-10
1.54E-05	-6.10E-10
1.54E-05	-5.67E-10
1.55E-05	-5.94E-10
1.55E-05	-6.49E-10
1.55E-05	-5.67E-10
1.55E-05	-6.06E-10
1.55E-05	-7.03E-10
1.55E-05	-7.23E-10
1.55E-05	-6.68E-10
1.56E-05	-6.72E-10
1.56E-05	-6.64E-10
1.56E-05	-6.13E-10
1.56E-05	-6.37E-10
1.56E-05	-6.60E-10
1.56E-05	-5.59E-10
1.56E-05	-5.67E-10
1.57E-05	-5.55E-10
1.57E-05	-4.89E-10
1.57E-05	-4.54E-10
1.57E-05	-4.23E-10
1.57E-05	-3.21E-10
1.57E-05	-3.29E-10
1.58E-05	-3.29E-10
1.58E-05	-3.49E-10
1.58E-05	-3.29E-10
1.58E-05	-3.56E-10
1.58E-05	-4.85E-10
1.58E-05	-4.89E-10
1.58E-05	-5.82E-10
1.59E-05	-5.51E-10
1.59E-05	-5.12E-10
1.59E-05	-5.67E-10
1.59E-05	-6.02E-10
1.59E-05	-6.80E-10
1.59E-05	-7.58E-10
1.59E-05	-6.84E-10
1.60E-05	-6.80E-10
1.60E-05	-7.03E-10
1.60E-05	-6.91E-10
1.60E-05	-6.72E-10
1.60E-05	-5.98E-10
1.60E-05	-6.17E-10
1.61E-05	-5.20E-10
1.61E-05	-5.08E-10
1.61E-05	-5.28E-10
1.61E-05	-4.58E-10
1.61E-05	-4.42E-10
1.61E-05	-3.76E-10
1.61E-05	-3.91E-10
1.62E-05	2.35E-10
1.62E-05	2.00E-09
1.62E-05	3.36E-09
1.62E-05	4.63E-09
1.62E-05	5.77E-09
1.62E-05	6.77E-09
1.63E-05	7.66E-09
1.63E-05	8.42E-09
1.63E-05	7.58E-09
1.63E-05	6.98E-09
1.63E-05	6.47E-09
1.63E-05	6.00E-09
1.64E-05	5.66E-09
1.64E-05	5.33E-09
1.64E-05	5.01E-09
1.64E-05	4.75E-09
1.64E-05	4.48E-09
1.64E-05	4.34E-09
1.65E-05	4.17E-09
1.65E-05	3.97E-09
1.65E-05	3.84E-09
1.65E-05	3.72E-09
1.65E-05	3.50E-09
1.65E-05	3.21E-09
1.65E-05	2.98E-09
1.66E-05	2.77E-09
1.66E-05	2.59E-09
1.66E-05	2.51E-09
1.66E-05	2.39E-09
1.66E-05	2.26E-09
1.66E-05	2.19E-09
1.66E-05	2.05E-09
1.67E-05	1.97E-09
1.67E-05	1.84E-09
1.67E-05	1.71E-09
1.67E-05	1.55E-09
1.67E-05	1.45E-09
1.67E-05	1.29E-09
1.68E-05	1.21E-09
1.68E-05	1.17E-09
1.68E-05	1.09E-09
1.68E-05	1.07E-09
1.68E-05	1.12E-09
1.68E-05	1.09E-09
1.68E-05	1.11E-09
1.69E-05	1.11E-09
1.69E-05	1.04E-09
1.69E-05	9.72E-10
1.69E-05	8.59E-10
1.69E-05	7.34E-10
1.69E-05	6.83E-10
1.69E-05	6.21E-10
1.70E-05	6.09E-10
1.70E-05	4.77E-10
1.70E-05	4.30E-10
1.70E-05	3.60E-10
1.70E-05	2.78E-10
1.70E-05	2.71E-10
1.71E-05	3.48E-10
1.71E-05	3.09E-10
1.71E-05	3.80E-10
1.71E-05	1.01E-09
1.71E-05	2.83E-09
1.71E-05	4.16E-09
1.72E-05	5.40E-09
1.72E-05	6.51E-09
1.72E-05	7.49E-09
1.72E-05	8.45E-09
1.72E-05	9.23E-09
1.72E-05	8.43E-09
1.73E-05	7.87E-09
1.73E-05	7.32E-09
1.73E-05	6.82E-09
1.73E-05	6.48E-09
1.73E-05	6.07E-09
1.73E-05	5.75E-09
1.73E-05	5.51E-09
1.74E-05	5.23E-09
1.74E-05	4.95E-09
1.74E-05	4.66E-09
1.74E-05	4.33E-09
1.74E-05	4.16E-09
1.74E-05	3.84E-09
1.75E-05	3.64E-09
1.75E-05	3.43E-09
1.75E-05	3.23E-09
1.75E-05	3.13E-09
1.75E-05	2.95E-09
1.75E-05	2.81E-09
1.75E-05	2.69E-09
1.76E-05	2.56E-09
1.76E-05	2.39E-09
1.76E-05	2.33E-09
1.76E-05	2.22E-09
1.76E-05	2.11E-09
1.76E-05	1.90E-09
1.76E-05	1.77E-09
1.77E-05	1.68E-09
1.77E-05	1.54E-09
1.77E-05	1.38E-09
1.77E-05	1.30E-09
1.77E-05	1.24E-09
1.77E-05	1.09E-09
1.78E-05	9.17E-10
1.78E-05	7.96E-10
1.78E-05	7.61E-10
1.78E-05	6.76E-10
1.78E-05	5.86E-10
1.78E-05	5.59E-10
1.78E-05	6.17E-10
1.79E-05	5.94E-10
1.79E-05	5.90E-10
1.79E-05	4.96E-10
1.79E-05	3.91E-10
1.79E-05	2.94E-10
1.79E-05	3.06E-10
1.79E-05	3.13E-10
1.80E-05	2.71E-10
1.80E-05	2.20E-10
1.80E-05	1.46E-10
1.80E-05	9.53E-11
1.80E-05	5.75E-12
1.80E-05	3.69E-11
1.81E-05	2.91E-11
1.81E-05	-4.10E-11
1.81E-05	-5.27E-11
1.81E-05	-1.15E-10
1.81E-05	-1.27E-10
1.81E-05	-1.15E-10
1.81E-05	-1.73E-10
1.82E-05	-2.63E-10
1.82E-05	-3.02E-10
1.82E-05	-2.82E-10
1.82E-05	-2.59E-10
1.82E-05	-2.79E-10
1.82E-05	-2.71E-10
1.82E-05	-2.98E-10
1.83E-05	-3.53E-10
1.83E-05	-3.88E-10
1.83E-05	-4.27E-10
1.83E-05	-4.46E-10
1.83E-05	-4.54E-10
1.83E-05	-4.54E-10
1.84E-05	-4.15E-10
1.84E-05	-3.45E-10
1.84E-05	-3.29E-10
1.84E-05	-3.64E-10
1.84E-05	-4.30E-10
1.84E-05	-4.42E-10
1.84E-05	-4.42E-10
1.85E-05	-4.77E-10
1.85E-05	-5.12E-10
1.85E-05	-4.42E-10
1.85E-05	-4.93E-10
1.85E-05	-4.93E-10
1.85E-05	-5.90E-10
1.85E-05	-6.02E-10
1.86E-05	-5.20E-10
1.86E-05	-4.89E-10
1.86E-05	-4.89E-10
1.86E-05	-5.16E-10
1.86E-05	-5.51E-10
1.86E-05	-5.08E-10
1.87E-05	-4.81E-10
1.87E-05	-4.62E-10
1.87E-05	-4.07E-10
1.87E-05	-3.84E-10
1.87E-05	-3.60E-10
1.87E-05	-3.25E-10
1.87E-05	-2.82E-10
1.88E-05	-3.02E-10
1.88E-05	-3.53E-10
1.88E-05	-2.98E-10
1.88E-05	-3.21E-10
1.88E-05	-2.67E-10
1.88E-05	-3.33E-10
1.88E-05	-3.76E-10
1.89E-05	-4.38E-10
1.89E-05	-4.03E-10
1.89E-05	-3.84E-10
1.89E-05	-3.49E-10
1.89E-05	-3.45E-10
1.89E-05	-3.68E-10
1.90E-05	-3.84E-10
1.90E-05	-3.88E-10
1.90E-05	-4.69E-10
1.90E-05	-4.42E-10
1.90E-05	-4.15E-10
1.90E-05	-3.92E-10
1.90E-05	-3.72E-10
1.91E-05	-3.17E-10
1.91E-05	-2.98E-10
1.91E-05	-3.56E-10
1.91E-05	-4.15E-10
1.91E-05	-3.88E-10
1.91E-05	-4.38E-10
1.91E-05	-4.07E-10
1.92E-05	-3.76E-10
1.92E-05	-4.19E-10
1.92E-05	-4.15E-10
1.92E-05	-3.29E-10
1.92E-05	-3.95E-10
1.92E-05	-3.95E-10
1.93E-05	-4.30E-10
1.93E-05	-4.54E-10
1.93E-05	-4.38E-10
1.93E-05	-4.89E-10
1.93E-05	-5.71E-10
1.93E-05	-6.06E-10
1.93E-05	-5.71E-10
1.94E-05	-5.86E-10
1.94E-05	-5.24E-10
1.94E-05	-4.73E-10
1.94E-05	-5.01E-10
1.94E-05	-4.58E-10
1.94E-05	-4.73E-10
1.94E-05	-4.46E-10
1.95E-05	-4.38E-10
1.95E-05	-4.69E-10
1.95E-05	-5.12E-10
1.95E-05	-4.81E-10
1.95E-05	-4.19E-10
1.95E-05	-5.08E-10
1.96E-05	-5.24E-10
1.96E-05	-4.54E-10
1.96E-05	-4.34E-10
1.96E-05	-4.11E-10
1.96E-05	-3.88E-10
1.96E-05	-3.95E-10
1.96E-05	-4.07E-10
1.97E-05	-4.85E-10
1.97E-05	-5.98E-10
1.97E-05	-6.33E-10
1.97E-05	-7.34E-10
1.97E-05	-7.61E-10
1.97E-05	-7.96E-10
1.97E-05	-7.93E-10
1.98E-05	-7.58E-10
1.98E-05	-7.73E-10
1.98E-05	-8.00E-10
1.98E-05	-7.69E-10
1.98E-05	-6.91E-10
1.98E-05	-5.82E-10
1.99E-05	-4.93E-10
1.99E-05	-4.50E-10
1.99E-05	-4.15E-10
1.99E-05	-4.03E-10
1.99E-05	-3.02E-10
1.99E-05	-2.94E-10
1.99E-05	-3.06E-10
2.00E-05	-3.14E-10
2.00E-05	-4.23E-10
2.00E-05	-4.89E-10
2.00E-05	-5.04E-10
2.00E-05	-5.55E-10
2.00E-05	-5.86E-10
2.00E-05	-5.82E-10
2.01E-05	-6.21E-10
2.01E-05	-6.21E-10
2.01E-05	-6.10E-10
2.01E-05	-6.02E-10
2.01E-05	-5.16E-10
2.01E-05	-5.12E-10
2.02E-05	-4.62E-10
2.02E-05	-3.80E-10
2.02E-05	-3.21E-10
2.02E-05	-3.49E-10
2.02E-05	-3.99E-10
2.02E-05	-3.88E-10
2.02E-05	-4.73E-10
2.03E-05	-5.08E-10
2.03E-05	-5.86E-10
2.03E-05	-6.02E-10
2.03E-05	-6.13E-10
2.03E-05	-6.68E-10
2.03E-05	-6.41E-10
2.03E-05	-7.11E-10
2.04E-05	-7.46E-10
2.04E-05	-7.77E-10
2.04E-05	-7.89E-10
2.04E-05	-7.65E-10
2.04E-05	-7.38E-10
2.04E-05	-7.11E-10
2.05E-05	-7.65E-10
2.05E-05	-7.61E-10
2.05E-05	-7.30E-10
2.05E-05	-6.68E-10
2.05E-05	-5.90E-10
2.05E-05	-6.06E-10
2.05E-05	-5.78E-10
2.06E-05	-5.28E-10
2.06E-05	-5.12E-10
2.06E-05	-4.46E-10
2.06E-05	-5.20E-10
2.06E-05	-5.51E-10
2.06E-05	-5.32E-10
2.06E-05	-5.75E-10
2.07E-05	-5.94E-10
2.07E-05	-5.75E-10
2.07E-05	-6.33E-10
2.07E-05	-6.33E-10
2.07E-05	-6.68E-10
2.07E-05	-7.11E-10
2.08E-05	-7.81E-10
2.08E-05	-9.02E-10
2.08E-05	-9.37E-10
2.08E-05	-1.01E-09
2.08E-05	-9.76E-10
2.08E-05	-1.01E-09
2.08E-05	-1.04E-09
2.09E-05	-9.64E-10
2.09E-05	-9.72E-10
2.09E-05	-9.29E-10
2.09E-05	-8.51E-10
2.09E-05	-7.61E-10
2.09E-05	-7.15E-10
2.09E-05	-6.37E-10
2.10E-05	-5.71E-10
2.10E-05	-5.36E-10
2.10E-05	-4.77E-10
2.10E-05	-4.69E-10
2.10E-05	-4.69E-10
2.10E-05	-5.28E-10
2.11E-05	-6.25E-10
2.11E-05	-7.38E-10
2.11E-05	-6.72E-10
2.11E-05	-7.03E-10
2.11E-05	-7.38E-10
2.11E-05	-7.69E-10
2.11E-05	-7.65E-10
2.12E-05	-8.20E-10
2.12E-05	-8.90E-10
2.12E-05	-9.44E-10
2.12E-05	-9.91E-10
2.12E-05	-9.83E-10
2.12E-05	-9.76E-10
2.12E-05	-9.56E-10
2.13E-05	-8.98E-10
2.13E-05	-8.28E-10
2.13E-05	-7.46E-10
2.13E-05	-6.91E-10
2.13E-05	-6.45E-10
2.13E-05	-6.29E-10
2.14E-05	-6.25E-10
2.14E-05	-6.56E-10
2.14E-05	-6.60E-10
2.14E-05	-6.76E-10
2.14E-05	-7.42E-10
2.14E-05	-8.24E-10
2.14E-05	-8.70E-10
2.15E-05	-8.67E-10
2.15E-05	-8.86E-10
2.15E-05	-7.77E-10
2.15E-05	-7.58E-10
2.15E-05	-7.54E-10
2.15E-05	-7.46E-10
2.15E-05	-7.15E-10
2.16E-05	-6.84E-10
2.16E-05	-6.25E-10
2.16E-05	-5.82E-10
2.16E-05	-6.13E-10
2.16E-05	-6.95E-10
2.16E-05	-7.73E-10
2.17E-05	-7.85E-10
2.17E-05	-7.89E-10
2.17E-05	-7.54E-10
2.17E-05	-8.12E-10
2.17E-05	-8.55E-10
2.17E-05	-8.16E-10
2.17E-05	-8.67E-10
2.18E-05	-7.93E-10
2.18E-05	-8.12E-10
2.18E-05	-8.86E-10
2.18E-05	-8.63E-10
2.18E-05	-8.86E-10
2.18E-05	-9.13E-10
2.18E-05	-9.95E-10
2.19E-05	-1.13E-09
2.19E-05	-1.18E-09
2.19E-05	-1.18E-09
2.19E-05	-1.10E-09
2.19E-05	-1.00E-09
2.19E-05	-8.86E-10
2.20E-05	-7.61E-10
2.20E-05	-7.30E-10
2.20E-05	-6.76E-10
2.20E-05	-6.45E-10
2.20E-05	-5.71E-10
2.20E-05	-5.43E-10
2.20E-05	-5.32E-10
2.21E-05	-5.39E-10
2.21E-05	-6.10E-10
2.21E-05	-5.94E-10
2.21E-05	-6.06E-10
2.21E-05	-6.56E-10
2.21E-05	-7.15E-10
2.21E-05	-6.56E-10
2.22E-05	-7.26E-10
2.22E-05	-7.23E-10
2.22E-05	-7.58E-10
2.22E-05	-7.89E-10
2.22E-05	-8.67E-10
2.22E-05	-2.40E-10
2.23E-05	1.67E-09
2.23E-05	3.07E-09
2.23E-05	4.32E-09
2.23E-05	5.48E-09
2.23E-05	6.44E-09
2.23E-05	7.43E-09
2.24E-05	8.25E-09
2.24E-05	7.64E-09
2.24E-05	7.13E-09
2.24E-05	6.70E-09
2.24E-05	6.21E-09
2.24E-05	5.83E-09
2.25E-05	5.48E-09
2.25E-05	5.24E-09
2.25E-05	5.06E-09
2.25E-05	4.77E-09
2.25E-05	4.56E-09
2.25E-05	4.28E-09
2.25E-05	4.08E-09
2.26E-05	3.89E-09
2.26E-05	3.65E-09
2.26E-05	3.39E-09
2.26E-05	3.11E-09
2.26E-05	2.88E-09
2.26E-05	2.72E-09
2.27E-05	2.49E-09
2.27E-05	2.26E-09
2.27E-05	2.05E-09
2.27E-05	1.88E-09
2.27E-05	1.78E-09
2.27E-05	1.57E-09
2.27E-05	1.58E-09
2.28E-05	1.53E-09
2.28E-05	2.02E-09
2.28E-05	3.76E-09
2.28E-05	5.00E-09
2.28E-05	6.21E-09
2.28E-05	7.27E-09
2.29E-05	8.24E-09
2.29E-05	9.17E-09
2.29E-05	9.90E-09
2.29E-05	9.07E-09
2.29E-05	8.41E-09
2.30E-05	7.82E-09
2.30E-05	7.33E-09
2.30E-05	6.84E-09
2.30E-05	6.43E-09
2.30E-05	5.96E-09
2.30E-05	5.56E-09
2.30E-05	5.15E-09
2.31E-05	4.83E-09
2.31E-05	4.60E-09
2.31E-05	4.38E-09
2.31E-05	4.15E-09
2.31E-05	3.97E-09
2.31E-05	3.84E-09
2.31E-05	3.71E-09
2.32E-05	3.48E-09
2.32E-05	3.25E-09
2.32E-05	3.14E-09
2.32E-05	2.93E-09
2.32E-05	2.73E-09
2.32E-05	2.56E-09
2.33E-05	2.38E-09
2.33E-05	2.25E-09
2.33E-05	2.07E-09
2.33E-05	1.91E-09
2.33E-05	1.81E-09
2.33E-05	1.73E-09
2.33E-05	1.63E-09
2.34E-05	1.51E-09
2.34E-05	1.33E-09
2.34E-05	1.22E-09
2.34E-05	1.15E-09
2.34E-05	1.16E-09
2.34E-05	1.08E-09
2.34E-05	9.68E-10
2.35E-05	9.05E-10
2.35E-05	8.70E-10
2.35E-05	7.92E-10
2.35E-05	7.18E-10
2.35E-05	6.79E-10
2.35E-05	6.13E-10
2.36E-05	5.98E-10
2.36E-05	5.35E-10
2.36E-05	4.42E-10
2.36E-05	4.69E-10
2.36E-05	3.95E-10
2.36E-05	3.41E-10
2.36E-05	2.71E-10
2.37E-05	1.26E-10
2.37E-05	1.23E-10
2.37E-05	9.14E-11
2.37E-05	4.86E-11
2.37E-05	-2.93E-11
2.37E-05	-6.44E-11
2.37E-05	-1.70E-10
2.38E-05	-2.05E-10
2.38E-05	-2.82E-10
2.38E-05	-3.88E-10
2.38E-05	-4.77E-10
2.38E-05	-5.08E-10
2.38E-05	-5.28E-10
2.39E-05	-5.59E-10
2.39E-05	-5.63E-10
2.39E-05	-5.98E-10
2.39E-05	-5.08E-10
2.39E-05	-5.47E-10
2.39E-05	-5.43E-10
2.39E-05	-5.36E-10
2.40E-05	-4.46E-10
2.40E-05	-5.12E-10
2.40E-05	-5.28E-10
2.40E-05	-6.02E-10
2.40E-05	-6.52E-10
2.40E-05	-7.34E-10
2.40E-05	-7.34E-10
2.41E-05	-6.64E-10
2.41E-05	-6.52E-10
2.41E-05	-6.76E-10
2.41E-05	-5.90E-10
2.41E-05	-4.89E-10
2.41E-05	-5.08E-10
2.42E-05	-5.01E-10
2.42E-05	-5.12E-10
2.42E-05	-5.59E-10
2.42E-05	-5.78E-10
2.42E-05	-6.52E-10
2.42E-05	-6.95E-10
2.42E-05	-7.77E-10
2.43E-05	-8.63E-10
2.43E-05	-8.39E-10
2.43E-05	-8.08E-10
2.43E-05	-8.04E-10
2.43E-05	-8.00E-10
2.43E-05	-7.54E-10
2.43E-05	-6.99E-10
2.44E-05	-6.91E-10
2.44E-05	-7.30E-10
2.44E-05	-7.19E-10
2.44E-05	-7.81E-10
2.44E-05	-8.28E-10
2.44E-05	-8.24E-10
2.45E-05	-8.55E-10
2.45E-05	-8.82E-10
2.45E-05	-8.55E-10
2.45E-05	-8.04E-10
2.45E-05	-9.13E-10
2.45E-05	-9.83E-10
2.45E-05	-9.76E-10
2.46E-05	-9.02E-10
2.46E-05	-8.86E-10
2.46E-05	-8.78E-10
2.46E-05	-8.24E-10
2.46E-05	-8.55E-10
2.46E-05	-8.82E-10
2.46E-05	-9.09E-10
2.47E-05	-9.02E-10
2.47E-05	-9.41E-10
2.47E-05	-9.72E-10
2.47E-05	-9.83E-10
2.47E-05	-1.03E-09
2.47E-05	-9.91E-10
2.48E-05	-9.60E-10
2.48E-05	-9.41E-10
2.48E-05	-9.17E-10
2.48E-05	-9.25E-10
2.48E-05	-8.74E-10
2.48E-05	-8.35E-10
2.48E-05	-7.50E-10
2.49E-05	-7.38E-10
2.49E-05	-7.26E-10
2.49E-05	-7.26E-10
2.49E-05	-7.65E-10
2.49E-05	-8.67E-10
2.49E-05	-9.09E-10
2.49E-05	-9.76E-10
2.50E-05	-9.87E-10
2.50E-05	-1.05E-09
2.50E-05	-1.07E-09
2.50E-05	-1.15E-09
2.50E-05	-1.12E-09
2.50E-05	-1.07E-09
2.51E-05	-9.64E-10
2.51E-05	-9.29E-10
2.51E-05	-8.28E-10
2.51E-05	-7.93E-10
2.51E-05	-7.69E-10
2.51E-05	-7.23E-10
2.51E-05	-7.46E-10
2.52E-05	-8.08E-10
2.52E-05	-8.04E-10
2.52E-05	-8.32E-10
2.52E-05	-8.82E-10
2.52E-05	-8.74E-10
2.52E-05	-8.59E-10
2.52E-05	-8.78E-10
2.53E-05	-8.78E-10
2.53E-05	-8.47E-10
2.53E-05	-8.16E-10
2.53E-05	-7.38E-10
2.53E-05	-7.26E-10
2.53E-05	-6.95E-10
2.54E-05	-6.80E-10
2.54E-05	-7.26E-10
2.54E-05	-7.34E-10
2.54E-05	-7.26E-10
2.54E-05	-7.65E-10
2.54E-05	-7.03E-10
2.54E-05	-7.03E-10
2.55E-05	-7.11E-10
2.55E-05	-8.08E-10
2.55E-05	-7.46E-10
2.55E-05	-6.84E-10
2.55E-05	-5.94E-10
2.55E-05	-4.73E-10
2.55E-05	-3.25E-10
2.56E-05	-2.32E-10
2.56E-05	-1.54E-10
2.56E-05	-1.50E-10
2.56E-05	-9.55E-11
2.56E-05	-9.55E-11
2.56E-05	-1.81E-10
2.57E-05	-2.40E-10
2.57E-05	-3.10E-10
2.57E-05	-3.10E-10
2.57E-05	-4.07E-10
2.57E-05	-5.36E-10
2.57E-05	-5.94E-10
2.57E-05	-6.17E-10
2.58E-05	-6.29E-10
2.58E-05	-6.87E-10
2.58E-05	-7.19E-10
2.58E-05	-7.81E-10
2.58E-05	-8.28E-10
2.58E-05	-7.85E-10
2.58E-05	-7.93E-10
2.59E-05	-7.96E-10
2.59E-05	-8.35E-10
2.59E-05	-8.04E-10
2.59E-05	-7.30E-10
2.59E-05	-6.68E-10
2.59E-05	-5.63E-10
2.60E-05	-5.55E-10
2.60E-05	-5.20E-10
2.60E-05	-5.36E-10
2.60E-05	-5.24E-10
2.60E-05	-4.97E-10
2.60E-05	-5.74E-10
2.60E-05	-6.52E-10
2.61E-05	-6.68E-10
2.61E-05	-6.95E-10
2.61E-05	-7.38E-10
2.61E-05	-7.58E-10
2.61E-05	-8.12E-10
2.61E-05	-8.47E-10
2.61E-05	-8.94E-10
2.62E-05	-9.29E-10
2.62E-05	-9.37E-10
2.62E-05	-9.52E-10
2.62E-05	-9.68E-10
2.62E-05	-9.83E-10
2.62E-05	-9.41E-10
2.63E-05	-9.13E-10
2.63E-05	-8.74E-10
2.63E-05	-8.47E-10
2.63E-05	-8.35E-10
2.63E-05	-8.51E-10
2.63E-05	-8.43E-10
2.63E-05	-7.46E-10
2.64E-05	-6.41E-10
2.64E-05	-6.13E-10
2.64E-05	-6.13E-10
2.64E-05	-5.90E-10
2.64E-05	-6.80E-10
2.64E-05	-6.91E-10
2.64E-05	-8.12E-10
2.65E-05	-8.24E-10
2.65E-05	-8.74E-10
2.65E-05	-9.68E-10
2.65E-05	-1.01E-09
2.65E-05	-9.76E-10
2.65E-05	-1.08E-09
2.66E-05	-1.09E-09
2.66E-05	-1.22E-09
2.66E-05	-1.19E-09
2.66E-05	-1.21E-09
2.66E-05	-1.12E-09
2.66E-05	-1.05E-09
2.66E-05	-1.03E-09
2.67E-05	-9.87E-10
2.67E-05	-9.87E-10
2.67E-05	-9.06E-10
2.67E-05	-8.47E-10
2.67E-05	-7.93E-10
2.67E-05	-7.50E-10
2.67E-05	-6.17E-10
2.68E-05	-5.59E-10
2.68E-05	-5.47E-10
2.68E-05	-5.39E-10
2.68E-05	-5.32E-10
2.68E-05	-5.12E-10
2.68E-05	-4.81E-10
2.69E-05	-5.67E-10
2.69E-05	-6.45E-10
2.69E-05	-6.95E-10
2.69E-05	-7.69E-10
2.69E-05	-8.04E-10
2.69E-05	-8.32E-10
2.69E-05	-8.67E-10
2.70E-05	-8.70E-10
2.70E-05	-8.32E-10
2.70E-05	-8.47E-10
2.70E-05	-8.28E-10
2.70E-05	-7.81E-10
2.70E-05	-8.67E-10
2.70E-05	-8.86E-10
2.71E-05	-8.04E-10
2.71E-05	-8.12E-10
2.71E-05	-7.65E-10
2.71E-05	-7.50E-10
2.71E-05	-7.15E-10
2.71E-05	-7.34E-10
2.72E-05	-6.91E-10
2.72E-05	-7.22E-10
2.72E-05	-6.84E-10
2.72E-05	-5.90E-10
2.72E-05	-5.43E-10
2.72E-05	-3.88E-10
2.72E-05	-3.64E-10
2.73E-05	-2.98E-10
2.73E-05	-2.47E-10
2.73E-05	-2.59E-10
2.73E-05	-3.41E-10
2.73E-05	-3.91E-10
2.73E-05	-4.07E-10
2.73E-05	-5.20E-10
2.74E-05	-6.33E-10
2.74E-05	-7.38E-10
2.74E-05	-7.96E-10
2.74E-05	-7.93E-10
2.74E-05	-8.04E-10
2.74E-05	-8.86E-10
2.75E-05	-9.41E-10
2.75E-05	-9.72E-10
2.75E-05	-9.95E-10
2.75E-05	-1.12E-09
2.75E-05	-1.12E-09
2.75E-05	-1.11E-09
2.75E-05	-1.03E-09
2.76E-05	-1.08E-09
2.76E-05	-1.04E-09
2.76E-05	-1.01E-09
2.76E-05	-9.41E-10
2.76E-05	-9.06E-10
2.76E-05	-8.00E-10
2.76E-05	-7.54E-10
2.77E-05	-6.48E-10
2.77E-05	-5.28E-10
2.77E-05	-4.46E-10
2.77E-05	-4.07E-10
2.77E-05	-3.80E-10
2.77E-05	-3.84E-10
2.78E-05	-3.95E-10
2.78E-05	-4.69E-10
2.78E-05	-5.63E-10
2.78E-05	-6.25E-10
2.78E-05	-7.15E-10
2.78E-05	-7.46E-10
2.78E-05	-8.20E-10
2.79E-05	-8.94E-10
2.79E-05	-8.47E-10
2.79E-05	-8.94E-10
2.79E-05	-8.71E-10
2.79E-05	-2.82E-10
2.79E-05	1.68E-09
2.80E-05	3.03E-09
2.80E-05	4.30E-09
2.80E-05	5.48E-09
2.80E-05	6.59E-09
2.80E-05	7.55E-09
2.80E-05	8.33E-09
2.81E-05	7.60E-09
2.81E-05	7.05E-09
2.81E-05	6.64E-09
2.81E-05	6.34E-09
2.81E-05	5.99E-09
2.81E-05	5.71E-09
2.82E-05	5.50E-09
2.82E-05	5.27E-09
2.82E-05	4.98E-09
2.82E-05	4.67E-09
2.82E-05	4.43E-09
2.82E-05	4.16E-09
2.82E-05	3.79E-09
2.83E-05	4.10E-09
2.83E-05	5.57E-09
2.83E-05	6.67E-09
2.83E-05	7.69E-09
2.83E-05	8.69E-09
2.83E-05	9.61E-09
2.84E-05	1.04E-08
2.84E-05	1.11E-08
2.84E-05	1.03E-08
2.84E-05	9.63E-09
2.84E-05	9.04E-09
2.84E-05	8.52E-09
2.85E-05	8.10E-09
2.85E-05	7.72E-09
2.85E-05	7.41E-09
2.85E-05	7.07E-09
2.85E-05	6.70E-09
2.85E-05	6.40E-09
2.86E-05	6.07E-09
2.86E-05	5.71E-09
2.86E-05	5.38E-09
2.86E-05	5.08E-09
2.86E-05	4.71E-09
2.86E-05	4.41E-09
2.86E-05	4.16E-09
2.87E-05	3.95E-09
2.87E-05	3.68E-09
2.87E-05	3.42E-09
2.87E-05	3.13E-09
2.87E-05	2.91E-09
2.87E-05	2.67E-09
2.87E-05	2.43E-09
2.88E-05	2.27E-09
2.88E-05	2.07E-09
2.88E-05	1.88E-09
2.88E-05	1.83E-09
2.88E-05	1.75E-09
2.88E-05	1.66E-09
2.89E-05	1.59E-09
2.89E-05	1.52E-09
2.89E-05	1.47E-09
2.89E-05	1.42E-09
2.89E-05	1.33E-09
2.89E-05	1.28E-09
2.89E-05	1.22E-09
2.90E-05	1.18E-09
2.90E-05	1.13E-09
2.90E-05	9.87E-10
2.90E-05	8.12E-10
2.90E-05	6.56E-10
2.90E-05	5.51E-10
2.90E-05	5.70E-10
2.91E-05	4.07E-10
2.91E-05	3.13E-10
2.91E-05	2.78E-10
2.91E-05	2.47E-10
2.91E-05	2.24E-10
2.91E-05	1.97E-10
2.92E-05	1.93E-10
2.92E-05	7.97E-11
2.92E-05	9.92E-11
2.92E-05	8.36E-11
2.92E-05	1.26E-10
2.92E-05	7.19E-11
2.92E-05	8.75E-11
2.93E-05	7.19E-11
2.93E-05	3.69E-11
2.93E-05	4.47E-11
2.93E-05	-2.15E-11
2.93E-05	-9.55E-11
2.93E-05	-2.79E-10
2.93E-05	-3.56E-10
2.94E-05	-4.73E-10
2.94E-05	-5.94E-10
2.94E-05	-6.21E-10
2.94E-05	-6.52E-10
2.94E-05	-6.95E-10
2.94E-05	-7.58E-10
2.95E-05	-7.89E-10
2.95E-05	-8.32E-10
2.95E-05	-8.24E-10
2.95E-05	-8.51E-10
2.95E-05	-8.16E-10
2.95E-05	-7.96E-10
2.95E-05	-7.07E-10
2.96E-05	-5.94E-10
2.96E-05	-5.75E-10
2.96E-05	-5.24E-10
2.96E-05	-4.50E-10
2.96E-05	-4.89E-10
2.96E-05	-4.73E-10
2.96E-05	-5.04E-10
2.97E-05	-4.50E-10
2.97E-05	-5.08E-10
2.97E-05	-5.75E-10
2.97E-05	-6.68E-10
2.97E-05	-6.56E-10
2.97E-05	-6.87E-10
2.98E-05	-7.54E-10
2.98E-05	-8.28E-10
2.98E-05	-8.86E-10
2.98E-05	-8.00E-10
2.98E-05	-8.51E-10
2.98E-05	-8.98E-10
2.98E-05	-9.80E-10
2.99E-05	-1.05E-09
2.99E-05	-1.06E-09
2.99E-05	-1.06E-09
2.99E-05	-1.00E-09
2.99E-05	-1.01E-09
2.99E-05	-1.01E-09
2.99E-05	-9.33E-10
3.00E-05	-8.16E-10
3.00E-05	-6.64E-10
3.00E-05	-5.86E-10
3.00E-05	-5.04E-10
3.00E-05	-4.46E-10
3.00E-05	-4.42E-10
3.01E-05	-4.97E-10
3.01E-05	-5.12E-10
3.01E-05	-5.12E-10
3.01E-05	-6.17E-10
3.01E-05	-7.77E-10
3.01E-05	-7.73E-10
3.01E-05	-7.69E-10
3.02E-05	-7.96E-10
3.02E-05	-8.35E-10
3.02E-05	-9.13E-10
3.02E-05	-8.86E-10
3.02E-05	-8.24E-10
3.02E-05	-7.81E-10
3.02E-05	-7.30E-10
3.03E-05	-6.84E-10
3.03E-05	-6.84E-10
3.03E-05	-6.68E-10
3.03E-05	-6.95E-10
3.03E-05	-6.56E-10
3.03E-05	-6.56E-10
3.04E-05	-6.45E-10
3.04E-05	-6.87E-10
3.04E-05	-6.80E-10
3.04E-05	-6.60E-10
3.04E-05	-6.64E-10
3.04E-05	-6.68E-10
3.04E-05	-6.37E-10
3.05E-05	-6.06E-10
3.05E-05	-7.23E-10
3.05E-05	-7.65E-10
3.05E-05	-6.95E-10
3.05E-05	-6.52E-10
3.05E-05	-7.93E-10
3.05E-05	-8.12E-10
3.06E-05	-8.70E-10
3.06E-05	-9.41E-10
3.06E-05	-9.95E-10
3.06E-05	-9.72E-10
3.06E-05	-1.02E-09
3.06E-05	-9.29E-10
3.07E-05	-9.21E-10
3.07E-05	-9.29E-10
3.07E-05	-8.39E-10
3.07E-05	-8.16E-10
3.07E-05	-7.73E-10
3.07E-05	-7.42E-10
3.07E-05	-6.99E-10
3.08E-05	-7.03E-10
3.08E-05	-7.26E-10
3.08E-05	-7.58E-10
3.08E-05	-7.30E-10
3.08E-05	-7.50E-10
3.08E-05	-7.30E-10
3.08E-05	-7.50E-10
3.09E-05	-7.26E-10
3.09E-05	-7.03E-10
3.09E-05	-7.15E-10
3.09E-05	-6.99E-10
3.09E-05	-7.46E-10
3.09E-05	-7.85E-10
3.10E-05	-7.65E-10
3.10E-05	-7.19E-10
3.10E-05	-7.19E-10
3.10E-05	-7.61E-10
3.10E-05	-7.85E-10
3.10E-05	-7.69E-10
3.10E-05	-8.35E-10
3.11E-05	-9.02E-10
3.11E-05	-8.47E-10
3.11E-05	-8.55E-10
3.11E-05	-8.04E-10
3.11E-05	-7.46E-10
3.11E-05	-6.68E-10
3.11E-05	-6.72E-10
3.12E-05	-6.25E-10
3.12E-05	-5.28E-10
3.12E-05	-4.73E-10
3.12E-05	-4.50E-10
3.12E-05	-4.54E-10
3.12E-05	-5.43E-10
3.13E-05	-6.60E-10
3.13E-05	-6.91E-10
3.13E-05	-7.73E-10
3.13E-05	-8.24E-10
3.13E-05	-9.09E-10
3.13E-05	-8.67E-10
3.13E-05	-8.47E-10
3.14E-05	-7.85E-10
3.14E-05	-6.84E-10
3.14E-05	-6.37E-10
3.14E-05	-6.06E-10
3.14E-05	-6.72E-10
3.14E-05	-6.99E-10
3.14E-05	-7.19E-10
3.15E-05	-8.67E-10
3.15E-05	-9.33E-10
3.15E-05	-9.76E-10
3.15E-05	-9.21E-10
3.15E-05	-9.09E-10
3.15E-05	-9.48E-10
3.16E-05	-9.60E-10
3.16E-05	-8.90E-10
3.16E-05	-9.09E-10
3.16E-05	-7.69E-10
3.16E-05	-5.24E-10
3.16E-05	-4.85E-10
3.16E-05	-4.69E-10
3.17E-05	-4.27E-10
3.17E-05	-3.45E-10
3.17E-05	-4.30E-10
3.17E-05	-5.20E-10
3.17E-05	-5.67E-10
3.17E-05	-6.45E-10
3.17E-05	-6.06E-10
3.18E-05	-6.64E-10
3.18E-05	-6.60E-10
3.18E-05	-6.80E-10
3.18E-05	-6.87E-10
3.18E-05	-6.02E-10
3.18E-05	-6.37E-10
3.19E-05	-6.87E-10
3.19E-05	-6.87E-10
3.19E-05	-6.76E-10
3.19E-05	-6.99E-10
3.19E-05	-7.96E-10
3.19E-05	-8.35E-10
3.19E-05	-7.58E-10
3.20E-05	-6.91E-10
3.20E-05	-7.07E-10
3.20E-05	-6.60E-10
3.20E-05	-6.25E-10
3.20E-05	-5.86E-10
3.20E-05	-5.24E-10
3.20E-05	-5.01E-10
3.21E-05	-4.77E-10
3.21E-05	-4.23E-10
3.21E-05	-3.91E-10
3.21E-05	-3.99E-10
3.21E-05	-3.64E-10
3.21E-05	-3.95E-10
3.22E-05	-4.73E-10
3.22E-05	-5.24E-10
3.22E-05	-5.55E-10
3.22E-05	-6.02E-10
3.22E-05	-5.90E-10
3.22E-05	-5.55E-10
3.22E-05	-5.82E-10
3.23E-05	-4.97E-10
3.23E-05	-5.12E-10
3.23E-05	-5.08E-10
3.23E-05	-5.16E-10
3.23E-05	-5.55E-10
3.23E-05	-5.82E-10
3.23E-05	-6.29E-10
3.24E-05	-6.45E-10
3.24E-05	-7.22E-10
3.24E-05	-7.11E-10
3.24E-05	-6.72E-10
3.24E-05	-7.26E-10
3.24E-05	-6.95E-10
3.25E-05	-6.84E-10
3.25E-05	-7.22E-10
3.25E-05	-7.96E-10
3.25E-05	-8.24E-10
3.25E-05	-7.89E-10
3.25E-05	-8.08E-10
3.25E-05	-9.09E-10
3.26E-05	-9.95E-10
3.26E-05	-9.87E-10
3.26E-05	-9.37E-10
3.26E-05	-9.02E-10
3.26E-05	-8.70E-10
3.26E-05	-8.35E-10
3.26E-05	-7.61E-10
3.27E-05	-6.33E-10
3.27E-05	-6.45E-10
3.27E-05	-6.49E-10
3.27E-05	-6.80E-10
3.27E-05	-6.48E-10
3.27E-05	-7.11E-10
3.28E-05	-7.38E-10
3.28E-05	-6.72E-10
3.28E-05	-6.64E-10
3.28E-05	-6.33E-10
3.28E-05	-6.87E-10
3.28E-05	-7.15E-10
3.28E-05	-7.19E-10
3.29E-05	-7.19E-10
3.29E-05	-6.80E-10
3.29E-05	-6.41E-10
3.29E-05	-6.37E-10
3.29E-05	-6.99E-10
3.29E-05	-7.03E-10
3.29E-05	-7.22E-10
3.30E-05	-6.41E-10
3.30E-05	-6.33E-10
3.30E-05	-5.82E-10
3.30E-05	-5.82E-10
3.30E-05	-5.78E-10
3.30E-05	-5.43E-10
3.31E-05	-4.93E-10
3.31E-05	-4.50E-10
3.31E-05	-4.19E-10
3.31E-05	-5.36E-10
3.31E-05	-5.78E-10
3.31E-05	-6.33E-10
3.31E-05	-6.60E-10
3.32E-05	-6.52E-10
3.32E-05	-6.29E-10
3.32E-05	-6.10E-10
3.32E-05	-6.64E-10
3.32E-05	-6.91E-10
3.32E-05	-7.22E-10
3.32E-05	-7.77E-10
3.33E-05	-8.00E-10
3.33E-05	-7.77E-10
3.33E-05	-7.89E-10
3.33E-05	-7.73E-10
3.33E-05	-7.38E-10
3.33E-05	-7.19E-10
3.34E-05	-6.95E-10
3.34E-05	-6.87E-10
3.34E-05	-6.68E-10
3.34E-05	2.91E-11
3.34E-05	1.83E-09
3.34E-05	3.16E-09
3.35E-05	4.43E-09
3.35E-05	5.52E-09
3.35E-05	6.50E-09
3.35E-05	7.48E-09
3.35E-05	8.34E-09
3.35E-05	7.67E-09
3.36E-05	7.12E-09
3.36E-05	6.60E-09
3.36E-05	6.09E-09
3.36E-05	5.77E-09
3.36E-05	5.40E-09
3.36E-05	5.59E-09
3.37E-05	6.98E-09
3.37E-05	8.07E-09
3.37E-05	9.00E-09
3.37E-05	9.94E-09
3.37E-05	1.08E-08
3.37E-05	1.15E-08
3.38E-05	1.20E-08
3.38E-05	1.11E-08
3.38E-05	1.04E-08
3.38E-05	9.75E-09
3.38E-05	9.18E-09
3.38E-05	8.64E-09
3.39E-05	8.12E-09
3.39E-05	7.70E-09
3.39E-05	7.31E-09
3.39E-05	6.96E-09
3.39E-05	6.63E-09
3.39E-05	6.23E-09
3.39E-05	5.89E-09
3.40E-05	5.55E-09
3.40E-05	5.15E-09
3.40E-05	4.90E-09
3.40E-05	4.58E-09
3.40E-05	4.33E-09
3.40E-05	4.13E-09
3.41E-05	3.85E-09
3.41E-05	3.63E-09
3.41E-05	3.41E-09
3.41E-05	3.18E-09
3.41E-05	2.97E-09
3.41E-05	2.74E-09
3.41E-05	2.49E-09
3.42E-05	2.23E-09
3.42E-05	2.06E-09
3.42E-05	1.80E-09
3.42E-05	1.66E-09
3.42E-05	1.51E-09
3.42E-05	1.51E-09
3.42E-05	1.41E-09
3.43E-05	1.27E-09
3.43E-05	1.22E-09
3.43E-05	1.15E-09
3.43E-05	1.10E-09
3.43E-05	9.52E-10
3.43E-05	9.36E-10
3.44E-05	8.86E-10
3.44E-05	8.43E-10
3.44E-05	7.77E-10
3.44E-05	6.21E-10
3.44E-05	5.04E-10
3.44E-05	4.19E-10
3.44E-05	2.55E-10
3.45E-05	1.54E-10
3.45E-05	9.53E-11
3.45E-05	7.19E-11
3.45E-05	-9.82E-12
3.45E-05	-6.05E-11
3.45E-05	-3.32E-11
3.45E-05	-5.66E-11
3.46E-05	-5.66E-11
3.46E-05	-1.07E-10
3.46E-05	-1.81E-10
3.46E-05	-2.63E-10
3.46E-05	-2.67E-10
3.46E-05	-2.82E-10
3.47E-05	-2.82E-10
3.47E-05	-3.25E-10
3.47E-05	-3.68E-10
3.47E-05	-4.27E-10
3.47E-05	-4.54E-10
3.47E-05	-4.93E-10
3.47E-05	-4.62E-10
3.48E-05	-4.77E-10
3.48E-05	-5.04E-10
3.48E-05	-4.85E-10
3.48E-05	-4.58E-10
3.48E-05	-4.93E-10
3.48E-05	-5.63E-10
3.48E-05	-5.59E-10
3.49E-05	-5.82E-10
3.49E-05	-6.76E-10
3.49E-05	-7.42E-10
3.49E-05	-6.91E-10
3.49E-05	-7.07E-10
3.49E-05	-8.28E-10
3.50E-05	-9.06E-10
3.50E-05	-9.64E-10
3.50E-05	-1.04E-09
3.50E-05	-1.07E-09
3.50E-05	-1.05E-09
3.50E-05	-1.11E-09
3.50E-05	-1.12E-09
3.51E-05	-1.16E-09
3.51E-05	-1.15E-09
3.51E-05	-1.16E-09
3.51E-05	-1.19E-09
3.51E-05	-1.13E-09
3.51E-05	-1.09E-09
3.51E-05	-1.08E-09
3.52E-05	-1.07E-09
3.52E-05	-1.01E-09
3.52E-05	-9.72E-10
3.52E-05	-9.33E-10
3.52E-05	-9.21E-10
3.52E-05	-8.12E-10
3.53E-05	-8.55E-10
3.53E-05	-8.35E-10
3.53E-05	-8.24E-10
3.53E-05	-8.98E-10
3.53E-05	-1.02E-09
3.53E-05	-1.12E-09
3.53E-05	-1.17E-09
3.54E-05	-1.21E-09
3.54E-05	-1.30E-09
3.54E-05	-1.35E-09
3.54E-05	-1.34E-09
3.54E-05	-1.37E-09
3.54E-05	-1.47E-09
3.54E-05	-1.52E-09
3.55E-05	-1.52E-09
3.55E-05	-1.45E-09
3.55E-05	-1.44E-09
3.55E-05	-1.46E-09
3.55E-05	-1.48E-09
3.55E-05	-1.51E-09
3.56E-05	-1.44E-09
3.56E-05	-1.38E-09
3.56E-05	-1.37E-09
3.56E-05	-1.25E-09
3.56E-05	-1.18E-09
3.56E-05	-1.15E-09
3.56E-05	-1.08E-09
3.57E-05	-1.03E-09
3.57E-05	-1.05E-09
3.57E-05	-9.83E-10
3.57E-05	-9.52E-10
3.57E-05	-9.76E-10
3.57E-05	-9.83E-10
3.57E-05	-9.95E-10
3.58E-05	-1.14E-09
3.58E-05	-1.15E-09
3.58E-05	-1.22E-09
3.58E-05	-1.30E-09
3.58E-05	-1.33E-09
3.58E-05	-1.36E-09
3.59E-05	-1.40E-09
3.59E-05	-1.46E-09
3.59E-05	-1.46E-09
3.59E-05	-1.41E-09
3.59E-05	-1.42E-09
3.59E-05	-1.39E-09
3.59E-05	-1.37E-09
3.60E-05	-1.32E-09
3.60E-05	-1.29E-09
3.60E-05	-1.19E-09
3.60E-05	-1.15E-09
3.60E-05	-1.02E-09
3.60E-05	-9.91E-10
3.60E-05	-9.33E-10
3.61E-05	-9.37E-10
3.61E-05	-9.52E-10
3.61E-05	-1.00E-09
3.61E-05	-1.08E-09
3.61E-05	-1.12E-09
3.61E-05	-1.15E-09
3.62E-05	-1.14E-09
3.62E-05	-1.20E-09
3.62E-05	-1.25E-09
3.62E-05	-1.17E-09
3.62E-05	-1.14E-09
3.62E-05	-1.14E-09
3.62E-05	-1.16E-09
3.63E-05	-1.17E-09
3.63E-05	-1.19E-09
3.63E-05	-1.22E-09
3.63E-05	-1.26E-09
3.63E-05	-1.28E-09
3.63E-05	-1.19E-09
3.63E-05	-1.18E-09
3.64E-05	-1.14E-09
3.64E-05	-1.15E-09
3.64E-05	-1.14E-09
3.64E-05	-1.11E-09
3.64E-05	-1.10E-09
3.64E-05	-1.12E-09
3.65E-05	-1.05E-09
3.65E-05	-1.08E-09
3.65E-05	-1.15E-09
3.65E-05	-1.18E-09
3.65E-05	-1.18E-09
3.65E-05	-1.13E-09
3.65E-05	-1.14E-09
3.66E-05	-1.16E-09
3.66E-05	-1.15E-09
3.66E-05	-1.14E-09
3.66E-05	-1.10E-09
3.66E-05	-1.15E-09
3.66E-05	-1.19E-09
3.66E-05	-1.12E-09
3.67E-05	-1.12E-09
3.67E-05	-1.15E-09
3.67E-05	-1.05E-09
3.67E-05	-1.07E-09
3.67E-05	-1.03E-09
3.67E-05	-1.04E-09
3.68E-05	-9.45E-10
3.68E-05	-9.09E-10
3.68E-05	-8.43E-10
3.68E-05	-8.59E-10
3.68E-05	-8.82E-10
3.68E-05	-8.90E-10
3.68E-05	-9.37E-10
3.69E-05	-9.72E-10
3.69E-05	-1.03E-09
3.69E-05	-1.02E-09
3.69E-05	-1.08E-09
3.69E-05	-1.14E-09
3.69E-05	-1.21E-09
3.69E-05	-1.25E-09
3.70E-05	-1.23E-09
3.70E-05	-1.26E-09
3.70E-05	-1.29E-09
3.70E-05	-1.30E-09
3.70E-05	-1.25E-09
3.70E-05	-1.11E-09
3.71E-05	-1.01E-09
3.71E-05	-9.09E-10
3.71E-05	-8.70E-10
3.71E-05	-8.08E-10
3.71E-05	-8.00E-10
3.71E-05	-7.81E-10
3.71E-05	-7.58E-10
3.72E-05	-7.26E-10
3.72E-05	-7.81E-10
3.72E-05	-7.81E-10
3.72E-05	-8.39E-10
3.72E-05	-8.55E-10
3.72E-05	-8.43E-10
3.72E-05	-9.45E-10
3.73E-05	-9.91E-10
3.73E-05	-9.99E-10
3.73E-05	-9.13E-10
3.73E-05	-9.25E-10
3.73E-05	-8.47E-10
3.73E-05	-8.63E-10
3.74E-05	-8.35E-10
3.74E-05	-8.24E-10
3.74E-05	-7.85E-10
3.74E-05	-8.35E-10
3.74E-05	-7.89E-10
3.74E-05	-7.38E-10
3.74E-05	-6.68E-10
3.75E-05	-5.78E-10
3.75E-05	-5.71E-10
3.75E-05	-5.82E-10
3.75E-05	-6.68E-10
3.75E-05	-6.45E-10
3.75E-05	-6.25E-10
3.75E-05	-6.87E-10
3.76E-05	-7.34E-10
3.76E-05	-7.50E-10
3.76E-05	-8.32E-10
3.76E-05	-8.70E-10
3.76E-05	-8.20E-10
3.76E-05	-8.24E-10
3.77E-05	-8.28E-10
3.77E-05	-8.12E-10
3.77E-05	-7.50E-10
3.77E-05	-6.91E-10
3.77E-05	-7.65E-10
3.77E-05	-8.24E-10
3.77E-05	-7.73E-10
3.78E-05	-8.00E-10
3.78E-05	-7.03E-10
3.78E-05	-7.46E-10
3.78E-05	-7.19E-10
3.78E-05	-7.58E-10
3.78E-05	-7.34E-10
3.78E-05	-7.81E-10
3.79E-05	-8.00E-10
3.79E-05	-7.11E-10
3.79E-05	-7.73E-10
3.79E-05	-7.11E-10
3.79E-05	-8.04E-10
3.79E-05	-8.55E-10
3.80E-05	-9.02E-10
3.80E-05	-8.94E-10
3.80E-05	-9.29E-10
3.80E-05	-9.64E-10
3.80E-05	-1.01E-09
3.80E-05	-1.05E-09
3.80E-05	-1.05E-09
3.81E-05	-1.03E-09
3.81E-05	-9.80E-10
3.81E-05	-9.91E-10
3.81E-05	-9.13E-10
3.81E-05	-9.41E-10
3.81E-05	-9.37E-10
3.81E-05	-9.17E-10
3.82E-05	-9.09E-10
3.82E-05	-8.28E-10
3.82E-05	-7.96E-10
3.82E-05	-7.07E-10
3.82E-05	-6.49E-10
3.82E-05	-6.41E-10
[truncated: 120 more rows]
