# Supplementary material for: A bioinspired flexible neuromuscular system based thermal-annealing-free perovskite with passivation
Source: Nat Commun. 2022 Dec 2;13:7427. doi: 10.1038/s41467-022-35092-w (PMC9718817; doi:10.1038/s41467-022-35092-w)
Supplement: Supplementary file 6 — Source Data [file 41467_2022_35092_MOESM6_ESM.zip › figS24b.txt]

Time(��s)	I(A)
0	-3.19E-10
1.00E-08	-4.11E-10
2.00E-08	-4.46E-10
3.00E-08	-3.97E-10
4.00E-08	-4.53E-10
5.00E-08	-4.53E-10
6.00E-08	-4.39E-10
7.00E-08	-4.81E-10
8.00E-08	-4.95E-10
9.00E-08	-4.60E-10
1.00E-07	-4.11E-10
1.10E-07	-4.53E-10
1.20E-07	-3.19E-10
1.30E-07	-3.05E-10
1.40E-07	-3.33E-10
1.50E-07	-3.47E-10
1.60E-07	-3.19E-10
1.70E-07	-2.56E-10
1.80E-07	-1.43E-10
1.90E-07	-1.57E-10
2.00E-07	-1.43E-10
2.10E-07	-7.99E-11
2.20E-07	-4.47E-11
2.30E-07	-7.99E-11
2.40E-07	-3.07E-11
2.50E-07	4.55E-12
2.60E-07	-5.17E-11
2.70E-07	4.56E-12
2.80E-07	4.68E-11
2.90E-07	4.57E-12
3.00E-07	-1.08E-10
3.10E-07	-1.64E-10
3.20E-07	-2.07E-10
3.30E-07	-2.21E-10
3.40E-07	-1.92E-10
3.50E-07	-2.28E-10
3.60E-07	-3.12E-10
3.70E-07	-2.63E-10
3.80E-07	-2.63E-10
3.90E-07	-2.98E-10
4.00E-07	-3.83E-10
4.10E-07	-4.25E-10
4.20E-07	-4.04E-10
4.30E-07	-3.75E-10
4.40E-07	-4.32E-10
4.50E-07	-4.18E-10
4.60E-07	-3.40E-10
4.70E-07	-3.26E-10
4.80E-07	-2.91E-10
4.90E-07	-2.21E-10
5.00E-07	-2.91E-10
5.10E-07	-2.56E-10
5.20E-07	-2.56E-10
5.30E-07	-1.71E-10
5.40E-07	-1.43E-10
5.50E-07	-1.29E-10
5.60E-07	-5.88E-11
5.70E-07	-3.77E-11
5.80E-07	4.58E-12
5.90E-07	6.79E-11
6.00E-07	1.03E-10
6.10E-07	9.60E-11
6.20E-07	5.38E-11
6.30E-07	3.27E-11
6.40E-07	-9.49E-12
6.50E-07	1.16E-11
6.60E-07	-9.53E-12
6.70E-07	3.98E-11
6.80E-07	-3.06E-11
6.90E-07	-3.07E-11
7.00E-07	-1.01E-10
7.10E-07	-1.71E-10
7.20E-07	-1.78E-10
7.30E-07	-1.57E-10
7.40E-07	-1.92E-10
7.50E-07	-2.28E-10
7.60E-07	-2.84E-10
7.70E-07	-2.77E-10
7.80E-07	-3.12E-10
7.90E-07	-3.12E-10
8.00E-07	-2.63E-10
8.10E-07	-2.49E-10
8.20E-07	-2.14E-10
8.30E-07	-2.70E-10
8.40E-07	-2.56E-10
8.50E-07	-1.78E-10
8.60E-07	-1.78E-10
8.70E-07	-2.14E-10
8.80E-07	-2.28E-10
8.90E-07	-1.50E-10
9.00E-07	-1.36E-10
9.10E-07	-1.15E-10
9.20E-07	-1.71E-10
9.30E-07	-1.15E-10
9.40E-07	-1.22E-10
9.50E-07	-7.28E-11
9.60E-07	-9.40E-11
9.70E-07	-9.40E-11
9.80E-07	-1.43E-10
9.90E-07	-1.71E-10
1.00E-06	-2.21E-10
1.01E-06	-1.64E-10
1.02E-06	-2.00E-10
1.03E-06	-2.21E-10
1.04E-06	-2.70E-10
1.05E-06	-2.63E-10
1.06E-06	-2.49E-10
1.07E-06	-3.47E-10
1.08E-06	-3.75E-10
1.09E-06	-3.54E-10
1.10E-06	-4.11E-10
1.11E-06	-4.74E-10
1.12E-06	-4.39E-10
1.13E-06	-3.12E-10
1.14E-06	-2.98E-10
1.15E-06	-3.75E-10
1.16E-06	-3.26E-10
1.17E-06	-2.42E-10
1.18E-06	-2.07E-10
1.19E-06	-1.43E-10
1.20E-06	-1.57E-10
1.21E-06	-1.50E-10
1.22E-06	-2.56E-10
1.23E-06	-3.12E-10
1.24E-06	-3.90E-10
1.25E-06	-5.16E-10
1.26E-06	-6.01E-10
1.27E-06	-6.43E-10
1.28E-06	-6.78E-10
1.29E-06	-5.73E-10
1.30E-06	-4.95E-10
1.31E-06	-4.95E-10
1.32E-06	-4.46E-10
1.33E-06	-4.25E-10
1.34E-06	-4.74E-10
1.35E-06	-5.30E-10
1.36E-06	-4.39E-10
1.37E-06	-2.77E-10
1.38E-06	-2.49E-10
1.39E-06	-2.77E-10
1.40E-06	-2.49E-10
1.41E-06	-1.57E-10
1.42E-06	-1.36E-10
1.43E-06	-1.57E-10
1.44E-06	-6.58E-11
1.45E-06	1.86E-11
1.46E-06	1.16E-11
1.47E-06	4.68E-11
1.48E-06	1.17E-10
1.49E-06	9.60E-11
1.50E-06	8.20E-11
1.51E-06	6.79E-11
1.52E-06	4.68E-11
1.53E-06	3.98E-11
1.54E-06	3.27E-11
1.55E-06	1.86E-11
1.56E-06	-5.88E-11
1.57E-06	-1.01E-10
1.58E-06	-1.93E-10
1.59E-06	-1.57E-10
1.60E-06	-1.71E-10
1.61E-06	-2.00E-10
1.62E-06	-1.64E-10
1.63E-06	-1.29E-10
1.64E-06	-1.50E-10
1.65E-06	-1.78E-10
1.66E-06	-2.98E-10
1.67E-06	-3.47E-10
1.68E-06	-3.61E-10
1.69E-06	-2.77E-10
1.70E-06	-2.98E-10
1.71E-06	-3.68E-10
1.72E-06	-3.40E-10
1.73E-06	-3.75E-10
1.74E-06	-3.68E-10
1.75E-06	-3.54E-10
1.76E-06	-2.70E-10
1.77E-06	-2.84E-10
1.78E-06	-2.35E-10
1.79E-06	-1.64E-10
1.80E-06	-1.22E-10
1.81E-06	-1.08E-10
1.82E-06	-6.58E-11
1.83E-06	7.49E-11
1.84E-06	6.09E-11
1.85E-06	-2.50E-12
1.86E-06	-4.47E-11
1.87E-06	-5.88E-11
1.88E-06	-6.58E-11
1.89E-06	-3.76E-11
1.90E-06	-2.36E-11
1.91E-06	6.79E-11
1.92E-06	9.61E-11
1.93E-06	1.73E-10
1.94E-06	1.66E-10
1.95E-06	9.61E-11
1.96E-06	5.38E-11
1.97E-06	5.38E-11
1.98E-06	1.10E-10
1.99E-06	4.06E-10
2.00E-06	1.14E-09
2.01E-06	2.12E-09
2.02E-06	3.04E-09
2.03E-06	3.83E-09
2.04E-06	4.67E-09
2.05E-06	5.37E-09
2.06E-06	6.00E-09
2.07E-06	6.56E-09
2.08E-06	7.22E-09
2.09E-06	7.80E-09
2.10E-06	8.36E-09
2.11E-06	8.54E-09
2.12E-06	8.34E-09
2.13E-06	7.91E-09
2.14E-06	7.39E-09
2.15E-06	7.04E-09
2.16E-06	6.70E-09
2.17E-06	6.39E-09
2.18E-06	6.06E-09
2.19E-06	5.78E-09
2.20E-06	5.56E-09
2.21E-06	5.28E-09
2.22E-06	5.12E-09
2.23E-06	5.33E-09
2.24E-06	5.92E-09
2.25E-06	6.63E-09
2.26E-06	7.39E-09
2.27E-06	8.08E-09
2.28E-06	8.77E-09
2.29E-06	9.39E-09
2.30E-06	9.96E-09
2.31E-06	1.04E-08
2.32E-06	1.09E-08
2.33E-06	1.14E-08
2.34E-06	1.18E-08
2.35E-06	1.18E-08
2.36E-06	1.14E-08
2.37E-06	1.08E-08
2.38E-06	1.03E-08
2.39E-06	9.89E-09
2.40E-06	9.45E-09
2.41E-06	9.18E-09
2.42E-06	8.75E-09
2.43E-06	8.37E-09
2.44E-06	8.05E-09
2.45E-06	7.74E-09
2.46E-06	7.51E-09
2.47E-06	7.62E-09
2.48E-06	8.20E-09
2.49E-06	8.92E-09
2.50E-06	9.57E-09
2.51E-06	1.02E-08
2.52E-06	1.08E-08
2.53E-06	1.14E-08
2.54E-06	1.19E-08
2.55E-06	1.24E-08
2.56E-06	1.28E-08
2.57E-06	1.32E-08
2.58E-06	1.35E-08
2.59E-06	1.35E-08
2.60E-06	1.30E-08
2.61E-06	1.24E-08
2.62E-06	1.18E-08
2.63E-06	1.13E-08
2.64E-06	1.08E-08
2.65E-06	1.04E-08
2.66E-06	1.00E-08
2.67E-06	9.58E-09
2.68E-06	9.17E-09
2.69E-06	8.85E-09
2.70E-06	8.60E-09
2.71E-06	8.65E-09
2.72E-06	9.14E-09
2.73E-06	9.79E-09
2.74E-06	1.04E-08
2.75E-06	1.10E-08
2.76E-06	1.15E-08
2.77E-06	1.20E-08
2.78E-06	1.25E-08
2.79E-06	1.30E-08
2.80E-06	1.34E-08
2.81E-06	1.38E-08
2.82E-06	1.40E-08
2.83E-06	1.41E-08
2.84E-06	1.36E-08
2.85E-06	1.31E-08
2.86E-06	1.24E-08
2.87E-06	1.19E-08
2.88E-06	1.13E-08
2.89E-06	1.09E-08
2.90E-06	1.06E-08
2.91E-06	1.01E-08
2.92E-06	9.74E-09
2.93E-06	9.39E-09
2.94E-06	9.14E-09
2.95E-06	9.20E-09
2.96E-06	9.70E-09
2.97E-06	1.04E-08
2.98E-06	1.11E-08
2.99E-06	1.16E-08
3.00E-06	1.21E-08
3.01E-06	1.26E-08
3.02E-06	1.31E-08
3.03E-06	1.35E-08
3.04E-06	1.38E-08
3.05E-06	1.42E-08
3.06E-06	1.46E-08
3.07E-06	1.45E-08
3.08E-06	1.40E-08
3.09E-06	1.34E-08
3.10E-06	1.28E-08
3.11E-06	1.22E-08
3.12E-06	1.17E-08
3.13E-06	1.12E-08
3.14E-06	1.07E-08
3.15E-06	1.02E-08
3.16E-06	9.79E-09
3.17E-06	9.37E-09
3.18E-06	9.03E-09
3.19E-06	8.61E-09
3.20E-06	8.30E-09
3.21E-06	8.05E-09
3.22E-06	7.74E-09
3.23E-06	7.45E-09
3.24E-06	7.22E-09
3.25E-06	6.94E-09
3.26E-06	6.66E-09
3.27E-06	6.54E-09
3.28E-06	6.44E-09
3.29E-06	6.24E-09
3.30E-06	6.01E-09
3.31E-06	5.80E-09
3.32E-06	5.61E-09
3.33E-06	5.43E-09
3.34E-06	5.23E-09
3.35E-06	5.03E-09
3.36E-06	4.73E-09
3.37E-06	4.55E-09
3.38E-06	4.28E-09
3.39E-06	4.07E-09
3.40E-06	3.84E-09
3.41E-06	3.66E-09
3.42E-06	3.54E-09
3.43E-06	3.38E-09
3.44E-06	3.23E-09
3.45E-06	3.10E-09
3.46E-06	2.96E-09
3.47E-06	2.87E-09
3.48E-06	2.76E-09
3.49E-06	2.66E-09
3.50E-06	2.60E-09
3.51E-06	2.50E-09
3.52E-06	2.44E-09
3.53E-06	2.26E-09
3.54E-06	2.21E-09
3.55E-06	2.02E-09
3.56E-06	1.93E-09
3.57E-06	1.90E-09
3.58E-06	1.77E-09
3.59E-06	1.64E-09
3.60E-06	1.59E-09
3.61E-06	1.52E-09
3.62E-06	1.47E-09
3.63E-06	1.33E-09
3.64E-06	1.31E-09
3.65E-06	1.29E-09
3.66E-06	1.15E-09
3.67E-06	1.08E-09
3.68E-06	1.07E-09
3.69E-06	9.48E-10
3.70E-06	9.26E-10
3.71E-06	8.98E-10
3.72E-06	8.77E-10
3.73E-06	8.14E-10
3.74E-06	7.01E-10
3.75E-06	6.66E-10
3.76E-06	6.73E-10
3.77E-06	5.04E-10
3.78E-06	4.27E-10
3.79E-06	3.56E-10
3.80E-06	2.51E-10
3.81E-06	1.73E-10
3.82E-06	1.38E-10
3.83E-06	1.16E-11
3.84E-06	-3.77E-11
3.85E-06	-1.01E-10
3.86E-06	-1.29E-10
3.87E-06	-1.43E-10
3.88E-06	-1.78E-10
3.89E-06	-1.93E-10
3.90E-06	-1.15E-10
3.91E-06	-1.71E-10
3.92E-06	-2.00E-10
3.93E-06	-2.70E-10
3.94E-06	-2.98E-10
3.95E-06	-4.11E-10
3.96E-06	-3.61E-10
3.97E-06	-4.04E-10
3.98E-06	-4.32E-10
3.99E-06	-4.81E-10
4.00E-06	-5.16E-10
4.01E-06	-4.88E-10
4.02E-06	-4.95E-10
4.03E-06	-4.95E-10
4.04E-06	-5.37E-10
4.05E-06	-6.15E-10
4.06E-06	-7.13E-10
4.07E-06	-7.41E-10
4.08E-06	-7.20E-10
4.09E-06	-7.34E-10
4.10E-06	-7.48E-10
4.11E-06	-7.41E-10
4.12E-06	-7.34E-10
4.13E-06	-7.49E-10
4.14E-06	-7.34E-10
4.15E-06	-8.33E-10
4.16E-06	-7.70E-10
4.17E-06	-8.61E-10
4.18E-06	-9.31E-10
4.19E-06	-9.39E-10
4.20E-06	-9.24E-10
4.21E-06	-9.46E-10
4.22E-06	-1.03E-09
4.23E-06	-1.07E-09
4.24E-06	-1.01E-09
4.25E-06	-1.04E-09
4.26E-06	-1.01E-09
4.27E-06	-1.04E-09
4.28E-06	-1.09E-09
4.29E-06	-1.18E-09
4.30E-06	-1.20E-09
4.31E-06	-1.30E-09
4.32E-06	-1.29E-09
4.33E-06	-1.34E-09
4.34E-06	-1.37E-09
4.35E-06	-1.45E-09
4.36E-06	-1.55E-09
4.37E-06	-1.60E-09
4.38E-06	-1.66E-09
4.39E-06	-1.70E-09
4.40E-06	-1.73E-09
4.41E-06	-1.75E-09
4.42E-06	-1.73E-09
4.43E-06	-1.62E-09
4.44E-06	-1.54E-09
4.45E-06	-1.51E-09
4.46E-06	-1.49E-09
4.47E-06	-1.48E-09
4.48E-06	-1.45E-09
4.49E-06	-1.37E-09
4.50E-06	-1.37E-09
4.51E-06	-1.34E-09
4.52E-06	-1.31E-09
4.53E-06	-1.21E-09
4.54E-06	-1.16E-09
4.55E-06	-1.10E-09
4.56E-06	-1.13E-09
4.57E-06	-1.18E-09
4.58E-06	-1.11E-09
4.59E-06	-1.07E-09
4.60E-06	-1.10E-09
4.61E-06	-1.09E-09
4.62E-06	-1.18E-09
4.63E-06	-1.11E-09
4.64E-06	-1.09E-09
4.65E-06	-1.05E-09
4.66E-06	-1.11E-09
4.67E-06	-1.14E-09
4.68E-06	-1.04E-09
4.69E-06	-1.05E-09
4.70E-06	-1.08E-09
4.71E-06	-1.13E-09
4.72E-06	-1.20E-09
4.73E-06	-1.23E-09
4.74E-06	-1.28E-09
4.75E-06	-1.36E-09
4.76E-06	-1.45E-09
4.77E-06	-1.55E-09
4.78E-06	-1.64E-09
4.79E-06	-1.78E-09
4.80E-06	-1.79E-09
4.81E-06	-1.75E-09
4.82E-06	-1.73E-09
4.83E-06	-1.78E-09
4.84E-06	-1.83E-09
4.85E-06	-1.79E-09
4.86E-06	-1.81E-09
4.87E-06	-1.85E-09
4.88E-06	-1.81E-09
4.89E-06	-1.72E-09
4.90E-06	-1.64E-09
4.91E-06	-1.56E-09
4.92E-06	-1.52E-09
4.93E-06	-1.47E-09
4.94E-06	-1.37E-09
4.95E-06	-1.33E-09
4.96E-06	-1.27E-09
4.97E-06	-1.14E-09
4.98E-06	-1.06E-09
4.99E-06	-1.07E-09
5.00E-06	-9.67E-10
5.01E-06	-9.53E-10
5.02E-06	-9.67E-10
5.03E-06	-9.03E-10
5.04E-06	-9.31E-10
5.05E-06	-9.60E-10
5.06E-06	-9.74E-10
5.07E-06	-9.74E-10
5.08E-06	-9.81E-10
5.09E-06	-1.02E-09
5.10E-06	-1.06E-09
5.11E-06	-1.16E-09
5.12E-06	-1.25E-09
5.13E-06	-1.40E-09
5.14E-06	-1.33E-09
5.15E-06	-1.35E-09
5.16E-06	-1.47E-09
5.17E-06	-1.54E-09
5.18E-06	-1.64E-09
5.19E-06	-1.68E-09
5.20E-06	-1.81E-09
5.21E-06	-1.71E-09
5.22E-06	-1.62E-09
5.23E-06	-1.55E-09
5.24E-06	-1.62E-09
5.25E-06	-1.60E-09
5.26E-06	-1.66E-09
5.27E-06	-1.62E-09
5.28E-06	-1.71E-09
5.29E-06	-1.69E-09
5.30E-06	-1.78E-09
5.31E-06	-1.77E-09
5.32E-06	-1.73E-09
5.33E-06	-1.64E-09
5.34E-06	-1.56E-09
5.35E-06	-1.60E-09
5.36E-06	-1.49E-09
5.37E-06	-1.44E-09
5.38E-06	-1.40E-09
5.39E-06	-1.34E-09
5.40E-06	-1.30E-09
5.41E-06	-1.27E-09
5.42E-06	-1.22E-09
5.43E-06	-1.21E-09
5.44E-06	-1.19E-09
5.45E-06	-1.11E-09
5.46E-06	-1.04E-09
5.47E-06	-9.67E-10
5.48E-06	-9.67E-10
5.49E-06	-9.67E-10
5.50E-06	-1.07E-09
5.51E-06	-1.16E-09
5.52E-06	-1.16E-09
5.53E-06	-1.20E-09
5.54E-06	-1.28E-09
5.55E-06	-1.31E-09
5.56E-06	-1.33E-09
5.57E-06	-1.39E-09
5.58E-06	-1.40E-09
5.59E-06	-1.55E-09
5.60E-06	-1.65E-09
5.61E-06	-1.65E-09
5.62E-06	-1.65E-09
5.63E-06	-1.64E-09
5.64E-06	-1.60E-09
5.65E-06	-1.56E-09
5.66E-06	-1.57E-09
5.67E-06	-1.56E-09
5.68E-06	-1.56E-09
5.69E-06	-1.47E-09
5.70E-06	-1.51E-09
5.71E-06	-1.44E-09
5.72E-06	-1.34E-09
5.73E-06	-1.37E-09
5.74E-06	-1.38E-09
5.75E-06	-1.40E-09
5.76E-06	-1.26E-09
5.77E-06	-1.22E-09
5.78E-06	-1.07E-09
5.79E-06	-1.05E-09
5.80E-06	-9.95E-10
5.81E-06	-9.60E-10
5.82E-06	-9.10E-10
5.83E-06	-8.61E-10
5.84E-06	-8.61E-10
5.85E-06	-8.33E-10
5.86E-06	-7.63E-10
5.87E-06	-8.54E-10
5.88E-06	-8.54E-10
5.89E-06	-9.03E-10
5.90E-06	-8.40E-10
5.91E-06	-8.82E-10
5.92E-06	-9.46E-10
5.93E-06	-9.46E-10
5.94E-06	-9.53E-10
5.95E-06	-1.00E-09
5.96E-06	-1.09E-09
5.97E-06	-1.16E-09
5.98E-06	-1.19E-09
5.99E-06	-1.26E-09
6.00E-06	-1.23E-09
6.01E-06	-1.24E-09
