# Supplementary material for: A bioinspired flexible neuromuscular system based thermal-annealing-free perovskite with passivation
Source: Nat Commun. 2022 Dec 2;13:7427. doi: 10.1038/s41467-022-35092-w (PMC9718817; doi:10.1038/s41467-022-35092-w)
Supplement: Supplementary file 6 — Source Data [file 41467_2022_35092_MOESM6_ESM.zip › figS25b.txt]

V(v)	abs I£¨A£©	abs I£¨A£©	abs I£¨A£©	abs I£¨A£©	abs I£¨A£©	abs I£¨A£©
1	4.00E-10	2.61E-10	2.62E-08	2.61E-08	2.79E-08	2.79E-08
0.99	7.06E-10	1.03E-09	2.93E-08	2.99E-08	3.11E-08	3.11E-08
0.98	1.45E-09	2.05E-09	3.06E-08	3.20E-08	3.26E-08	3.26E-08
0.97	2.06E-09	2.91E-09	3.11E-08	3.33E-08	3.33E-08	3.33E-08
0.96	2.68E-09	3.68E-09	3.12E-08	3.42E-08	3.37E-08	3.37E-08
0.95	3.43E-09	4.56E-09	3.11E-08	3.48E-08	3.39E-08	3.39E-08
0.94	4.22E-09	5.58E-09	3.09E-08	3.52E-08	3.40E-08	3.40E-08
0.93	5.17E-09	6.84E-09	3.06E-08	3.54E-08	3.41E-08	3.41E-08
0.92	6.39E-09	8.28E-09	3.02E-08	3.56E-08	3.41E-08	3.41E-08
0.91	7.91E-09	1.01E-08	2.97E-08	3.56E-08	3.40E-08	3.40E-08
0.9	9.85E-09	1.24E-08	2.92E-08	3.55E-08	3.39E-08	3.39E-08
0.89	1.23E-08	1.52E-08	2.86E-08	3.54E-08	3.37E-08	3.37E-08
0.88	1.54E-08	1.87E-08	2.79E-08	3.52E-08	3.35E-08	3.35E-08
0.87	1.94E-08	2.30E-08	2.73E-08	3.49E-08	3.33E-08	3.33E-08
0.86	2.43E-08	2.81E-08	2.66E-08	3.46E-08	3.29E-08	3.29E-08
0.85	3.04E-08	3.43E-08	2.59E-08	3.42E-08	3.26E-08	3.26E-08
0.84	3.76E-08	4.15E-08	2.51E-08	3.38E-08	3.22E-08	3.22E-08
0.83	4.58E-08	4.96E-08	2.43E-08	3.34E-08	3.19E-08	3.19E-08
0.82	5.51E-08	5.86E-08	2.36E-08	3.30E-08	3.14E-08	3.14E-08
0.81	6.54E-08	6.84E-08	2.28E-08	3.25E-08	3.10E-08	3.10E-08
0.8	7.65E-08	7.88E-08	2.21E-08	3.20E-08	3.06E-08	3.06E-08
0.79	7.64E-08	7.83E-08	2.13E-08	3.15E-08	3.01E-08	3.01E-08
0.78	7.49E-08	7.65E-08	2.05E-08	3.11E-08	2.97E-08	2.97E-08
0.77	7.26E-08	7.42E-08	1.97E-08	3.05E-08	2.92E-08	2.92E-08
0.76	7.02E-08	7.16E-08	1.90E-08	3.00E-08	2.87E-08	2.87E-08
0.75	6.75E-08	6.90E-08	1.82E-08	2.96E-08	2.83E-08	2.83E-08
0.74	6.50E-08	6.64E-08	1.75E-08	2.90E-08	2.78E-08	2.78E-08
0.73	6.23E-08	6.39E-08	1.68E-08	2.86E-08	2.73E-08	2.73E-08
0.72	5.98E-08	6.14E-08	1.60E-08	2.81E-08	2.69E-08	2.69E-08
0.71	5.74E-08	5.90E-08	1.53E-08	2.76E-08	2.64E-08	2.64E-08
0.7	5.50E-08	5.67E-08	1.46E-08	2.71E-08	2.59E-08	2.59E-08
0.69	5.27E-08	5.44E-08	1.39E-08	2.66E-08	2.54E-08	2.54E-08
0.68	5.04E-08	5.21E-08	1.32E-08	2.61E-08	2.50E-08	2.50E-08
0.67	4.83E-08	5.00E-08	1.25E-08	2.56E-08	2.45E-08	2.45E-08
0.66	4.62E-08	4.80E-08	1.18E-08	2.51E-08	2.40E-08	2.40E-08
0.65	4.43E-08	4.60E-08	1.10E-08	2.46E-08	2.36E-08	2.36E-08
0.64	4.24E-08	4.41E-08	1.03E-08	2.41E-08	2.31E-08	2.31E-08
0.63	4.06E-08	4.23E-08	9.60E-09	2.37E-08	2.27E-08	2.27E-08
0.62	3.89E-08	4.05E-08	8.88E-09	2.32E-08	2.22E-08	2.22E-08
0.61	3.72E-08	3.88E-08	8.12E-09	2.27E-08	2.18E-08	2.18E-08
0.6	3.56E-08	3.72E-08	7.32E-09	2.23E-08	2.13E-08	2.13E-08
0.59	3.39E-08	3.56E-08	6.50E-09	2.18E-08	2.09E-08	2.09E-08
0.58	3.24E-08	3.40E-08	5.64E-09	2.14E-08	2.04E-08	2.04E-08
0.57	3.10E-08	3.25E-08	4.75E-09	2.09E-08	2.00E-08	2.00E-08
0.56	2.95E-08	3.11E-08	3.84E-09	2.05E-08	1.96E-08	1.96E-08
0.55	2.82E-08	2.97E-08	2.92E-09	2.01E-08	1.91E-08	1.91E-08
0.54	2.69E-08	2.84E-08	2.04E-09	1.96E-08	1.87E-08	1.87E-08
0.53	2.56E-08	2.70E-08	1.23E-09	1.92E-08	1.83E-08	1.83E-08
0.52	2.43E-08	2.57E-08	5.23E-10	1.88E-08	1.79E-08	1.79E-08
0.51	2.32E-08	2.45E-08	8.97E-11	1.84E-08	1.75E-08	1.75E-08
0.5	2.19E-08	2.32E-08	6.12E-10	1.79E-08	1.71E-08	1.71E-08
0.49	2.08E-08	2.21E-08	1.06E-09	1.75E-08	1.67E-08	1.67E-08
0.48	1.98E-08	2.09E-08	1.48E-09	1.71E-08	1.63E-08	1.63E-08
0.47	1.87E-08	1.97E-08	1.88E-09	1.67E-08	1.59E-08	1.59E-08
0.46	1.76E-08	1.86E-08	2.31E-09	1.63E-08	1.55E-08	1.55E-08
0.45	1.65E-08	1.74E-08	2.79E-09	1.59E-08	1.51E-08	1.51E-08
0.44	1.54E-08	1.62E-08	3.34E-09	1.55E-08	1.47E-08	1.47E-08
0.43	1.44E-08	1.51E-08	4.00E-09	1.51E-08	1.43E-08	1.43E-08
0.42	1.33E-08	1.39E-08	4.77E-09	1.47E-08	1.40E-08	1.40E-08
0.41	1.21E-08	1.27E-08	5.72E-09	1.43E-08	1.36E-08	1.36E-08
0.4	1.10E-08	1.15E-08	6.86E-09	1.39E-08	1.32E-08	1.32E-08
0.39	9.79E-09	1.02E-08	8.15E-09	1.36E-08	1.28E-08	1.28E-08
0.38	8.53E-09	8.84E-09	9.90E-09	1.32E-08	1.25E-08	1.25E-08
0.37	7.19E-09	7.33E-09	1.17E-08	1.28E-08	1.21E-08	1.21E-08
0.36	5.80E-09	5.81E-09	1.41E-08	1.24E-08	1.18E-08	1.18E-08
0.35	4.44E-09	4.40E-09	1.67E-08	1.20E-08	1.14E-08	1.14E-08
0.34	3.15E-09	2.98E-09	1.96E-08	1.17E-08	1.10E-08	1.10E-08
0.33	1.82E-09	1.69E-09	2.29E-08	1.13E-08	1.07E-08	1.07E-08
0.32	6.68E-10	5.79E-10	2.64E-08	1.09E-08	1.03E-08	1.03E-08
0.31	3.61E-10	4.37E-10	3.02E-08	1.06E-08	9.95E-09	9.95E-09
0.3	1.26E-09	1.23E-09	3.41E-08	1.02E-08	9.60E-09	9.60E-09
0.29	3.48E-09	3.08E-09	3.83E-08	9.82E-09	9.24E-09	9.24E-09
0.28	5.82E-09	4.95E-09	4.23E-08	9.45E-09	8.87E-09	8.87E-09
0.27	8.90E-09	7.36E-09	4.69E-08	9.06E-09	8.53E-09	8.53E-09
0.26	1.34E-08	1.08E-08	5.07E-08	8.70E-09	8.16E-09	8.16E-09
0.25	2.05E-08	1.62E-08	5.58E-08	8.32E-09	7.78E-09	7.78E-09
0.24	3.16E-08	2.48E-08	6.04E-08	7.94E-09	7.42E-09	7.42E-09
0.23	4.77E-08	3.74E-08	6.47E-08	7.56E-09	7.05E-09	7.05E-09
0.22	6.94E-08	5.45E-08	6.90E-08	7.17E-09	6.68E-09	6.68E-09
0.21	9.50E-08	7.45E-08	7.33E-08	6.78E-09	6.31E-09	6.31E-09
0.2	1.20E-07	9.42E-08	8.08E-08	6.38E-09	5.92E-09	5.92E-09
0.19	1.43E-07	1.11E-07	8.49E-08	5.98E-09	5.53E-09	5.53E-09
0.18	1.62E-07	1.27E-07	9.13E-08	5.58E-09	5.14E-09	5.14E-09
0.17	1.79E-07	1.40E-07	9.71E-08	5.17E-09	4.73E-09	4.73E-09
0.16	1.95E-07	1.53E-07	1.02E-07	4.76E-09	4.34E-09	4.34E-09
0.15	2.12E-07	1.68E-07	1.07E-07	4.35E-09	3.93E-09	3.93E-09
0.14	2.31E-07	1.85E-07	1.11E-07	3.94E-09	3.52E-09	3.52E-09
0.13	2.55E-07	2.06E-07	1.17E-07	3.52E-09	3.12E-09	3.12E-09
0.12	2.83E-07	2.32E-07	1.22E-07	3.11E-09	2.72E-09	2.72E-09
0.11	3.16E-07	2.62E-07	1.27E-07	2.71E-09	2.33E-09	2.33E-09
0.1	3.55E-07	2.99E-07	1.31E-07	2.32E-09	1.96E-09	1.96E-09
0.09	3.45E-07	2.95E-07	1.36E-07	1.94E-09	1.60E-09	1.60E-09
0.08	3.34E-07	2.90E-07	1.41E-07	1.58E-09	1.27E-09	1.27E-09
0.07	3.22E-07	2.82E-07	1.47E-07	1.24E-09	9.57E-10	9.57E-10
0.06	3.10E-07	2.72E-07	1.53E-07	9.24E-10	6.79E-10	6.79E-10
0.05	2.95E-07	2.62E-07	1.59E-07	6.31E-10	4.24E-10	4.24E-10
0.04	2.80E-07	2.48E-07	1.65E-07	3.61E-10	1.96E-10	1.96E-10
0.03	2.64E-07	2.35E-07	1.72E-07	1.21E-10	1.15E-11	1.15E-11
0.02	2.49E-07	2.21E-07	1.79E-07	1.07E-10	1.97E-10	1.97E-10
0.01	2.32E-07	2.06E-07	1.86E-07	3.06E-10	3.61E-10	3.61E-10
0	2.15E-07	1.92E-07	1.93E-07	4.94E-10	5.07E-10	5.07E-10
-0.01	1.97E-07	1.77E-07	1.92E-07	6.61E-10	6.43E-10	6.43E-10
-0.02	1.80E-07	1.62E-07	1.83E-07	8.23E-10	7.67E-10	7.67E-10
-0.03	1.62E-07	1.46E-07	1.74E-07	9.74E-10	8.87E-10	8.87E-10
-0.04	1.45E-07	1.31E-07	1.66E-07	1.13E-09	1.00E-09	1.00E-09
-0.05	1.27E-07	1.16E-07	1.58E-07	1.28E-09	1.11E-09	1.11E-09
-0.06	1.10E-07	1.01E-07	1.49E-07	1.44E-09	1.23E-09	1.23E-09
-0.07	9.43E-08	8.71E-08	1.40E-07	1.59E-09	1.34E-09	1.34E-09
-0.08	7.94E-08	7.40E-08	1.31E-07	1.76E-09	1.47E-09	1.47E-09
-0.09	6.58E-08	6.20E-08	1.21E-07	1.94E-09	1.59E-09	1.59E-09
-0.1	5.39E-08	5.13E-08	1.12E-07	2.14E-09	1.72E-09	1.72E-09
-0.11	4.36E-08	4.20E-08	1.02E-07	2.35E-09	1.87E-09	1.87E-09
-0.12	3.50E-08	3.40E-08	9.19E-08	2.57E-09	2.02E-09	2.02E-09
-0.13	2.79E-08	2.74E-08	8.20E-08	2.82E-09	2.19E-09	2.19E-09
-0.14	2.22E-08	2.19E-08	7.38E-08	3.09E-09	2.38E-09	2.38E-09
-0.15	1.77E-08	1.76E-08	6.43E-08	3.39E-09	2.58E-09	2.58E-09
-0.16	1.41E-08	1.42E-08	5.52E-08	3.72E-09	2.79E-09	2.79E-09
-0.17	1.13E-08	1.15E-08	4.68E-08	4.08E-09	3.02E-09	3.02E-09
-0.18	9.10E-09	9.33E-09	3.91E-08	4.48E-09	3.28E-09	3.28E-09
-0.19	7.39E-09	7.73E-09	3.23E-08	4.90E-09	3.57E-09	3.57E-09
-0.2	6.07E-09	6.38E-09	2.64E-08	5.42E-09	3.88E-09	3.88E-09
-0.21	5.00E-09	5.35E-09	2.14E-08	5.92E-09	4.20E-09	4.20E-09
-0.22	4.21E-09	4.48E-09	1.73E-08	6.52E-09	4.59E-09	4.59E-09
-0.23	3.47E-09	3.79E-09	1.40E-08	7.15E-09	4.98E-09	4.98E-09
-0.24	2.87E-09	3.20E-09	1.13E-08	7.84E-09	5.42E-09	5.42E-09
-0.25	2.46E-09	2.74E-09	9.13E-09	8.57E-09	5.90E-09	5.90E-09
-0.26	2.11E-09	2.40E-09	7.49E-09	9.37E-09	6.41E-09	6.41E-09
-0.27	1.80E-09	1.99E-09	6.14E-09	1.02E-08	6.96E-09	6.96E-09
-0.28	1.55E-09	1.70E-09	5.07E-09	1.11E-08	7.56E-09	7.56E-09
-0.29	1.35E-09	1.47E-09	4.21E-09	1.21E-08	8.20E-09	8.20E-09
-0.3	1.13E-09	1.22E-09	3.52E-09	1.31E-08	8.87E-09	8.87E-09
-0.31	9.90E-10	1.11E-09	2.94E-09	1.41E-08	9.59E-09	9.59E-09
-0.32	8.42E-10	9.30E-10	2.46E-09	1.52E-08	1.04E-08	1.04E-08
-0.33	7.01E-10	7.27E-10	2.07E-09	1.64E-08	1.12E-08	1.12E-08
-0.34	6.07E-10	6.65E-10	1.73E-09	1.76E-08	1.20E-08	1.20E-08
-0.35	4.34E-10	4.87E-10	1.45E-09	1.88E-08	1.28E-08	1.28E-08
-0.36	3.01E-10	2.72E-10	1.20E-09	2.01E-08	1.38E-08	1.38E-08
-0.37	1.61E-10	1.58E-10	9.85E-10	2.14E-08	1.46E-08	1.46E-08
-0.38	1.34E-11	4.96E-11	8.07E-10	2.28E-08	1.57E-08	1.57E-08
-0.39	1.78E-10	2.93E-10	6.46E-10	2.42E-08	1.67E-08	1.67E-08
-0.4	4.57E-10	5.35E-10	5.10E-10	2.56E-08	1.76E-08	1.76E-08
-0.41			3.84E-10	2.71E-08	1.88E-08	1.88E-08
-0.42			2.79E-10	2.86E-08	1.97E-08	1.97E-08
-0.43			1.89E-10	3.01E-08	2.09E-08	2.09E-08
-0.44			1.04E-10	3.16E-08	2.21E-08	2.21E-08
-0.45			2.54E-11	3.31E-08	2.32E-08	2.32E-08
-0.46			5.16E-11	3.47E-08	2.44E-08	2.44E-08
-0.47			1.27E-10	3.63E-08	2.56E-08	2.56E-08
-0.48			2.09E-10	3.79E-08	2.67E-08	2.67E-08
-0.49			3.00E-10	3.95E-08	2.80E-08	2.80E-08
-0.5			4.15E-10	4.12E-08	2.93E-08	2.93E-08
-0.51			5.65E-10	4.28E-08	3.04E-08	3.04E-08
-0.52			7.86E-10	4.45E-08	3.18E-08	3.18E-08
-0.53			1.07E-09	4.62E-08	3.30E-08	3.30E-08
-0.54			1.39E-09	4.79E-08	3.44E-08	3.44E-08
-0.55			1.73E-09	4.97E-08	3.58E-08	3.58E-08
-0.56			2.05E-09	5.14E-08	3.65E-08	3.65E-08
-0.57			2.31E-09	5.32E-08	3.89E-08	3.89E-08
-0.58			2.52E-09	5.50E-08	3.99E-08	3.99E-08
-0.59			2.71E-09	5.68E-08	4.17E-08	4.17E-08
-0.6			2.90E-09	5.87E-08	4.31E-08	4.31E-08
-0.61			3.08E-09	6.05E-08	4.47E-08	4.47E-08
-0.62			3.27E-09	6.25E-08	4.62E-08	4.62E-08
-0.63			3.47E-09	6.44E-08	4.79E-08	4.79E-08
-0.64			3.68E-09	6.64E-08	4.95E-08	4.95E-08
-0.65			3.91E-09	6.84E-08	5.12E-08	5.12E-08
-0.66			4.15E-09	7.05E-08	5.30E-08	5.30E-08
-0.67			4.42E-09	7.26E-08	5.45E-08	5.45E-08
-0.68			4.71E-09	7.48E-08	5.66E-08	5.66E-08
-0.69			5.02E-09	7.69E-08	5.82E-08	5.82E-08
-0.7			5.36E-09	8.02E-08	6.03E-08	6.03E-08
-0.71			5.72E-09	8.25E-08	6.26E-08	6.26E-08
-0.72			6.13E-09	8.48E-08	6.46E-08	6.46E-08
-0.73			6.57E-09	8.78E-08	6.66E-08	6.66E-08
-0.74			7.04E-09	9.07E-08	6.87E-08	6.87E-08
-0.75			7.58E-09	9.35E-08	7.09E-08	7.09E-08
-0.76			8.15E-09	9.63E-08	7.31E-08	7.31E-08
-0.77			8.79E-09	9.91E-08	7.54E-08	7.54E-08
-0.78			9.47E-09	1.02E-07	7.72E-08	7.72E-08
-0.79			1.02E-08	1.05E-07	8.03E-08	8.03E-08
-0.8			1.10E-08	1.08E-07	8.21E-08	8.21E-08
-0.81			1.19E-08	1.11E-07	8.57E-08	8.57E-08
-0.82			1.29E-08	1.14E-07	8.68E-08	8.68E-08
-0.83			1.40E-08	1.17E-07	9.01E-08	9.01E-08
-0.84			1.51E-08	1.20E-07	9.16E-08	9.16E-08
-0.85			1.63E-08	1.23E-07	9.52E-08	9.52E-08
-0.86			1.75E-08	1.26E-07	9.87E-08	9.87E-08
-0.87			1.89E-08	1.29E-07	1.02E-07	1.02E-07
-0.88			2.03E-08	1.32E-07	1.05E-07	1.05E-07
-0.89			2.17E-08	1.36E-07	1.08E-07	1.08E-07
-0.9			2.32E-08	1.39E-07	1.11E-07	1.11E-07
-0.91			2.48E-08	1.42E-07	1.14E-07	1.14E-07
-0.92			2.63E-08	1.46E-07	1.18E-07	1.18E-07
-0.93			2.79E-08	1.50E-07	1.21E-07	1.21E-07
-0.94			2.95E-08	1.53E-07	1.24E-07	1.24E-07
-0.95			3.11E-08	1.57E-07	1.28E-07	1.28E-07
-0.96			3.27E-08	1.61E-07	1.31E-07	1.31E-07
-0.97			3.43E-08	1.64E-07	1.34E-07	1.34E-07
-0.98			3.59E-08	1.68E-07	1.38E-07	1.38E-07
-0.99			3.75E-08	1.72E-07	1.41E-07	1.41E-07
-1			3.91E-08	1.76E-07	1.44E-07	1.44E-07
-1			4.07E-08	1.76E-07	1.43E-07	1.43E-07
-0.99				1.71E-07	1.42E-07	1.42E-07
-0.98				1.66E-07	1.38E-07	1.38E-07
-0.97				1.61E-07	1.34E-07	1.34E-07
-0.96				1.56E-07	1.29E-07	1.29E-07
-0.95				1.51E-07	1.24E-07	1.24E-07
-0.94				1.46E-07	1.21E-07	1.21E-07
-0.93				1.41E-07	1.15E-07	1.15E-07
-0.92				1.35E-07	1.14E-07	1.14E-07
-0.91				1.30E-07	1.09E-07	1.09E-07
-0.9				1.24E-07	1.04E-07	1.04E-07
-0.89				1.19E-07	9.97E-08	9.97E-08
-0.88				1.13E-07	9.52E-08	9.52E-08
-0.87				1.07E-07	9.07E-08	9.07E-08
-0.86				1.02E-07	8.61E-08	8.61E-08
-0.85				9.61E-08	8.15E-08	8.15E-08
-0.84				9.05E-08	7.77E-08	7.77E-08
-0.83				8.49E-08	7.32E-08	7.32E-08
-0.82				8.03E-08	6.85E-08	6.85E-08
-0.81				7.52E-08	6.41E-08	6.41E-08
-0.8				7.01E-08	6.03E-08	6.03E-08
-0.79				6.51E-08	5.59E-08	5.59E-08
-0.78				6.02E-08	5.13E-08	5.13E-08
-0.77				5.55E-08	4.73E-08	4.73E-08
-0.76				5.10E-08	4.41E-08	4.41E-08
-0.75				4.68E-08	4.12E-08	4.12E-08
-0.74				4.28E-08	3.78E-08	3.78E-08
-0.73				3.91E-08	3.46E-08	3.46E-08
-0.72				3.56E-08	3.16E-08	3.16E-08
-0.71				3.23E-08	2.88E-08	2.88E-08
-0.7				2.93E-08	2.62E-08	2.62E-08
-0.69				2.66E-08	2.38E-08	2.38E-08
-0.68				2.41E-08	2.15E-08	2.15E-08
-0.67				2.18E-08	1.96E-08	1.96E-08
-0.66				1.98E-08	1.77E-08	1.77E-08
-0.65				1.79E-08	1.61E-08	1.61E-08
-0.64				1.62E-08	1.46E-08	1.46E-08
-0.63				1.46E-08	1.32E-08	1.32E-08
-0.62				1.34E-08	1.20E-08	1.20E-08
-0.61				1.22E-08	1.09E-08	1.09E-08
-0.6				1.11E-08	9.95E-09	9.95E-09
-0.59				1.02E-08	9.11E-09	9.11E-09
-0.58				9.33E-09	8.34E-09	8.34E-09
-0.57				8.56E-09	7.67E-09	7.67E-09
-0.56				7.90E-09	7.06E-09	7.06E-09
-0.55				7.29E-09	6.50E-09	6.50E-09
-0.54				6.74E-09	5.99E-09	5.99E-09
-0.53				6.23E-09	5.54E-09	5.54E-09
-0.52				5.78E-09	5.13E-09	5.13E-09
-0.51				5.36E-09	4.75E-09	4.75E-09
-0.5				4.96E-09	4.41E-09	4.41E-09
-0.49				4.62E-09	4.10E-09	4.10E-09
-0.48				4.29E-09	3.81E-09	3.81E-09
-0.47				4.00E-09	3.54E-09	3.54E-09
-0.46				3.69E-09	3.30E-09	3.30E-09
-0.45				3.46E-09	3.07E-09	3.07E-09
-0.44				3.22E-09	2.86E-09	2.86E-09
-0.43				3.00E-09	2.66E-09	2.66E-09
-0.42				2.78E-09	2.48E-09	2.48E-09
-0.41				2.59E-09	2.31E-09	2.31E-09
-0.4				2.41E-09	2.15E-09	2.15E-09
-0.39				2.23E-09	2.00E-09	2.00E-09
-0.38				2.08E-09	1.86E-09	1.86E-09
-0.37				1.92E-09	1.73E-09	1.73E-09
-0.36				1.79E-09	1.61E-09	1.61E-09
-0.35				1.65E-09	1.49E-09	1.49E-09
-0.34				1.53E-09	1.38E-09	1.38E-09
-0.33				1.41E-09	1.28E-09	1.28E-09
-0.32				1.31E-09	1.19E-09	1.19E-09
-0.31				1.21E-09	1.09E-09	1.09E-09
-0.3				1.11E-09	1.01E-09	1.01E-09
-0.29				1.02E-09	9.27E-10	9.27E-10
-0.28				9.39E-10	8.56E-10	8.56E-10
-0.27				8.54E-10	7.84E-10	7.84E-10
-0.26				7.88E-10	7.22E-10	7.22E-10
-0.25				7.20E-10	6.58E-10	6.58E-10
-0.24				6.56E-10	5.98E-10	5.98E-10
-0.23				5.91E-10	5.43E-10	5.43E-10
-0.22				5.38E-10	4.92E-10	4.92E-10
-0.21				4.91E-10	4.43E-10	4.43E-10
-0.2				4.37E-10	3.99E-10	3.99E-10
-0.19				3.91E-10	3.53E-10	3.53E-10
-0.18				3.45E-10	3.18E-10	3.18E-10
-0.17				3.05E-10	2.72E-10	2.72E-10
-0.16				2.67E-10	2.33E-10	2.33E-10
-0.15				2.20E-10	2.00E-10	2.00E-10
-0.14				1.83E-10	1.64E-10	1.64E-10
-0.13				1.51E-10	1.29E-10	1.29E-10
-0.12				1.13E-10	9.14E-11	9.14E-11
-0.11				6.78E-11	5.13E-11	5.13E-11
-0.1				3.41E-11	1.61E-11	1.61E-11
-0.09				5.17E-12	2.07E-11	2.07E-11
-0.08				3.69E-11	5.81E-11	5.81E-11
-0.07				8.08E-11	9.69E-11	9.69E-11
-0.06				1.14E-10	1.32E-10	1.32E-10
-0.05				1.49E-10	1.72E-10	1.72E-10
-0.04				1.94E-10	2.09E-10	2.09E-10
-0.03				2.43E-10	2.57E-10	2.57E-10
-0.02				2.99E-10	3.08E-10	3.08E-10
-0.01				3.59E-10	3.63E-10	3.63E-10
0				4.24E-10	4.30E-10	4.30E-10
0.01				4.98E-10	5.07E-10	5.07E-10
0.02				5.80E-10	5.89E-10	5.89E-10
0.03				6.64E-10	6.76E-10	6.76E-10
0.04				7.53E-10	7.67E-10	7.67E-10
0.05				8.47E-10	8.68E-10	8.68E-10
0.06				9.40E-10	9.76E-10	9.76E-10
0.07				1.03E-09	1.08E-09	1.08E-09
0.08				1.11E-09	1.18E-09	1.18E-09
0.09				1.19E-09	1.28E-09	1.28E-09
0.1				1.27E-09	1.37E-09	1.37E-09
0.11				1.35E-09	1.46E-09	1.46E-09
0.12				1.42E-09	1.55E-09	1.55E-09
0.13				1.49E-09	1.63E-09	1.63E-09
0.14				1.56E-09	1.71E-09	1.71E-09
0.15				1.63E-09	1.78E-09	1.78E-09
0.16				1.70E-09	1.87E-09	1.87E-09
0.17				1.77E-09	1.94E-09	1.94E-09
0.18				1.85E-09	2.03E-09	2.03E-09
0.19				1.92E-09	2.11E-09	2.11E-09
0.2				2.00E-09	2.19E-09	2.19E-09
0.21				2.08E-09	2.28E-09	2.28E-09
0.22				2.17E-09	2.36E-09	2.36E-09
0.23				2.26E-09	2.45E-09	2.45E-09
0.24				2.36E-09	2.55E-09	2.55E-09
0.25				2.46E-09	2.65E-09	2.65E-09
0.26				2.57E-09	2.74E-09	2.74E-09
0.27				2.68E-09	2.86E-09	2.86E-09
0.28				2.80E-09	2.98E-09	2.98E-09
0.29				2.93E-09	3.10E-09	3.10E-09
0.3				3.06E-09	3.22E-09	3.22E-09
0.31				3.21E-09	3.36E-09	3.36E-09
0.32				3.35E-09	3.51E-09	3.51E-09
0.33				3.53E-09	3.66E-09	3.66E-09
0.34				3.72E-09	3.82E-09	3.82E-09
0.35				3.90E-09	3.99E-09	3.99E-09
0.36				4.10E-09	4.17E-09	4.17E-09
0.37				4.32E-09	4.36E-09	4.36E-09
0.38				4.54E-09	4.57E-09	4.57E-09
0.39				4.78E-09	4.78E-09	4.78E-09
0.4				5.05E-09	5.01E-09	5.01E-09
0.41				5.33E-09	5.25E-09	5.25E-09
0.42				5.63E-09	5.50E-09	5.50E-09
0.43				5.95E-09	5.78E-09	5.78E-09
0.44				6.29E-09	6.08E-09	6.08E-09
0.45				6.65E-09	6.39E-09	6.39E-09
0.46				7.02E-09	6.72E-09	6.72E-09
0.47				7.43E-09	7.07E-09	7.07E-09
0.48				7.85E-09	7.45E-09	7.45E-09
0.49				8.29E-09	7.83E-09	7.83E-09
0.5				8.76E-09	8.24E-09	8.24E-09
0.51				9.24E-09	8.67E-09	8.67E-09
0.52				9.73E-09	9.12E-09	9.12E-09
0.53				1.02E-08	9.57E-09	9.57E-09
0.54				1.08E-08	1.00E-08	1.00E-08
0.55				1.14E-08	1.06E-08	1.06E-08
0.56				1.19E-08	1.11E-08	1.11E-08
0.57				1.25E-08	1.16E-08	1.16E-08
0.58				1.32E-08	1.22E-08	1.22E-08
0.59				1.38E-08	1.28E-08	1.28E-08
0.6				1.44E-08	1.34E-08	1.34E-08
0.61				1.51E-08	1.40E-08	1.40E-08
0.62				1.58E-08	1.46E-08	1.46E-08
0.63				1.65E-08	1.52E-08	1.52E-08
0.64				1.71E-08	1.59E-08	1.59E-08
0.65				1.78E-08	1.66E-08	1.66E-08
0.66				1.85E-08	1.72E-08	1.72E-08
0.67				1.92E-08	1.79E-08	1.79E-08
0.68				1.99E-08	1.86E-08	1.86E-08
0.69				2.06E-08	1.93E-08	1.93E-08
0.7				2.13E-08	1.99E-08	1.99E-08
0.71				2.20E-08	2.06E-08	2.06E-08
0.72				2.27E-08	2.13E-08	2.13E-08
0.73				2.34E-08	2.20E-08	2.20E-08
0.74				2.41E-08	2.27E-08	2.27E-08
0.75				2.47E-08	2.33E-08	2.33E-08
0.76				2.54E-08	2.40E-08	2.40E-08
0.77				2.61E-08	2.46E-08	2.46E-08
0.78				2.68E-08	2.53E-08	2.53E-08
0.79				2.74E-08	2.60E-08	2.60E-08
0.8				2.81E-08	2.66E-08	2.66E-08
0.81				2.87E-08	2.73E-08	2.73E-08
0.82				2.93E-08	2.79E-08	2.79E-08
0.83				2.99E-08	2.86E-08	2.86E-08
0.84				3.06E-08	2.92E-08	2.92E-08
0.85				3.12E-08	2.98E-08	2.98E-08
0.86				3.19E-08	3.05E-08	3.05E-08
0.87				3.25E-08	3.11E-08	3.11E-08
0.88				3.31E-08	3.17E-08	3.17E-08
0.89				3.38E-08	3.23E-08	3.23E-08
0.9				3.44E-08	3.29E-08	3.29E-08
0.91				3.50E-08	3.36E-08	3.36E-08
0.92				3.56E-08	3.42E-08	3.42E-08
0.93				3.62E-08	3.48E-08	3.48E-08
0.94				3.68E-08	3.54E-08	3.54E-08
0.95				3.74E-08	3.60E-08	3.60E-08
0.96				3.80E-08	3.66E-08	3.66E-08
0.97				3.86E-08	3.72E-08	3.72E-08
0.98				3.92E-08	3.78E-08	3.78E-08
0.99				3.98E-08	3.84E-08	3.84E-08
1				4.04E-08	3.90E-08	3.90E-08
