# Supplementary material for: A bioinspired flexible neuromuscular system based thermal-annealing-free perovskite with passivation
Source: Nat Commun. 2022 Dec 2;13:7427. doi: 10.1038/s41467-022-35092-w (PMC9718817; doi:10.1038/s41467-022-35092-w)
Supplement: Supplementary file 6 — Source Data [file 41467_2022_35092_MOESM6_ESM.zip › figS25c.txt]

Bending cyclee(#)	Conductance(nS)	Bending cyclee(#)	Conductance(nS)
0	1.55E-09	0	1.61E-08
200	1.37E-09	200	1.60E-08
400	1.61E-09	400	1.56E-08
600	1.47E-09	600	1.54E-08
800	1.49E-09	800	1.49E-08
1000	1.39E-09	1000	1.51E-08
1200	1.38E-09	1200	1.45E-08
1400	1.29E-09	1400	1.45E-08
1600	1.42E-09	1600	1.40E-08
1800	1.33E-09	1800	1.35E-08
2000	1.17E-09	2000	1.33E-08
