# Supplementary material for: A bioinspired flexible neuromuscular system based thermal-annealing-free perovskite with passivation
Source: Nat Commun. 2022 Dec 2;13:7427. doi: 10.1038/s41467-022-35092-w (PMC9718817; doi:10.1038/s41467-022-35092-w)
Supplement: Supplementary file 6 — Source Data [file 41467_2022_35092_MOESM6_ESM.zip › figS25d.txt]

Bending cyclee(#)	PPF Index(%)	Bending cyclee(#)	PPF Index(%)
0	133.52801	0	140.62846
200	133.19841	200	139.37324
400	133.20875	400	136.4499
600	132.69363	600	136.93617
800	132.70943	800	134.8465
1000	132.55353	1000	133.50946
1200	132.90467	1200	134.3185
1400	132.70723	1400	132.37245
1600	132.78237	1600	131.40087
1800	132.24416	1800	131.02227
2000	130.78333	2000	129.01656
			--
