# Supplementary material for: A bioinspired flexible neuromuscular system based thermal-annealing-free perovskite with passivation
Source: Nat Commun. 2022 Dec 2;13:7427. doi: 10.1038/s41467-022-35092-w (PMC9718817; doi:10.1038/s41467-022-35092-w)
Supplement: Supplementary file 6 — Source Data [file 41467_2022_35092_MOESM6_ESM.zip › figS5g.txt]

Binding energy(eV)	Intensity(a.u.)	Binding energy(eV)	Intensity(a.u.)
153	27103	153	13247.4
152.95	26654.6	152.95	13047.2
152.9	26617.3	152.9	13394.3
152.85	26200.3	152.85	13578.4
152.8	26379.2	152.8	13317.7
152.75	26392.4	152.75	13536.2
152.7	26485.2	152.7	13388.4
152.65	26215.6	152.65	13607.2
152.6	26179.1	152.6	13541.6
152.55	26608.9	152.55	13402.1
152.5	26603.2	152.5	13237.2
152.45	26257.8	152.45	12737.5
152.4	26055.9	152.4	13186.3
152.35	26104	152.35	13267.6
152.3	25903.6	152.3	13247.8
152.25	26313.7	152.25	13220.5
152.2	26157.9	152.2	13423.4
152.15	26028.9	152.15	13406.2
152.1	26114.7	152.1	13426.3
152.05	26496.4	152.05	13353.7
152	25991.9	152	13341.1
151.95	25731.1	151.95	13284.8
151.9	26010.3	151.9	13099.7
151.85	26045.8	151.85	13063.8
151.8	25792.1	151.8	13373.6
151.75	26506.3	151.75	13435.1
151.7	26295.4	151.7	13594.1
151.65	25936.6	151.65	13396.9
151.6	25741	151.6	13361.2
151.55	25690.4	151.55	13215.9
151.5	25759.8	151.5	12904
151.45	25778.8	151.45	13180.3
151.4	25614.7	151.4	13109.4
151.35	25574.8	151.35	13217.8
151.3	25857.2	151.3	13056.3
151.25	26409.4	151.25	13251.2
151.2	25652.2	151.2	13135.4
151.15	25398.6	151.15	13100.3
151.1	25595	151.1	13098.2
151.05	26031.7	151.05	13546.2
151	26210	151	13179.5
150.95	25911.2	150.95	13142.5
150.9	25933.2	150.9	13265.9
150.85	26131	150.85	13165.6
150.8	26113.3	150.8	13108.3
150.75	26184.3	150.75	13230.4
150.7	26442.6	150.7	13175.5
150.65	26301.9	150.65	13238.6
150.6	25905.5	150.6	13194.1
150.55	25998.4	150.55	12872.8
150.5	26500.7	150.5	12918.9
150.45	26634.6	150.45	12963.4
150.4	26582.7	150.4	13111.6
150.35	26230	150.35	13160
150.3	26447.5	150.3	13212.1
150.25	26311.1	150.25	13014.7
150.2	25924.8	150.2	13287.8
150.15	26616.4	150.15	13435.1
150.1	26004.6	150.1	13787.7
150.05	26399.2	150.05	13615.9
150	26529.6	150	13448.3
149.95	26538.5	149.95	13358
149.9	26920.3	149.9	13485.9
149.85	26274.3	149.85	13581.5
149.8	26373.1	149.8	13370
149.75	26616.5	149.75	13494.1
149.7	26979	149.7	13628.6
149.65	26669.3	149.65	13560.9
149.6	26526.9	149.6	13947.7
149.55	26369	149.55	13703.3
149.5	25853.7	149.5	13372.8
149.45	25637.9	149.45	13183.6
149.4	26185.1	149.4	13480.3
149.35	26138.2	149.35	13423.3
149.3	25816.9	149.3	13348
149.25	25562.4	149.25	13054.8
149.2	25578.6	149.2	13601.6
149.15	25850.2	149.15	13370.9
149.1	25471.2	149.1	13267.9
149.05	25420	149.05	12794.4
149	25397.2	149	12938.7
148.95	25048.1	148.95	12887.6
148.9	24875.4	148.9	12656.9
148.85	24980.3	148.85	12899.7
148.8	25413.4	148.8	12723.8
148.75	25130.8	148.75	13002.7
148.7	25274.2	148.7	12833.9
148.65	24696.2	148.65	12677
148.6	25013.1	148.6	12780.8
148.55	25252.2	148.55	12523.5
148.5	25664.7	148.5	12511.3
148.45	25121.1	148.45	12406.5
148.4	25164.3	148.4	12564.8
148.35	25084.6	148.35	12522.1
148.3	25184.6	148.3	12786
148.25	25346.5	148.25	12957
148.2	24965.5	148.2	12968.5
148.15	24741.4	148.15	12578.7
148.1	25005.4	148.1	12766.6
148.05	25170.6	148.05	12578.5
148	24721.6	148	12805.7
147.95	24888.9	147.95	13013.3
147.9	24829.1	147.9	12660.1
147.85	24402.8	147.85	12360.5
147.8	24103.1	147.8	12593.5
147.75	24424.9	147.75	12556.1
147.7	24195.3	147.7	12267.8
147.65	23697.9	147.65	12383.3
147.6	23550	147.6	12486.7
147.55	23724.7	147.55	12281.3
147.5	23916.8	147.5	12527.6
147.45	23468	147.45	12553.8
147.4	23588	147.4	12651.4
147.35	23559.7	147.35	12312.6
147.3	23109	147.3	12594.9
147.25	23106.2	147.25	12710.9
147.2	23234.8	147.2	12327.4
147.15	23009	147.15	12226.3
147.1	23355.5	147.1	12333.7
147.05	23518.3	147.05	12278.3
147	23297.7	147	12504.9
146.95	23261.4	146.95	12538.6
146.9	23343.3	146.9	12502.5
146.85	22970.7	146.85	12440.6
146.8	22970.7	146.8	12451.9
146.75	22721.2	146.75	12562.4
146.7	23044.3	146.7	12683.2
146.65	23164.9	146.65	12592.4
146.6	23190.6	146.6	12541.2
146.55	22823.8	146.55	12503.5
146.5	22834.5	146.5	12437.7
146.45	22670.3	146.45	12403.3
146.4	23167.1	146.4	12535
146.35	23409.8	146.35	12546.2
146.3	22836.3	146.3	12319.9
146.25	22898.3	146.25	12323.2
146.2	22887	146.2	12214.8
146.15	23059.3	146.15	12078.4
146.1	23012.7	146.1	12062.4
146.05	23042.5	146.05	12023.8
146	23134.4	146	12118.9
145.95	22981.2	145.95	12534.3
145.9	23124.7	145.9	12361.2
145.85	22791.6	145.85	12254.4
145.8	22458.3	145.8	12038.2
145.75	23423.3	145.75	12165.1
145.7	23522.7	145.7	12030.9
145.65	23285.7	145.65	12202.1
145.6	23432.8	145.6	12086.4
145.55	23389.2	145.55	12006.2
145.5	23279.6	145.5	12269.4
145.45	23701.2	145.45	12185.9
145.4	23233.3	145.4	12439.9
145.35	23418.4	145.35	12464.7
145.3	24113.6	145.3	12459.3
145.25	24048.5	145.25	12384.6
145.2	23763.8	145.2	12497.1
145.15	23739.2	145.15	12615.5
145.1	23558.7	145.1	12506.9
145.05	24120.1	145.05	12348.6
145	24699.7	145	12868.3
144.95	24173	144.95	12795.2
144.9	23906.1	144.9	12801.9
144.85	24007.7	144.85	13197.9
144.8	24208.1	144.8	12992.6
144.75	23964.8	144.75	13020.7
144.7	23876.2	144.7	13172
144.65	24359.5	144.65	12796.5
144.6	24369.8	144.6	12596.8
144.55	24043.1	144.55	12631
144.5	23779.9	144.5	12905.2
144.45	24015.6	144.45	12759.5
144.4	24217.4	144.4	12735.3
144.35	23918.1	144.35	12975.4
144.3	23806	144.3	12613.1
144.25	24541	144.25	12733.6
144.2	24091.7	144.2	12780.6
144.15	24130.5	144.15	12916.9
144.1	23985.3	144.1	12732.2
144.05	23726.9	144.05	12682.2
144	24145.9	144	12546.2
143.95	24592.1	143.95	12755.3
143.9	24975.2	143.9	12469.9
143.85	25063.4	143.85	12404.8
143.8	25474	143.8	12744
143.75	26445.9	143.75	13039.1
143.7	26985.9	143.7	13057.4
143.65	28061.7	143.65	13436
143.6	28713.7	143.6	13735.3
143.55	30509	143.55	14252.4
143.5	32635.9	143.5	14905.1
143.45	34394.9	143.45	15086.5
143.4	36838.6	143.4	16087.4
143.35	40870.6	143.35	17136.8
143.3	44789.1	143.3	17970.3
143.25	49341	143.25	19462.3
143.2	55617.3	143.2	21264.2
143.15	61764	143.15	23156.5
143.1	68809.5	143.1	25740.4
143.05	77098	143.05	29083.7
143	83828.6	143	31452.5
142.95	91513.8	142.95	34597.9
142.9	99515.7	142.9	39000
142.85	105158	142.85	42433.4
142.8	111192	142.8	45892.7
142.75	115851	142.75	49500.7
142.7	118435	142.7	52354.8
142.65	117383	142.65	54324.9
142.6	114773	142.6	55934.9
142.55	111023	142.55	55498.2
142.5	105244	142.5	54736.3
142.45	97788.8	142.45	53571.7
142.4	89659.8	142.4	51112.5
142.35	80992.4	142.35	48038.6
142.3	71842.7	142.3	43916.8
142.25	65626.5	142.25	39815.9
142.2	57989.5	142.2	36225.1
142.15	50928.4	142.15	32416.8
142.1	45747.7	142.1	29244.4
142.05	41171.2	142.05	26044.6
142	36813.7	142	23290.9
141.95	33554.1	141.95	20954.8
141.9	31617.1	141.9	19292.8
141.85	29226.8	141.85	17264.6
141.8	27939.3	141.8	15836.2
141.75	27007.3	141.75	15051.3
141.7	25900.6	141.7	14598.2
141.65	25121.6	141.65	13990.4
141.6	24847.8	141.6	13266.8
141.55	24442.9	141.55	12549.5
141.5	24249.3	141.5	12183.8
141.45	24446.8	141.45	12295.8
141.4	24361.6	141.4	11822.8
141.35	24282	141.35	11430.2
141.3	25104.9	141.3	11377
141.25	25390.9	141.25	11258.5
141.2	25999.1	141.2	11178
141.15	26833.6	141.15	11058.4
141.1	27607.4	141.1	10836.1
141.05	28567	141.05	10830.9
141	28522.9	141	10525.5
140.95	28364.4	140.95	10749.6
140.9	28107.9	140.9	10578.4
140.85	27735	140.85	10549.5
140.8	26485	140.8	10630.1
140.75	25789.1	140.75	10463.5
140.7	24584.3	140.7	10098.3
140.65	23492.7	140.65	10214.5
140.6	22617.4	140.6	10011.3
140.55	21303.4	140.55	9801.42
140.5	19759	140.5	9901.57
140.45	19544.1	140.45	9827.42
140.4	19001.9	140.4	9723.24
140.35	18731.6	140.35	9375.96
140.3	18374.9	140.3	9347.22
140.25	18173.5	140.25	9404.06
140.2	17825.6	140.2	9584.72
140.15	17719.3	140.15	9726.94
140.1	17571.1	140.1	9235.09
140.05	17452.5	140.05	9514.9
140	17330.5	140	9411.13
139.95	17573.4	139.95	9500.95
139.9	17586.7	139.9	9601.94
139.85	17527.1	139.85	9445.48
139.8	17541.3	139.8	9761.65
139.75	17604.7	139.75	9466.68
139.7	17565.2	139.7	9615.09
139.65	17666.1	139.65	9809.62
139.6	17789.5	139.6	9481.12
139.55	17720.6	139.55	9891.38
139.5	17977.1	139.5	9722.79
139.45	18090.1	139.45	9495.7
139.4	17943.2	139.4	9905.68
139.35	17941.8	139.35	9531.37
139.3	18191.1	139.3	10004.8
139.25	18270.1	139.25	9777.24
139.2	18164.3	139.2	9728.36
139.15	18492.1	139.15	9725.88
139.1	18690.4	139.1	9773.01
139.05	19144.7	139.05	10147.7
139	19392.4	139	10210.1
138.95	19680.3	138.95	10364.7
138.9	20399.1	138.9	10369.6
138.85	21193	138.85	10441
138.8	22560.9	138.8	11022
138.75	23827.4	138.75	11313.8
138.7	25342.4	138.7	11753.3
138.65	27320	138.65	12351.7
138.6	29825	138.6	13012.1
138.55	33796.2	138.55	13946.2
138.5	37932.4	138.5	14917.9
138.45	43049.5	138.45	16424.4
138.4	49297.3	138.4	18253.4
138.35	55769.9	138.35	20529.9
138.3	64422.8	138.3	23074.5
138.25	74650.2	138.25	26757.7
138.2	83354.2	138.2	29824.8
138.15	93831.9	138.15	33889.1
138.1	105807	138.1	38448.5
138.05	115114	138.05	43021.1
138	124981	138	48135.4
137.95	133367	137.95	53350.4
137.9	138464	137.9	58054.2
137.85	142191	137.85	61438
137.8	142398	137.8	65101.4
137.75	140970	137.75	66827.5
137.7	134317	137.7	67360.5
137.65	125475	137.65	67168.8
137.6	118250	137.6	64477.2
137.55	107189	137.55	61145.3
137.5	95199.3	137.5	56918.8
137.45	85209.9	137.45	52896.5
137.4	74065.7	137.4	47879.5
137.35	63061.3	137.35	42349.2
137.3	55658.5	137.3	37514
137.25	47896.1	137.25	32691
137.2	41570.9	137.2	28034.7
137.15	37505.9	137.15	24519.1
137.1	33070.7	137.1	21689.1
137.05	29345.3	137.05	18512.4
137	26949.9	137	16662.9
136.95	25189.5	136.95	15469.5
136.9	23552.2	136.9	13914.3
136.85	22660.5	136.85	12666
136.8	22033.4	136.8	12157.7
136.75	21175.9	136.75	11316.9
136.7	21212	136.7	10498.9
136.65	21228.7	136.65	10009.5
136.6	21148	136.6	10037.8
136.55	20939.1	136.55	9771.76
136.5	21353.6	136.5	9757.89
136.45	21953.1	136.45	9336.33
136.4	22683.7	136.4	9299.61
136.35	23560.1	136.35	9303.43
136.3	24292.3	136.3	9193.13
136.25	25391	136.25	8952.78
136.2	26279.7	136.2	8876.76
136.15	27178.9	136.15	8678.01
136.1	27315.5	136.1	8851.02
136.05	27016.5	136.05	8702.92
136	26746.9	136	8744.3
135.95	25867	135.95	8580.35
135.9	24792.4	135.9	8409.35
135.85	22833.6	135.85	8515.53
135.8	21172	135.8	8443.01
135.75	20011.9	135.75	8342.88
135.7	18065.6	135.7	8175.17
135.65	17223.9	135.65	8254.01
135.6	16454	135.6	8055.52
135.55	15521.2	135.55	7991.74
135.5	15076.3	135.5	7866.98
135.45	14528.8	135.45	7955.97
135.4	13807	135.4	7824.94
135.35	13615.8	135.35	7695.65
135.3	13350.6	135.3	7565.08
135.25	13193.2	135.25	7615.9
135.2	13150.9	135.2	7838.78
135.15	13521.2	135.15	7557.74
135.1	13492	135.1	7360.97
135.05	13151.8	135.05	7572.85
135	12956.7	135	7721.38
134.95	13166	134.95	7614.69
134.9	13016.1	134.9	7526.71
134.85	13029.2	134.85	7517.15
134.8	12842.2	134.8	7493.75
134.75	12799.8	134.75	7436.74
134.7	12786	134.7	7492.44
134.65	12391.6	134.65	7547.42
134.6	12586.9	134.6	7287.91
134.55	12502.7	134.55	7384.37
134.5	12830.1	134.5	7417.58
134.45	12617.1	134.45	7641.32
134.4	12164.3	134.4	7556.79
134.35	12338	134.35	7222.44
134.3	12715.6	134.3	7463.04
134.25	12540.3	134.25	7425.03
134.2	12580.6	134.2	7430.17
134.15	12533.9	134.15	7398.88
134.1	12394.2	134.1	7442.3
134.05	12293.8	134.05	7359.09
134	12266.3	134	7542.07
133.95	12132.6	133.95	7476.94
133.9	12275	133.9	7325.6
133.85	12149.4	133.85	7331.63
133.8	12149.3	133.8	7439.92
133.75	12243.5	133.75	7375.16
133.7	11937.1	133.7	7350.36
133.65	11920.5	133.65	7421.69
133.6	12137.6	133.6	7378.7
133.55	12045	133.55	7427.82
133.5	12074	133.5	7090.89
133.45	11847.3	133.45	7129.98
133.4	12125.2	133.4	7547.42
133.35	11849.5	133.35	7135.69
133.3	11662.9	133.3	7229.02
133.25	11757.3	133.25	7530.95
133.2	11786.4	133.2	7304.01
133.15	11876.1	133.15	7206.84
133.1	12042.8	133.1	7138.01
133.05	12079.6	133.05	7047.6
133	12015.5	133	7179.39
	--		--
