# Supplementary material for: A bioinspired flexible neuromuscular system based thermal-annealing-free perovskite with passivation
Source: Nat Commun. 2022 Dec 2;13:7427. doi: 10.1038/s41467-022-35092-w (PMC9718817; doi:10.1038/s41467-022-35092-w)
Supplement: Supplementary file 6 — Source Data [file 41467_2022_35092_MOESM6_ESM.zip › figS5h.txt]

Binding energy(eV)	Intensity(a.u.)	Binding energy(eV)	Intensity(a.u.)
640	71529.8	640	42919.9
639.95	71790	639.95	43187.5
639.9	72618.3	639.9	43038.6
639.85	72584	639.85	42558.5
639.8	72623.5	639.8	42644.7
639.75	72559.6	639.75	42802.3
639.7	71825	639.7	42626.2
639.65	72263	639.65	42504
639.6	71898.9	639.6	42541.7
639.55	71509.5	639.55	42416.6
639.5	71507.2	639.5	42817.2
639.45	71544.3	639.45	42334.3
639.4	70945.5	639.4	42629.9
639.35	71712.3	639.35	42496.6
639.3	71622.5	639.3	42832.2
639.25	71084.9	639.25	42532.8
639.2	70994.3	639.2	42352.4
639.15	70747.2	639.15	41900.7
639.1	70646.6	639.1	42086.2
639.05	71072.1	639.05	42464.5
639	71240.9	639	41994.6
638.95	70866.3	638.95	41771
638.9	69793.1	638.9	41667.1
638.85	70002.8	638.85	41722.6
638.8	70033.2	638.8	41926
638.75	70180.7	638.75	41644
638.7	69814.4	638.7	41580.5
638.65	69697.9	638.65	41830.5
638.6	70414.3	638.6	41552.9
638.55	69985.6	638.55	41919.4
638.5	69637.2	638.5	41149.8
638.45	69801.1	638.45	41671.4
638.4	69859.9	638.4	40867.7
638.35	69808.9	638.35	41680.4
638.3	70102	638.3	41540.6
638.25	70516.3	638.25	41359.6
638.2	70413.1	638.2	41161.4
638.15	69454	638.15	41412.7
638.1	69558.6	638.1	40900.2
638.05	69831.3	638.05	40636.7
638	69398.2	638	40462.7
637.95	69039.8	637.95	41418.6
637.9	69503.5	637.9	41145.1
637.85	68808	637.85	40877.6
637.8	68831.1	637.8	40641.3
637.75	68020.5	637.75	40921.1
637.7	68428.9	637.7	41297
637.65	68737.6	637.65	40881.5
637.6	68545.7	637.6	40383.2
637.55	67856.8	637.55	40775.6
637.5	67627.3	637.5	40636.3
637.45	67629.3	637.45	40906.6
637.4	67291	637.4	40426.3
637.35	68115.6	637.35	40164.9
637.3	67665.4	637.3	40094.7
637.25	66934.3	637.25	40462.3
637.2	67631.1	637.2	40154.7
637.15	67434	637.15	39746.1
637.1	66306.9	637.1	39892.2
637.05	66480.3	637.05	40120.4
637	67070.5	637	40212.7
636.95	66730.8	636.95	39720.2
636.9	66319.5	636.9	39658.8
636.85	66141.2	636.85	39299.6
636.8	66227.1	636.8	39278.7
636.75	66136.3	636.75	39815.6
636.7	65987.6	636.7	39363.6
636.65	65899.4	636.65	39210.3
636.6	65971.7	636.6	38858.6
636.55	65844.1	636.55	39781
636.5	66146.6	636.5	39346.6
636.45	65365.2	636.45	38843.1
636.4	64897.7	636.4	38565.8
636.35	65972.9	636.35	38563.6
636.3	66625.5	636.3	38184
636.25	66257.2	636.25	38519
636.2	66108.4	636.2	38724.4
636.15	66086.9	636.15	38400.8
636.1	66082.1	636.1	38355.4
636.05	66026.6	636.05	37939.8
636	66164.6	636	38487.1
635.95	66715.6	635.95	38869.6
635.9	65854.8	635.9	38771.6
635.85	65443.7	635.85	37893.1
635.8	65944.2	635.8	38337.9
635.75	66063.3	635.75	38227.2
635.7	66355.7	635.7	37848.6
635.65	65904.2	635.65	38742.5
635.6	66521.5	635.6	38569.7
635.55	65907.4	635.55	37842.5
635.5	66684.4	635.5	38179.7
635.45	66164.2	635.45	37931.3
635.4	66235.2	635.4	37982.2
635.35	66206.3	635.35	37985.2
635.3	65825.6	635.3	37779.3
635.25	66049.5	635.25	37787.2
635.2	66462.9	635.2	37136.2
635.15	67053.6	635.15	38096.2
635.1	66322.4	635.1	37820.7
635.05	65596	635.05	38072.4
635	64907.9	635	38112.3
634.95	65689.3	634.95	38052.6
634.9	66324.4	634.9	37863.4
634.85	65440.9	634.85	38178.7
634.8	66237.8	634.8	37806.8
634.75	66285.9	634.75	37623.6
634.7	65877.2	634.7	37842
634.65	65686.8	634.65	37923.5
634.6	65957.6	634.6	38215.6
634.55	66175.9	634.55	38190.6
634.5	65868.1	634.5	37660.1
634.45	65275.2	634.45	38253.6
634.4	65300.1	634.4	37761.4
634.35	64843.2	634.35	37967.5
634.3	65705.5	634.3	37996.6
634.25	65559.7	634.25	37722.2
634.2	65957.9	634.2	37678.9
634.15	65886.7	634.15	37006.3
634.1	65383.8	634.1	37341.1
634.05	65138.9	634.05	37337.4
634	65337.2	634	37515.7
633.95	64916.5	633.95	37280.6
633.9	65312.4	633.9	37104.7
633.85	65075.9	633.85	37099.1
633.8	65130.5	633.8	37990.5
633.75	64763.1	633.75	37756.7
633.7	64797.1	633.7	37967.4
633.65	64899.3	633.65	37872.1
633.6	64369.2	633.6	37670.7
633.55	64906.5	633.55	37704.4
633.5	64734.3	633.5	37395.8
633.45	64740.2	633.45	37178.5
633.4	64331.9	633.4	37003.4
633.35	64555.7	633.35	37026.5
633.3	64757.3	633.3	37409.1
633.25	64904.1	633.25	37703.5
633.2	64597.3	633.2	36575.7
633.15	63938.5	633.15	37154.5
633.1	64045.6	633.1	37602.6
633.05	64375.1	633.05	36847.1
633	64051.4	633	37083.9
632.95	64290.9	632.95	37003.5
632.9	64396.7	632.9	37245.1
632.85	63646.5	632.85	37112.2
632.8	63700.2	632.8	37140
632.75	64207.2	632.75	37223.8
632.7	64246.5	632.7	37108.6
632.65	63401	632.65	37386.1
632.6	62973.5	632.6	37156.9
632.55	63786.4	632.55	36705
632.5	63376.6	632.5	36946.4
632.45	63455.1	632.45	37257.8
632.4	63938.4	632.4	36795.8
632.35	64635.4	632.35	36946.7
632.3	64106.2	632.3	37189.5
632.25	64393.2	632.25	37934.2
632.2	64500.7	632.2	38053.4
632.15	64457.1	632.15	37506.5
632.1	65930.3	632.1	37631.5
632.05	64314.7	632.05	37767.4
632	64373	632	37878.1
631.95	66072.3	631.95	37947.5
631.9	66448.5	631.9	38649.4
631.85	66440.3	631.85	38519
631.8	67758.8	631.8	38742
631.75	67989.4	631.75	39233.8
631.7	68936.9	631.7	39694.4
631.65	69831.5	631.65	40465
631.6	71846.3	631.6	41220.6
631.55	73058.3	631.55	41666.4
631.5	74863.8	631.5	42113.8
631.45	76668.5	631.45	42770.7
631.4	78822.1	631.4	44000.4
631.35	82291.1	631.35	45523.3
631.3	85309.2	631.3	46821.6
631.25	88361.3	631.25	48525.9
631.2	94199.7	631.2	49954.8
631.15	99633.4	631.15	51479.3
631.1	105167	631.1	54186.9
631.05	113902	631.05	58560.9
631	121455	631	63225.1
630.95	131476	630.95	66827.5
630.9	144700	630.9	71468.3
630.85	157963	630.85	76745.9
630.8	170758	630.8	81887.1
630.75	187102	630.75	90137
630.7	204513	630.7	100143
630.65	221637	630.65	109186
630.6	241198	630.6	121095
630.55	258263	630.55	132132
630.5	273579	630.5	138953
630.45	290447	630.45	148713
630.4	302431	630.4	157495
630.35	311916	630.35	169162
630.3	322657	630.3	180409
630.25	325801	630.25	186880
630.2	326567	630.2	191110
630.15	322720	630.15	195818
630.1	315678	630.1	197140
630.05	306839	630.05	194359
630	292754	630	189808
629.95	278001	629.95	186213
629.9	262072	629.9	178296
629.85	241832	629.85	167445
629.8	225406	629.8	160327
629.75	208716	629.75	150728
629.7	189870	629.7	138451
629.65	175088	629.65	128586
629.6	160369	629.6	118170
629.55	143625	629.55	104335
629.5	132118	629.5	96643.5
629.45	121584	629.45	87610.2
629.4	111534	629.4	79859
629.35	103984	629.35	73916.4
629.3	96269.4	629.3	68419.9
629.25	90242.4	629.25	62518.3
629.2	85271.3	629.2	57347
629.15	80526.8	629.15	53544.6
629.1	77005.3	629.1	50296.5
629.05	74157.2	629.05	48271.1
629	71738.7	629	45645.5
628.95	69094.6	628.95	43967.2
628.9	67693.1	628.9	42141.8
628.85	65646.3	628.85	40308.8
628.8	63726.1	628.8	39186.4
628.75	62455.2	628.75	37484.2
628.7	61192.6	628.7	36879.9
628.65	59564.3	628.65	35939.4
628.6	58820.4	628.6	35613
628.55	58173.5	628.55	34873.5
628.5	56599.6	628.5	34150.8
628.45	56987.1	628.45	33812.1
628.4	55906.3	628.4	33348.5
628.35	55509.7	628.35	32934.8
628.3	54986.8	628.3	31987.4
628.25	53761.8	628.25	31876.8
628.2	53637.9	628.2	31617.6
628.15	53522	628.15	31541.9
628.1	52972.5	628.1	31184.5
628.05	52077.3	628.05	30774.8
628	51738.5	628	30369.5
627.95	51392.5	627.95	30072.9
627.9	50928	627.9	30084.3
627.85	49852.5	627.85	29713.1
627.8	50379.9	627.8	29000.6
627.75	50247.9	627.75	29142.9
627.7	50490.2	627.7	28980.6
627.65	50138.4	627.65	28974
627.6	49760.3	627.6	28893.9
627.55	49331.4	627.55	28958.2
627.5	48881.7	627.5	29155.8
627.45	49138.1	627.45	28398.9
627.4	49371.1	627.4	27925.1
627.35	48888.1	627.35	27918.9
627.3	48103.9	627.3	27730.9
627.25	48111.7	627.25	27748.7
627.2	48064.7	627.2	28063.6
627.15	48428.6	627.15	28244.1
627.1	49199.4	627.1	28290.5
627.05	48604.3	627.05	28203.6
627	48350.4	627	27881.8
626.95	48416.5	626.95	27783
626.9	47925.9	626.9	28138
626.85	47759.7	626.85	27656.4
626.8	47498	626.8	27212.5
626.75	47939	626.75	27324.8
626.7	47643	626.7	27356.4
626.65	47223	626.65	27505.7
626.6	47228.6	626.6	27166.2
626.55	46575	626.55	27122.4
626.5	46484	626.5	26973.5
626.45	46800.4	626.45	26660.9
626.4	46631.2	626.4	27112.4
626.35	46385.8	626.35	26851.7
626.3	45718.7	626.3	26605
626.25	45495.3	626.25	26255.4
626.2	45246.1	626.2	25969
626.15	44329.7	626.15	26342.2
626.1	44244.1	626.1	26007.8
626.05	44426.3	626.05	26177.7
626	44048.6	626	25846.3
625.95	44126.9	625.95	26030.9
625.9	43761.9	625.9	25546.4
625.85	42703.1	625.85	25362.9
625.8	42370.7	625.8	25499.5
625.75	42657	625.75	25517.6
625.7	42484	625.7	24950.1
625.65	42014	625.65	25396.8
625.6	42411.3	625.6	25310
625.55	41554.2	625.55	24922.8
625.5	40946.4	625.5	24746.7
625.45	40743.4	625.45	24607
625.4	41345.5	625.4	24511.2
625.35	41422.3	625.35	24220.5
625.3	40665.7	625.3	24262.3
625.25	40992.9	625.25	24804.3
625.2	40975.2	625.2	24064.8
625.15	40421.3	625.15	23637.1
625.1	40436.1	625.1	23738.9
625.05	40768	625.05	23622.8
625	39737.3	625	23262
624.95	40413.5	624.95	22925.5
624.9	39811.5	624.9	23146.7
624.85	40236.6	624.85	23108.4
624.8	39906.8	624.8	23406.6
624.75	39668	624.75	22903.1
624.7	39948.1	624.7	22878.7
624.65	39882.4	624.65	23096.3
624.6	39686.3	624.6	22711.7
624.55	39205.4	624.55	22509.1
624.5	39768.5	624.5	22503.2
624.45	39874.2	624.45	22475.5
624.4	39679.7	624.4	22837.9
624.35	39859.8	624.35	22669.2
624.3	39193.9	624.3	22747.9
624.25	39523.4	624.25	22785.3
624.2	39297.2	624.2	22879.6
624.15	39931.4	624.15	22878.4
624.1	39479.9	624.1	22667.9
624.05	39653.1	624.05	22422.4
624	39326.8	624	22577
623.95	39862.4	623.95	22219
623.9	39435	623.9	22238
623.85	39133.1	623.85	22556.2
623.8	39206.1	623.8	22586.3
623.75	39059.5	623.75	22333
623.7	38901.8	623.7	22356.4
623.65	38976.4	623.65	22175.8
623.6	38798.2	623.6	22363.1
623.55	38519.8	623.55	22389
623.5	38930.3	623.5	22357.1
623.45	38580.3	623.45	21966.5
623.4	38726.1	623.4	22238.8
623.35	38078	623.35	22341.4
623.3	38585	623.3	22096
623.25	38763.6	623.25	22473.3
623.2	38617.2	623.2	22037.3
623.15	38236.2	623.15	22229.8
623.1	37901.2	623.1	22102
623.05	37770.7	623.05	21927.9
623	37881.9	623	22139.7
622.95	37950.2	622.95	22078.4
622.9	37504.1	622.9	21998
622.85	37255.3	622.85	22183.9
622.8	37375	622.8	22149.9
622.75	37296.3	622.75	22204.1
622.7	37078.3	622.7	22075
622.65	36747.2	622.65	22003
622.6	36848.7	622.6	22075.7
622.55	36603.2	622.55	22438.8
622.5	36930	622.5	22477.7
622.45	36347.2	622.45	21846.1
622.4	36221.6	622.4	21860.1
622.35	36119.6	622.35	22028
622.3	36897.8	622.3	21859.7
622.25	36299.2	622.25	21709.8
622.2	36292.1	622.2	21812.5
622.15	36063	622.15	21888
622.1	36231.5	622.1	21974.3
622.05	36194.4	622.05	21681.1
622	35836.8	622	21373.4
621.95	35589.7	621.95	21162.7
621.9	35693.2	621.9	21284.4
621.85	35323.9	621.85	21327.3
621.8	34747.1	621.8	21368.7
621.75	34849.8	621.75	21406.3
621.7	35303.4	621.7	21273.7
621.65	35140.6	621.65	21005.1
621.6	35346.4	621.6	20956.8
621.55	35038.5	621.55	21451.1
621.5	35065	621.5	21532.8
621.45	34995.9	621.45	21170.5
621.4	34768.2	621.4	21012.9
621.35	34577.4	621.35	21202.9
621.3	34823.2	621.3	20925.8
621.25	34648.8	621.25	20730.5
621.2	34012.8	621.2	21354.4
621.15	34369.4	621.15	21287.9
621.1	34873.2	621.1	21189
621.05	35241.8	621.05	21180.2
621	34564.6	621	21134.5
620.95	34774	620.95	20965.2
620.9	34893.2	620.9	21210.1
620.85	35166.4	620.85	21203.1
620.8	35099	620.8	21265.3
620.75	35709.2	620.75	20884.7
620.7	36266.2	620.7	21278.6
620.65	36630.8	620.65	21980.1
620.6	36763.3	620.6	22066.9
620.55	37325.6	620.55	22317.3
620.5	37823.4	620.5	22514.2
620.45	38015	620.45	22626.6
620.4	39434.4	620.4	23522.7
620.35	40214.8	620.35	23436.6
620.3	41398.4	620.3	24158.9
620.25	42356.6	620.25	24741.6
620.2	43924.2	620.2	24921.6
620.15	45544.6	620.15	25818.8
620.1	47606.8	620.1	26992
620.05	49291.1	620.05	28220.8
620	52085.7	620	29385.1
619.95	55859.9	619.95	31058.5
619.9	59579.1	619.9	32305.1
619.85	63952.1	619.85	33877.5
619.8	69472.8	619.8	35185.8
619.75	75119.9	619.75	37686.3
619.7	82035.9	619.7	40633.6
619.65	91162.7	619.65	45466.6
619.6	99779.8	619.6	50487.7
619.55	111028	619.55	55420.7
619.5	124877	619.5	61393
619.45	141139	619.45	66356.9
619.4	157562	619.4	72242.3
619.35	178731	619.35	82192.3
619.3	199227	619.3	91196.4
619.25	220580	619.25	101846
619.2	247020	619.2	118552
619.15	270881	619.15	134253
619.1	294802	619.1	147407
619.05	321679	619.05	160680
619	345258	619	172622
618.95	366445	618.95	187542
618.9	386348	618.9	205229
618.85	400156	618.85	217906
618.8	409487	618.8	229019
618.75	414220	618.75	240594
618.7	416034	618.7	248963
618.65	410940	618.65	251731
618.6	401416	618.6	251555
618.55	386055	618.55	251018
618.5	367785	618.5	245544
618.45	344385	618.45	236755
618.4	321579	618.4	225651
618.35	297027	618.35	212975
618.3	270878	618.3	196116
618.25	246482	618.25	181525
618.2	221687	618.2	167620
618.15	197201	618.15	154106
618.1	177298	618.1	139997
618.05	158268	618.05	124521
618	139746	618	110585
617.95	124731	617.95	98074.3
617.9	111927	617.9	87212.3
617.85	100041	617.85	76109.8
617.8	90875.1	617.8	68187.3
617.75	81953.6	617.75	61754.5
617.7	74985	617.7	56132.2
617.65	69100.5	617.65	51256.4
617.6	63938.4	617.6	47085.7
617.55	59133.7	617.55	42790.1
617.5	54918.7	617.5	39205.2
617.45	51625.4	617.45	36759.3
617.4	49478	617.4	34205.9
617.35	47193.9	617.35	32092.1
617.3	45542.7	617.3	30119.3
617.25	43214.8	617.25	28850.8
617.2	41186.6	617.2	27825
617.15	39865	617.15	26490.2
617.1	39252.6	617.1	25592.3
617.05	37611.8	617.05	24409.3
617	36488.8	617	23363.9
616.95	34983	616.95	22996.6
616.9	34998.4	616.9	22367.9
616.85	33734.9	616.85	21570.8
616.8	33026.6	616.8	21187.2
616.75	32476.4	616.75	20762.8
616.7	31970.4	616.7	20114.3
616.65	31298.2	616.65	20156.8
616.6	30475.1	616.6	19379.5
616.55	30492.1	616.55	19398.8
616.5	30128.2	616.5	18777.2
616.45	29437.9	616.45	18560.5
616.4	29214.8	616.4	18524.8
616.35	28618.3	616.35	18101.4
616.3	28834	616.3	17949
616.25	28468.7	616.25	17802.9
616.2	28154.4	616.2	17733.6
616.15	27462.2	616.15	17421.2
616.1	27723.5	616.1	17160.9
616.05	27478	616.05	16946.6
616	27266.9	616	16799.6
615.95	26720.3	615.95	16378.5
615.9	26828	615.9	16480.5
615.85	26692.6	615.85	16607.1
615.8	26044.4	615.8	16484.1
615.75	26032.8	615.75	16359
615.7	25751.2	615.7	16096.5
615.65	25639.2	615.65	15848.1
615.6	25792.7	615.6	15959.8
615.55	25553.8	615.55	16077
615.5	25331.8	615.5	15844.6
615.45	25009.6	615.45	15771.1
615.4	25268.7	615.4	15382.1
615.35	24596.3	615.35	15151
615.3	24606.2	615.3	15321.1
615.25	24782.7	615.25	15519.8
615.2	24800.2	615.2	15295
615.15	24637.6	615.15	15375.9
615.1	24564.5	615.1	15209.4
615.05	24291.7	615.05	14955.4
615	24239.8	615	15006.4
614.95	24154.3	614.95	15081.2
614.9	24217	614.9	15058.7
614.85	24447.7	614.85	14926.5
614.8	23922.8	614.8	14670
614.75	23844.4	614.75	14439.3
614.7	23737.7	614.7	14555.1
614.65	23661.2	614.65	14605.2
614.6	23993.6	614.6	14502.3
614.55	24127.5	614.55	14825.2
614.5	23833.6	614.5	14473.3
614.45	23738.4	614.45	14317.4
614.4	23652.8	614.4	14467.6
614.35	23555.1	614.35	14489
614.3	22866.2	614.3	14936.6
614.25	23310.6	614.25	14992.9
614.2	23541.7	614.2	14417.1
614.15	23520.8	614.15	14398.9
614.1	23435.6	614.1	14421.5
614.05	23370.9	614.05	14411.9
614	23282.3	614	14109.8
613.95	23040.6	613.95	14284.5
613.9	22645.9	613.9	14487.3
613.85	23046.1	613.85	14194.6
613.8	23155	613.8	14217.2
613.75	22923.4	613.75	14275.2
613.7	22932.9	613.7	14128.8
613.65	23010.5	613.65	14354.3
613.6	23247.7	613.6	14363.2
613.55	23206	613.55	14009.8
613.5	23112.5	613.5	14169.2
613.45	22932.5	613.45	14179.8
613.4	22650.1	613.4	13885.8
613.35	22614	613.35	14143.6
613.3	22593.7	613.3	14176.5
613.25	22450.3	613.25	13893.2
613.2	22421.4	613.2	14288.9
613.15	22506.8	613.15	14007
613.1	22617.1	613.1	13795.5
613.05	22639.2	613.05	13791
613	22677.6	613	14071.7
612.95	22345.1	612.95	14159.8
612.9	22344.6	612.9	13913.1
612.85	22421.2	612.85	13800.9
612.8	22494.5	612.8	13838.2
612.75	22332.3	612.75	14184.8
612.7	22326.2	612.7	13757.1
612.65	22327.7	612.65	14030.9
612.6	22237.4	612.6	13921
612.55	22458.1	612.55	13938.3
612.5	22484.1	612.5	13953.6
612.45	22581.4	612.45	13817.8
612.4	22494	612.4	13828.4
612.35	22406.4	612.35	14157.2
612.3	22542.1	612.3	13754.7
612.25	22002.2	612.25	13598.7
612.2	22083.5	612.2	13755.9
612.15	22421.3	612.15	13798.4
612.1	22418.7	612.1	13983.9
612.05	22649.3	612.05	13378.5
612	22308.9	612	13474.6
611.95	22253.7	611.95	13596.7
611.9	22029.2	611.9	13623.6
611.85	21943.1	611.85	13430.8
611.8	22310.6	611.8	13522.2
611.75	22511.8	611.75	13790
611.7	21883.4	611.7	13613.3
611.65	21970.5	611.65	13643.5
611.6	22112.8	611.6	13581.2
611.55	22250.3	611.55	13601.4
611.5	22377.8	611.5	13614.4
611.45	21920.5	611.45	13587.6
611.4	22713.2	611.4	13840.9
611.35	22582.8	611.35	13548.4
611.3	22231.6	611.3	13385.3
611.25	22115.3	611.25	13342.7
611.2	21847.1	611.2	13480.3
611.15	22250.8	611.15	13628.5
611.1	21846.4	611.1	13652.5
611.05	22033.6	611.05	13488.6
611	22063.2	611	13400.4
610.95	21822.5	610.95	13450.8
610.9	21856.4	610.9	13277
610.85	21705.7	610.85	13696.3
610.8	21707	610.8	13644.3
610.75	22259	610.75	13664.8
610.7	21984.1	610.7	13139.8
610.65	21985.5	610.65	13527.3
610.6	22072.3	610.6	13416
610.55	21989	610.55	13472.2
610.5	21873.4	610.5	13311.2
610.45	21893	610.45	13528.4
610.4	21744.5	610.4	13382.8
610.35	21888.6	610.35	13624.4
610.3	21940.3	610.3	13515.3
610.25	21493.6	610.25	13579.1
610.2	21466.5	610.2	13705
610.15	21261.8	610.15	13170.7
610.1	21644.3	610.1	13123.2
610.05	21236.6	610.05	13157.5
610	21481.5	610	13405.4
	--		--
