# Supplementary material for: A bioinspired flexible neuromuscular system based thermal-annealing-free perovskite with passivation
Source: Nat Commun. 2022 Dec 2;13:7427. doi: 10.1038/s41467-022-35092-w (PMC9718817; doi:10.1038/s41467-022-35092-w)
Supplement: Supplementary file 6 — Source Data [file 41467_2022_35092_MOESM6_ESM.zip › figS6.txt]

Wavelength(nm)	Absorbance(a.u.)	Absorbance(a.u.)	Wavelength(nm)	PL intensity(a.u.)	PL intensity(a.u.)
900	0.62945	-0.07133	730	0.26484	0.05984
899	0.63274	-0.07045	731	0.27853	0.06459
898	0.63806	-0.07334	732	0.29501	0.06855
897	0.63712	-0.0723	733	0.32618	0.07319
896	0.6367	-0.07119	734	0.33848	0.07897
895	0.63698	-0.07457	735	0.37527	0.08276
894	0.63483	-0.07666	736	0.39578	0.08926
893	0.63898	-0.07774	737	0.42064	0.09655
892	0.63453	-0.07341	738	0.45143	0.10501
891	0.6423	-0.07425	739	0.48825	0.11114
890	0.63705	-0.07654	740	0.52273	0.12208
889	0.62971	-0.07737	741	0.55888	0.12751
888	0.63687	-0.07819	742	0.59227	0.1368
887	0.63813	-0.07505	743	0.64405	0.14675
886	0.63667	-0.07638	744	0.69	0.16028
885	0.63283	-0.07944	745	0.71967	0.17539
884	0.63899	-0.07667	746	0.78175	0.18111
883	0.63751	-0.08032	747	0.84209	0.19792
882	0.63676	-0.07998	748	0.88379	0.20894
881	0.63521	-0.0783	749	0.95331	0.22848
880	0.63435	-0.07838	750	1.00885	0.24459
879	0.63846	-0.07585	751	1.09151	0.26013
878	0.63402	-0.07825	752	1.1592	0.27959
877	0.63597	-0.07572	753	1.24324	0.30137
876	0.63269	-0.0762	754	1.32431	0.31853
875	0.63382	-0.07541	755	1.41905	0.34256
874	0.63157	-0.07516	756	1.50509	0.36862
873	0.63504	-0.07337	757	1.56504	0.39602
872	0.6339	-0.07226	758	1.68512	0.42359
871	0.63305	-0.06928	759	1.77841	0.45079
870	0.63335	-0.07051	760	1.86025	0.48186
869	0.63248	-0.06874	761	1.97573	0.51053
868	0.63076	-0.06945	762	2.07218	0.54596
867	0.62843	-0.06497	763	2.16526	0.58373
866	0.63005	-0.06375	764	2.26516	0.62579
865	0.63064	-0.06294	765	2.35972	0.66061
864	0.62884	-0.06147	766	2.45534	0.70295
863	0.62811	-0.05806	767	2.55625	0.75086
862	0.63001	-0.05618	768	2.62146	0.79275
861	0.62796	-0.05483	769	2.66882	0.83688
860	0.62594	-0.05352	770	2.73016	0.8816
859	0.62722	-0.05211	771	2.79049	0.92707
858	0.62506	-0.04959	772	2.80189	0.97167
857	0.62533	-0.04805	773	2.79274	1.01959
856	0.62556	-0.04426	774	2.78466	1.06052
855	0.62606	-0.04315	775	2.76594	1.10424
854	0.62439	-0.04054	776	2.72364	1.1419
853	0.62393	-0.03907	777	2.67749	1.19429
852	0.62438	-0.03573	778	2.58006	1.22702
851	0.62334	-0.03435	779	2.54112	1.2526
850	0.62254	-0.03232	780	2.43594	1.26915
849	0.62313	-0.02963	781	2.33339	1.28595
848	0.62249	-0.0275	782	2.23355	1.29781
847	0.62176	-0.02536	783	2.15194	1.30004
846	0.6213	-0.02299	784	2.03377	1.29221
845	0.62123	-0.02163	785	1.92633	1.28537
844	0.62046	-0.01983	786	1.82493	1.26885
843	0.62058	-0.016	787	1.71184	1.23647
842	0.61975	-0.01475	788	1.62598	1.20427
841	0.61986	-0.01244	789	1.53814	1.17002
840	0.61995	-0.0107	790	1.464	1.126
839	0.61973	-0.00868	791	1.37727	1.09714
838	0.6196	-0.00645	792	1.30556	1.05372
837	0.61939	-0.00511	793	1.22885	1.00295
836	0.61974	-0.00259	794	1.17408	0.94961
835	0.61982	-0.00158	795	1.11263	0.91415
834	0.6201	1.96E-05	796	1.05713	0.86549
833	0.61986	0.00186	797	0.98142	0.82291
832	0.62003	0.00305	798	0.9277	0.78223
831	0.62034	0.00437	799	0.88868	0.74469
830	0.62091	0.00584	800	0.8584	0.70473
829	0.62107	0.00688	801	0.82092	0.67272
828	0.62148	0.00749	802	0.78614	0.63397
827	0.62175	0.00911	803	0.74583	0.60128
826	0.62249	0.00979	804	0.72978	0.57582
825	0.6223	0.01029	805	0.68745	0.54842
824	0.62306	0.01113	806	0.66544	0.52119
823	0.62337	0.0112	807	0.64319	0.49853
822	0.62382	0.01165	808	0.59751	0.47205
821	0.6244	0.01144	809	0.56488	0.45998
820	0.62477	0.01173	810	0.54457	0.42994
819	0.62567	0.012	811	0.52357	0.41703
818	0.62635	0.01128	812	0.50071	0.39679
817	0.62687	0.01116	813	0.47525	0.38453
816	0.62719	0.01042	814	0.45221	0.36997
815	0.62813	0.00956	815	0.43689	0.35822
814	0.62901	0.00921	816	0.41093	0.33894
813	0.62951	0.00841	817	0.39383	0.32777
812	0.63013	0.00703	818	0.36932	0.31535
811	0.63108	0.00577	819	0.35487	0.29906
810	0.63204	0.00457	820	0.33635	0.28656
809	0.63293	0.00324	821	0.31576	0.27075
808	0.6334	0.00185	822	0.2966	0.25996
807	0.6344	-3.77E-05	823	0.28216	0.25119
806	0.63537	-0.00163	824	0.26651	0.24267
805	0.63628	-0.0032	825	0.24603	0.22404
804	0.63728	-0.00486	826	0.23485	0.21504
803	0.63808	-0.00662	827	0.23005	0.20546
802	0.63927	-0.00836	828	0.21757	0.19148
801	0.64048	-0.01014	829	0.20424	0.18191
800	0.64177	-0.01186	830	0.19082	0.17107
799	0.64259	-0.01311	831	0.17953	0.16261
798	0.64395	-0.01459	832	0.16454	0.15611
797	0.64558	-0.01597	833	0.15714	0.14649
796	0.64766	-0.01667	834	0.14645	0.13656
795	0.64953	-0.01723	835	0.14202	0.13174
794	0.65154	-0.01763	836	0.13225	0.1208
793	0.65394	-0.01748	837	0.1232	0.11448
792	0.65662	-0.01674	838	0.12031	0.10782
791	0.65983	-0.0154	839	0.11453	0.1022
790	0.66319	-0.01347	840	0.11074	0.09527
789	0.66739	-0.01056	841	0.10389	0.09018
788	0.67226	-0.00686	842	0.09422	0.083
787	0.67694	-0.00229	843	0.08979	0.08092
786	0.68293	0.00346	844	0.08655	0.07706
785	0.69017	0.01075	845	0.08171	0.06936
784	0.6976	0.01896	846	0.07717	0.06799
783	0.70681	0.02923	847	0.07108	0.06213
782	0.71663	0.04089	848	0.06747	0.05884
781	0.72772	0.054	849	0.06376	0.0568
780	0.74068	0.06937	850	0.06079	0.05266
779	0.75537	0.08645	851	0.05808	0.05171
778	0.77151	0.10617	852	0.05485	0.04974
777	0.78955	0.12738	853	0.05131	0.04478
776	0.80846	0.1501	854	0.05076	0.04286
775	0.83039	0.17548	855	0.04955	0.03991
774	0.85418	0.20345	856	0.04793	0.03662
773	0.88008	0.23318	857	0.04728	0.03551
772	0.90797	0.26454
771	0.93772	0.29763
770	0.97054	0.33327
769	1.00426	0.37028
768	1.04075	0.40824
767	1.07822	0.44767
766	1.11642	0.4876
765	1.15753	0.52981
764	1.19846	0.57112
763	1.23986	0.61214
762	1.28096	0.65269			0.03261
761	1.32194	0.69215			0.0323
760	1.363	0.7315			0.02985
759	1.40197	0.7687			0.02873
758	1.44012	0.80482			0.02653
757	1.47631	0.83824			0.02588
756	1.51111	0.86925			0.02432
755	1.5442	0.89905			0.02463
754	1.5738	0.92575			0.02377
753	1.60308	0.95002			0.02401
752	1.62941	0.97247
751	1.65413	0.99319
750	1.67715	1.01174
749	1.69731	1.02828
748	1.71694	1.04334
747	1.73426	1.05635
746	1.75013	1.06893
745	1.76457	1.07868
744	1.77851	1.08902
743	1.78956	1.09738
742	1.80116	1.10493
741	1.81104	1.11128
740	1.82101	1.11721
739	1.82981	1.12287
738	1.83694	1.12778
737	1.84557	1.13278
736	1.85235	1.13659
735	1.85903	1.14082
734	1.86573	1.14446
733	1.87098	1.14782
732	1.87724	1.15135
731	1.88212	1.15449
730	1.88695	1.15754
729	1.89189	1.16046
728	1.89694	1.16364
727	1.90248	1.16698
726	1.90671	1.17
725	1.91167	1.17303
724	1.91679	1.17606
723	1.92094	1.17923
722	1.92579	1.18265
721	1.92949	1.18562
720	1.93423	1.18881
719	1.93865	1.19214
718	1.94351	1.19584
717	1.94654	1.19894
716	1.95172	1.20267
715	1.95672	1.20632
714	1.96132	1.21016
713	1.96555	1.21349
712	1.97029	1.21742
711	1.97482	1.22102
710	1.97932	1.22507
709	1.98453	1.229
708	1.98966	1.23328
707	1.99435	1.2379
706	1.99994	1.24199
705	2.00452	1.24597
704	2.01026	1.25075
703	2.01592	1.25489
702	2.02098	1.25981
701	2.02624	1.26451
700	2.03196	1.269
699	2.03794	1.27391
698	2.04371	1.2788
697	2.04846	1.28373
696	2.05469	1.28879
695	2.06043	1.29406
694	2.06649	1.29921
693	2.07273	1.30428
692	2.07852	1.30964
691	2.08451	1.31511
690	2.09113	1.32058
689	2.09804	1.3263
688	2.10435	1.3317
687	2.11032	1.33762
686	2.11724	1.34361
685	2.12397	1.34969
684	2.13142	1.3555
683	2.13794	1.36168
682	2.1447	1.36833
681	2.15201	1.37441
680	2.1592	1.38059
679	2.16717	1.38772
678	2.1747	1.39429
677	2.18257	1.40092
676	2.18993	1.40813
675	2.19782	1.41496
674	2.20486	1.42184
673	2.21333	1.42921
672	2.22136	1.43627
671	2.23003	1.44384
670	2.23751	1.45131
669	2.24564	1.45879
668	2.25414	1.46667
667	2.26258	1.47423
666	2.2714	1.48224
665	2.28028	1.49023
664	2.28778	1.49839
663	2.29776	1.50649
662	2.30698	1.51463
661	2.31644	1.52332
660	2.32519	1.53189
659	2.33483	1.54082
658	2.34439	1.54995
657	2.35406	1.55933
656	2.36341	1.56846
655	2.37449	1.57792
654	2.38398	1.58732
653	2.39369	1.59712
652	2.40609	1.607
651	2.41456	1.61738
650	2.42547	1.62732
649	2.43599	1.63791
648	2.44716	1.64878
647	2.4572	1.65978
646	2.46898	1.67063
645	2.48009	1.68158
644	2.49161	1.69282
643	2.5034	1.70512
642	2.51426	1.71753
641	2.52656	1.72936
640	2.53751	1.74161
639	2.54909	1.75415
638	2.56174	1.76772
637	2.57562	1.78167
636	2.58561	1.79522
635	2.59889	1.80949
634	2.61187	1.82384
633	2.62424	1.83961
632	2.63844	1.8542
631	2.65011	1.8694
630	2.66376	1.88561
629	2.67795	1.90193
628	2.69161	1.91822
627	2.704	1.93556
626	2.7194	1.9515
625	2.73297	1.96964
624	2.74659	1.98623
623	2.76045	2.00292
622	2.77544	2.02089
621	2.78993	2.03896
620	2.80378	2.05627
619	2.81853	2.07375
618	2.83362	2.09158
617	2.84828	2.10904
616	2.86452	2.12775
615	2.87875	2.14479
614	2.89198	2.16283
613	2.90935	2.17954
612	2.92426	2.19824
611	2.94183	2.21521
610	2.95826	2.23394
609	2.97204	2.25072
608	2.99172	2.26825
607	3.00678	2.28627
606	3.02352	2.30427
605	3.04061	2.32244
604	3.05811	2.33988
603	3.0715	2.35846
602	3.09263	2.37558
601	3.10319	2.39339
600	3.12154	2.41199
599	3.14052	2.43045
598	3.15534	2.44813
597	3.1708	2.46816
596	3.19284	2.48726
595	3.21392	2.50793
594	3.23899	2.52833
593	3.25394	2.54829
592	3.26308	2.56976
591	3.27588	2.5888
590	3.29766	2.6114
589	3.32259	2.63244
588	3.33468	2.65154
587	3.34637	2.67484
586	3.37154	2.69667
585	3.38868	2.72137
584	3.39931	2.74356
583	3.41909	2.76688
582	3.43268	2.789
581	3.44726	2.81604
580	3.4727	2.83781
579	3.47852	2.86162
578	3.49537	2.88597
577	3.52057	2.91012
576	3.53518	2.93814
575	3.54922	2.96901
574	3.57765	2.9897
573	3.58329	3.01422
572	3.5942	3.04103
571	3.60625	3.07422
570	3.6525	3.10152
569	3.6387	3.11224
568	3.66094	3.13947
567	3.66904	3.16684
566	3.69462	3.20316
565	3.70054	3.2304
564	3.71237	3.24789
563	3.72618	3.27058
562	3.73923	3.29536
561	3.75507	3.31915
560	3.77394	3.34685
559	3.77947	3.37006
558	3.79122	3.39618
557	3.80401	3.42206
556	3.81634	3.44359
555	3.8158	3.45481
554	3.8273	3.47599
553	3.82841	3.50866
552	3.85009	3.52916
551	3.85522	3.54341
550	3.86558	3.56137
549	3.87257	3.57891
548	3.87578	3.6091
547	3.90857	3.63792
546	3.91274	3.65053
545	3.90876	3.65291
544	3.93372	3.69669
543	3.95473	3.72826
542	3.94404	3.71491
541	3.93004	3.70902
540	3.95644	3.746
539	3.96213	3.77313
538	3.94701	3.76571
537	3.96706	3.768
536	3.97495	3.76749
535	3.98373	3.81148
534	3.9825	3.8098
533	3.96102	3.82682
532	3.96723	3.82377
531	3.99484	3.85652
530	3.99199	3.8509
529	3.97624	3.82364
528	4.0041	3.87886
527	4.02013	3.87471
526	3.99966	3.85491
525	4.0243	3.8741
524	4.03053	3.92857
523	4.02731	3.93065
522	4.02461	3.91929
521	4.04692	3.93218
520	4.04847	3.95619
519	4.03729	3.93212
518	4.03833	3.9413
517	4.05832	3.93886
516	4.04647	3.93476
515	4.03097	3.93005
514	4.0242	3.92984
513	4.05131	3.95859
512	4.04712	3.92776
511	4.04373	3.92486
510	4.03948	3.94841
509	4.04443	3.93799
508	4.0717	3.94381
507	4.07049	3.96464
506	4.05255	3.94255
505	4.05904	3.94865
504	4.06212	3.95801
503	4.06349	3.97221
502	4.08104	3.9658
501	4.07995	3.94325
500	4.06746	3.97495
499	4.0845	3.97868
498	4.09965	3.96978
497	4.08673	3.98737
496	4.07488	3.97699
495	4.09369	3.978
494	4.07347	3.9802
493	4.05696	3.93003
492	4.0778	3.98443
491	4.09352	3.97819
490	4.08183	3.98008
489	4.0678	3.97683
488	4.10135	4.00808
487	4.13901	3.98926
486	4.18099	4.01594
485	4.16347	4.00966
484	4.09436	3.95398
483	4.07552	3.95148
482	4.08464	3.97226
481	4.09966	3.98075
480	4.08276	3.98031
479	4.08307	3.96905
478	4.12199	3.98862
477	4.1126	4.00151
476	4.11027	3.99692
475	4.11338	3.99786
474	4.0938	4.00051
473	4.09883	3.95968
472	4.11955	3.97857
471	4.1313	3.97433
470	4.0829	3.94188
469	4.10549	3.972
468	4.12523	3.97618
467	4.08947	3.96788
466	4.11188	3.95982
465	4.15593	4.01736
464	4.18349	4.05585
463	4.14657	3.95739
462	4.12285	3.96519
461	4.10874	3.95062
460	4.12317	3.98335
459	4.1616	4.03184
458	4.1096	3.9752
457	4.09804	3.92839
456	4.1187	3.99868
455	4.15309	3.98862
454	4.116	3.9946
453	4.11225	3.94512
452	4.14429	3.95271
451	4.12724	3.96343
450	4.11613	4.00528
449	4.11126	3.96054
448	4.14033	3.93106
447	4.1254	3.97231
446	4.13412	3.9643
445	4.14726	4.00385
444	4.10924	3.98728
443	4.13646	3.9605
442	4.21195	3.96716
441	4.20382	3.97696
440	4.26835	4.01522
439	4.24117	3.98935
438	4.19081	4.05821
437	4.21916	3.99365
436	4.16338	3.9976
435	4.15853	3.9773
434	4.1373	3.97179
433	4.16172	3.99611
432	4.15943	4.04957
431	4.17506	3.98984
430	4.14031	3.98558
429	4.17421	4.02537
428	4.15986	3.99213
427	4.13275	3.99233
426	4.14763	4.00856
425	4.13686	3.96024
424	4.14494	3.97992
423	4.15787	3.96687
422	4.13231	3.98429
421	4.12034	4.00149
420	4.18751	3.97864
419	4.15232	3.99615
418	4.12054	3.97466
417	4.12827	4.01284
416	4.23302	4.02186
415	4.1953	4.06428
414	4.1667	3.99497
413	4.17797	4.06587
412	4.20793	4.03486
411	4.17732	4.03108
410	4.14748	4.04912
409	4.21051	4.00926
408	4.17015	4.01305
407	4.18525	4.01155
406	4.17492	4.06959
405	4.17515	3.98786
404	4.16324	3.98942
403	4.16168	3.99628
402	4.16261	4.04373
401	4.15277	3.99169
400	4.13011	3.97197
399	4.15698	4.00117
398	4.16865	4.06937
397	4.16608	3.98419
396	4.1579	3.96071
395	4.17397	3.98517
394	4.16894	4.0502
393	4.18442	4.00847
392	4.14133	3.98366
391	4.17138	4.01631
390	4.1917	4.0515
389	4.19112	4.07452
388	4.19081	4.01802
387	4.18941	4.0186
386	4.19223	4.03279
385	4.18537	4.03278
384	4.18231	4.03479
383	4.21803	4.00236
382	4.18472	4.02374
381	4.21302	4.01907
380	4.18673	4.01543
379	4.18008	4.03035
378	4.21287	3.94342
377	4.17384	3.97253
376	4.16668	4.00385
375	4.17426	3.99307
374	4.19697	4.00962
373	4.17571	3.98776
372	4.25334	4.00245
371	4.21745	4.00638
370	4.21112	4.03637
369	4.22911	4.01673
368	4.22869	4.06358
367	4.26409	3.9931
366	4.20728	4.04105
365	4.25592	4.02812
364	4.28155	4.08158
363	4.25212	4.01036
362	4.22073	4.01404
361	4.22556	4.02226
360	4.20905	4.03708
359	4.25433	3.98895
358	4.23502	4.02488
357	4.24264	4.01809
356	4.26548	4.04625
355	4.36907	4.00549
354	4.24184	3.99963
353	4.1886	4.01567
352	4.35674	3.99754
351	4.31925	4.06861
350	4.24427	4.04289
349	10	4.5355
348	4.55211	4.04271
347	4.48668	4.0319
346	4.44568	4.03233
345	4.45682	4.06286
344	4.51852	4.09215
343	4.45527	4.03887
342	4.48992	4.01916
341	4.47583	4.02015
340	4.46975	4.00598
339	4.39641	3.96168
338	4.4164	3.97749
337	4.46074	4.06609
336	4.44928	4.07901
335	4.50924	4.06588
334	4.54212	4.13791
333	4.70381	4.14052
332	4.74019	4.05616
331	4.55586	4.08211
330	4.56521	4.07082
329	4.82976	4.18811
328	4.69627	4.18684
327	4.47956	4.03818
326	4.57701	4.09344
325	4.6056	4.21457
324	4.47773	4.10854
323	4.61424	4.15871
322	4.64293	4.15558
321	4.71417	4.20166
320	4.52924	4.11068
319	4.60218	4.17255
318	4.82496	4.24647
317	4.80582	4.14074
316	4.54938	4.23905
315	4.76149	4.33512
314	4.73836	4.27463
313	4.62407	4.18575
312	4.82376	4.35926
311	4.84617	4.29536
310	4.81789	4.29826
309	5.10036	4.38428
308	10	4.56721
307	5.74501	4.47612
306	5.14809	4.43057
305	5.81527	4.64291
304	5.63624	4.56069
303	5.17754	4.42277
302	4.92342	4.36052
301	5.37952	4.46885
300	5.75114	4.55566
299	5.40223	4.35893
298	4.9257	4.45593
297	5.27589	4.43992
296	5.19853	4.51322
295	4.80169	4.27857
294	4.99305	4.39398
293	5.08856	4.40379
292	5.38818	4.46219
291	5.04793	4.49089
290	4.92386	4.36618
289	5.31333	4.40812
288	5.11733	4.55443
287	5.1576	4.56917
286	10	4.7572
285	10	4.59176
284	10	4.6135
283	10	4.81736
282	10	4.57707
281	10	4.55071
280	6.60621	4.64427
279	5.48012	4.44849
278	5.20451	4.42173
277	5.47903	4.59048
276	5.41403	4.57889
275	4.9826	4.43635
274	5.20391	4.41226
273	5.26739	4.48697
272	5.22917	4.50902
271	5.03263	4.35019
270	5.63104	4.52493
269	5.03885	4.41038
268	4.99197	4.32581
267	5.75755	4.54382
266	5.37536	4.56658
265	5.44466	4.52322
264	5.50112	4.42782
263	5.02362	4.44831
262	5.88628	4.53638
261	5.87137	4.5488
260	6.86213	4.6617
259	5.97529	4.58253
258	5.02834	4.38514
257	5.45266	4.59245
256	5.8904	4.61277
255	5.56881	4.53041
254	5.41709	4.51447
253	5.52418	4.51755
252	5.08709	4.56928
251	5.29756	4.60418
250	5.96974	4.52765
249	10	4.5568
248	5.98356	4.4423
247	10	4.62586
246	10	4.65678
245	10	4.54686
244	10	4.58917
243	5.52554	4.49852
242	5.65471	4.56543
241	5.14669	4.48807
240	5.46358	4.49181
239	5.44358	4.40572
238	5.72876	4.64841
237	5.12966	4.49566
236	5.31119	4.45895
235	5.6109	4.53582
234	10	4.6425
233	5.54019	4.54714
232	5.05114	4.45845
231	5.41711	4.52521
230	10	4.57044
229	10	4.56937
228	10	4.68027
227	10	4.74104
226	10	5.17377
225	10	4.67166
224	10	4.70221
223	5.96086	4.45331
222	6.14253	4.55922
221	10	4.57933
220	5.28546	4.43266
219	5.80553	4.47187
218	10	4.77724
217	5.69489	4.74655
216	10	4.6678
215	6.10012	4.43128
214	10	4.73932
213	10	4.79169
212	10	4.52278
211	10	4.58558
210	5.95699	4.47372
209	10	4.81874
208	10	4.88817
207	5.28002	4.58319
206	10	5.03426
205	10	4.82604
204	10	4.89795
203	10	5.21546
202	10	5.25617
201	10	9.75
200	10	9.75
